# Supplementary material for: A Conserved MicroRNA Regulatory Circuit Is Differentially Controlled during Limb/Appendage Regeneration
Source: PLoS One. 2016 Jun 29;11(6):e0157106. doi: 10.1371/journal.pone.0157106 (PMC4927183; doi:10.1371/journal.pone.0157106)
Supplement: S1 Table — One-hundred-eight common miRNAs were found to be expressed in zebrafish, bichir and axolotl regenerating limb/appendages. Sixteen common miRNAs were expressed in both zebrafish and bichir, but not axolotl. Another 16 miRNAs were expressed in common between bichir and axolotl, but not zebrafish. Three common miRNAs were expressed in zebrafish and axolotl, but not bichir. Twenty-one, 14 and 16 miRNAs were uniquely expressed in zebrafish, bichir and axolotl, respectively. (XLSX) [file pone.0157106.s005.xlsx]

## Sheet: Sheet1
S1 Table: miRNAs Expressed in Regenerating Zebrafish Caudal Fins, Bichir Pectoral Fins and Axolotl Forelimbs.
108 miRNAs in Zebrafish, Bichir and Axolotl	16 miRNAs in Zebrafish and Bichir, but not Axolotl	16 miRNAs in Bichir and Axolotl, but not Zebrafish	3 miRNAs in Zebrafish and Axolotl, but not Bichir	21 miRNAs only in Zebrafish	14 miRNAs expressed only in Bichir	16 miRNAs expressed only in Axolotl
miR-21-1-5p	miR-462-5p	miR-1b	miR-146b-5p	miR-27c-1-3p	miR-24b-5p	miR-1a-3p
miR-181a-1-5p	let-7d-1-5p	miR-206	miR-196d-5p	miR-10c-5p	miR-135a-5p	miR-1d-3p
miR-10b-1-5p	miR-22a-3p	miR-30a-3p	miR-194a-5p	miR-141-3p	miR-18a-5p	miR-191-5p
miR-205-5p	miR-16c-3p	miR-451-5p		miR-125c-5p	miR-190a-5p	miR-2970-5p
miR-184-1-3p	miR-92b-3p	miR-425-3p		miR-15c-5p	miR-736-3p	miR-18b-5p
miR-146a-5p	miR-27e-3p	miR-144-5p		miR-23b-3p	miR-147-5p	miR-29d-5p
let-7a-1-5p	miR-457a-5p	miR-499-5p		miR-142b-5p	miR-430c-3p	miR-205a-3p
miR-26a-1-5p	miR-731-5p	miR-34c-5p		miR-196b-5p	miR-727-3p	miR-106b-5p
miR-204-2-5p	miR-737-5p	miR-2188-5p		miR-724-5p	miR-875-5p	miR-1662
miR-92a-1-3p	miR-551-3p	miR-208-3p		miR-196c-3p	miR-211	miR-328-5p
miR-27b-3p	miR-7133-3p	miR-217-5p		miR-10d-5p	miR-302	miR-281
miR-26b-5p	miR-730-5p	miR-33a-5p		miR-212-5p	miR-2187-5p	let-7i-3p
miR-100-1-5p	miR-722-2-3p	miR-106a-5p		miR-7132-3p	miR-315-5p	miR-135-5p
miR-222a-3p	miR-193a-1-5p	miR-1329-5p		miR-735-3p	miR-1306-3p	miR-203c
miR-181b-1-5p	miR-153b-3p	miR-138-5p		miR-457b-3p		miR-2954-3p
miR-203b-3p	miR-187-1-3p	miR-137		miR-489-3p		miR-124-4-3p
let-7e-1-5p				miR-429b-3p
miR-143-1-3p				miR-738-3p
miR-30d-5p				miR-7146-2-5p
miR-2184-1-5p				miR-7148-5p
miR-199-1-3p				miR-740-2-3p
let-7f-5p
miR-30e-2-5p
miR-25-3p
miR-182-5p
miR-30b-5p
miR-30c-5p
let-7b-1-5p
miR-125a-2-5p
miR-429a-3p
miR-125b-1-5p
let-7g-1-5p
miR-375-1-3p
miR-126a-5p
miR-203a-3p
miR-27a-5p
miR-15b-5p
let-7c-1-5p
miR-101b-3p
let-7h-5p
miR-214-3p
miR-1388-5p
miR-221-1-3p
miR-23a-1-3p
miR-338-1-3p
miR-142a-5p
miR-183-5p
miR-200a-3p
miR-200b-3p
miR-200c-3p
miR-99-1-5p
miR-152-3p
miR-16b-5p
miR-148-3p
miR-454b-3p
miR-196a-1-5p
miR-128-1-3p
miR-31-5p
miR-140-3p
miR-181c-5p
miR-19b-3p
miR-19c-3p
miR-27d-3p
miR-460-3p
miR-458-3p
miR-22b-3p
miR-139-5p
miR-193b-3p
miR-455-1-5p
miR-107a-3p
miR-130b-5p
miR-10a-5p
miR-301a-3p
miR-130c-1-3p
miR-222b-3p
miR-192-5p
miR-456-3p
miR-29a-3p
miR-24-1-3p
miR-365-1-3p
miR-155-5p
miR-16a-5p
miR-20a-2-5p
miR-132-1-3p
miR-17a-1-5p
miR-145-5p
miR-454a-3p
miR-218a-1-5p
miR-93-5p
miR-150-5p
let-7j-5p
miR-19d-3p
miR-130a-3p
miR-210-5p
miR-15a-1-5p
miR-19a-2-3p
miR-96-5p
miR-7b-5p
miR-34a-5p
miR-223-3p
miR-9-1-5p
miR-29b-1-3p
miR-725-3p
miR-133a-1-3p
miR-1788-3p
miR-363-3p
miR-218b-5p
miR-20b-5p
