# Supplementary material for: A Conserved MicroRNA Regulatory Circuit Is Differentially Controlled during Limb/Appendage Regeneration
Source: PLoS One. 2016 Jun 29;11(6):e0157106. doi: 10.1371/journal.pone.0157106 (PMC4927183; doi:10.1371/journal.pone.0157106)
Supplement: S2 Table — Mature miRNA expression analysis results for regenerating zebrafish caudal fins at 4 dpa compared to 0 dpa. Fold-change, statistics and normalized read counts are given for the most highly expressed mature miRNA product. Fold-change is expressed as log2. The average level of normalized expression across all six samples are expressed as log2 counts per million (cpm). Statistics include the p-value and false discovery rate (FDR) adjusted p-value. (XLSX) [file pone.0157106.s006.xlsx]

## Sheet: Sheet1
S2 Table: miRNA expression profiles from zebrafish appendage regeneration.
Symbol	logFC	logCPM	PValue	FDR	RPD2A1	RPD2A2	RPD2A3	UPD2A1	UPD2A2	UPD2A3	TagID
dre-miR-21-1-5p	4.05203	19.1501	3.28156e-08	4.8567e-06	18.9227	19.3874	18.891	16.2075	16.7829	15.0076	257492
dre-miR-181c-5p	2.88146	8.81569	2.40943e-06	0.000178298	8.55842	8.82655	8.5812	6.82018	7.87036	5.42626	13607
dre-miR-218a-1-5p	2.72	6.30808	9.74774e-06	0.000480889	5.93074	6.45943	6.06609	4.08746	5.08746	4.08746	5107
dre-miR-2184-1-5p	-2.6331	11.853	2.54181e-05	0.00094047	9.15735	8.99152	8.8857	11.6856	13.6289	12.3216	317
dre-miR-101b-3p	-2.5161	9.5698	3.4429e-05	0.0010191	7.12928	6.90689	6.33985	9.76155	11.1824	9.93369	6416
dre-miR-204-2-5p	-2.59744	13.6043	4.76404e-05	0.00117513	10.6384	11.1364	10.5755	14.6033	15.2293	13.2312	595
dre-miR-15c-5p	2.35313	8.71789	8.49232e-05	0.00179552	8.66888	8.29002	8.46352	7.25739	7.6865	6.39232	48480
dre-miR-338-1-3p	-2.23491	9.17432	0.000190285	0.00352026	6.74147	6.37504	6.79442	9.16742	10.7022	9.59991	133685
dre-miR-181b-1-5p	2.28757	12.8874	0.000252735	0.00415608	12.5206	12.8588	12.5021	11.3426	12.2435	10.3987	11780
dre-miR-15b-5p	2.0628	10.3251	0.000592203	0.00826612	10.1306	9.89785	10.0498	8.71425	9.74147	8.41363	8111
dre-miR-31-5p	2.01881	8.69532	0.000614373	0.00826612	8.43045	8.84549	7.77479	7.77479	8.31288	5.58496	8982
dre-miR-551-3p	2.34685	4.02278	0.000678162	0.00836399	3.90689	3.90689	3.45943	1.58496	3.58496	1.58496	28668
dre-miR-196b-5p	1.96554	7.24662	0.000827822	0.00881455	6.74147	7.32193	6.72792	6.10852	6.72792	5.04439	66492
dre-miR-23b-3p	1.96476	8.47838	0.000833809	0.00881455	8.09803	8.5157	7.85175	7.45121	8.10329	5.85798	9175
dre-miR-16a-5p	1.89948	6.78197	0.0011654	0.0114986	6.67243	6.12928	6.55459	5.52356	6.56986	4.52356	1753
dre-miR-132-1-3p	1.83048	6.53507	0.00171004	0.0141477	6.18982	6.58496	5.78136	4.80735	6.62936	4.45943	373724
dre-miR-200b-3p	-1.85323	9.31038	0.00172358	0.0141477	6.88264	7.44294	6.91886	10.2574	10.7969	8.58496	1819
dre-miR-200c-3p	-1.85323	9.31038	0.00172358	0.0141477	6.88264	7.44294	6.91886	10.2574	10.7969	8.58496	132
dre-miR-26b-5p	-1.91084	12.4633	0.00184826	0.0141477	10.3641	10.0768	10.2095	12.2061	13.9301	12.9427	202
dre-miR-210-5p	1.91296	5.52058	0.00191185	0.0141477	5.49185	4.64386	5.39232	3.16993	5	4.32193	2033
dre-miR-722-2-3p	-3.40102	3.0209	0.00342172	0.0225468	-Inf	0	-Inf	3	3.90689	2.32193	6097
dre-miR-203b-3p	-1.77102	11.774	0.00345493	0.0225468	9.45121	9.50581	9.89785	12.3666	13.0615	11.7818	264
dre-miR-141-3p	-1.73907	10.8574	0.00365624	0.0225468	8.77479	8.55459	8.87652	10.9908	12.3359	11.0369	109911
dre-miR-200a-3p	-1.73907	10.8574	0.00365624	0.0225468	8.77479	8.55459	8.87652	10.9908	12.3359	11.0369	243
dre-miR-212-5p	1.68046	5.38701	0.00688659	0.0407686	5.20945	4.58496	5.20945	3.32193	4.70044	4.52356	30749
dre-miR-27a-5p	1.56762	10.2978	0.00796099	0.0453164	9.76653	10.1331	9.76155	9.54689	10.4073	7.67243	12535
dre-miR-222a-3p	1.54358	12.7829	0.0113022	0.0619526	12.368	12.4966	12.2467	12.0265	12.697	10.6239	12150
dre-miR-29b-1-3p	-2.0523	3.83985	0.0128367	0.0678513	1	-Inf	2	2	5.04439	4.16993	188
dre-miR-740-2-3p	1.58512	4.4012	0.0178561	0.0911279	4.75489	2	4	1.58496	4.24793	3.45943	365
dre-miR-24-1-3p	-1.36496	7.48623	0.0190151	0.0938081	5.52356	5.70044	5.61471	7.54689	8.79442	7.52356	1087
dre-miR-7b-5p	1.50414	4.72609	0.0200148	0.0947899	5	3.90689	3.58496	3.16993	4.58496	3.45943	4196
dre-miR-23a-1-3p	-1.34745	9.09292	0.0204951	0.0947899	7.22882	7.18982	7.35755	9.58871	10.1886	9.01959	4
dre-miR-27b-3p	1.37758	13.4825	0.024461	0.109704	13.136	12.9803	12.9558	12.275	13.6551	11.9498	11673
dre-miR-133a-1-3p	-1.71979	3.69769	0.0266735	0.116108	1	1.58496	1	2.58496	3.80735	4.45943	68
dre-miR-143-1-3p	1.30529	11.708	0.0288716	0.11909	11.137	11.4903	11.0464	10.7091	11.6193	10.4083	3564
dre-miR-10b-1-5p	-1.36409	14.9987	0.0289679	0.11909	13.1139	13.339	13.0636	15.6067	16.2448	14.7252	50
dre-miR-725-3p	-1.28861	12.3465	0.032331	0.129324	10.5943	10.4553	10.6519	12.7071	13.9946	11.7686	72
dre-miR-187-1-3p	-1.30427	4.77361	0.0437933	0.170563	3.32193	3.16993	0	5.52356	5.88264	3	88
dre-miR-30e-2-5p	1.17531	11.5316	0.047962	0.18201	11.5289	10.4605	10.8502	9.66	11.7228	10.6777	362
dre-miR-454b-3p	1.13583	9.01672	0.0492819	0.182343	8.27612	8.76487	8.3966	8.633	8.97441	7.33985	1912
dre-miR-130c-1-3p	-1.12487	7.1345	0.0508657	0.183613	5.61471	5.42626	5.20945	7.18982	8.45943	6.94251	117
dre-let-7j-5p	1.11543	10.0126	0.0556042	0.195938	9.43463	9.47978	9.5157	9.44915	10.1059	8.49185	1702
dre-miR-145-5p	-1.09995	6.34196	0.0606796	0.208851	4.85798	4.70044	4.16993	7.17991	7.55459	4.80735	191
dre-miR-30d-5p	1.11003	12.316	0.0639977	0.215265	11.7402	11.8769	11.722	11.4507	12.6931	10.8098	858
dre-miR-15a-1-5p	1.08745	5.39418	0.0679662	0.223533	4.9542	4.52356	4.9542	3.80735	5.97728	4.08746	94
dre-miR-10a-5p	-1.03184	7.51299	0.0730761	0.235114	5.16993	5.49185	6.52356	8.38802	8.57743	6.40939	2744
dre-miR-221-1-3p	-0.968869	9.56589	0.0943575	0.291272	7.87652	8.25739	7.85175	10.2479	10.9366	8.44708	212
dre-miR-456-3p	0.953449	7.08527	0.0949004	0.291272	6.42626	6.61471	6.44294	6.32193	7.49985	5.75489	2363
dre-miR-181a-1-5p	1.04742	16.5119	0.0979331	0.291272	15.888	16.0489	15.9265	15.5011	16.7805	15.3764	7795
dre-miR-29a-3p	-0.952776	6.86539	0.0987722	0.291272	5.52356	5.12928	5.12928	6.32193	8.03342	7.02237	134
dre-miR-26a-1-5p	-1.00745	14.2009	0.100371	0.291272	12.7442	12.4798	12.6273	14.3387	15.2126	14.2539	2455
dre-miR-139-5p	-0.935796	7.81744	0.10291	0.292897	6.16993	6.49185	6.08746	8.10329	8.97441	7.47573	2171
dre-miR-150-5p	-0.953329	5.58451	0.11113	0.310325	3.90689	3.90689	3.90689	6.12928	6.49185	4.85798	1143
dre-miR-196d-5p	-0.917703	6.69138	0.115336	0.316107	4.85798	5.52356	4.85798	7.19967	7.64386	6.16993	4503
dre-miR-429b-3p	-1.15982	3.72921	0.129138	0.347499	2	0	2	3.90689	4.64386	2.58496	284
dre-miR-457a-5p	0.848898	7.02341	0.135249	0.357443	6.16993	6.71425	6.24793	6.70044	7.43463	5.35755	3235
dre-miR-1788-3p	-1.03356	3.78576	0.153699	0.394406	2.80735	1	1	1	4.16993	4.45943	1106777
dre-miR-196c-3p	0.825489	6.84256	0.154564	0.394406	6.37504	6.12928	6.10852	5.32193	7.20945	6.22882	6556
dre-miR-30b-5p	-0.801383	8.67277	0.162345	0.4066	7.3837	7.21917	7.02237	9.07414	9.8009	8.12412	134
dre-miR-20b-5p	2.87668	1.93763	0.164838	0.4066	1.58496	1	-Inf	0	-Inf	-Inf	9899
dre-miR-92b-3p	-0.784964	9.09507	0.171986	0.407128	8.12928	7.43463	7.25739	9.47978	9.80574	8.93074	11742
dre-miR-365-1-3p	-0.786777	7.08008	0.173091	0.407128	5.61471	5.49185	5.67243	7.45121	8.07146	6.59991	12213
dre-miR-142a-5p	-0.784535	9.45182	0.173305	0.407128	8.93958	6.90689	7.39232	7.72792	10.0647	10.1293	1276
dre-miR-16c-3p	-0.761155	9.31268	0.186242	0.430685	8	7.85798	7.79442	9.55459	10.2348	9.10852	195
dre-miR-203a-3p	-0.750192	10.1447	0.196257	0.442462	8.64746	9.08215	8.3966	10.8025	11.5177	8.65464	6698
dre-miR-457b-3p	0.837477	4.69447	0.197314	0.442462	3.90689	3.80735	4.24793	3.70044	4.80735	3.90689	22896
dre-miR-130a-3p	0.759634	5.54395	0.202244	0.446748	4.75489	5.04439	4.75489	5.04439	5.88264	4.32193	2309
dre-miR-10c-5p	-0.745692	11.3933	0.205321	0.446875	10.0251	10.0607	9.86419	11.6502	12.5793	10.9307	3372
dre-miR-140-3p	-0.717245	8.44843	0.209832	0.446957	7.02237	7.46761	6.50779	8.94837	9.64566	7.52356	43821
dre-miR-460-3p	0.715239	8.24931	0.211399	0.446957	7.83289	7.35755	7.49185	7.21917	8.60733	7.57743	30699
dre-miR-724-5p	0.701979	6.6544	0.218892	0.456281	5.16993	6.39232	6.06609	6.06609	7.30378	5.32193	803
dre-miR-142b-5p	-0.683598	8.05295	0.230316	0.465524	7.71425	5.32193	5.85798	5.90689	8.40088	8.8009	1746
dre-miR-27c-1-3p	-0.705698	11.7159	0.232272	0.465524	10.4157	10.3837	10.1935	11.4893	12.9901	11.5226	17761
dre-let-7a-1-5p	-0.732289	14.6087	0.232762	0.465524	13.0797	13.4107	13.1238	15.2589	15.6634	13.7369	24136
dre-miR-153b-3p	-1.42067	2.77843	0.239981	0.46845	-Inf	-Inf	1.58496	2.32193	3.45943	1.58496	55478
dre-miR-199-1-3p	-0.688189	11.7578	0.244197	0.46845	10.3696	10.4818	10.3015	11.9958	12.726	11.4651	4284
dre-miR-99-1-5p	0.665889	9.51736	0.247323	0.46845	8.90989	8.79766	8.76155	9.26444	9.89785	8.26209	23045
dre-miR-375-1-3p	-0.66574	9.9474	0.249949	0.46845	8.62936	8.69	8.42626	10.3794	11.0478	9.24793	118
dre-miR-25-3p	0.673077	11.2915	0.251728	0.46845	10.4878	10.8337	10.4676	10.9929	11.7532	9.9901	288109
dre-miR-19b-3p	-0.654316	8.19977	0.253216	0.46845	6.89482	6.87036	6.71425	8.3966	9.33316	7.6865	1303
dre-miR-730-5p	-0.879403	3.55183	0.268057	0.489784	2	1.58496	1	3.16993	4.52356	2.58496	709
dre-miR-9-1-5p	-0.767274	4.0596	0.288808	0.516578	2.58496	1.58496	2.58496	4.24793	4.70044	3.32193	26
dre-miR-27e-3p	-0.604065	8.38845	0.291139	0.516578	7.07682	6.90689	7.13955	8.38802	9.59432	7.93664	3368
dre-miR-17a-1-5p	0.614498	6.50761	0.293193	0.516578	6.02237	5.70044	5.61471	5.78136	6.55459	6	532
dre-miR-182-5p	0.608927	11.1954	0.298919	0.520471	10.4221	10.4656	10.543	10.8673	11.4924	10.2216	5676
dre-miR-30c-5p	0.574657	10.8957	0.32496	0.559234	10.2597	10.1997	10.0403	10.6537	11.3264	9.75989	33
dre-let-7f-5p	0.572912	11.568	0.330314	0.561914	10.3794	11.1453	10.891	11.4517	12.1784	10.0196	1231
dre-miR-128-1-3p	0.529476	8.45043	0.352283	0.592476	7.91886	7.70044	7.45943	7.61471	9.09803	7.6865	337
dre-miR-10d-5p	-0.559493	5.04145	0.373964	0.621873	3.32193	3.80735	3.58496	4.90689	6.08746	4.39232	67077
dre-let-7c-1-5p	-0.503047	9.98184	0.384213	0.631817	8.59246	8.87652	8.66534	10.5803	11.0126	8.81057	94815
dre-miR-152-3p	-0.475606	9.0748	0.406958	0.661865	7.7211	8.05528	7.66534	9.15482	10.196	8.50383	71912
dre-miR-455-1-5p	0.446244	7.81834	0.434453	0.698902	7.10852	7.05528	6.93074	7.20945	8.224	7.22882	9972
dre-miR-737-5p	-0.480209	5.13851	0.450188	0.716428	4.32193	3.16993	3.45943	4.52356	6.39232	4.52356	10144
dre-miR-130b-5p	0.42434	7.53754	0.457069	0.719641	7.19967	6.2854	6.56986	7.18982	8.08215	6.64386	922
dre-miR-193a-1-5p	-0.559305	3.03326	0.472025	0.735365	2	1.58496	-Inf	3.16993	1.58496	2.80735	40890
dre-miR-193b-3p	-0.407663	7.76341	0.478116	0.737095	6.47573	6.71425	6.39232	7.77479	9.01681	6.93074	221336
dre-miR-738-3p	-0.402619	5.56066	0.514088	0.776751	5.04439	3.45943	3.58496	4.75489	7.21917	4.16993	23111
dre-miR-22b-3p	0.371387	7.93051	0.514335	0.776751	7.06609	7.21917	7.04439	7.13955	8.55075	7.3837	7419
dre-miR-429a-3p	-0.35155	10.1181	0.54331	0.812221	8.93074	8.87652	9	10.1824	11.1131	9.55651	7080
dre-miR-222b-3p	-0.345056	7.12036	0.548911	0.812388	6	6.10852	5.61471	7.16993	8.00562	6.58496	2442
dre-miR-196a-1-5p	0.326738	8.63428	0.568691	0.826968	7.97154	7.89482	7.49985	8.48784	9.10591	7.78136	81
dre-miR-7132-3p	-0.370521	4.93568	0.569938	0.826968	3.70044	4	3	4.80735	5.52356	4.58496	2648
dre-miR-1388-5p	-0.295774	9.57595	0.607333	0.872672	8.69349	8.18982	8.34873	9.7211	10.421	9	151660
dre-miR-146b-5p	-0.285373	11.0881	0.625296	0.888106	10.2021	9.61287	9.96	11.1013	12.1043	10.4717	195
dre-miR-146a-5p	0.288859	14.8155	0.637299	0.888106	14.1781	13.8884	13.8105	14.4606	15.5928	13.9436	889187
dre-miR-735-3p	0.311543	4.69517	0.637904	0.888106	3.58496	4.16993	3.32193	3.90689	5.49185	3.70044	842
dre-miR-194a-5p	0.380879	3.3863	0.646582	0.888106	2.80735	-Inf	2.80735	1.58496	3.90689	2.58496	5356
dre-miR-93-5p	0.27174	6.11112	0.648859	0.888106	5.52356	4.9542	5.12928	5.72792	6.42626	5.61471	57168
dre-let-7e-1-5p	0.260874	12.2563	0.659628	0.888106	10.9986	11.7561	11.3371	12.3171	13.0056	10.9491	3214
dre-miR-155-5p	-0.258844	6.837	0.660079	0.888106	5.88264	5.75489	5.35755	7.04439	7.56224	6.14975	59743
dre-miR-731-5p	0.250755	13.3878	0.676558	0.895947	12.7867	12.3912	12.3487	13.264	14.0593	12.4576	20665
dre-miR-96-5p	-0.265351	5.25156	0.678014	0.895947	4.52356	3.45943	3.90689	4	6	5.32193	1575
dre-miR-205-5p	-0.246823	14.9432	0.687501	0.900444	13.9004	13.9038	13.6767	14.9522	15.9589	14.2832	7549
dre-miR-19d-3p	-0.22726	5.79266	0.721483	0.909748	4.58496	4.39232	4.80735	6.16993	6.30378	4.90689	619
dre-let-7b-1-5p	-0.203495	10.4428	0.726131	0.909748	9.25974	9.5411	9.22882	10.9672	11.4189	8.86728	7915
dre-miR-125b-1-5p	0.200151	10.3437	0.729957	0.909748	9.90238	8.97728	9.31741	10.255	10.7048	9.72451	6387
dre-miR-462-5p	-0.20793	16.5387	0.740064	0.909748	15.6952	15.3161	15.2891	16.5011	17.1512	16.2259	43606
dre-miR-183-5p	0.180742	9.52325	0.753565	0.909748	8.45533	8.73809	8.65105	9.01123	10.2621	8.96867	328479
dre-miR-184-1-3p	-0.192166	14.9229	0.754037	0.909748	13.5948	13.9643	13.9164	15.2248	15.7546	14.0227	357
dre-miR-27d-3p	-0.18634	12.6194	0.754247	0.909748	11.4424	11.7198	11.4351	12.4838	13.806	11.7969	8
dre-miR-214-3p	0.180018	9.84187	0.754692	0.909748	8.67243	9.31288	8.76487	10.0808	10.5157	8.49185	203
dre-miR-301a-3p	0.179638	7.56757	0.75479	0.909748	6.71425	6.65821	6.58496	7	8.39232	6.94251	1480
dre-let-7g-1-5p	-0.17966	10.1709	0.756507	0.909748	9.1472	9.18735	8.92481	10.4635	11.041	9.19967	909
dre-miR-125c-5p	0.173275	8.87676	0.762221	0.909748	8.17493	7.62205	8.03342	8.83289	9.58684	7.92481	38
dre-miR-34a-5p	-0.190788	4.45499	0.77733	0.915532	3.45943	2.80735	3.16993	3.80735	5.35755	3.80735	356
dre-miR-19c-3p	0.428402	2.21479	0.785931	0.915532	1	0	0	1	1	1	302
dre-miR-192-5p	-0.157186	6.96966	0.791006	0.915532	5.12928	6.14975	6.08746	6.32193	8.27612	6.22882	339871
dre-miR-218b-5p	-0.373949	3.27562	0.791812	0.915532	1.58496	1.58496	1.58496	2	4.16993	2.32193	2176
dre-miR-7133-3p	-0.245781	3.428	0.818987	0.932547	2	0	2.58496	1.58496	4.32193	2.80735	58
dre-miR-125a-2-5p	0.132798	10.3292	0.819129	0.932547	9.83605	8.99718	9.2503	9.98014	10.8033	9.93074	3693
dre-miR-489-3p	-0.187278	4.16143	0.837751	0.946467	3.45943	3	1.58496	3.70044	4.58496	3.80735	4000898
dre-miR-223-3p	0.161088	4.65283	0.848222	0.950869	3.70044	3.70044	3.45943	3.80735	5.16993	4.24793	2174
dre-miR-100-1-5p	0.109353	12.7561	0.854497	0.950869	12.1092	11.5897	11.7155	12.6784	13.1691	12.2186	1252
dre-miR-454a-3p	-0.10415	6.42244	0.873306	0.964547	5.12928	5.49185	5.32193	6.45943	7.62205	4.85798	150213
dre-miR-20a-2-5p	0.0844007	6.624	0.892415	0.967875	5.93074	5.52356	5.45943	6.20945	7.16993	6.22882	950
dre-miR-92a-1-3p	0.0798426	13.6369	0.894648	0.967875	12.7495	12.8118	12.5021	13.77	14.3346	12.6558	964
dre-miR-16b-5p	-0.072693	9.06395	0.900261	0.967875	8.01123	8.12412	7.96578	9.21917	9.56033	8.46761	10633
dre-miR-7148-5p	0.143885	3.31258	0.902478	0.967875	2	1	2.58496	3.45943	3.16993	1.58496	55
dre-let-7d-1-5p	-0.0643822	8.92273	0.91253	0.971615	7.93664	8.13955	7.57743	9.38586	9.57932	7.66534	6313
dre-miR-107a-3p	0.0551041	7.81045	0.926911	0.979473	6.59991	7.03342	6.83289	7.80735	8.80735	6.58496	38570
dre-miR-22a-3p	-0.0507635	13.8728	0.933146	0.979473	12.7383	12.9839	12.8482	13.9571	14.6435	13.0979	22896
dre-miR-126a-5p	0.0302982	10.1119	0.958837	0.987999	9.09803	9.29232	9.01681	9.93958	10.8773	9.47776	333
dre-miR-458-3p	-0.0258154	8.03497	0.966957	0.987999	7.17991	7.47573	6.16993	7.69349	8.90087	7.49185	492
dre-miR-148-3p	0.0243531	8.92748	0.967635	0.987999	7.72792	8.18982	7.88874	8.58496	9.78136	8.34873	2971
dre-miR-19a-2-3p	-0.0606445	4.96149	0.967972	0.987999	4.32193	3.90689	2.80735	4.64386	6.06609	3.58496	6313
dre-let-7h-5p	-0.0189851	9.76013	0.975173	0.988531	8.65464	8.97154	8.63662	10.0634	10.5803	8.5157	18
dre-miR-363-3p	0.657504	2.15795	1	1	-Inf	-Inf	2	1	0	1	5131
dre-miR-7146-2-5p	-0.0813444	3.32887	1	1	2	0	2.58496	3.32193	3.45943	2	43712
