# Supplementary material for: A Conserved MicroRNA Regulatory Circuit Is Differentially Controlled during Limb/Appendage Regeneration
Source: PLoS One. 2016 Jun 29;11(6):e0157106. doi: 10.1371/journal.pone.0157106 (PMC4927183; doi:10.1371/journal.pone.0157106)
Supplement: S3 Table — Mature miRNA expression analysis results for regenerating bichir pectoral fins at 7 dpa compared to 0 dpa. Fold-change is expressed as log2. The average level of normalized expression across 0 dpa, 3 dpa, 7 dpa and 14 dpa samples and normalized read counts per sample are reported as expressed as log2 cpm. Statistics include the p-value and false discovery rate (FDR) adjusted p-value. (XLSX) [file pone.0157106.s007.xlsx]

## Sheet: Supplemental_Table_3B_PsenD0_vs
S3 Table: miRNA expression profiles from bichir appendage regeneration.
Symbol	logFC_D0_D7	logCPM	PsenD0_log(CPM)	PsenD3_log(CPM)	PsenD7_log(CPM)	PsenD14_log(CPM)
pse-miR-21-1-5p	1.85246	19.1779	19.7542	20.9481	16.6618	22.0305
pse-miR-184-1-3p	-0.00315094	15.8161	18.3343	17.0514	13.3863	18.6672
pse-miR-1b	-7.71668	15.076	20.0539	14.2101	7.39232	15.9903
pse-miR-203a-3p	1.12258	14.8641	14.8816	16.9808	11.0593	17.6866
pse-miR-30e-2-5p	-2.38232	14.8176	17.7938	16.7115	10.4666	17.2979
pse-miR-146a-5p	0.589344	14.6875	16.955	16.739	12.5994	16.5532
pse-miR-725-3p	-1.62038	14.3198	15.9228	16.7893	9.35755	16.4913
pse-miR-101b-3p	-3.43411	14.0783	18.2119	15.751	9.83289	15.3133
pse-miR-205-5p	3.21854	14.0101	15.5416	13.7955	13.8153	15.1064
pse-miR-206	-6.10944	13.869	18.3212	13.1909	7.26679	16.4011
pse-miR-30d-5p	-2.15008	13.8557	17.0034	15.4589	9.90839	16.4864
pse-miR-148-3p	-2.24752	13.8134	17.4451	14.5515	10.2527	16.6099
pse-let-7e-1-5p	-3.09682	13.6899	17.4596	14.8529	9.41785	16.224
pse-miR-143-1-3p	-5.01326	13.6707	17.9971	15.0216	8.03892	15.1962
pse-miR-10b-1-5p	-1.78035	13.4977	16.4257	14.9336	9.70044	16.3551
pse-let-7a-1-5p	-0.726691	13.4851	16.6038	14.6179	10.9322	16.172
pse-miR-181a-1-5p	-1.05901	13.4842	13.9869	15.0647	7.98299	16.81
pse-miR-140-3p	-3.05749	13.1828	17.4842	13.5278	9.4818	15.3969
pse-miR-30a-3p	-1.07467	13.1818	14.9083	14.8214	8.88874	16.2865
pse-let-7d-1-5p	-1.66512	13.0616	16.3243	14.3511	9.71425	15.7679
pse-let-7f-5p	-1.9835	12.986	16.9591	13.7292	10.0307	15.2875
pse-miR-200a-3p	1.45478	12.8955	15.5287	14.0141	12.0386	14.2403
pse-miR-25-3p	-0.138705	12.8768	13.9965	14.5516	8.91289	16.0094
pse-miR-200c-3p	0.110923	12.8256	14.5361	14.7231	9.70217	15.5595
pse-miR-375-1-3p	0.55877	12.6906	13.3461	14.0961	8.96	15.9951
pse-miR-26b-5p	-3.6676	12.5013	17.1282	13.6347	8.5157	12.4473
pse-miR-27d-3p	-1.7165	12.3917	16.5379	13.5057	9.87652	13.7456
pse-miR-142a-5p	2.04913	12.3506	14.3926	14.1119	11.4969	12.5897
pse-miR-16b-5p	-0.982366	12.243	15.7883	13.5011	9.86109	14.4123
pse-miR-462-5p	0.346482	12.2423	14.4887	13.767	9.89026	14.9472
pse-miR-130c-1-3p	0.5377	12.0963	15.6587	11.5981	11.2515	13.5785
pse-miR-26a-1-5p	-2.05244	12.0608	16.5898	12.5955	9.59246	12.6362
pse-miR-24-1-3p	-1.40727	11.999	16.1992	13.1123	9.84706	12.6856
pse-miR-30c-5p	2.13458	11.8392	14.4027	11.8891	11.5925	11.8591
pse-miR-92a-1-3p	1.19823	11.7692	13.3146	13.0683	9.56796	14.7297
pse-miR-182-5p	-0.0163396	11.7254	13.3011	13.7869	8.33985	14.3518
pse-miR-107a-3p	0.26208	11.6043	14.7065	12.8216	10.0238	13.6356
pse-miR-23a-1-3p	0.49777	11.3237	14.7162	12.2972	10.2691	12.3512
pse-miR-133a-1-3p	-4.24631	11.1422	16.2136	9.20945	7.02237	10.6591
pse-miR-199-1-3p	0.274474	11.1075	14.8163	10.5255	10.1459	12.6524
pse-let-7h-5p	2.25647	11.0643	13.6657	10.363	10.9773	10.1434
pse-miR-451-5p	3.36123	11.0176	9.73809	13.7462	8.15482	12.1478
pse-miR-93-5p	0.341371	10.9202	13.1619	12.1144	8.55842	13.8468
pse-miR-1388-5p	0.115917	10.8058	12.1599	13.1932	7.33092	12.9569
pse-miR-150-5p	2.65224	10.7911	13.0975	9.9571	10.8049	8.96578
pse-miR-126a-5p	-5.12886	10.7274	15.5334	11.1007	5.45943	11.4078
pse-miR-429a-3p	-0.350592	10.6626	14.3961	11.6046	9.10066	12.1264
pse-miR-181c-5p	2.43416	10.6514	11.5078	11.8982	8.99718	13.4838
pse-miR-125b-1-5p	0.227057	10.6443	13.9076	11.2234	9.18982	12.9071
pse-miR-19d-3p	0.310845	10.633	13.7162	11.8826	9.08215	12.6165
pse-miR-20a-2-5p	0.256136	10.6142	13.5248	11.8933	8.83605	12.9088
pse-miR-183-5p	0.028691	10.5681	11.5309	12.3864	6.61471	13.5955
pse-miR-30b-5p	1.26689	10.5329	13.8328	10.444	10.1548	9.74987
pse-miR-223-3p	4.08838	10.4918	10.8994	12.0914	10.043	10.2761
pse-miR-19b-3p	0.848078	10.3556	12.9233	11.9968	8.82655	12.2107
pse-miR-144-5p	-0.958181	10.2601	9.71081	13.2897	3.80735	9.93517
pse-miR-27a-5p	-0.805145	10.2281	12.0355	12.5324	6.2854	12.5066
pse-miR-181b-1-5p	1.17276	10.1085	11.3794	11.4823	7.60733	13.1494
pse-let-7c-1-5p	-2.30464	10.047	13.6419	10.0471	6.39232	13.0856
pse-miR-17a-1-5p	0.899546	9.99107	12.4419	11.3864	8.3966	12.2877
pse-miR-100-1-5p	-1.33621	9.92615	12.8661	11.2521	6.58496	12.7509
pse-miR-425-3p	0.089413	9.88965	12.1592	11.7241	7.30378	12.3529
pse-miR-22b-3p	-0.170085	9.77505	13.2024	11.5098	8.08746	10.4666
pse-miR-222b-3p	-1.47387	9.71532	12.6856	11.8834	6.26679	11.4914
pse-miR-365-1-3p	2.89855	9.65928	11.6591	9.54689	9.61287	9.41785
pse-miR-193b-3p	3.38467	9.57128	10.796	10.8376	9.23601	9.60733
pse-miR-363-3p	0.563012	9.54153	11.7997	10.6083	7.41785	12.4367
pse-miR-130b-5p	3.31309	9.52763	10.9958	9.01402	9.36413	10.9929
pse-miR-457a-5p	2.03618	9.50203	12.1494	9.85953	9.24079	9.37069
pse-let-7j-5p	3.117	9.50008	11.4014	8.62205	9.57365	8.97728
pse-miR-2184-1-5p	-2.25306	9.48426	14.3977	7.80735	7.19967	6.20945
pse-miR-22a-3p	1.11954	9.24016	12.4871	9.84078	8.66178	9.45738
pse-miR-20b-5p	0.699515	9.19466	11.6965	10.2131	7.45121	11.8584
pse-miR-221-1-3p	5.89235	9.17978	8.53138	7.40939	9.47978	8.19967
pse-miR-145-5p	-1.90055	9.167	13.9952	7.66534	7.14975	7.06609
pse-miR-152-3p	-2.53374	9.16246	11.9385	10.7665	4.45943	11.9862
pse-miR-125a-2-5p	1.36056	9.04777	12.0105	8.96578	8.42626	10.7372
pse-let-7b-1-5p	2.90954	9.04032	10.93	8.45121	8.89482	10.3542
pse-miR-222a-3p	3.23773	9.01633	10.8337	8.53528	9.1267	7.70044
pse-miR-15b-5p	1.62473	9.01006	11.9311	8.93369	8.61102	10.0389
pse-let-7g-1-5p	3.00072	8.96048	10.9069	8.3966	8.9629	9.32418
pse-miR-192-5p	-2.30363	8.88326	11.3365	10.8106	4.08746	11.5245
pse-miR-27b-3p	-2.06638	8.83446	13.2593	9.37938	6.24793	9.90388
pse-miR-34c-5p	-1.76728	8.82222	10.8001	10.1561	4.08746	12.0265
pse-miR-99-1-5p	2.47464	8.64132	11.1706	7	8.70044	8.40088
pse-miR-10a-5p	-3.29251	8.61635	11.5603	10.1111	3.32193	11.4517
pse-miR-196a-1-5p	1.76672	8.56773	9.51767	7.43463	6.33985	12.1257
pse-miR-31-5p	5.17565	8.53647	8.35315	8.22882	8.58496	9.69349
pse-miR-203b-3p	-0.213362	8.45604	11.2668	10.2021	6.10852	10.6156
pse-miR-29b-1-3p	0.922788	8.4138	11.6874	9.64024	7.66534	7.85175
pse-miR-499-5p	-4.5518	8.40535	13.4974	5.9542	4	6.30378
pse-miR-29a-3p	2.05709	8.15904	11.0526	7.75489	8.16491	5.24793
pse-miR-737-5p	-1.83593	8.12187	12.7351	8.48382	5.9542	6.62936
pse-miR-19a-2-3p	0.831893	8.09066	11.0077	9.70736	6.89482	9.16239
pse-miR-455-1-5p	-0.562262	7.94728	11.2621	9.05257	5.75489	10.2912
pse-miR-92b-3p	1.11471	7.91993	11	7.12928	7.16993	10.115
pse-miR-458-3p	-7.1485	7.91431	12.1046	8.22882	0	10.3487
pse-miR-34a-5p	2.07814	7.9023	10.444	8.92778	7.57743	7.77479
pse-miR-204-2-5p	-0.56815	7.8754	11.956	8.8009	6.44294	7.7211
pse-miR-16a-5p	0.992518	7.77068	11.1421	8.12928	7.18982	8.58871
pse-miR-7b-5p	4.2591	7.67193	8.57365	7.52356	7.88874	7.82018
pse-miR-128-1-3p	0.564616	7.54539	11.2131	7.52356	6.83289	8.52748
pse-miR-193a-1-5p	3.46805	7.5072	8.96	8.13443	7.48382	8.15987
pse-miR-731-5p	1.73448	7.39162	9.99152	8.48784	6.78136	8.66178
pse-miR-2188-5p	6.16816	7.34032	6.24793	8.54303	7.47573	5.42626
pse-miR-200b	0.35728	7.26368	9.17243	8.46761	4.58496	10.2609
pse-miR-139-5p	1.22638	7.24306	10.6609	6.94251	6.94251	7.69349
pse-miR-338-1-3p	-2.89804	7.11337	11.8435	7.19967	4	6.37504
pse-miR-210-5p	1.34594	7.09121	10.2992	7.5157	6.70044	7.79442
pse-miR-18a-5p	0.0470085	7.0656	8.89785	8.9571	4	9.60918
pse-miR-135a-5p	0.768429	6.93357	9.42417	6.80735	5.24793	9.9629
pse-miR-24b-5p	-2.36281	6.8497	11.1157	7.94837	3.80735	7.59246
pse-miR-208-3p	-0.704872	6.84728	11.3778	4.85798	5.72792	5.35755
pse-miR-19c-3p	2.77162	6.8213	9.03067	7.22882	6.85798	7.48382
pse-miR-96-5p	0.315463	6.67253	10.2143	7.47573	5.58496	8.08746
pse-miR-9-1-5p	-2.80405	6.63469	10.0728	8.30378	2.32193	8.64024
pse-miR-155-5p	3.01586	6.61807	8.19476	8.17493	6.26679	7.41785
pse-miR-217-5p	-3.32847	6.55048	9.27845	5.12928	1	10.0154
pse-miR-301a-3p	0.160002	6.5426	10.6917	5.52356	5.90689	6.22882
pse-miR-454b-3p	0.135558	6.38919	10.5372	6.04439	5.72792	5.24793
pse-miR-130a-3p	0.186231	6.21025	10.1849	4.90689	5.42626	7.52356
pse-miR-15a-1-5p	0.814689	6.0949	9.91139	5.90689	5.78136	5.75489
pse-miR-460-3p	-4.89751	5.92384	9.85331	6.75489	0	8.03342
pse-miR-730-5p	-3.28845	5.898	9.2384	6.33985	1	8.74483
pse-miR-132-1-3p	0.516171	5.72618	5.42626	8.07682	1	7.98299
pse-miR-456-3p	4.17201	5.62481	6.70044	5.55459	5.93074	7.52356
pse-miR-27e-3p	-2.01984	5.56457	9.96578	6.06609	3	5.61471
pse-miR-214-3p	4.38443	5.45944	6.6865	3.32193	6.12928	7.06609
pse-miR-33a-5p	-1.86539	5.30314	9.3966	6.75489	2.58496	4.52356
pse-miR-106a-5p	-1.41477	5.04679	8.68299	6.42626	2.32193	6.53916
pse-miR-551-3p	0.434372	4.99299	8.75822	5.90689	4.24793	5.24793
pse-miR-138-5p	-1.70225	4.81631	7.65105	5.64386	1	7.60733
pse-miR-190a-5p	-11.2707	4.75507	9.224	5.04439	-Inf	4.85798
pse-miR-218a-1-5p	1.23458	4.74077	8.29462	4.75489	4.58496	5.85798
pse-miR-454a-3p	-3.4711	4.45492	8.42626	5.83289	0	4.9542
pse-miR-1329-5p	0.131688	4.27182	7.98299	4.9542	3.16993	5.58496
pse-miR-736-3p	-10.9141	4.23046	8.86728	2.58496	-Inf	3.32193
pse-miR-218b-5p	-1.84681	3.98349	8.37938	3.45943	1.58496	3.70044
pse-miR-7133-3p	-0.852179	3.65685	7.3837	3.58496	1.58496	5.61471
pse-miR-147-5p	2.56631	3.40884	4.9542	5.16993	2.58496	5.61471
pse-miR-2187-5p	-8.29861	3.09975	6.24793	3.80735	-Inf	5.52356
pse-miR-187-1-3p	-0.197597	2.7214	6.72792	2.80735	1.58496	2.32193
pse-miR-315-5p	-8.99145	2.65728	6.94251	-Inf	-Inf	2.80735
pse-miR-153b-3p	-8.63469	2.64361	6.58496	3.70044	-Inf	2
pse-miR-137	0.216041	2.27584	5.72792	1	1	4.32193
pse-miR-430c-3p	4.09439	2.25708	4	2.80735	3.16993	4.45943
pse-miR-1788-3p	0.69461	2.24527	5.83289	3.32193	1.58496	2
pse-miR-302	1.61708	2.18381	5.32193	3.70044	2	2.58496
pse-miR-211	1.20298	1.66021	5.32193	1	1.58496	1.58496
pse-miR-1306-3p	2.80655	1.41183	3.70044	1.58496	1.58496	3.70044
pse-miR-875-5p	2.53885	1.02933	4.39232	0	2	-Inf
pse-miR-727-3p	7.24046	0.675385	1	-Inf	3.45943	-Inf
pse-miR-16c-3p	7.99663	-0.496795	-Inf	-Inf	1	0
