# Supplementary material for: A Conserved MicroRNA Regulatory Circuit Is Differentially Controlled during Limb/Appendage Regeneration
Source: PLoS One. 2016 Jun 29;11(6):e0157106. doi: 10.1371/journal.pone.0157106 (PMC4927183; doi:10.1371/journal.pone.0157106)
Supplement: S4 Table — Mature miRNA expression analysis results for regenerating axolotl forelimbs at 6 dpa compared to 0 dpa. Fold-change is expressed as log2. The average level of normalized expression across all six samples and normalized read counts per sample are reported as expressed as log2 cpm. Statistics include the p-value and false discovery rate (FDR) adjusted p-value. (XLSX) [file pone.0157106.s008.xlsx]

## Sheet: Sheet1
S4 Table: miRNA expression profiles from axolotl limb regeneration.
Symbol	logFC	logCPM	AxoD0	AxoD3	AxoD6	AxoD14
axo-miR-21-1-5p	5.20888	18.4713	14.6063	18.6649	19.0543	19.5377
axo-miR-148-3p	0.464018	16.453	16.8936	16.1346	16.5966	17.4819
axo-miR-140-3p	-3.68419	15.9621	18.3134	15.641	13.8682	13.5981
axo-miR-203a-3p	4.38969	15.9524	13.3147	13.1227	16.9435	17.3706
axo-miR-30e-2-5p	-0.0569371	14.9392	15.8083	14.3772	14.9904	15.8788
axo-miR-93-5p	0.776258	14.8679	14.9194	14.2425	14.9347	16.2374
axo-miR-206	-3.25876	14.7471	17.2315	13.494	13.2117	11.9549
axo-miR-27a-5p	2.15353	14.6661	14.2289	13.8434	15.6215	15.4372
axo-miR-143-1-3p	-0.534056	14.5806	15.3659	14.6122	14.0709	15.5843
axo-let-7a-1-5p	-0.300681	14.298	15.2803	14.5369	14.2186	14.6246
axo-miR-130c-1-3p	-2.06743	14.0552	15.754	14.309	12.9256	13.8681
axo-miR-181a-1-5p	1.68563	14.0032	13.1825	11.2935	14.1072	15.845
axo-miR-10b-1-5p	0.0798327	13.9879	14.4248	13.3578	13.7437	15.3709
axo-let-7f-5p	0.885773	13.9591	13.949	14.6353	14.0738	14.3516
axo-miR-30d-5p	0.586521	13.9332	14.2486	13.1249	14.0741	15.2203
axo-miR-101b-3p	0.664691	13.9259	14.3326	14.0368	14.2363	14.5213
axo-miR-1b	-0.348842	13.8553	15.2729	14.1148	14.1631	11.9307
axo-miR-25-3p	2.14622	13.8029	12.8194	11.4131	14.2046	15.5007
axo-miR-200c-3p	1.91958	13.4989	13.2574	11.9954	14.416	14.4776
axo-miR-375-1-3p	3.09774	12.8453	11.4574	10.6917	13.7942	14.1434
axo-miR-1a-3p	-2.53819	12.7658	14.7086	13.3153	11.4094	9.73809
axo-miR-182-5p	2.3495	12.6045	11.5088	11.9593	13.0974	13.9614
axo-miR-133a-1-3p	-5.07478	12.4611	15.1237	10.7022	9.28771	7.33092
axo-miR-200a-3p	2.03581	12.3678	11.9114	11.06	13.1863	13.4851
axo-miR-27b-3p	-0.71892	12.3432	13.6426	11.4273	12.1627	13.1958
axo-miR-183-5p	2.32521	12.1781	11.1066	10.8289	12.6709	13.7049
axo-miR-100-1-5p	0.864027	12.1072	12.4453	12.144	12.5483	12.6624
axo-miR-184-1-3p	0.228624	12.0877	12.4054	12.224	11.8731	13.1375
axo-let-7g-1-5p	0.19883	12.0657	12.7719	12.3309	12.2098	12.4278
axo-miR-107a-3p	-0.532477	12.0218	13.2603	11.8937	11.9669	12.3644
axo-miR-26b-5p	0.62233	12.0209	12.0885	12.9037	11.9498	12.1867
axo-miR-146a-5p	1.20219	12.015	12.2336	11.4793	12.6749	12.7717
axo-miR-92a-1-3p	1.82029	12.0102	10.8297	10.2877	11.8891	13.8976
axo-miR-725-3p	1.82908	12.0032	11.4676	11.7773	12.5358	13.0324
axo-miR-205-5p	-0.725559	11.9612	13.1304	12.1944	11.6439	12.2644
axo-miR-26a-1-5p	-0.669424	11.8826	13.2919	11.7406	11.8615	11.8918
axo-miR-30c-5p	-1.8548	11.7514	13.4746	11.6537	10.8588	11.8333
axo-miR-27d-3p	1.57596	11.6364	11.5507	10.6073	12.3658	12.6553
axo-miR-199-1-3p	-2.27145	11.6318	13.3522	11.2228	10.3197	12.2073
axo-miR-30a-3p	1.56993	11.5514	11.1991	10.1111	12.0081	12.9896
axo-let-7j-5p	-1.29332	11.5303	12.6883	12.3471	10.6339	11.2744
axo-miR-20b-5p	-0.233367	11.4731	12.2423	11.272	11.2479	12.4788
axo-miR-24-1-3p	-0.731374	11.4576	12.5983	11.8447	11.1059	11.6207
axo-miR-196d-5p	1.02147	11.4573	9.95128	9.41151	10.2119	13.6389
axo-miR-429a-3p	0.92992	11.3999	11.7194	10.6644	11.8884	12.3869
axo-miR-23a-1-3p	0.0233239	11.2966	12.2568	11.2485	11.5191	11.6225
axo-miR-10a-5p	1.81029	11.2691	10.8321	10.2009	11.8815	12.5243
axo-miR-125b-1-5p	-0.825603	11.1224	12.3556	11.1586	10.769	11.5812
axo-miR-126a-5p	0.415446	11.0801	11.5464	11.1923	11.2009	11.8214
axo-miR-19d-3p	-0.684568	11.0626	12.187	10.4105	10.7415	12.0651
axo-let-7b-1-5p	2.0445	10.9231	10.7004	9.07948	11.9841	11.7591
axo-miR-16b-5p	-1.19622	10.8537	12.3772	10.9218	10.42	10.8162
axo-miR-193b-3p	1.66685	10.8415	10.6156	9.63118	11.5216	12.0109
axo-let-7c-1-5p	-1.31359	10.8029	12.2167	10.6609	10.1421	11.3701
axo-let-7e-1-5p	1.18169	10.7156	10.9241	10.9844	11.3449	10.7993
axo-miR-181b-1-5p	1.64271	10.711	10.2538	10.1459	11.1357	11.9665
axo-miR-19b-3p	-0.0751749	10.5644	11.2306	9.64386	10.3945	11.8895
axo-miR-223-3p	3.29765	10.4003	8.62205	11.421	11.1592	9.32867
axo-miR-142a-5p	3.16107	10.3019	8.81378	11.0265	11.2143	9.70044
axo-miR-20a-2-5p	1.08131	10.2348	9.93221	9.11114	10.2527	11.8474
axo-miR-1d-3p	-0.469719	10.169	11.4691	10.6996	10.2384	8.69349
axo-miR-17a-1-5p	-0.778478	9.88939	10.9887	9.57365	9.44915	10.8098
axo-miR-30b-5p	-1.28983	9.82046	11.4346	9.66888	9.3837	9.83763
axo-miR-181c-5p	2.13122	9.76906	9.01959	8.7211	10.3902	11.0782
axo-miR-221-1-3p	1.5646	9.73834	9.66888	9.28309	10.4727	10.4949
axo-miR-365-1-3p	0.104693	9.71813	10.5736	9.89633	9.91737	9.94105
axo-miR-191-5p	1.74395	9.41526	9.24317	9.90238	10.2264	8.96578
axo-miR-363-3p	0.581077	9.28102	8.84862	9.60918	8.66888	10.6312
axo-miR-301a-3p	-3.00926	9.22577	11.4147	8.49985	7.64386	8.75489
axo-miR-16a-5p	-1.69814	9.09839	10.6786	9.08481	8.21917	9.37069
axo-miR-22b-3p	-0.164641	8.72779	9.70044	9.16239	8.77479	8.57743
axo-miR-130a-3p	-1.11859	8.66178	10.0795	8.93664	8.19967	8.54689
axo-miR-155-5p	1.99323	8.49762	7.57743	8.95128	8.81057	9.31741
axo-miR-15b-5p	-2.17957	8.48285	10.3674	8.44294	7.42626	8.02237
axo-miR-96-5p	1.11941	8.43579	8.56605	8.20457	8.92481	9.2503
axo-miR-130b-5p	-0.658447	8.18891	9.01959	8.18982	7.59991	9.18982
axo-miR-34a-5p	1.06103	8.02023	8.28077	7.7879	8.5812	8.67243
axo-miR-125a-2-5p	-1.56645	7.9653	9.46761	8.24317	7.13955	7.94837
axo-miR-455-1-5p	-1.44779	7.89773	9.70908	7.21917	7.49985	7.79442
axo-miR-499-5p	-4.20926	7.88763	10.4325	6.59991	5.45943	4.08746
axo-miR-1388-5p	-0.168286	7.84461	8.90087	7.06609	7.97154	8.61839
axo-miR-99-1-5p	-1.5701	7.76396	9.18982	8.33539	6.85798	7.41785
axo-miR-214-3p	-2.88369	7.72687	9.79604	5.9542	6.14975	8.16993
axo-miR-454a-3p	0.625256	7.71847	8.12412	7.93664	7.98868	8.224
axo-miR-145-5p	-1.70252	7.67468	9.19229	8.11374	6.72792	7.40088
axo-miR-29a-3p	-0.359312	7.61319	8.3966	8.35315	7.27612	7.59991
axo-miR-204-2-5p	-2.36485	7.60657	9.63481	7.59991	6.50779	6.12928
axo-miR-210-5p	-0.544365	7.56631	8.91289	7.56224	7.60733	7.35755
axo-miR-454b-3p	-1.80052	7.53729	9.16239	7.78136	6.59991	7.31288
axo-miR-15a-1-5p	-1.0377	7.47298	8.7879	7.55459	6.98868	7.79442
axo-miR-192-5p	-1.14542	7.46702	9.11634	7.40088	7.20945	6.91886
axo-miR-7b-5p	2.13855	7.45486	6.08746	8.22882	7.46761	8.25739
axo-miR-460-3p	-0.984886	7.394	8.85487	7.19967	7.10852	7.56224
axo-miR-196a-1-5p	1.67012	7.37811	5.88264	6.24793	6.79442	9.32193
axo-miR-2970-5p	3.82287	7.28862	5.49185	7.13955	8.55842	7.27612
axo-miR-19a-2-3p	0.6577	7.21881	7.32193	6.78136	7.21917	8.50383
axo-miR-31-5p	2.95805	7.10881	5.83289	5.52356	8.03342	8.31288
axo-miR-222a-3p	-1.60352	7.07175	8.65105	7.32193	6.2854	6.79442
axo-miR-200b	-0.576919	6.97899	8.28077	6.08746	6.94251	7.62205
axo-miR-456-3p	-1.61429	6.95284	8.33092	6.83289	5.9542	7.62205
axo-miR-9-1-5p	0.730643	6.9423	5.67243	4.58496	5.64386	9.09803
axo-miR-139-5p	-2.26399	6.91689	8.75489	7.19967	5.72792	5.85798
axo-miR-144-5p	2.47723	6.87464	5.67243	8.15987	7.39232	4.58496
axo-miR-222b-3p	1.48053	6.8645	6.96578	6.20945	7.6865	7.48382
axo-miR-138-5p	0.117461	6.75309	7.74147	6.02237	7.09803	7.31288
axo-miR-1329-5p	1.84474	6.66601	6.49185	6.87036	7.57743	6.47573
axo-miR-218a-1-5p	-1.7765	6.6263	7.7879	7.33092	5.24793	6.78136
axo-miR-152-3p	-8.26877	6.62328	9.15735	-Inf	0	6.14975
axo-miR-18b-5p	0.379614	6.57283	6.10852	7.2854	5.72792	7.66534
axo-miR-128-1-3p	-3.66396	6.54393	8.51964	6.85798	4.08746	5.39232
axo-miR-218b-5p	-1.58121	6.38455	7.59246	6.61471	5.24793	6.98868
axo-miR-29d-5p	0.470834	6.38446	6.62936	6.88264	6.33985	6.9542
axo-miR-203b-3p	4.81318	6.37257	3.45943	2	7.53138	7.65821
axo-miR-451-5p	5.87621	6.31495	2	7.10852	7.16993	6.20945
axo-miR-425-5p	2.04859	6.20344	5.80735	6.6865	7.09803	5.67243
axo-miR-338-1-3p	-1.57309	5.88418	7.65821	5.67243	5.32193	5.20945
axo-miR-34c-5p	-0.970536	5.75504	5.32193	7.49185	3.58496	4.39232
axo-miR-150-5p	0.55933	5.70108	5.75489	6.9542	5.55459	4.52356
axo-miR-19c-3p	-0.913956	5.50352	6	6.42626	4.32193	5.88264
axo-miR-29b-1-3p	-0.970536	5.06104	5.32193	6.53916	3.58496	3.90689
axo-miR-205a-3p	0.546583	4.84125	5.67243	3.90689	5.45943	5.08746
axo-miR-217-5p	-1.3138	4.81902	5.78136	5.35755	3.70044	5.12928
axo-miR-106b-5p	-0.721816	4.69291	5.80735	3.58496	4.32193	5.55459
axo-miR-328-5p	-5.29139	4.68542	2.58496	6.75489	-Inf	-Inf
axo-miR-1662	1.32457	4.59648	4.85798	3.80735	5.42626	4.9542
axo-miR-1788-3p	0.927546	4.56608	5	4.32193	5.16993	4.75489
axo-miR-2188-5p	0.833462	4.54255	4.16993	6.08746	4.24793	0
axo-miR-132-1-3p	-1.11716	4.48574	5.88264	4.80735	4	3.45943
axo-miR-106a-5p	-1.13983	4.42375	5.49185	5.04439	3.58496	4.08746
axo-miR-458-3p	-1.05543	4.37728	5.72792	4.64386	3.90689	3.58496
axo-let-7h-5p	-5.89444	4.30709	6.78136	0	0	0
axo-miR-2184-1-5p	-2.49715	4.18504	5.2854	5.24793	2	3
axo-miR-281	-1.53205	4.09741	3.90689	5.39232	1.58496	4.32193
axo-miR-137	-0.997889	4.02107	5.08746	4.52356	3.32193	3.58496
axo-miR-203c	4.301	4.00825	1	2	4.64386	5.45943
axo-miR-208b-3p	-1.49967	3.92199	5.72792	3.16993	3.45943	2
axo-miR-33a-5p	-0.707202	3.85257	4.64386	4.24793	3.16993	4
axo-let-7i-3p	-2.61719	3.84221	5	4.75489	1.58496	2.80735
axo-miR-2954-3p	-0.235003	3.5572	3.32193	-Inf	2.32193	5.35755
axo-miR-146b-5p	-4.24677	3.53656	5.12928	-Inf	0	4.45943
axo-miR-135-5p	-7.2635	3.43008	4.58496	2	-Inf	4.58496
axo-miR-194a-5p	-2.82569	3.14088	5.20945	1	1.58496	-Inf
axo-miR-124-4-3p	-3.70541	2.80588	4.58496	1	0	2
