# Supplementary material for: A Conserved MicroRNA Regulatory Circuit Is Differentially Controlled during Limb/Appendage Regeneration
Source: PLoS One. 2016 Jun 29;11(6):e0157106. doi: 10.1371/journal.pone.0157106 (PMC4927183; doi:10.1371/journal.pone.0157106)
Supplement: S5 Table — Small RNA expression analysis results for regenerating zebrafish caudal fins at 4 dpa compared to 0 dpa. Fold-change, statistics, normalized read counts and tag sequence is given for each small RNA tag. Fold-change is expressed as log2. The average level of normalized expression across all six samples are expressed as log2 counts per million (cpm). Statistics include the p-value and false discovery rate (FDR) adjusted p-value. (XLSX) [file pone.0157106.s009.xlsx]

## Sheet: Sheet1
S5 Table: Small RNA expression profiles from zebrafish during appendage regeneration.
TagID	logFC	logCPM	PValue	FDR	Symbol	SeedChange	RPD2.A1	RPD2.A2	RPD2.A3	UPD2.A1	UPD2.A2	UPD2.A3	20-25-mer
grp11078	-2.58364	9.30443	8.1763e-11	6.93558e-08	bbe-miR-10a-5p	No	216	271	216	1282	2118	834	TACCCTGTAGACCCGAATTTGT
grp4686	-2.74008	6.64649	1.23501e-10	6.93558e-08	bbe-miR-10a-5p	No	22	46	29	180	361	123	TACCCTGTAGACCCGACTTTGT
grp3490	-2.85184	5.10671	1.73101e-10	6.93558e-08	oar-miR-10b	No	9	12	12	79	117	46	GACCCTGTAGAACCGAATTTGT
grp4119	-4.63362	4.47207	1.00383e-09	2.80126e-07	ipu-miR-204	No	2	5	2	94	140	20	TTCCCTTTGTCATCCTATGCCA
grp4296	-2.12279	6.60171	1.40259e-09	2.80126e-07	ipu-miR-22a	No	49	71	38	260	343	100	AAGCTGCCAGCTGAAGAACTGTT
grp4015	-4.55717	6.53601	1.78054e-09	2.80126e-07	ipu-miR-204	No	11	10	7	215	371	112	TTCCCTTTGTCATCCTATGCC
grp6686	-2.32625	7.76805	1.82424e-09	2.80126e-07	ccr-miR-203a	No	91	114	86	500	877	200	GTGAAATGTTTAGGACCACTTGT
grp7250	-2.57115	8.9232	1.8644e-09	2.80126e-07	ipu-miR-10b	Yes	160	187	182	1021	1565	600	TTCCCTGTAGAACCGAATTTGT
grp13762	3.32753	7.23653	2.91405e-09	3.89187e-07	hhi-miR-21	Yes	476	352	374	35	67	23	TTGCTTATCCGACTGGTGTTGGC
grp2803	-2.52977	7.05719	7.12885e-09	7.48549e-07	ccr-miR-725	No	46	46	56	266	535	135	TTCAGTCATTGTTTCTAGTAGTT
grp13938	-3.77727	10.1024	7.59636e-09	7.48549e-07	ipu-miR-204	Yes	188	238	157	2870	4470	1115	TGCCCTTTGTCATCCTATGCCT
grp4164	-3.27943	5.87748	7.72965e-09	7.48549e-07	sha-miR-101	No	19	11	15	92	268	102	GTACAGTACTGTGATAACTGA
grp2433	-3.79649	8.51449	8.09579e-09	7.48549e-07	ipu-miR-204	Yes	59	78	52	897	1516	380	TACCCTTTGTCATCCTATGCCT
grp4374	-2.27876	7.81413	1.17471e-08	8.72736e-07	ccr-miR-203a	No	92	125	104	549	1048	165	TGAAATGTTTAGGACCACTTGT
grp12504	-2.50639	6.69263	1.20114e-08	8.72736e-07	ipu-miR-152	No	33	37	44	168	374	135	TCAGTGCATGACAGAACTTTGA
grp2157	-3.91647	7.00633	1.3121e-08	8.72736e-07	ipu-miR-101a	No	21	21	19	164	596	215	TACAGTACTGTGATAACTGAA
grp13134	-3.65631	8.3046	1.40889e-08	8.72736e-07	ipu-miR-204	Yes	59	80	53	840	1375	349	TTTCCTTTGTCATCCTATGCCT
grp2455	-3.79854	9.99994	1.4682e-08	8.72736e-07	ipu-miR-204	No	167	243	135	2767	4082	1053	TTCCCTTTGTCATCCTCTGCCT
grp11912	-2.39075	9.5528	1.5683e-08	8.72736e-07	ppy-miR-10b	No	272	345	317	1653	2482	871	TACCCTGTAGAACCGAATTTGTGA
grp1638	-3.48207	5.87714	1.57321e-08	8.72736e-07	oar-miR-200b	No	13	14	13	157	253	68	TAATACTGCCTGGTAATGATG
grp6554	-3.68572	13.2112	1.64432e-08	8.72736e-07	ipu-miR-204	No	1594	2251	1526	24891	38414	9616	TTCCCTTTGTCATCCTATGCCT
grp6688	-3.3479	9.37659	1.71578e-08	8.72736e-07	ipu-miR-204	No	156	205	109	1741	2550	679	TTTCCCTTTGTCATCCTATGCCT
grp6496	-3.03381	9.76409	1.72616e-08	8.72736e-07	ccr-miR-203b-3p	No	227	227	252	1896	3183	1004	TGAAATGTTCAGGACCACTTGT
grp413	-4.56701	4.47731	1.74257e-08	8.72736e-07	xtr-miR-2184	No	2	4	1	25	123	38	AACAGTAAGAGGTTATGTGCTG
grp13294	-4.51592	5.78844	2.48737e-08	1.11212e-06	ipu-miR-101a	No	7	8	3	76	284	87	TACAGTACTGTGATAACTGAAA
grp12894	-2.35898	11.7597	2.49811e-08	1.11212e-06	ccr-miR-725	No	1546	1404	1609	6687	16323	3489	TTCAGTCATTGTTTCTAGTAGT
grp12015	-3.5967	9.17366	3.13732e-08	1.30612e-06	ipu-miR-101a	No	140	120	81	868	2324	978	TACAGTACTGTGATAACTGAAG
grp3880	-3.73466	4.96401	3.15121e-08	1.30612e-06	NA	NA	6	5	7	94	129	35	TTCCCCTTTGTCATCCTATGCCT
grp10900	-3.6398	10.4373	3.63633e-08	1.45696e-06	ipu-miR-204	Yes	240	349	217	3602	5673	1360	TCCCCTTTGTCATCCTATGCCT
grp5105	-2.33346	8.7992	3.82932e-08	1.46409e-06	ccr-miR-725	Yes	199	190	190	807	2141	406	TGCAGTCATTGTTTCTAGTAGT
grp10150	-2.83041	10.4835	3.98539e-08	1.46409e-06	oar-miR-10b	No	435	495	454	3131	4997	1876	ACCCTGTAGAACCGAATTTGTGA
grp4892	-2.85693	11.2429	4.01954e-08	1.46409e-06	oar-miR-10b	No	677	780	751	5183	8360	2916	ACCCTGTAGAACCGAATTTGT
grp13157	3.38498	4.6391	4.14406e-08	1.46505e-06	hhi-miR-21	No	46	51	38	4	7	2	TAGCTTATCAGACTGCTGTTGGC
grp6899	-2.44534	14.5177	5.34244e-08	1.81405e-06	ipu-miR-10b	No	8865	10362	8561	49898	77655	27084	TACCCTGTAGAACCGAATTTGT
grp13185	-3.35698	6.44457	5.43309e-08	1.81405e-06	prd-let-7-5p	No	20	25	12	196	287	104	TGAGGTAGTAGGTTGTCTAGTTT
grp6409	-3.44337	6.67957	6.24851e-08	2.02992e-06	oar-miR-10b	No	16	29	19	197	356	143	ACCCTGTAGCACCGAATTTGT
grp8372	3.27534	13.4305	6.72398e-08	2.1269e-06	hhi-miR-21	No	27146	29807	26510	2833	5182	1295	TAGCTTATCCGACTGGTGTTGGC
grp2131	-2.45067	10.8428	7.19599e-08	2.16789e-06	ipu-miR-10b	No	646	865	659	4040	6143	1990	TACCCTGTAGAACCGACTTTGT
grp6625	-4.06192	7.56949	7.21426e-08	2.16789e-06	ipu-miR-101a	No	30	22	25	324	768	269	TACAGTACTGTGATAACTGAAGT
grp11890	-2.15544	6.27031	7.65062e-08	2.24294e-06	NA	NA	32	41	39	164	227	102	TGTACGGAGAACTGATAAGGGCA
grp4829	-2.50404	7.35843	7.91284e-08	2.26458e-06	ccr-miR-725	Yes	64	71	62	302	797	164	TACAGTCATTGTTTCTAGTAGT
grp8417	-2.82379	6.28293	8.10526e-08	2.2657e-06	hhi-let-7c	No	29	25	24	218	278	81	TGAGGTAGTAGGTTGTATGGTTT
grp6035	-3.48614	6.46564	9.09225e-08	2.43516e-06	NA	NA	21	19	17	97	425	156	AACAGTACGAGTTTATGTGCTG
grp11933	2.93835	8.5881	9.11664e-08	2.43516e-06	hhi-miR-21	No	749	1090	785	117	183	54	GAGCTTATCAGACTGGTGTTGGC
grp296	-2.79695	6.14343	9.89316e-08	2.52661e-06	ipu-let-7h	No	23	28	22	187	297	65	TGAGGTAGTAAGTTGTGTTGT
grp13241	-3.6883	8.23841	1.00896e-07	2.52661e-06	ipu-miR-204	No	47	78	44	796	1259	271	TTCCCTTTGTCCTCCTATGCCT
grp4269	-2.74093	10.228	1.05962e-07	2.54833e-06	ipu-miR-205	No	403	397	341	2338	4472	1296	TCCTTCATTCCACCGGAGTCT
grp9665	-2.91307	7.16957	1.06004e-07	2.54833e-06	NA	NA	35	45	52	328	470	199	GCGAAATGTTCAGGACCACTTGT
grp6538	-2.56181	9.77834	1.08595e-07	2.55944e-06	ipu-miR-22a	No	312	347	305	1670	3029	1121	AAGCTGCCAGCTGAAGAACT
grp11221	-2.3634	6.23941	1.2983e-07	3.00106e-06	NA	NA	26	38	33	176	222	95	TTGACGGAGAACTGATAAGGGCA
grp6808	3.47701	10.9777	1.50362e-07	3.40689e-06	hhi-miR-21	No	4493	5907	4298	492	689	191	ATAGCTTATCAGACTGGTGTTGGC
grp3563	-3.88497	4.1508	1.53055e-07	3.40689e-06	oar-miR-10b	No	5	2	3	38	44	50	ACCCTGTAGAAACGAATTTGT
grp3025	-1.73744	10.4442	1.59372e-07	3.44229e-06	ppy-miR-10b	No	743	897	835	2809	4068	1497	TACCCTGTAGAACCGAATTTGTGT
grp2164	-3.54398	7.1243	1.60373e-07	3.44229e-06	ipu-miR-10b	No	24	23	36	321	483	191	TACCCTGTAGAACCGAATTTGTA
grp10112	3.10141	12.7103	1.69714e-07	3.57683e-06	hhi-miR-21	Yes	17346	18962	13715	2066	3028	927	TTGCTTATCAGACTGGTGTTGGC
grp4811	-2.05198	8.87933	1.73976e-07	3.57683e-06	oar-miR-221	No	235	306	231	1216	1960	349	AGCTACATTGTCTGCTGGGTTT
grp12686	-2.42194	9.16882	1.75568e-07	3.57683e-06	ccr-miR-725	Yes	238	244	252	1101	2749	589	TCCAGTCATTGTTTCTAGTAGT
grp10995	-3.71289	11.4287	1.91066e-07	3.78122e-06	dre-miR-2184	No	571	509	473	3294	12668	5119	AACAGTAAGAGTTTATGTGCTG
grp8127	-3.80641	6.50377	1.94177e-07	3.78122e-06	ipu-miR-204	Yes	12	17	19	268	363	89	TCCCCTTTGTCATCCTCTGCCT
grp6334	-2.42365	7.59182	1.95038e-07	3.78122e-06	bbe-miR-10a-5p	No	77	80	70	417	625	211	TACCCTGTAGAGCCGAATTTGT
grp12251	-2.92244	6.76599	2.01198e-07	3.81005e-06	NA	NA	29	25	39	244	336	138	GGGAAATGTTCAGGACCACTTGT
grp13038	-3.19582	6.30472	2.04528e-07	3.81005e-06	ccr-miR-203b-3p	No	19	21	22	164	285	123	TGAAATGTTCAGGACCCCTTGT
grp11444	-2.24349	6.95446	2.06034e-07	3.81005e-06	oar-miR-221	No	49	68	56	297	485	105	AGCTACATTGTCTGCTGGGTT
grp13264	3.17715	4.34741	2.20924e-07	3.96649e-06	hhi-miR-21	No	39	47	28	4	8	1	TAGCTTATCAGACCGGTGTTGGC
grp7100	-1.81936	10.7032	2.21094e-07	3.96649e-06	oar-miR-10b	No	871	1024	885	3266	4733	1851	ACCCTGTAGAACCGAATTTGTGT
grp3295	2.96471	17.8647	2.45978e-07	4.27389e-06	hhi-miR-21	No	496951	685764	486142	75672	112758	32942	TAGCTTATCAGACTGGTGTTGGC
grp6408	-2.70313	6.08163	2.48017e-07	4.27389e-06	ccr-miR-203b-3p	Yes	16	28	25	158	240	71	GTTAAATGTTCAGGACCACTTG
grp680	2.84884	10.9343	2.48895e-07	4.27389e-06	hhi-miR-21	No	3883	5602	3944	667	925	302	TAGCTTATCAGGCTGGTGTTGGC
grp8360	-3.47166	6.65376	2.53845e-07	4.29749e-06	NA	NA	23	26	13	120	433	160	AACAGTAAGCGTTTATGTGCTG
grp3213	3.23302	7.02644	2.61283e-07	4.34499e-06	hhi-miR-21	No	321	346	266	33	59	14	TAGCTTATCCGGCTGGTGTTGGC
grp1199	-3.81263	6.59257	2.6388e-07	4.34499e-06	NA	NA	21	10	20	123	445	188	AACAGTCAGAGTTTATGTGCTG
grp435	-3.06891	10.8891	2.82443e-07	4.58779e-06	prd-let-7-5p	No	444	596	481	4722	6647	1904	TGAGGTAGTAGGTTGTATAGTTT
grp7382	-2.79064	9.72418	2.86931e-07	4.59855e-06	ccr-miR-203b-3p	No	218	264	307	1854	2647	1034	GTGAAATGTTCAGGACCACTTGT
grp3628	-3.7805	4.7382	2.94018e-07	4.63279e-06	ipu-miR-204	Yes	1	8	5	69	113	26	TTCCCGTTGTCATCCTATGCCT
grp4559	-2.94025	8.62079	2.96776e-07	4.63279e-06	ipu-miR-200c	No	118	174	121	1224	1779	384	TAATACTGCCTGGTAATGATGC
grp3048	2.93436	9.22673	3.03982e-07	4.68094e-06	hhi-miR-21	Yes	1164	1736	1190	180	294	83	TAGCGTATCAGACTGGTGTTGGC
grp4457	-3.45489	6.61214	3.07649e-07	4.68094e-06	ipu-miR-101a	No	34	21	14	118	379	227	TACAGTACTGTGATAACTGA
grp2133	-2.33928	7.31183	3.13268e-07	4.70685e-06	ccr-miR-725	Yes	63	68	83	295	742	175	TTCAGTCCTTGTTTCTAGTAGT
grp4272	-3.27272	5.71775	3.17919e-07	4.71776e-06	NA	NA	8	19	14	153	208	54	TCTCCCTTTGTCATCCTATGCCT
grp470	-3.55916	6.33088	3.27682e-07	4.80333e-06	ipu-miR-204	No	19	15	17	218	326	95	TTCCCTTTGTCGTCCTATGCCT
grp1761	3.36199	5.99878	3.45228e-07	4.99956e-06	hhi-miR-21	No	121	192	110	9	32	5	TAGCTTATCAGACTGGTGTAGGC
grp2901	2.9676	7.28763	3.54276e-07	5.06953e-06	hhi-miR-21	Yes	317	448	260	42	72	21	TGGCTTATCAGACTGGTGTTGGC
grp11309	2.96502	7.16883	4.08165e-07	5.74167e-06	hhi-miR-21	No	266	421	305	45	72	17	TAGCTTATCAGAGTGGTGTTGGC
grp12375	2.90636	6.83212	4.10802e-07	5.74167e-06	hhi-miR-21	Yes	252	305	211	43	51	12	TAGCTCATCAGACTGGTGTTGGC
grp6986	2.91217	8.98492	4.24411e-07	5.86371e-06	hhi-miR-21	Yes	1010	1492	1022	181	231	67	TAGCCTATCAGACTGGTGTTGGC
grp10058	-3.79875	9.04018	4.36321e-07	5.95975e-06	ipu-miR-101a	No	107	92	65	759	1934	931	TACAGTACTGTGATAACTGACT
grp8844	-3.08136	11.2509	4.44468e-07	6.00281e-06	bbe-let-7a-5p	No	616	734	647	6305	9139	2414	TGAGGTAGTAGGTTGTATAGT
grp11381	3.65372	8.00377	4.70755e-07	6.2872e-06	NA	NA	610	771	528	48	82	26	AGAGCTTATCAGACTGGTGTTGGC
grp558	-2.84905	5.20422	4.79645e-07	6.33552e-06	NA	NA	8	12	11	69	118	43	TACAAGTAATCCAGGATAGGCTT
grp11111	2.95224	6.38165	5.10248e-07	6.60379e-06	hhi-miR-21	No	172	226	142	24	36	11	TAGCTTATCAGACTGGTGCTGGC
grp11987	-2.00638	5.91754	5.13768e-07	6.60379e-06	ipu-miR-196d	No	29	46	29	147	200	72	TAGGTAGTTTTATGTTGTTGGGT
grp12734	-2.4955	7.3671	5.16437e-07	6.60379e-06	ccr-miR-203b-3p	Yes	65	69	57	385	578	166	GAGAAATGTTCAGGACCACTTG
grp8548	-2.50207	5.3991	5.23258e-07	6.62059e-06	NA	NA	13	21	16	96	101	66	TGGACGGAGAACTGATACGGGCA
grp12231	-1.56241	8.46712	5.33812e-07	6.65484e-06	ipu-miR-152	No	211	266	203	570	1173	363	TCAGTGCATGACAGAACTTTGT
grp6895	3.02482	11.976	5.45544e-07	6.65484e-06	hhi-miR-21	Yes	8513	11659	8141	1230	1882	519	TATCTTATCAGACTGGTGTTGGC
grp7933	-2.60789	6.2081	5.48078e-07	6.65484e-06	oar-miR-10b	Yes	17	29	33	167	262	78	ACCCTGTCGAACCGAATTTGT
grp11466	-3.57392	6.04739	5.48111e-07	6.65484e-06	prd-let-7-5p	Yes	14	16	7	161	241	62	TGTGGTAGTAGGTTGTATAGTTT
grp24	4.12984	5.11158	5.63292e-07	6.70373e-06	NA	NA	61	93	68	5	7	1	TAGCTTATCAGACTGGTGTTGGCAC
grp1042	3.02047	8.11968	5.73958e-07	6.7637e-06	hhi-miR-21	Yes	599	795	537	89	136	29	TCGCTTATCAGACTGGTGTTGGC
grp10730	-3.23266	6.89061	5.86224e-07	6.83555e-06	bbe-let-7a-5p	No	24	45	22	319	492	101	TGAGGTAGTAGGTTGTCTAGT
grp10403	2.91595	9.11583	5.94992e-07	6.83555e-06	hhi-miR-21	Yes	1132	1523	1090	173	256	80	TAGCTGATCAGACTGGTGTTGGC
grp10082	3.33915	6.37064	5.99393e-07	6.83555e-06	hhi-miR-21	Yes	171	238	161	17	35	8	TAGCTAATCAGACTGGTGTTGGC
grp5249	-1.84762	6.74108	6.02802e-07	6.83555e-06	ipu-miR-30c	No	66	75	55	248	336	125	TGTAAACATCCTACACTCTCAGC
grp9015	2.75474	6.37515	6.19033e-07	6.954e-06	hhi-miR-21	No	158	214	144	29	40	10	TAGCTTATCAGACTAGTGTTGGC
grp13058	3.00092	5.81557	6.33046e-07	6.97527e-06	hhi-miR-21	Yes	100	155	89	13	26	6	TAGGTTATCAGACTGGTGTTGGC
grp3568	-2.76071	7.04019	6.36107e-07	6.97527e-06	ipu-miR-146a	No	41	38	43	183	483	191	TGAGAACTGAATTCCATAGATGA
grp1943	-2.42336	6.17813	6.38336e-07	6.97527e-06	NA	NA	25	31	31	154	230	89	ACACCTGAGCTCTGTGGACATCT
grp1799	-2.77962	8.92523	6.61545e-07	7.05756e-06	ccr-let-7b	No	150	169	149	1282	1700	421	TGAGGTAGTAGGTTGTGTGGTTT
grp9528	3.10973	7.59828	6.66947e-07	7.05756e-06	hhi-miR-21	No	426	533	378	54	82	24	TAGCTTATCAGACTGGTGGTGGC
grp4307	-3.31304	6.78456	6.69353e-07	7.05756e-06	ssc-miR-199b-3p	No	23	36	17	200	401	155	TACAGTAGTCTGCACATTGGTA
grp1342	2.7678	8.44866	6.80539e-07	7.07548e-06	hhi-miR-21	Yes	652	1000	668	129	171	49	TAGTTTATCAGACTGGTGTTGGC
grp1233	2.98135	8.4085	6.82825e-07	7.07548e-06	hhi-miR-21	No	682	924	675	112	144	41	TAGCTTATCAGTCTGGTGTTGGC
grp1504	2.84281	12.4163	6.97035e-07	7.16099e-06	hhi-miR-21	Yes	11401	15887	10903	1906	2899	770	TAGCTTCTCAGACTGGTGTTGGC
grp5298	-2.23123	8.37036	7.03337e-07	7.1645e-06	ccr-miR-725	No	146	149	173	608	1541	336	TTCAGTCATTGTTTCTCGTAGT
grp3387	3.20357	6.01924	7.64682e-07	7.72393e-06	hhi-miR-21	Yes	169	145	121	21	23	5	TTGCTTATCAGGCTGGTGTTGGC
grp3756	3.05088	5.92737	8.03661e-07	8.05e-06	hhi-miR-21	No	127	159	105	20	28	3	TAGCTTATCAGACTGGCGTTGGC
grp3915	-2.89962	7.87715	8.23245e-07	8.11789e-06	ipu-miR-10b	No	75	77	60	509	785	302	TACCCTGTAGAACCGAATTTGTT
grp3958	-2.85845	5.98146	8.23945e-07	8.11789e-06	oar-miR-26a	No	19	22	17	129	206	86	TTCAAGTAATCCAGGATAGGCTA
grp6985	-3.45322	7.50146	8.55383e-07	8.15973e-06	ipu-miR-10b	No	38	50	39	394	726	285	TACCCTGTAGAACCGAATTTGA
grp13303	-2.38189	6.81698	8.58154e-07	8.15973e-06	ipu-miR-10b	No	55	47	37	241	367	132	TACCCTGTAGAACCGCATTTGT
grp1605	-3.47611	5.95865	8.60359e-07	8.15973e-06	prd-let-7-5p	No	9	16	18	216	206	66	TGAGGTAGTCGGTTGTATAGTTT
grp12334	-3.21797	9.05263	8.61421e-07	8.15973e-06	ipu-miR-26b	Yes	142	117	99	583	1812	900	TGCAAGTAATCCAGGATAGGTT
grp7262	-3.21935	6.80137	8.68671e-07	8.15973e-06	bbe-miR-375-3p	No	25	27	29	266	399	125	TTTGTTCGTTCGGCTCGCGTTAT
grp2648	-3.00617	6.53705	8.68923e-07	8.15973e-06	NA	NA	25	23	30	185	385	110	TCCTTCATTCCACCGGCGTCT
grp1503	-3.02871	6.29436	9.16113e-07	8.47176e-06	bbe-let-7a-5p	Yes	24	30	14	159	335	93	TGTGGTAGTAGGTTGTATAGT
grp12733	-3.31812	5.77637	9.16247e-07	8.47176e-06	NA	NA	7	19	15	168	205	53	TGTCCCTTTGTCATCCTATGCCT
grp6103	-2.39935	9.11992	9.75529e-07	8.90881e-06	ipu-miR-10b	Yes	226	247	216	1214	1907	632	TATCCTGTAGAACCGAATTTGT
grp6337	-3.83163	7.27622	9.78338e-07	8.90881e-06	ipu-miR-101a	No	27	22	28	338	538	233	TACAGTACTGTGATAACTGACC
grp5107	-2.74227	6.06275	9.86791e-07	8.91822e-06	oar-miR-199a-3p	No	28	27	13	145	210	92	ACAGTAGTCTGCACATTGGTTT
grp3435	-2.82129	5.55079	1.02121e-06	9.16044e-06	oar-miR-10b	No	14	11	16	95	152	55	CCCTGTAGAACCGAATTTGTGA
grp5251	3.47527	8.16273	1.0503e-06	9.35158e-06	NA	NA	633	859	625	82	91	23	ACAGCTTATCAGACTGGTGTTGGC
grp10068	-3.1545	5.83168	1.07177e-06	9.47255e-06	ccr-miR-140-3p	No	12	19	17	132	199	91	TACCACAGGGTAGAACCACGGAA
grp8125	-1.87452	8.06014	1.10767e-06	9.71843e-06	ipu-miR-30b	No	167	149	130	539	892	279	TGTAAACATCCTACACTCAGCT
grp875	-1.96056	5.92938	1.11894e-06	9.7461e-06	NA	NA	33	49	29	174	190	66	GTACATGATGAATCCAAATTG
grp7246	-2.76645	5.52897	1.13452e-06	9.81076e-06	NA	NA	8	20	19	107	153	61	ACCCTGTCGAACCGAATTTGTGA
grp11203	2.98547	9.50369	1.20327e-06	1.0331e-05	hhi-miR-21	Yes	1683	1948	1615	246	361	93	TAGCTTCTCCGACTGGTGTTGGC
grp6868	-2.79363	5.59888	1.2187e-06	1.03892e-05	ipu-miR-25	No	8	25	16	125	161	55	CATTGCACTTGTCTCGGTCTGT
grp10548	-3.61927	5.59085	1.23788e-06	1.04502e-05	ipu-miR-204	No	5	20	5	121	225	46	TTCCCTTTGTCCTCCTCTGCCT
grp4451	-2.96447	6.36262	1.25193e-06	1.04502e-05	bbe-let-7a-5p	No	16	34	27	242	319	74	TGAGGTAGTCGGTTGTATAGT
grp4582	-2.46354	5.39093	1.28592e-06	1.06598e-05	NA	NA	16	21	12	102	126	44	TTTTGCACTTGTCCCGGCCTGTA
grp13546	-3.70666	5.99332	1.34223e-06	1.10504e-05	hhi-miR-26	No	9	11	13	111	240	95	TTCAAGTAATCCAGGATAGGCA
grp11546	-3.24821	6.4317	1.36836e-06	1.11889e-05	hhi-miR-26	No	24	17	22	125	330	153	TTCAAGTAATCCAGGATAGG
grp11717	-3.20309	8.29982	1.37887e-06	1.11986e-05	ccr-miR-203b-3p	No	78	82	76	693	1179	389	GTGAAATGTTCAGGACCACTT
grp1253	2.79076	10.0462	1.38848e-06	1.1201e-05	hhi-miR-21	Yes	2123	2737	2085	441	380	155	TAGCTTCTCAGCCTGGTGTTGGC
grp7088	-2.45231	11.7497	1.42691e-06	1.13957e-05	ccr-miR-203b-3p	No	1269	1488	1363	8294	11960	3395	GTGAAATGTTCAGGACCACTTG
grp5146	-3.2684	8.17464	1.43953e-06	1.13957e-05	ipu-miR-26b	No	73	75	56	427	1062	474	TTCAAGTAATCCAGGATAGGT
grp3358	2.97009	4.65208	1.44105e-06	1.13957e-05	hhi-miR-21	Yes	46	62	48	7	5	6	TACCTTATCAGACTGGTGTTGGC
grp7420	5.68655	5.20223	1.48226e-06	1.16449e-05	NA	NA	98	137	64	2	4	0	TGCCCAGTGCTCTGAATGTCAAA
grp2414	3.19857	6.43865	1.55704e-06	1.2153e-05	NA	NA	170	223	172	26	26	9	ATAGCTTCTCAGACTGGTGTTGGC
grp1836	-1.92303	9.61698	1.57471e-06	1.21788e-05	bbe-let-7a-5p	No	390	496	370	1885	2390	659	TGAGGTAGTAGGTTGTCTAGTT
grp2067	-3.08955	5.06778	1.58203e-06	1.21788e-05	bbe-let-7a-5p	No	7	13	8	77	145	35	TGAGGTAGTGGGTTGTATAGTT
grp3247	-2.2486	8.72981	1.59074e-06	1.21788e-05	bbe-let-7a-5p	No	177	194	172	851	1262	489	TGAGGTAGTAGGTTGTATAGTTA
grp11477	-2.26862	5.62234	1.60351e-06	1.21989e-05	NA	NA	16	28	20	123	138	48	TGAGGTCGTAGGTTGTCTAGTT
grp12149	3.06789	5.47885	1.63638e-06	1.22979e-05	hhi-miR-21	No	74	119	80	9	16	7	TAGCTTATCAGACTGGTGTGGGC
grp12568	3.51787	6.74602	1.63699e-06	1.22979e-05	hhi-miR-21	No	211	333	204	19	35	12	TAGCTTATCAGACTGGTGTTGGCC
grp4121	-3.99173	4.16631	1.67046e-06	1.24288e-05	ipu-miR-26b	Yes	2	5	2	22	81	41	TCCAAGTAATCCAGGATAGGTA
grp7828	-4.25604	5.43738	1.6751e-06	1.24288e-05	ipu-miR-458	No	8	5	8	72	206	119	ATAGCTCTTTGAATGGTACT
grp5578	-1.85843	7.83674	1.77946e-06	1.31221e-05	ipu-miR-196a	No	135	167	100	501	774	230	TAGGTAGTTTCATGTTGTTGGGT
grp6366	3.20433	5.68711	1.84517e-06	1.35237e-05	hhi-miR-21	No	111	113	86	13	18	4	TAGCTTATCAGACTGGTGTTGAC
grp13903	3.61641	6.75628	1.89489e-06	1.3804e-05	NA	NA	225	291	205	18	35	9	AAAGCTTATCAGACTGGTGTTGGC
grp5333	-3.6404	5.93332	2.092e-06	1.51481e-05	bbe-miR-184-3p	No	9	10	12	102	199	90	TGGACGGAGAACTGATAAGGT
grp2590	2.97823	6.95904	2.12712e-06	1.53102e-05	hhi-miR-21	No	266	298	242	35	53	17	AAGCTTATCAGACTGGTGTTGGC
grp8234	3.00303	6.34859	2.23594e-06	1.59976e-05	hhi-miR-21	No	156	212	172	24	38	9	TAGCTTATCAGACTCGTGTTGGC
grp9643	-1.73136	7.53511	2.3239e-06	1.64319e-05	oar-miR-19b	No	119	117	105	337	645	206	TGTGCAAATCCATGCAAAACTG
grp2195	3.3086	5.6451	2.32398e-06	1.64319e-05	NA	NA	110	135	84	12	8	9	TAGCTTATCAGACTGGTGTTGGCCT
grp3799	3.03087	8.32448	2.35668e-06	1.64873e-05	NA	NA	889	847	626	100	152	47	TTTCTTATCAGACTGGTGTTGGC
grp4045	3.39969	6.80549	2.35925e-06	1.64873e-05	NA	NA	297	307	289	32	42	13	AAGTTCTGTGGTCCACTCTGGCT
grp522	-2.17498	5.68953	2.37906e-06	1.65297e-05	ccr-miR-725	No	20	23	23	85	196	47	TTCAGTCATTGTTTCTAGTAGTA
grp13672	-2.43583	8.5023	2.54291e-06	1.75636e-05	dre-miR-141	No	151	133	166	554	1639	479	TAACACTGTCTGGTAACGATGC
grp2095	-1.52563	7.07803	2.55709e-06	1.75636e-05	ola-miR-1388-5p	No	95	81	90	241	364	161	AGGACTGTCCAACCTGAGAATGT
grp8375	-2.35959	6.61925	2.61615e-06	1.7775e-05	ccr-miR-725	Yes	46	47	48	212	480	111	TTTAGTCATTGTTTCTAGTAGT
grp1182	-2.5492	5.85255	2.6237e-06	1.7775e-05	ipu-miR-10b	Yes	18	22	24	139	204	55	TACCGTGTAGAACCGAATTTGT
grp6226	-5.26393	3.92125	2.63224e-06	1.7775e-05	NA	NA	0	1	2	24	63	37	TGAGAACTGAATTCCATAGAAA
grp8720	2.78819	6.04137	2.65824e-06	1.78503e-05	hhi-miR-21	No	135	179	118	18	40	9	TAGCTTATCAGACTGGTGATGGC
grp5500	-2.84211	11.4183	2.76153e-06	1.84409e-05	ccr-miR-203b-3p	No	700	727	954	5281	8549	3521	TGAAATGTTCAGGACCACTTGA
grp4402	-2.01192	5.58433	2.84225e-06	1.88751e-05	NA	NA	26	21	25	101	149	51	ACTCTGTAGAACCGAATTTGTGT
grp12035	-3.5231	5.43022	2.88316e-06	1.90416e-05	ccr-miR-203b-3p	Yes	5	10	10	94	137	58	GGGAAATGTTCAGGACCACTT
grp5301	-2.46875	6.05843	2.92856e-06	1.92357e-05	ccr-miR-203b-3p	No	24	29	26	148	230	75	GTGAAATGTTCAGGACCCCTTG
grp13077	-2.23926	10.4904	2.94609e-06	1.92457e-05	ipu-miR-92a	No	584	706	504	3027	4327	1349	TATTGCACTTGTCCCGGCCTGTA
grp7865	2.97867	6.18998	3.03396e-06	1.97125e-05	hhi-miR-21	No	134	196	131	18	41	6	TAGCTTATCAGATTGGTGTTGGC
grp7360	-2.83203	4.13558	3.15139e-06	2.03654e-05	NA	NA	6	6	5	36	59	27	TGGACGGAGAACTGATCAGG
grp78	-3.08595	7.67227	3.26503e-06	2.0987e-05	ipu-miR-26b	Yes	54	43	55	211	722	361	TACAAGTAATCCAGGATAGGTT
grp8499	-2.88575	5.9492	3.30989e-06	2.11622e-05	NA	NA	19	12	18	123	194	65	GGGAAATGTTCAGGACCACT
grp10865	2.81425	11.9085	3.45955e-06	2.2002e-05	hhi-miR-21	No	7547	10171	7605	1441	1263	679	TAGCTTATCAGCCTGGTGTTGGC
grp1890	-3.77208	5.21498	3.48166e-06	2.20261e-05	ipu-miR-204	No	11	7	3	98	151	50	TTCCCTTTGTCATCCTATGCCTT
grp11001	-3.11514	6.53913	3.5277e-06	2.21666e-05	bbe-miR-184-3p	No	26	30	14	169	292	132	TGGACGGAGAACTGATAAGGA
grp4422	-2.3089	5.83003	3.54075e-06	2.21666e-05	bbe-miR-184-3p	No	27	20	26	134	162	68	TGGACGGAGAACTGATCAGGG
grp1644	-2.66882	9.68905	3.56971e-06	2.22321e-05	oar-miR-26a	No	260	271	285	1456	2602	1141	TTCAAGTAATCCAGGATAGGCTT
grp9226	-2.20271	10.1076	3.6026e-06	2.23213e-05	bbe-miR-184-3p	No	443	503	547	2376	3469	1219	TGGACGGAGAACTGATAAGGG
grp11447	-3.29534	5.83813	3.68514e-06	2.27156e-05	NA	NA	9	14	14	114	181	73	TGAAATGTTCAGGACCCCTTGTT
grp3348	2.97261	5.86019	3.9989e-06	2.44741e-05	hhi-miR-21	No	125	138	100	14	19	11	AGCTTATCAGACTGGTGTTGGC
grp11320	-3.18574	5.18864	4.01981e-06	2.44741e-05	ccr-miR-196b	No	8	20	3	94	132	49	TAGGTAGTTTCAAGTTGTTGGGT
grp9673	-2.1995	10.5872	4.03151e-06	2.44741e-05	ipu-miR-92a	No	652	713	575	3158	4654	1427	TATTGCACTTGTCCCGGCCTGTT
grp2338	2.76945	5.83044	4.11716e-06	2.48685e-05	hhi-miR-21	No	84	157	92	13	32	7	TAGCTTATCAGACGGGTGTTGGC
grp10334	-2.02432	9.12603	4.14826e-06	2.4931e-05	bbe-let-7a-5p	No	280	338	274	1608	1652	460	TGAGGTAGTCGGTTGTATAGTT
grp1154	-2.89635	7.91101	4.4214e-06	2.63596e-05	ccr-miR-203b-3p	No	68	73	72	425	706	392	TGAAATGTTCAGGACCCCTTGA
grp13823	-3.52127	5.58273	4.42982e-06	2.63596e-05	bbe-miR-125b-3p	No	12	12	4	108	153	60	TCCCTGAGACCCTAACTTGTGT
grp13328	-1.76023	6.40501	4.4837e-06	2.64194e-05	ipu-miR-25	No	37	56	48	160	265	76	CATTGCACTTGTCTCGGTCTG
grp3577	2.62143	11.0136	4.48382e-06	2.64194e-05	hhi-miR-21	No	4036	5898	4134	804	1325	311	TAGCTTATCAGACTGGTGTTGGCA
grp6587	-2.95217	6.73545	4.61174e-06	2.70405e-05	oar-miR-199a-3p	No	33	31	24	209	318	145	ACAGTAGTCTGCACATTGGTA
grp9401	2.68471	5.8697	4.64634e-06	2.71112e-05	oan-miR-125-3p	No	136	149	124	23	23	14	ACGGGTTAGGTTCTTGGGAGCT
grp4075	-2.56878	6.18147	4.70965e-06	2.73478e-05	NA	NA	28	26	26	136	277	89	AAGCTGCCAGCTGAAGCACT
grp6928	-3.11695	6.78193	4.7383e-06	2.73819e-05	NA	NA	25	31	30	283	383	113	TGAGGTAGTAGGTTGTGTGGTTTT
grp2937	-1.62142	6.66376	5.11064e-06	2.93923e-05	NA	NA	62	60	64	188	302	103	TACCCTGTAGAACCGACTTTGTGT
grp10890	-2.13134	6.98453	5.20729e-06	2.98055e-05	ipu-miR-200b	No	62	66	58	310	413	123	TAATACTGCCTGGTAATGATGA
grp2551	-2.22667	7.3121	5.31944e-06	3.00795e-05	NA	NA	84	95	60	307	795	156	TGGACGGAGCACTGATAAGGGCA
grp6578	-1.85894	6.84082	5.33945e-06	3.00795e-05	ccr-miR-203a	Yes	68	82	68	291	539	73	GCGAAATGTTTAGGACCACTTG
grp3078	-2.61204	5.74349	5.35217e-06	3.00795e-05	hhi-miR-21	No	20	25	16	116	185	73	TAGCTTATCAGACTGGTGTTGT
grp4436	-3.05423	5.66794	5.35525e-06	3.00795e-05	prd-let-7-5p	Yes	15	10	13	125	152	51	TGAGGTCGTAGGTTGTATAGTTT
grp6832	-1.81241	13.9767	5.424e-06	3.03239e-05	bbe-let-7a-5p	No	8657	10890	8926	39208	51897	13653	TGAGGTAGTAGGTTGTATAGTT
grp8865	-3.17856	9.69762	5.57474e-06	3.06631e-05	cgr-miR-184	No	181	196	191	1570	2457	1085	TGGACGGAGAACTGATAAGGGT
grp3203	-1.93308	7.08913	5.59414e-06	3.06631e-05	ccr-miR-203a	No	75	88	62	306	485	121	GTGAAATGTTTAGGACCACTTGA
grp11337	2.9376	5.69277	5.59418e-06	3.06631e-05	hhi-miR-21	No	99	115	100	15	19	7	CTAGCTTATCAGACTGGTGTTGGC
grp6051	-2.59312	6.1286	5.60387e-06	3.06631e-05	hhi-miR-23a	Yes	21	19	25	134	200	72	ACCACATTGCCAGGGATTTCC
grp12224	-2.77334	7.72653	5.6406e-06	3.06631e-05	ccr-miR-725	No	69	64	61	305	858	265	TTCAGTCATTGTTTCTAGTAG
grp6450	-2.65954	8.82844	5.65136e-06	3.06631e-05	hhi-miR-26	No	152	144	157	784	1347	677	TTCAAGTAATCCAGGATAGGC
grp13179	-2.76658	7.3176	5.66323e-06	3.06631e-05	NA	NA	47	50	37	243	513	184	TATTGCCCTTGTCCCGGCCTGTTT
grp3535	-1.9342	7.74575	6.09709e-06	3.2859e-05	bbe-let-7a-5p	Yes	114	137	113	561	673	198	TTAGGTAGTAGGTTGTATAGTT
grp5933	-2.46361	8.81207	6.14355e-06	3.2859e-05	ccr-miR-203b-3p	Yes	173	188	186	1151	1593	437	GGGAAATGTTCAGGACCACTTG
grp7705	-2.46964	7.01873	6.17186e-06	3.2859e-05	ccr-miR-203b-3p	No	54	58	48	376	411	122	GTGAAATGTTCCGGACCACTTG
grp7695	-1.8642	6.64255	6.17815e-06	3.2859e-05	ola-miR-142	No	56	58	47	141	244	161	TCCATAAAGTAGAAAGCACT
grp773	-2.26794	6.05428	6.22638e-06	3.29696e-05	ipu-let-7g	No	33	24	25	116	230	73	TGAGGTAGTAGTTTGTATAGT
grp3318	3.66408	6.27802	6.57196e-06	3.46469e-05	hhi-miR-21	Yes	232	181	190	14	36	5	TATCTTATCCGACTGGTGTTGGC
grp5325	-2.42951	9.21294	6.64013e-06	3.48534e-05	ccr-miR-203b-3p	Yes	198	258	256	1395	2038	590	GCGAAATGTTCAGGACCACTTG
grp11262	-1.76782	11.2371	6.70125e-06	3.50213e-05	oar-miR-199a-3p	No	1323	1430	1262	4084	6775	2827	ACAGTAGTCTGCACATTGGTT
grp4579	-2.96319	6.97451	6.87279e-06	3.57508e-05	NA	NA	37	45	26	283	478	127	TCCCACCGCTGAACTTGACCAGCCT
grp12779	-2.32274	6.85905	6.92923e-06	3.57508e-05	NA	NA	49	49	42	232	361	126	TAGTGCACTTGTCCCGGCCTGTT
grp422	-2.98622	12.1442	6.93007e-06	3.57508e-05	ipu-miR-26b	No	1318	1080	1184	4725	15609	7873	TTCAAGTAATCCAGGATAGGTT
grp5475	-2.02237	12.0409	6.99693e-06	3.59035e-05	bbe-miR-184-3p	No	1741	2133	2195	8616	12477	4263	TGGACGGAGAACTGATAAGGGCA
grp4025	-3.98442	5.19441	7.0194e-06	3.59035e-05	ccr-miR-203b-3p	No	6	5	7	100	126	60	GTGAAATGTTCAGGACCACTTA
grp9139	-1.83699	9.36795	7.06856e-06	3.60017e-05	ccr-miR-203a	No	401	542	337	1786	2932	403	GTGAAATGTTTAGGACCACTTG
grp8496	-3.51438	7.96821	7.13526e-06	3.61287e-05	ccr-miR-203b-3p	No	54	66	33	586	759	343	GTGAAATGTTCAGGACCACTTT
grp9290	-1.8359	9.57879	7.1536e-06	3.61287e-05	ipu-miR-10b	No	438	439	368	1476	2344	773	TACCCTGTAGAACCGAATTTG
grp6713	-2.5834	8.88523	7.2714e-06	3.657e-05	ccr-miR-203b-3p	No	120	187	185	874	1471	611	GTGAAATGTTCAGGACCACT
grp2334	-3.3946	8.17441	7.34354e-06	3.67789e-05	ipu-miR-181a	No	60	52	56	282	978	496	AACATTCAACGCTGTCGGTGAA
grp9607	-2.96504	9.5323	7.59685e-06	3.77917e-05	ipu-miR-26b	Yes	220	184	199	762	2576	1324	TCCAAGTAATCCAGGATAGGTT
grp953	-2.17736	5.49652	7.6508e-06	3.78447e-05	NA	NA	18	23	14	90	137	35	TAATGCACTTGTCCCGGCCTGTA
grp8564	-3.30459	8.72	7.84945e-06	3.86682e-05	ipu-miR-338	No	107	83	111	575	1666	776	TCCAGCATCAGTGATTTTGTT
grp3586	-2.62082	6.29179	8.06393e-06	3.95144e-05	NA	NA	18	27	28	144	187	101	GAGAAATGTTCAGGACCACTTGA
grp5636	-3.4669	9.39886	8.08696e-06	3.95144e-05	ipu-miR-181a	No	127	117	118	799	2459	927	AACATTCAACGCTGTCGGTGT
grp13656	-1.74669	8.70121	8.43444e-06	4.10453e-05	ccr-miR-203a	No	235	266	234	802	1520	361	TGAAATGTTTAGGACCACTTGA
grp9634	-2.20998	7.86993	8.47343e-06	4.10569e-05	NA	NA	86	110	112	569	614	239	TGGACGGAGAACTGATCAGGGCA
grp4018	-2.88634	6.65858	8.50513e-06	4.10569e-05	NA	NA	22	38	20	190	287	110	CACCTGAGCTCTGTGGACATCT
grp6952	-2.21686	6.35738	8.55912e-06	4.11522e-05	ipu-let-7h	No	28	46	39	187	285	79	TGAGGTAGTAAGTTGTGTTGTTT
grp5162	-3.36188	8.01109	8.61563e-06	4.1244e-05	hhi-miR-199a	No	60	45	54	216	860	508	CCCAGTGTTCAGACTACCTGTTA
grp5679	-2.63229	8.09585	8.64683e-06	4.1244e-05	NA	NA	88	63	117	527	795	361	TGAAATGTTCAGGACCACTTGAA
grp7170	-2.30348	6.3075	8.72146e-06	4.14232e-05	ccr-miR-203a	No	27	44	37	186	359	57	GTGAAATGTTTAGGACCACTT
grp1256	2.91776	7.15499	8.75332e-06	4.14232e-05	NA	NA	317	343	292	53	59	17	TAGCTTCTCCGCCTGGTGTTGGC
grp11349	-1.81982	8.76941	8.85541e-06	4.1742e-05	bbe-let-7a-5p	Yes	234	303	239	1030	1467	383	TGAGGTCGTAGGTTGTATAGTT
grp3359	-1.74569	6.79587	9.06865e-06	4.25801e-05	oar-miR-107	No	59	71	73	207	430	106	AGCAGCATTGTACAGGGCTATCT
grp12025	-2.63405	9.3566	1.04865e-05	4.90456e-05	NA	NA	231	215	223	968	2324	955	TGTAAACATCCCCGACTGGA
grp12561	3.26969	6.90579	1.05517e-05	4.91593e-05	NA	NA	265	333	228	22	64	11	ATAGCTTATCAGACTGGTGTTGGCT
grp12872	-2.02108	7.18752	1.06071e-05	4.92267e-05	ipu-miR-139	No	72	90	68	275	503	178	TCTACAGTGCATGTGTCTCCAGT
grp6837	-2.95774	8.71895	1.07504e-05	4.97e-05	NA	NA	71	107	155	820	1142	578	TGAAATGTTCAGGACCACTTGTA
grp3917	-3.0262	6.9631	1.09472e-05	5.04157e-05	ipu-miR-26b	Yes	37	31	35	129	451	245	TTTAAGTAATCCAGGATAGGTT
grp1554	-2.26782	7.13843	1.11762e-05	5.12738e-05	ccr-miR-203a	No	56	79	59	273	530	169	GTGAAATGTTTAGGACCACT
grp4771	-3.11697	9.68938	1.14737e-05	5.24387e-05	bbe-miR-100-5p	No	260	176	212	2019	2406	1131	AACCCGTAGATCCGAACTTGTGA
grp9032	2.52967	6.81997	1.18296e-05	5.38205e-05	hhi-miR-21	No	215	305	214	51	52	21	TAGCTTATCGGACTGGTGTTGGC
grp13020	-1.87458	9.96875	1.18656e-05	5.38205e-05	ccr-miR-203b-3p	No	510	585	541	2127	3524	834	TGAAATGTTCAGGACCACTTG
grp9534	-2.30238	7.08408	1.21225e-05	5.47553e-05	ipu-miR-199b	No	67	47	44	212	399	174	ACAGTAGTCTGCACATTGGTTAA
grp4750	-3.33361	5.63267	1.21628e-05	5.47553e-05	NA	NA	8	11	8	84	141	53	TGGACGGAGAACTGATAAGGGTAT
grp12979	-2.24721	7.07844	1.23455e-05	5.51835e-05	NA	NA	50	70	48	286	406	126	TACTGCACTTGTCCCGGCCTGTA
grp8542	-1.99298	6.43291	1.23497e-05	5.51835e-05	ipu-miR-140	No	49	52	54	201	339	107	CCACAGGGTAGAACCACGGACT
grp2382	-2.23623	5.77022	1.2417e-05	5.52785e-05	bbe-let-7a-5p	No	30	23	22	160	179	38	TGAGGTAGTAGGTTGTATATTT
grp2607	-1.81629	5.25084	1.26078e-05	5.59208e-05	mdo-miR-10b-5p	No	19	21	21	83	91	39	ATACCCTGTAGAACCGAATTTGT
grp11877	3.27322	6.21518	1.30768e-05	5.77878e-05	hhi-miR-21	Yes	148	189	162	22	23	7	TAGCATATCAGACTGGTGTTGGC
grp10979	-2.53211	5.51876	1.32841e-05	5.83866e-05	ipu-miR-22a	No	19	18	17	79	151	77	AAGCTGCCAGCTGAAGAACTGA
grp2627	-2.54601	4.37747	1.33375e-05	5.83866e-05	bbe-miR-184-3p	Yes	4	9	10	51	68	21	TGTACGGAGAACTGATAAGGG
grp6038	-2.89382	6.50836	1.3358e-05	5.83866e-05	ccr-miR-203b-3p	No	22	30	25	195	280	104	TGAAATGTTCAGGACCACTTT
grp7008	-2.23808	5.57805	1.36062e-05	5.92561e-05	gga-miR-458b-5p	No	19	28	17	66	168	70	TCATAGCTCTTTGAATGGTACT
grp6768	-2.32691	7.13396	1.36981e-05	5.9441e-05	ppa-miR-143	No	40	57	65	205	452	178	TGAGATGAAGCACTGTAGCTCA
grp2960	2.77929	6.58099	1.41031e-05	6.09782e-05	hhi-miR-21	No	176	245	193	27	49	16	CAGCTTATCAGACTGGTGTTGGC
grp13322	-2.42132	7.64199	1.42193e-05	6.12602e-05	ipu-miR-148	No	70	78	71	255	659	277	TCAGTGCATTACAGAACTTTGA
grp5742	-2.76707	5.51637	1.42801e-05	6.13025e-05	ccr-miR-10c	No	6	15	24	95	178	55	TACCCTGTAGATCCGGATTTGTGA
grp5258	-3.07122	7.10833	1.46449e-05	6.26449e-05	NA	NA	31	40	30	246	363	199	TGGACGGAGAACTGATAAGGGAT
grp6394	-2.05348	7.26284	1.4697e-05	6.26449e-05	NA	NA	65	75	63	281	423	153	TACTGCACTTGTCCCGGCCTGTT
grp13914	-3.28127	5.27403	1.56193e-05	6.63407e-05	NA	NA	8	13	7	72	128	64	TGGACGGAGAACTGATAAGT
grp5542	-1.77121	4.86866	1.57813e-05	6.67926e-05	NA	NA	13	17	15	43	82	32	TTTACGGAGAACTGATAAGGGC
grp3873	-3.55932	6.70023	1.59461e-05	6.71342e-05	ipu-miR-26b	No	18	23	22	162	349	201	TTCAAGTAATCCAGGATAGGTA
grp10788	-1.53644	7.39873	1.59737e-05	6.71342e-05	bbe-miR-183-5p	No	112	125	118	213	551	261	TATGGCACTGGTAGAATTCACT
grp1778	-2.39006	8.16356	1.65925e-05	6.94919e-05	NA	NA	110	87	129	557	773	370	GCGAAATGTTCAGGACCACTTGA
grp2636	-4.24026	7.13482	1.67857e-05	7.00569e-05	NA	NA	14	18	16	177	545	216	AACATTCAACGCTGTCGGTGAAA
grp13893	-2.55635	7.08627	1.80693e-05	7.50425e-05	NA	NA	49	51	41	213	438	184	TCCAAGTAATCCAGGATAGGCTT
grp10694	-1.67766	9.13707	1.81051e-05	7.50425e-05	bbe-let-7a-5p	Yes	329	371	336	1209	1817	484	TGTGGTAGTAGGTTGTATAGTT
grp11330	-1.95031	7.59448	1.82334e-05	7.52701e-05	dre-miR-731	No	109	89	53	305	355	234	ATGACACGTTTTCTCCCGGATCG
grp7675	-2.83509	7.78811	1.82853e-05	7.52701e-05	ipu-miR-26b	Yes	72	69	53	222	747	386	TTCAAGTCATCCAGGATAGGTT
grp200	-1.22269	8.09162	1.88714e-05	7.74177e-05	ipu-miR-22a	Yes	192	230	190	452	794	245	ATGCTGCCAGCTGAAGAACTGT
grp10557	-3.20173	5.93507	1.89945e-05	7.76578e-05	bbe-let-7a-5p	Yes	20	20	10	174	239	66	TGAGGTCGTAGGTTGTATAGT
grp7514	-1.81662	8.11963	2.03916e-05	8.30871e-05	ipu-miR-454b	No	182	226	162	756	1240	218	TAGTGCAATATTGCTTATAGGGT
grp6994	-2.30236	7.53518	2.05835e-05	8.35858e-05	oar-miR-26a	No	72	75	83	270	444	327	TTCAAGTAATCCAGGATCGGCT
grp3911	-2.03914	7.32328	2.09979e-05	8.49813e-05	ccr-miR-10c	No	76	83	64	278	513	164	TACCCTGTAGATCCGGATTTGTGT
grp2349	-2.45488	10.2389	2.11291e-05	8.52254e-05	ipu-miR-462	No	565	376	390	2203	3544	1567	TAACGGAACCCATAATGCAGCT
grp10042	-2.3675	6.79629	2.12714e-05	8.52931e-05	ipu-miR-23b	No	39	41	48	199	379	121	ATCACATTGCCAGGGATTACC
grp2745	-2.37939	6.15318	2.12878e-05	8.52931e-05	hhi-miR-26	Yes	25	30	29	121	219	97	TCCAAGTAATCCAGGATAGGC
grp6209	2.27817	5.40353	2.19269e-05	8.75621e-05	hhi-miR-181b	Yes	67	101	80	13	36	7	AATATTCATTGCTGTCGGTGGGTT
grp2303	-2.57037	5.58536	2.21239e-05	8.8056e-05	hhi-let-7c	No	12	24	17	124	162	42	TGAGGTAGTAGGTTGTATGGT
grp4584	-1.65975	6.64785	2.21986e-05	8.80618e-05	NA	NA	69	54	57	149	332	116	TGAGAACTGAATTCCACGGGTGT
grp447	-2.61803	6.60138	2.27971e-05	9.01384e-05	NA	NA	25	36	31	137	299	130	TGCAAGTAATCCAGGATAGGCTT
grp3654	-2.97403	9.58976	2.34966e-05	9.25999e-05	bbe-miR-100-5p	No	241	166	211	1587	2305	1000	AACCCGTAGATCCGAACTTGT
grp11536	-2.54303	8.13984	2.3647e-05	9.28878e-05	NA	NA	104	90	78	492	747	333	TACTGCACTTGTCCCGGCCTGTTT
grp12636	-2.30977	10.7163	2.4084e-05	9.42962e-05	ccr-miR-203b-3p	No	596	559	756	3146	4294	1987	GTGAAATGTTCAGGACCACTTGA
grp6874	-2.52006	4.99057	2.42613e-05	9.46823e-05	NA	NA	7	11	14	46	72	53	GCGAAATGTTCAGGACCACTTGTT
grp3960	-1.67603	7.71342	2.60497e-05	0.000101332	ipu-miR-27e	No	135	120	141	335	773	245	TTCACAGTGGCTAAGTTCAGT
grp9563	-2.06344	6.53659	2.61498e-05	0.000101394	NA	NA	39	52	33	178	290	77	TATTGCCCTTGTCCCGGCCTGTT
grp6240	-2.07376	10.7419	2.69605e-05	0.000104201	oar-miR-26a	Yes	861	695	760	2504	4642	2401	TGCAAGTAATCCAGGATAGGCT
grp5147	-2.62149	10.4151	2.73579e-05	0.000105071	bbe-miR-184-3p	No	331	485	489	2733	4021	1439	TGGACGGAGAACTGATAAGGGA
grp8122	-2.15436	8.62518	2.73605e-05	0.000105071	oar-miR-26a	Yes	204	169	143	607	1064	556	TTTAAGTAATCCAGGATAGGCT
grp3723	-1.42597	6.60579	2.75531e-05	0.000105474	dre-miR-222b	No	64	69	49	144	257	96	AGCTACATCTGAATACTGGGTC
grp7310	2.05387	7.45195	2.77951e-05	0.000105932	NA	NA	356	433	302	67	158	50	TAGCTTATCCGACTGGTGTTGGCT
grp2272	2.34273	9.70853	2.7849e-05	0.000105932	cgr-miR-181a-3p	No	1313	2346	1657	404	593	123	ACCATCGACCGTTGATTGTACC
grp9638	-2.22884	7.52141	2.84562e-05	0.0001079	NA	NA	62	65	92	308	460	239	GTGAAATGTTCAGGACCACTTGTT
grp6777	-2.67562	7.83396	2.8668e-05	0.000108361	oar-miR-10b	No	84	86	83	546	698	335	ACCCTGTAGAACCGAATTTGTGG
grp10916	2.63618	5.06246	2.90719e-05	0.000109544	hhi-miR-21	Yes	70	81	51	13	10	7	TTGCTTATCAGCCTGGTGTTGGC
grp2236	1.79628	7.63337	2.92779e-05	0.000109975	hhi-miR-181b	No	377	454	383	113	234	43	CACATTCATTGCTGTCGGTGGGTT
grp1814	2.95356	6.9235	3.0396e-05	0.000113819	hhi-miR-21	No	255	281	267	36	39	23	TAGCTTATCCGCCTGGTGTTGGC
grp9545	-3.97134	6.09029	3.11456e-05	0.000115904	NA	NA	19	7	11	52	303	203	AACAGTAAGAGTTTATGTGCTGT
grp10056	2.04465	11.8768	3.22997e-05	0.000119828	hhi-miR-21	No	7579	9678	6876	1734	3528	962	TAGCTTATCAGACTGGTGTTGGCT
grp12898	-2.23458	6.26286	3.27092e-05	0.000120974	ccr-miR-203a	No	33	45	28	151	239	102	GTGAAATGTTTAGGACCACTTT
grp5501	-1.82673	6.83691	3.38001e-05	0.000124625	NA	NA	55	79	64	241	354	121	TGGACGGCGAACTGATAAGGGCA
grp1688	2.00324	6.49947	3.42332e-05	0.000125836	NA	NA	193	207	140	40	85	20	TAGCTTCTCAGACTGGTGTTGGCT
grp6662	-2.10647	11.0554	3.53113e-05	0.000129403	oar-miR-26a	Yes	1033	897	964	3157	5958	3078	TCCAAGTAATCCAGGATAGGCT
grp6370	-2.90658	5.40583	3.62416e-05	0.000132153	ccr-miR-203b-3p	Yes	9	12	14	83	118	58	TTAAATGTTCAGGACCACTTGA
grp11045	-2.616	7.06779	3.62816e-05	0.000132153	NA	NA	44	50	41	283	432	140	TGGACGGAGAACTGATAAGGGAA
grp1616	-3.24067	8.18297	3.79778e-05	0.000137789	ipu-miR-338	No	103	43	69	338	1127	581	TCCAGCATCAGTGATTTTGTTG
grp7153	-2.81043	10.4853	3.80581e-05	0.000137789	ipu-miR-200a	No	438	376	470	2035	5170	2101	TAACACTGTCTGGTAACGATG
grp7462	-2.82953	6.02881	3.90842e-05	0.000141079	ccr-miR-203b-3p	Yes	21	27	11	137	192	81	TGTAATGTTCAGGACCACTTGA
grp4486	-2.3088	5.58828	4.10061e-05	0.000147473	ccr-miR-203b-3p	No	18	21	21	95	184	45	TGAAATGTTCAGGACCACTT
grp13336	-1.78438	4.8921	4.11302e-05	0.000147473	NA	NA	16	18	14	55	98	24	TTTGGTAGTAGGTTGTATAGTT
grp7188	-2.75644	6.25055	4.12239e-05	0.000147473	NA	NA	21	24	29	121	249	125	TGCAAACATCCCCGACTGGA
grp10086	-2.34817	8.44858	4.19601e-05	0.000149662	ipu-miR-146a	No	164	115	129	449	1216	488	TGAGAACTGAATTCCATAGATGT
grp5057	-2.0788	13.7607	4.2106e-05	0.000149688	oar-miR-26a	No	6861	5712	6327	20720	37971	19537	TTCAAGTAATCCAGGATAGGCT
grp8527	-1.89762	6.1543	4.22165e-05	0.000149688	bbe-let-7a-5p	Yes	35	51	39	168	255	67	TGAGGGAGTAGGTTGTATAGTT
grp12174	-2.27857	10.0385	4.2881e-05	0.000151597	ipu-miR-205	No	557	385	346	1820	3415	1234	TCCTTCATTCCACCGGCGTCTGT
grp12187	-2.12871	9.3174	4.45986e-05	0.000157207	oar-miR-26a	Yes	311	255	282	917	1762	938	TTCAAGTCATCCAGGATAGGCT
grp2011	1.99337	6.22017	4.49669e-05	0.000158042	NA	NA	136	170	111	39	37	22	TAGCTTATCAGCCTGGTGTTGGCT
grp6957	-1.72845	6.58919	4.57357e-05	0.000160098	NA	NA	50	70	41	150	247	119	TGAGATGCAGCACTGTAGCTCT
grp8611	3.41784	5.70327	4.60318e-05	0.000160098	NA	NA	140	142	96	13	16	6	ATTGCTTATCAGACTGGTGTTGGC
grp4049	2.47526	4.20249	4.60451e-05	0.000160098	NA	NA	30	41	43	3	15	4	TACGACCTCAGATCAGACGA
grp1007	-3.53876	7.6919	4.60847e-05	0.000160098	ipu-miR-26b	No	55	28	40	145	652	515	TTCAAGTAATCCAGGATAGGTTA
grp5792	-1.13078	13.2008	4.67426e-05	0.000161915	ipu-miR-22a	No	6833	8101	7374	15904	25594	8767	AAGCTGCCAGCTGAAGAACTGT
grp8226	-3.25857	5.42395	4.71194e-05	0.000162752	mmu-miR-126b-3p	No	7	8	12	74	159	48	CATTATTACTTTTGGTACGCGA
grp2681	-1.35982	8.92525	4.8159e-05	0.000165866	ola-miR-1388-5p	No	414	292	326	844	1371	512	AGGACTGTCCAACCTGAGAATG
grp12390	2.64872	6.36479	4.83634e-05	0.000166094	hhi-miR-21	No	146	232	183	21	54	18	TAGCTTATCAGACTGGGGTTGGC
grp11582	2.06477	6.05739	4.92446e-05	0.000168638	NA	NA	123	156	125	25	63	16	TATCTTATCAGACTGGTGTTGGCT
grp841	-2.64316	6.47028	5.03478e-05	0.000171926	xtr-miR-193	No	30	37	26	139	378	108	AACTGGCCCGCAAAGTCCCGCTT
grp966	-2.73707	8.49657	5.07983e-05	0.000172973	NA	NA	87	117	87	565	894	426	AGGACTTAGCTCACTCTGTGA
grp12843	2.25549	6.08132	5.10888e-05	0.000173471	NA	NA	204	216	79	27	28	33	TCGGATCGGCCCCGCCGGGGC
grp3862	-2.59722	5.61554	5.13554e-05	0.000173885	ipu-miR-199b	No	12	16	18	76	149	60	CAGTAGTCTGCACATTGGTTAA
grp242	-1.97104	6.22273	5.2487e-05	0.000177217	ipu-miR-204	No	39	46	29	163	241	64	TTCCCTTTGTCATCCTATGCCTA
grp6778	-3.51545	5.04068	5.39936e-05	0.000181794	cgr-miR-184	No	8	5	6	50	160	39	TGGACGGAGCACTGATAAGGGT
grp6171	-1.91637	6.19229	5.50525e-05	0.000184841	oar-miR-199a-3p	No	35	36	40	103	252	87	ACAGTAGTCTGCACATTGGT
grp1956	-1.69684	6.02677	5.53428e-05	0.000185298	bbe-miR-184-3p	No	33	44	39	121	187	72	TTGGACGGAGAACTGATAAGGG
grp5102	-1.92059	6.44711	5.67802e-05	0.000189583	NA	NA	28	41	50	147	217	90	TTGACGGAGAACTGATAAGGGCT
grp10753	-2.2135	7.78503	5.753e-05	0.000191554	NA	NA	84	73	100	379	545	260	GGGAAATGTTCAGGACCACTTGA
grp2537	-2.23493	4.99124	5.89653e-05	0.000195791	NA	NA	11	14	14	55	73	46	GTTAAATGTTCAGGACCACTTGA
grp12127	-3.16227	5.70115	6.07925e-05	0.000201302	ccr-miR-203b-3p	Yes	11	12	15	107	189	63	GCGAAATGTTCAGGACCACTT
grp497	-1.82366	10.9105	6.3206e-05	0.000208188	ipu-miR-10c	No	1042	1068	932	3214	6120	1952	TACCCTGTAGATCCGGATTTGT
grp9566	-2.77359	5.83828	6.33347e-05	0.000208188	bbe-miR-184-3p	No	14	23	17	98	266	53	TGGACGGAGCACTGATAAGGGA
grp3163	-3.26993	7.4682	6.34279e-05	0.000208188	cgr-miR-184	No	34	38	29	281	460	215	TGGACGGAGAACTGATAAGGGTT
grp4051	-1.9837	9.08313	6.35648e-05	0.000208188	oar-miR-26a	Yes	277	251	271	843	1571	732	TACAAGTAATCCAGGATAGGCT
grp10010	-1.74835	6.79183	6.49132e-05	0.000211559	ipu-miR-196a	No	45	71	71	202	312	121	TAGGTAGTTTCATGTTGTTGGGA
grp12800	-2.41965	8.78306	6.49461e-05	0.000211559	hhi-miR-23a	No	150	146	164	770	1167	519	ATCACATTGCCAGGGATTTCC
grp12315	-1.6912	7.38331	6.5755e-05	0.000213615	NA	NA	101	89	96	277	549	162	TTTGGCAATGGTAGAACTCAC
grp6442	-2.65529	4.74332	6.73103e-05	0.00021758	NA	NA	5	12	9	57	75	31	TGGACGGAGAACTGATAAGGGAAT
grp8032	-2.52627	7.78667	6.73375e-05	0.00021758	NA	NA	80	67	66	359	558	282	TAGTGCACTTGTCCCGGCCTGTTT
grp13155	-2.24168	6.50584	6.77865e-05	0.000218443	oar-miR-26a	No	47	31	38	159	239	134	TTCAAGTAATCGAGGATAGGCT
grp2526	-1.55061	8.50684	6.92603e-05	0.000222596	ipu-miR-205	No	243	212	197	600	1153	307	TCCTTCATTCCCCCGGAGTCTG
grp4751	-2.77351	4.1752	7.00445e-05	0.000224516	NA	NA	2	9	10	44	74	29	AGCAGCATTGTACAGGGCTTTCT
grp7316	-1.45026	10.7723	7.30716e-05	0.000233596	ipu-miR-205	No	1339	1154	1045	3119	5361	1671	TCCTTCATTCCACCGGCGTCTG
grp11492	-2.1663	6.90845	7.41568e-05	0.000236184	oar-miR-26a	No	56	38	42	201	311	116	TTCAAGTAATCAAGGATAGGCT
grp7521	-2.19548	6.26371	7.44532e-05	0.000236184	ipu-miR-192	No	27	26	38	86	255	98	ATGACCTATGAATTGACAGCC
grp9328	-3.24956	6.23755	7.44708e-05	0.000236184	ccr-miR-10c	No	20	14	16	135	224	112	ACCCTGTAGATCCGGATTTGTGA
grp3415	-2.49851	13.0354	7.4789e-05	0.000236569	NA	NA	2776	2812	2433	13295	21214	9974	TATTGCACTTGTCCCGGCCTGTAT
grp3373	-2.36513	6.28931	7.60019e-05	0.000239547	ccr-miR-10c	No	33	28	29	142	242	92	ACCCTGTAGATCCGGATTTGTGT
grp9178	-2.4619	8.06558	7.62628e-05	0.000239547	ipu-miR-92a	No	111	75	90	432	729	351	TATTGCACTTGTCCCGGCCTGA
grp13929	-3.30375	5.36606	7.63283e-05	0.000239547	bbe-miR-125b-3p	No	13	4	9	90	118	54	TCCCTGAGACTCTAACTTGTGA
grp13034	-2.12542	9.87116	7.66685e-05	0.000239988	NA	NA	297	425	414	1723	2440	877	TGGACGGAGAACTGATAAGGGCAT
grp10811	-1.61938	7.37609	7.75889e-05	0.000242239	NA	NA	100	99	94	273	533	154	TCCTTCCTTCCCCCGGAGTCTG
grp2974	-1.93787	7.95489	7.89907e-05	0.000245976	NA	NA	89	147	113	527	606	208	TGGACGGAGAACTGATCAGGGCT
grp4490	-1.74227	6.18883	8.0743e-05	0.000250783	NA	NA	30	58	42	110	307	66	TGTGATGAAGCACTGTAGCTCT
grp648	-2.13842	6.74708	8.19811e-05	0.000253487	NA	NA	51	57	41	220	354	108	TAGTGCACTTGTCCCGGCCTGTA
grp890	-2.00721	5.6732	8.20353e-05	0.000253487	NA	NA	31	18	25	98	148	59	TTTTGCACTTGTCCCGGCCTGTT
grp9587	-2.39528	11.5006	8.36835e-05	0.000257917	NA	NA	1063	965	938	4730	7589	3281	TATTGCACTTGTCCCGGCCTGTTT
grp5039	-1.25587	9.51966	8.60344e-05	0.000264484	ipu-let-7g	No	567	583	486	1412	2107	588	TGAGGTAGTAGTTTGTATAGTT
grp2731	-1.84916	7.5211	8.92054e-05	0.000273533	ipu-miR-205	No	92	86	85	268	547	181	TCCTTCATTCCACCGGAGTCTGTA
grp7380	-2.2506	5.24097	9.03208e-05	0.000276248	NA	NA	12	16	16	64	97	46	ACAGTAGTCCGCACATTGGTTT
grp609	-2.65948	5.35953	9.13021e-05	0.000278541	bbe-miR-184-3p	Yes	12	11	18	89	128	50	TGGACGGCGAACTGATAAGGGA
grp11165	-2.05244	7.2847	9.25498e-05	0.000281632	NA	NA	65	67	70	308	417	139	TGGACGGAGAACTGATAAGGGCATT
grp13455	-2.16419	7.75865	9.28599e-05	0.000281863	ipu-miR-205	No	88	74	88	276	677	234	TCCTTCATTCCCCCGGAGTCTGT
grp1140	-2.20742	7.2083	9.53583e-05	0.000288717	NA	NA	50	58	56	234	354	161	TATTGCACTTGTCCCGGCCTGTTA
grp12150	-2.7897	5.9558	9.65721e-05	0.000291658	ipu-miR-26b	No	19	14	20	59	204	105	TTCAAGTAATCCAGGATCGGTT
grp11432	-1.86471	8.44129	9.79126e-05	0.000294965	oar-miR-199a-3p	No	198	200	162	605	1033	415	ACAGTAGTCCGCACATTGGTT
grp8449	-2.22818	6.32187	9.88378e-05	0.000297008	bbe-miR-184-3p	No	36	33	35	155	251	94	TGGACGGAGAACTGATAAGGGCG
grp13518	-2.06822	6.55846	9.93608e-05	0.000297835	ccr-let-7b	No	35	64	42	233	337	65	TGAGGTAGTAGGTTGTGTGGTTA
grp482	-2.50857	9.31415	9.97204e-05	0.000298169	NA	NA	204	235	176	1019	1630	766	TAGTGCACTTGTCCCGGCCTGTAT
grp365	-2.24459	5.98458	0.000102338	0.000305237	xtr-miR-128	No	28	22	20	83	164	81	TCACAGTGAACCGGTCTCTTTT
grp13564	-2.92888	6.49488	0.000103892	0.000309105	ipu-miR-146a	No	30	19	26	108	348	142	TGAGAACTGAATTCCATAGATA
grp881	-2.59945	6.91726	0.000104564	0.000310337	NA	NA	36	30	42	137	383	159	AACATTCATTGCTGTCGGTGGA
grp6568	-2.50357	4.60078	0.000105961	0.000313708	NA	NA	7	4	15	59	54	32	GGGAAATGTTCAGGACCACTTGTT
grp7161	-3.09396	4.95673	0.000107132	0.000316394	NA	NA	7	7	10	63	89	49	TGAAATGTTCAGGACCACTTGTAG
grp3963	-1.85717	8.23355	0.000107996	0.000318163	bbe-miR-125b-3p	No	206	137	152	613	769	378	TCCCTGAGACCCTAACTTGTG
grp8067	-2.48895	8.05322	0.000108956	0.000320207	NA	NA	82	108	73	410	719	321	TAATGCACTTGTCCCGGCCTGTAT
grp12436	-3.76602	7.33229	0.000110615	0.000324291	NA	NA	37	24	15	489	446	125	AGCGCCGCGGGGCTTCGATTGGCC
grp7752	2.42944	5.6583	0.000111192	0.000325188	NA	NA	82	124	85	22	28	6	TAGCTTCTCAGACTGGTGTTGGCA
grp10390	2.22537	5.63197	0.000112715	0.000328844	NA	NA	84	125	110	26	43	6	CGGGACTTTGGGGGCGAGATG
grp544	-1.95412	7.55237	0.000113823	0.00033127	ipu-miR-10c	No	91	102	79	303	579	203	TACCCTGTAGATCCGGCTTTGT
grp5620	-1.57878	11.4406	0.000114983	0.000333839	oar-miR-143	No	1743	1796	1488	3820	8676	3078	TGAGATGAAGCACTGTAGCTCT
grp10964	-2.90439	7.83485	0.000117078	0.000339103	ipu-miR-26b	No	72	52	62	160	691	463	TTCAAGTAATCCAGGATAGGTTT
grp7270	-2.5949	6.02144	0.000118981	0.000343785	ipu-let-7b	No	24	29	21	213	264	25	GTGAGGTAGTAGGTTGTGTGGT
grp8695	2.5619	6.6707	0.000123268	0.00035449	NA	NA	219	261	198	40	53	21	TAGCTTATCCGACTGGTGTTGGCA
grp6936	-2.17725	8.44476	0.000123275	0.00035449	ggo-miR-200a	No	182	141	154	417	1408	484	TAACACTGTCTGGTAACGATGT
grp5697	-2.21305	8.16731	0.000124498	0.000357153	ipu-miR-146a	No	148	109	109	294	1017	433	TGAGAACTGAATTCCATAGAT
grp2237	-2.20053	6.71306	0.000125826	0.000359785	ccr-miR-130c	No	49	43	37	146	352	123	CAGTGCAATATTAAAAGGGCA
grp12495	2.306	6.72401	0.000126015	0.000359785	NA	NA	234	262	194	45	90	18	TTGCTTATCAGACTGGTGTTGGCT
grp12238	-2.42985	4.46516	0.000127141	0.00036214	NA	NA	6	14	4	39	57	28	TACTGCACTTGTCCCGGCCTGTAG
grp2423	-2.65965	8.34681	0.000127764	0.000363054	dre-miR-141	No	116	94	108	328	1002	601	TAACACTGTCTGGTAACGATGCT
grp3403	-2.1873	6.09107	0.000128605	0.000364332	NA	NA	28	23	36	137	153	91	GTGAAATGTTCCGGACCACTTGA
grp11210	-2.11675	13.6442	0.000129051	0.000364332	ipu-miR-205	No	6056	5347	4827	17821	39551	15074	TCCTTCATTCCACCGGAGTCTGT
grp11276	-1.53913	10.4573	0.000129123	0.000364332	oar-miR-143	No	854	844	789	1856	3635	1681	TGAGATGAAGCACTGTAGCT
grp13222	-2.07571	4.96339	0.000133347	0.000375371	ccr-miR-725	Yes	16	17	13	65	129	23	TCCAGTCATTGTTTCTCGTAGT
grp1801	-1.94788	6.45746	0.000138135	0.00038794	ccr-miR-203a	Yes	56	55	44	230	399	53	GGGAAATGTTTAGGACCACTTG
grp10477	-2.05975	8.31462	0.000139964	0.000391052	ipu-miR-205	Yes	164	147	119	442	995	393	TCTTTCATTCCACCGGAGTCTGT
grp1595	-2.87393	8.48085	0.00014012	0.000391052	ipu-miR-181a	No	93	82	75	346	1075	453	AACATTCAACGCTGTCGGTGAT
grp10327	-2.08316	7.78253	0.000140219	0.000391052	tca-miR-100-5p	No	153	92	90	394	542	380	AACCCGTAGATCCGAACTTGTGG
grp1938	-2.41156	7.53181	0.000144244	0.000401345	bbe-miR-125b-3p	No	94	52	70	305	555	281	TCCCTGAGACCCTAACTTGTGAA
grp5822	-2.42026	9.66551	0.000146038	0.000405398	NA	NA	274	261	263	1202	2120	944	TACTGCACTTGTCCCGGCCTGTAT
grp682	-2.0104	4.5759	0.000147768	0.000409257	ccr-miR-203b-3p	Yes	13	15	11	64	86	18	TGTAATGTTCAGGACCACTTG
grp123	-2.57925	4.90476	0.000148481	0.000410285	NA	NA	11	12	8	76	100	22	TGAGGTAGTAGGTTGTGTGGTTAT
grp13647	2.12498	6.19655	0.000149497	0.000412146	hhi-miR-21	No	138	181	147	40	56	15	TAGCTTATCAGACTGGTGTTGGCG
grp4618	-2.62887	6.4833	0.000151239	0.000415993	NA	NA	35	29	18	166	252	95	TAATGCACTTGTCCCGGCCTGTTT
grp972	-2.65184	6.29743	0.000151803	0.000416592	NA	NA	22	26	30	131	258	109	GCGAAATGTTCAGGACCACT
grp4071	-1.92056	7.58132	0.000157427	0.000431041	NA	NA	91	91	88	278	492	237	TAGTGCACTTGTCCCGGCCTGTAA
grp4893	-2.39475	7.97639	0.000161043	0.00043994	NA	NA	104	95	78	392	668	349	TTTTGCACTTGTCCCGGCCTGTAT
grp6801	-2.0873	5.70375	0.000163982	0.000446952	ipu-miR-199b	No	32	26	15	81	166	67	CAGTAGTCTGCACATTGGTTAT
grp8296	-1.24836	9.55624	0.000165127	0.000449057	ipu-miR-22a	No	651	690	553	1154	3351	644	AAGCTGCCAGCTGAAGCACTGT
grp11529	2.36314	9.31349	0.000165631	0.000449409	ssc-miR-181a	No	1347	1453	1299	167	532	161	AACATTCAACGCTGTCGGTGAGTTT
grp11994	-2.44755	5.27575	0.000167814	0.000454308	ipu-miR-99b	No	14	15	19	91	136	46	AACCCGTAGATCCGATCTTGT
grp3807	-2.52988	6.81771	0.000173941	0.000469836	ipu-miR-462	No	42	33	40	174	265	182	TAACGGAACCCATAATGCAGCTT
grp1479	-1.83481	8.85512	0.000178798	0.000481874	NA	NA	256	232	222	752	1205	552	TCCAATATTGCTCGTGCTGCTGT
grp1291	-1.74269	9.51334	0.00017985	0.000483623	bbe-miR-375-3p	No	396	413	344	1332	2117	608	TTTGTTCGTTCGGCTCGCGTTA
grp3217	-2.05314	6.51967	0.000181248	0.000485703	ipu-miR-205	Yes	39	37	34	126	255	92	TCCTTCCTTCCCCCGGAGTCTGT
grp602	2.53615	5.9435	0.000181801	0.000485703	NA	NA	123	157	128	30	40	6	TTGCTTATCAGACTGGTGTTGGCA
grp2081	-2.48791	5.31455	0.000181836	0.000485703	hhi-let-7c	No	11	22	16	102	144	40	TGAGGTAGTAGGTTGTATGGTTA
grp12832	-2.4467	7.0693	0.000184519	0.000491778	ipu-miR-24b	No	46	52	49	187	444	184	TGGCTCAGTTCAGCAGGAAC
grp11644	-2.21258	4.4305	0.000186693	0.000496071	NA	NA	14	5	14	66	67	25	TACACGAGAACACCAGGACACA
grp13593	2.1701	8.33789	0.000186955	0.000496071	NA	NA	606	805	666	201	224	55	AGGACTTAACCCACTTGTGAACACC
grp10748	-1.2903	7.44319	0.000191204	0.000506227	oar-miR-199a-3p	No	113	153	107	314	433	164	CAGTAGTCTGCACATTGGTT
grp3391	-1.55722	6.74787	0.000193752	0.000511846	NA	NA	52	94	64	182	322	119	TGGACGGAGAACTGATAAGGGCCT
grp1763	-3.26845	5.19675	0.000197517	0.000520648	bbe-miR-100-5p	No	13	5	6	89	101	44	AACCCGTAGCTCCGAACTTGT
grp9468	-2.16243	6.99066	0.000200653	0.000527756	ccr-miR-30d	No	70	42	48	127	398	195	TGTAAACATCCCCGACTGGAAGT
grp6817	-1.97174	7.25208	0.000203399	0.000533812	NA	NA	63	78	73	232	359	207	TATTGCACTTGTCCCGGCCTGTAG
grp11960	-1.9446	8.559	0.000206527	0.000540841	NA	NA	157	196	156	609	953	391	TATTGCACTTGTCCCGGCCTGTATT
grp3854	1.93041	10.6893	0.000207363	0.000541849	hhi-miR-181b	No	3324	4135	3067	813	1731	437	AACATTCATTGCTGTCGGTGGGTT
grp7109	-1.83018	5.28409	0.000210149	0.000547853	NA	NA	24	20	15	61	107	44	TATTGCACTTGTCCCGGCCTGTTAA
grp13310	-1.82661	6.57574	0.000210572	0.000547853	ipu-let-7b	No	54	68	49	258	351	55	TGAGGTAGTAGGTTGTGTGGT
grp4415	-1.63175	10.2135	0.000212308	0.000551174	bbe-miR-184-3p	No	565	789	711	2834	2600	930	TGGACGGAGAACTGATCAGGGC
grp6862	-1.67664	5.86962	0.00021344	0.00055292	oar-miR-199a-3p	Yes	33	33	31	97	165	58	ATAGTAGTCTGCACATTGGTT
grp6711	-2.20768	5.50824	0.000215199	0.000556277	oar-miR-26a	Yes	24	15	18	72	111	69	TGCAAGTCATCCAGGATAGGCT
grp7778	-1.83445	10.6553	0.000216776	0.000559152	ipu-miR-181a	No	702	839	713	1965	4827	1628	AACATTCAACGCTGTCGGTGAGA
grp12288	-2.5423	9.01545	0.000219923	0.000566055	NA	NA	148	191	141	724	1505	594	TATTGCCCTTGTCCCGGCCTGTAT
grp12729	-2.0929	8.59743	0.000224263	0.000575991	ipu-miR-205	Yes	170	181	138	509	1212	436	TTCTTCATTCCACCGGAGTCTGT
grp12439	-1.55254	6.81178	0.000226947	0.000581643	oar-miR-143	No	62	72	62	147	296	131	TGAGATGAAGCACTGTAGCTT
grp8151	-2.09845	5.27056	0.000228059	0.000583248	oar-miR-143	No	17	15	21	74	119	43	CTGAGATGAAGCACTGTAGCT
grp5595	-1.70899	5.38809	0.000231622	0.000591104	ipu-miR-10c	Yes	17	25	20	56	123	36	TTCCCTGTAGATCCGGATTTGT
grp2038	-1.78631	11.3198	0.000247485	0.000628915	ipu-miR-27c	No	1366	1336	1171	2875	8136	2942	TTCACAGTGGTTAAGTTCTG
grp13571	-2.90023	4.4595	0.000249961	0.000633502	ccr-miR-196b	No	9	6	3	42	58	31	TAGGTAGTTTCAAGTTGTTGGGA
grp2249	-2.30236	7.1307	0.000250344	0.000633502	bbe-let-7a-5p	No	60	63	55	284	467	157	TGAGGTAGTAGGTTGTATAG
grp9004	-1.87359	11.3056	0.00025695	0.000648853	NA	NA	1223	1269	1080	3771	6055	2943	TATTGCACTTGTCCCGGCCTGTAA
grp13363	-1.48301	7.99963	0.000260417	0.000656228	NA	NA	173	171	154	335	808	299	TGAGATGAAGCACTGTAGCTCTT
grp878	-1.84748	8.64458	0.000271749	0.000683353	ipu-miR-92b	No	280	173	153	714	895	488	TATTGCACTCGTCCCGGCCTCC
grp2844	-2.17676	6.73816	0.000280407	0.000703651	ipu-miR-205	No	61	30	39	146	332	133	TCCTTCATTCCGCCGGAGTCTGT
grp156	-2.75335	6.01886	0.000282158	0.00070657	ipu-miR-10c	No	19	29	16	128	251	73	ACCCTGTAGATCCGGATTTGT
grp11645	-2.35132	4.77184	0.000282871	0.000706883	ccr-miR-725	Yes	11	10	10	38	105	30	TGCAGTCATTGTTTCTAGTAG
grp7717	-2.35091	6.54334	0.00028417	0.000708534	NA	NA	42	31	35	197	247	107	TTTTGCACTTGTCCCGGCCTGTTT
grp10539	2.12969	5.93992	0.000284711	0.000708534	hhi-miR-181b	Yes	151	159	105	32	51	15	AACATTCCTTGCTGTCGGTGGGTT
grp10243	-1.90921	7.49288	0.000289485	0.000718927	ipu-miR-27c	No	92	86	84	264	524	213	GTTCACAGTGGTTAAGTTCTG
grp5233	-1.76778	5.94144	0.000299014	0.000741062	NA	NA	45	25	26	96	190	61	TCCTTCATTCCACCGGCGTCTGTT
grp4409	-1.87049	4.51805	0.000302764	0.000748811	bbe-miR-10a-5p	No	15	13	8	43	68	24	TACCCTGTAGACCCGAATTTG
grp2787	-2.29025	6.25558	0.000303647	0.000749452	NA	NA	26	31	25	118	199	84	TATTGCACTTGGCCCGGCCTGTAT
grp3666	-2.57408	6.39216	0.000305979	0.000753663	bbe-miR-184-3p	No	23	37	28	210	188	98	TGGACGGAGAACTGATCAGGGA
grp918	1.8049	6.72413	0.000314622	0.000773365	cgr-miR-181a-3p	No	193	229	185	58	100	26	ACCATCGACCGTTGATTGTACCT
grp13814	-1.3249	14.3663	0.000316866	0.000777291	ipu-miR-205	No	15291	15327	13095	31701	63697	19937	TCCTTCATTCCACCGGAGTCTG
grp13305	2.17339	7.3119	0.000321817	0.00078783	hhi-miR-21	No	355	337	259	73	117	32	ATAGCTTATCAGACTGGTGTTGG
grp5756	-2.61882	6.46479	0.000332498	0.000812321	NA	NA	51	27	28	75	301	225	TGTAAACATCCTTGACTGGA
grp8232	-1.91883	5.7689	0.000334532	0.000815634	NA	NA	30	24	27	91	160	63	TGTAAGTAATCCAGGATAGGCT
grp7365	-1.35148	8.65917	0.000336685	0.000819221	bbe-miR-184-3p	Yes	212	288	313	747	1040	349	TTGACGGAGAACTGATAAGGGC
grp3234	-1.72166	12.0887	0.000337886	0.000820482	bbe-miR-184-3p	No	1921	2649	2349	7848	12270	3682	TGGACGGAGAACTGATAAGGGCT
grp5778	-1.58063	9.27746	0.000340496	0.000825154	hhi-let-7c	No	386	470	406	1531	2066	449	TGAGGTAGTAGGTTGTATGGTT
grp9484	-2.0267	6.3405	0.000369347	0.00089327	aja-miR-29c	No	46	35	35	80	262	130	TAGCACCATTTGAAATCGGTTA
grp6692	-2.14968	8.57401	0.00037791	0.000912145	ipu-miR-205	Yes	167	194	131	506	1274	465	TCCTTCCTTCCACCGGAGTCTGT
grp2055	-1.22234	7.93252	0.000381177	0.000918187	dre-miR-16c	No	197	196	199	469	671	259	TAGCAGCATGTAAATATTGGAGT
grp11618	-3.4931	5.30481	0.000395245	0.00095017	bbe-miR-100-5p	No	9	7	6	84	99	56	AACCCGTAGATCCGAACTTGTA
grp2656	-1.65479	6.51975	0.000408681	0.000980509	ccr-miR-203b-3p	No	60	54	51	169	315	79	TGAAATGTTCAGGACCCCTTG
grp113	-1.32342	8.90212	0.000413894	0.000991038	ipu-miR-27b	Yes	323	371	297	670	1705	382	TGCACAGTGGCTAAGTTCTG
grp1144	-2.19668	5.00409	0.000420122	0.00100395	ipu-miR-205	No	19	8	11	51	90	38	TCCTTCATTCCCCCGGCGTCTGT
grp4355	-2.54309	4.34892	0.000423055	0.00100709	oar-miR-10b	No	9	6	8	50	67	23	ACCCTGTAGAAGCGAATTTGT
grp4050	-2.30789	4.93952	0.000423113	0.00100709	ipu-miR-27c	No	10	17	11	28	109	51	TTCACAGTGGTTAAGTTCTGT
grp12976	1.53466	8.06664	0.000424075	0.00100739	oar-let-7i	No	501	591	535	157	376	87	TGAGGTAGTAGTTTGTGCTGTT
grp1430	-1.64449	7.45386	0.000427639	0.00101385	ola-miR-1388-5p	No	154	72	109	233	463	303	AGGACTGTCCAACCTGAGAAT
grp4714	-2.02225	6.27299	0.000433781	0.00102639	NA	NA	26	27	51	141	216	82	TCCAATATTGCTCGTGCTGCT
grp2048	-4.96981	6.87467	0.000435664	0.00102882	NA	NA	0	4	1	34	164	11	ATTGTGGTTCAGTGGTAGAATTCTC
grp1396	-1.29941	6.93673	0.000464689	0.00109521	NA	NA	83	88	69	169	305	122	TATTGCACTTGTCCCGGCCTGTAC
grp12014	-2.40766	6.20975	0.00046586	0.00109582	ccr-miR-130c	No	43	21	23	41	297	138	CAGTGCAATATTAAAAGGGCATT
grp6506	-2.04357	5.36619	0.000471238	0.0011063	ipu-miR-429a	No	27	22	20	81	162	55	TAATACTGTCTGGTAATGCCT
grp9155	-2.56845	7.54101	0.000472321	0.00110668	hhi-miR-199a	No	90	41	70	164	629	375	CCCAGTGTTCAGACTACCTGT
grp6037	-1.38471	6.32328	0.000473579	0.00110747	NA	NA	68	52	52	172	229	68	TGAAATGTTTAGGACCACTTGAA
grp147	-1.35887	8.33385	0.00048009	0.00112021	NA	NA	208	325	284	932	1010	242	TGCAAATGATGTTTTTTCTCACGA
grp12210	-1.26476	8.81835	0.000480891	0.00112021	cgr-miR-222-3p	No	390	286	323	847	1302	390	AGCTACATCTGGCTACTGGGTCT
grp12804	-1.49214	7.0901	0.000485788	0.00112943	xtr-miR-193	No	89	105	84	219	518	122	AACTGGCCCGCAAAGTCCCGCT
grp3944	-1.92767	7.96185	0.000498256	0.00115618	NA	NA	103	120	115	376	612	282	TACTGCACTTGTCCCGGCCTGTAA
grp745	-1.88209	6.89324	0.00050635	0.00117108	NA	NA	57	39	84	234	314	132	GTGAAATGTTCAGGACCACTTGAA
grp6479	-2.11142	8.54166	0.000506622	0.00117108	bbe-miR-375-3p	No	196	138	145	689	1175	343	TTTGTTCGTTCGGCTCGCGTT
grp13321	-1.47838	7.03379	0.000511642	0.00118041	ipu-miR-146a	No	81	77	84	187	376	137	TGAGAACTGAATTCCATAGATGGA
grp124	-1.76615	4.43233	0.000515558	0.00118717	ccr-miR-429	No	12	12	12	34	61	28	TAATACTGTCTGGTAATGCCGTA
grp13103	-1.33881	9.04793	0.000519236	0.00119335	ipu-miR-205	Yes	380	377	335	828	1533	513	TCTTTCATTCCACCGGAGTCTG
grp11819	-1.33285	6.26217	0.000530331	0.00121262	ipu-miR-155	No	59	54	41	132	189	71	TTAATGCTAATCGTGATAGGGGT
grp1458	-1.92264	9.48293	0.000531373	0.00121262	dre-miR-731	No	404	305	281	1106	2227	669	AATGACACGTTTTCTCCCGGAT
grp6423	-2.26282	8.17741	0.000531658	0.00121262	ipu-miR-181a	No	105	87	100	279	898	316	AACATTCAACGCTGTCGGTG
grp9504	-2.67699	7.13861	0.000534798	0.00121748	ipu-miR-125a	No	63	29	36	188	365	230	TCCCTGAGACCCTTAACCTGT
grp1442	-1.13476	8.82761	0.000538127	0.00122274	bbe-miR-184-3p	No	312	456	338	924	1227	353	TGGACGGAGAACTGATAAGGGCC
grp4716	2.47361	4.76971	0.00056211	0.00127292	cgr-miR-181a-3p	Yes	38	73	50	15	10	3	ATCATCGACCGTTGATTGTACC
grp6216	-1.80821	7.4628	0.00056233	0.00127292	NA	NA	102	120	82	285	734	162	TGGACGGAGCACTGATAAGGGCT
grp3441	-1.3735	7.43391	0.000567571	0.00128237	ipu-miR-27b	Yes	99	128	106	237	578	135	TACACAGTGGCTAAGTTCTG
grp3980	-1.0216	12.4056	0.000568968	0.00128311	oar-miR-10b	No	4134	4809	4261	9046	13566	4768	ACCCTGTAGAACCGAATTTGTG
grp2059	-1.40684	9.68097	0.000574381	0.00129163	bbe-miR-184-3p	No	615	769	499	1425	3751	586	TGGACGGAGCACTGATAAGGGC
grp2030	-1.52144	8.06154	0.000574893	0.00129163	NA	NA	139	159	148	354	602	296	TATTGCACTTGTCCCGGCCTGTAAT
grp4757	-1.68559	8.08095	0.000585991	0.00131411	NA	NA	213	128	125	283	902	368	TGAGAACTGAATTCCATAGA
grp2329	-1.14093	7.74287	0.00060987	0.00136511	oar-miR-10b	No	166	190	154	362	601	198	ACCCTGTAGCACCGAATTTGTG
grp1372	-1.27768	8.56176	0.000619201	0.00138342	bbe-miR-184-3p	Yes	219	315	285	728	977	324	TGTACGGAGAACTGATAAGGGC
grp13930	-1.5035	7.36911	0.000620498	0.00138374	ola-miR-142	No	136	80	110	228	425	245	TCCATAAAGTAGAAAGCACTA
grp6139	-1.69711	9.59545	0.00062508	0.00139138	ipu-miR-205	No	463	385	364	983	2229	847	TCCTTCATTCCACCGGAGTCTGTT
grp6842	-1.71392	8.19924	0.000645293	0.00143107	ipu-miR-27c	Yes	127	169	172	327	898	355	TGCACAGTGGTTAAGTTCTG
grp388	-1.86013	5.60005	0.000646993	0.0014322	ipu-miR-125c	No	29	23	29	102	168	46	TCCCTGAGACCCTAACTCGTG
grp9726	-1.35656	6.78298	0.000655246	0.0014478	NA	NA	84	82	65	178	348	101	TCCTTCCTTCCACCGGCGTCTG
grp141	-1.76702	6.7393	0.000686092	0.00151318	ccr-miR-130b	No	79	44	54	91	379	159	CAGTGCAATAATGAAAGGGCATT
grp12307	-1.27124	14.3185	0.000694472	0.00152886	bbe-miR-184-3p	No	12372	15984	15462	38293	55285	16644	TGGACGGAGAACTGATAAGGGC
grp11614	-1.59463	6.50174	0.000710804	0.00156195	oar-miR-143	No	48	62	44	109	217	119	TGAGATGAAGCACTGTCGCT
grp8801	-2.36686	4.21131	0.00072811	0.00159706	oar-miR-17-5p	No	12	5	9	32	53	41	CAAAGTGCTTACAGTGCAGGTAT
grp3639	-1.27107	12.0293	0.000735944	0.0016113	ipu-miR-27b	No	2783	3373	2769	5728	14323	3558	TTCACAGTGGCTAAGTTCTG
grp12862	-1.15796	8.14604	0.000769661	0.00168206	oar-miR-10b	No	239	210	208	449	756	291	ACCCTGTAGAACCGAATTTG
grp7209	-1.70175	8.64805	0.00078445	0.00170291	ipu-miR-27c	Yes	219	202	209	407	1302	461	TCCACAGTGGTTAAGTTCTG
grp11464	-1.59023	5.81931	0.000784836	0.00170291	dre-miR-222b	No	28	39	30	79	156	61	AGCTACATCTGAATACTGGGT
grp7960	-1.29255	8.28755	0.00078485	0.00170291	NA	NA	255	201	212	489	970	290	TCCTTCATTCCACCGGAGTC
grp11398	-2.21118	6.55669	0.000784867	0.00170291	prd-miR-100-5p	No	45	36	43	184	264	123	AACCCGTAGATCCGAACTTGTGT
grp2456	2.79962	5.79759	0.000803887	0.00174103	NA	NA	81	222	72	20	14	12	CGGACACGGAAAGGATTGACAGA
grp7834	-1.31206	7.44544	0.00080948	0.00174999	ipu-miR-205	No	135	146	95	256	500	190	TCCTTCATTCCGCCGGAGTCTG
grp3930	-1.30976	9.35517	0.00081148	0.00175116	ipu-miR-205	Yes	453	540	378	895	2067	626	TCCTTCCTTCCACCGGAGTCTG
grp9595	-1.37479	10.4558	0.000816336	0.00175849	ipu-miR-146a	No	1123	853	898	1640	4683	1605	TGAGAACTGAATTCCATAGATG
grp3988	-1.75247	7.10305	0.000832299	0.00178967	ccr-miR-30d	No	77	65	86	167	445	183	TGTAAACATCCCCGACTGGAA
grp2365	-1.34701	10.4848	0.00083822	0.00179918	ipu-miR-146b	No	1178	783	996	2197	4403	1420	TGAGAACTGAATTCCAAGGGTGT
grp10689	-1.70944	5.11631	0.000847529	0.0018158	hhi-let-7c	No	16	29	21	84	127	23	TGAGGTAGTAGGTTGTCTGGTT
grp12298	-1.50354	7.05938	0.000848985	0.0018158	aca-miR-27b-3p	No	77	90	76	138	494	130	TTCACAGTGGCTAAGTTCTGCA
grp2678	-1.28139	9.32334	0.00088289	0.00188496	ipu-miR-205	Yes	491	454	380	958	1965	538	TTCTTCATTCCACCGGAGTCTG
grp9287	1.63884	5.36443	0.000914882	0.00194801	ccr-miR-218a	No	61	88	67	17	34	17	TTGTGCTTGATCTAACCATGTG
grp4853	1.28973	7.55087	0.000915663	0.00194801	dre-miR-15c	No	407	313	353	153	206	84	AAGCAGCGCGTCATGGTTTTCA
grp3716	-2.34336	7.12132	0.000930332	0.00197572	dre-miR-731	No	56	28	52	171	404	155	AATGACACGTTTTCTCCCGGATT
grp4342	-1.84894	6.77827	0.000939131	0.00198916	NA	NA	53	45	50	159	245	121	TATTGCACTTGTCCCGGCCTGTTAT
grp7805	-1.2735	9.33616	0.000939967	0.00198916	ipu-miR-27b	Yes	417	529	426	845	2268	546	TCCACAGTGGCTAAGTTCTG
grp4589	-1.52195	5.52742	0.000943181	0.00199245	ccr-miR-140-3p	No	35	26	35	98	151	44	TACCACAGGGTAGAACCACGGA
grp5596	-1.42459	9.56885	0.000955381	0.00201468	ipu-miR-429a	No	488	470	512	1162	2215	753	TAATACTGTCTGGTAATGCCG
grp2915	-4.63811	4.18775	0.000969602	0.00204109	NA	NA	0	2	0	19	44	4	CAATCACCAGCTCTGAAACATGC
grp5115	-1.79967	6.84948	0.000976452	0.00205192	ipu-miR-462	No	75	50	55	191	308	133	TAACGGAACCCATAATGCAGC
grp1601	-2.06564	4.73554	0.00100962	0.00211791	ipu-miR-27c	No	15	12	9	32	79	39	TTCACAGTGGTTAAGTTCTT
grp2268	-1.10045	8.97758	0.0010279	0.0021525	ipu-let-7h	No	403	502	398	1070	1531	366	TGAGGTAGTAAGTTGTGTTGTT
grp12587	-2.06741	8.7221	0.00106527	0.00222687	ipu-let-7e	No	154	241	181	822	1494	315	TGAGGTAGTAGATTGAATAGT
grp3471	-1.476	9.17333	0.00107554	0.00224444	bbe-miR-100-5p	No	438	354	354	907	1421	759	AACCCGTAGATCCGAACTTG
grp125	-1.56884	6.07089	0.0010989	0.00228617	ggo-miR-222	No	49	40	45	146	211	62	AGCTACATCTGGCTACTGGGTC
grp11523	-2.13404	8.15868	0.00109934	0.00228617	NA	NA	130	123	162	823	821	244	CAGCGCCGCGGGGCTTCGATTGGCC
grp7113	-1.22345	7.59988	0.00110296	0.00228973	bbe-miR-184-3p	No	135	158	126	350	496	159	TGGACGGAGAACTGATACGGGC
grp5635	-1.06718	8.08292	0.00113352	0.00234912	ipu-miR-92a	Yes	202	239	196	453	729	214	TAATGCACTTGTCCCGGCCTGT
grp4695	-1.03394	8.9806	0.00115833	0.00239229	ipu-miR-222a	No	338	497	388	709	1514	433	TGCTCAGTAGTCAGTGTAGATC
grp8010	-1.03802	7.26035	0.00118348	0.00244003	dre-miR-16c	No	132	130	125	260	412	145	TAGCAGCATGTAAATATTGGAG
grp11821	1.40788	6.21675	0.00119588	0.00246139	hhi-miR-181b	No	130	178	173	78	86	23	AACATTCATTGCTGTCGGTGGGG
grp5345	-1.88859	5.19699	0.00124585	0.00255984	hhi-miR-26	No	20	21	20	74	84	54	TTCAAGTAATCCAGGATAGGCG
grp10962	-2.06536	5.69124	0.00126682	0.00259849	NA	NA	35	15	21	44	174	85	TTCACAGTGGCTAAGTTCTGCTT
grp1008	-1.40225	7.62462	0.00127788	0.00261671	ipu-miR-462	No	125	114	105	293	389	199	TAACGGAACCCATAATGCATCTG
grp12901	-1.85593	6.19081	0.00130997	0.00267786	oar-miR-27a	No	42	34	32	83	266	78	TTCACAGTGGCTAAGTTCCG
grp7921	-1.95533	6.01342	0.00131226	0.00267799	NA	NA	41	28	30	113	189	84	TCCTTCCTTCCACCGGCGTCTGT
grp1456	2.32369	5.19077	0.00134363	0.00273735	NA	NA	83	103	45	17	15	10	AACAAAGCATCGCGAAGGCCCG
grp10187	-1.93358	4.97303	0.00137375	0.00279399	NA	NA	17	16	12	41	98	38	TTTTTCATTCCACCGGAGTCTGT
grp1205	-4.59203	5.77207	0.00142634	0.00289604	NA	NA	1	0	2	29	57	9	TGGCCCGGACCCTGCCTCCCGGCGC
grp1737	-0.950471	7.12588	0.00144863	0.00293635	ppy-miR-10b	Yes	104	121	124	220	343	126	TTCCCTGTAGAACCGAATTTGTG
grp6919	-1.42057	6.59021	0.00147134	0.00297235	ipu-miR-27b	No	62	80	56	121	364	94	TTCACAGTGGCTAAGTTCTGT
grp3528	-1.36543	6.09453	0.00153354	0.00309282	ipu-miR-146a	No	55	39	42	84	228	68	TGAGAACTGCATTCCATAGATG
grp1329	-1.5913	6.71739	0.00157006	0.00316116	NA	NA	66	61	62	159	240	143	TGGACGGAGAACTGATAAGGGCTAT
grp6536	-0.922434	8.05938	0.00163315	0.00328268	aja-miR-214	No	240	285	214	520	665	230	TACAGCAGGCACAGACAGGCAGT
grp10435	-0.902988	8.63441	0.0016523	0.00331564	bbe-miR-183-5p	No	351	427	402	516	1228	501	TATGGCACTGGTAGAATTCACTG
grp13220	-1.92166	7.7751	0.00166917	0.0033439	oar-let-7f	No	76	139	111	459	730	149	TGAGGTAGTAGATTGTATAGT
grp5130	-1.58044	6.02867	0.00167357	0.00334714	ipu-miR-27c	Yes	43	40	29	78	237	57	TTTACAGTGGTTAAGTTCTG
grp7655	-0.999767	9.70859	0.00168864	0.00337166	ipu-miR-92a	Yes	688	756	605	1456	2135	654	TACTGCACTTGTCCCGGCCTGT
grp5074	-1.06865	9.33251	0.00170622	0.00340113	ipu-miR-92a	Yes	522	546	415	1125	1558	505	TAGTGCACTTGTCCCGGCCTGT
grp7766	-5.14367	7.22348	0.00176999	0.0035224	NA	NA	1	6	2	99	311	7	ACCGGAACGGACTGTCCTCAGT
grp11438	1.99029	5.37594	0.00178687	0.00355011	NA	NA	48	101	64	15	36	7	TAGCTTATCAGACTGGTGTTGGCAT
grp7218	-1.23877	7.79375	0.00179985	0.00357	ipu-miR-200c	No	183	163	162	425	678	179	TAATACTGCCTGGTAATGATGCA
grp1493	-1.32378	5.06344	0.00180616	0.00357662	bbe-miR-184-3p	Yes	24	25	23	69	93	26	TGGTCGGAGAACTGATAAGGGC
grp483	-2.64474	5.83001	0.00183421	0.00362135	NA	NA	14	12	16	57	145	66	AGCGCGTCGTGCGGCCCCTACC
grp3579	-1.54658	6.34171	0.00183676	0.00362135	ipu-miR-24	No	60	53	47	169	296	55	TGGCTCAGTTCAGCAGGAACAGT
grp5417	-1.80636	4.93463	0.00183779	0.00362135	oar-miR-26a	No	15	12	19	43	72	42	TCAAGTAATCCAGGATAGGCTT
grp4894	-1.20927	5.22222	0.00184222	0.00362415	hhi-miR-183	No	32	38	22	51	127	43	ATGGCACTGGTAGAATTCACTGT
grp1603	-1.28151	9.72742	0.00190942	0.0037502	ccr-let-7b	No	613	745	600	2002	2738	467	TGAGGTAGTAGGTTGTGTGGTT
grp1889	-2.13669	6.73259	0.00193023	0.00378488	ipu-miR-125a	No	68	28	36	173	246	143	TCCCTGAGACCCTTAACCTGTGT
grp3367	-2.03676	6.48563	0.00194408	0.00380306	NA	NA	58	26	37	81	257	149	CCCAGTGTTCAGACTACCTG
grp7408	1.86762	4.55956	0.00194756	0.00380306	NA	NA	43	66	25	11	10	11	CAGAGCTTGGCTGATTGGTGAAC
grp7677	1.79225	10.4288	0.00194899	0.00380306	ssc-miR-181a	No	2868	2832	2494	467	1541	512	AACATTCAACGCTGTCGGTGAGTT
grp38	-0.915662	7.86148	0.00201703	0.00392945	ipu-miR-30e	No	193	229	182	370	554	218	CTTTCAGTCGGATGTTTGCAGC
grp7388	-1.32859	7.55456	0.00202954	0.00394704	NA	NA	145	117	135	239	547	232	TAACACTGTCTGGTAACGATGCAT
grp2213	-0.997483	13.0225	0.00203263	0.00394704	ipu-miR-92a	No	6886	7190	5801	13970	20660	6453	TATTGCACTTGTCCCGGCCTGT
grp6730	-1.67456	5.93868	0.00207668	0.00402607	NA	NA	33	23	39	85	166	65	AAGGACACGTTTTCTCCCGGAT
grp5409	-1.39001	7.75557	0.00215671	0.0041745	NA	NA	128	169	140	258	665	253	TGAGATGAAGCACTGTCGCTCT
grp12057	-1.45942	6.98356	0.00223264	0.00431452	NA	NA	60	109	58	239	329	80	TGGACGGCGAACTGATAAGGGCT
grp13523	-1.51678	6.44773	0.00227125	0.0043821	NA	NA	52	75	42	113	313	89	TGAGATGAAGCCCTGTAGCTCT
grp12209	-1.85447	9.12582	0.00236479	0.00455525	hhi-miR-199a	No	382	224	246	505	1743	850	CCCAGTGTTCAGACTACCTGTT
grp6535	-4.42277	6.96922	0.00252269	0.00485163	NA	NA	2	3	4	73	166	10	GGTGTTGCGGGTAGGGGGGGTGTCC
grp368	-1.26736	6.88825	0.0025659	0.00492686	ola-miR-142	No	94	85	78	154	287	157	TCCATAAAGTAGAAAGCACTAC
grp10608	-7.29643	5.77334	0.00262174	0.00502605	NA	NA	0	0	0	11	61	4	GTGCGGCCCCTACCCCCCGTC
grp10673	-2.8218	4.53426	0.00263089	0.00503555	NA	NA	6	7	7	33	56	42	TGGACGGAGAACTGATAAGGGTTT
grp11943	-1.48149	6.56205	0.00266581	0.00509428	ipu-miR-462	No	78	48	52	138	194	133	TAACGGAACCCATAATGCCGCTG
grp1339	-1.28013	7.09481	0.00292387	0.00557723	ipu-miR-27b	No	81	112	98	204	388	136	GTTCACAGTGGCTAAGTTCTG
grp10067	-1.35225	10.073	0.00292781	0.00557723	ipu-miR-462	No	788	615	598	1462	2233	1225	TAACGGAACCCCTAATGCAGCTG
grp1924	-1.79765	4.8647	0.00294517	0.00560142	ipu-miR-205	Yes	11	13	18	34	91	31	TCCTGCATTCCACCGGAGTCTGT
grp4544	-0.98906	10.2074	0.00295172	0.005605	hhi-miR-21	No	1028	1062	812	1777	2795	1164	TAGCTTATCAGACTGGTGTTGGT
grp6007	2.03576	6.15826	0.0029788	0.00563907	NA	NA	96	240	81	39	39	17	TTCCGGAAAGGTCTGTATGTGC
grp12184	-1.9408	4.54936	0.00297904	0.00563907	NA	NA	12	6	13	34	67	25	TGCAAGTAATCGAGGATAGGCT
grp6766	-1.06482	8.31548	0.00300309	0.00567564	ipu-miR-148	No	212	292	237	384	880	326	TCAGTGCATTACAGAACTTTGT
grp7176	-1.13366	7.89566	0.00306586	0.00578519	NA	NA	154	203	173	373	535	237	TATTGCACTTGTCCCGGCCTGTAAA
grp8551	1.16325	8.39551	0.00312237	0.00588258	pma-miR-181a-3p	No	518	688	517	289	428	100	ACCATCGACCGTTGACTGTACC
grp13539	-3.59959	9.05379	0.00318855	0.00599788	NA	NA	37	23	14	248	828	64	AGCTACGGCCCGCGTCGGGACCTCC
grp859	1.26312	6.96925	0.00320306	0.00601574	hhi-miR-181b	Yes	266	277	156	86	165	51	AACATTCCTTGCTGTCGGTGGGT
grp4009	-1.34535	5.75181	0.00321917	0.00603657	NA	NA	29	49	33	91	179	37	TTCACAGTGGCTAAGTTCTT
grp12471	-1.75347	6.81928	0.00324182	0.00606957	ipu-let-7e	No	35	79	74	213	395	85	TGAGGTAGTAGATTGAATAGTTT
grp11902	-1.03207	6.97694	0.00329209	0.00615411	oar-miR-107	No	97	131	114	224	448	96	AGCAGCATTGTACAGGGCTATC
grp3208	-4.53555	6.32795	0.00344992	0.00643053	NA	NA	1	2	1	44	58	8	GGGGTGTCGAATAAGTGGGAGGCCC
grp5103	-1.82202	8.17353	0.00345066	0.00643053	hhi-miR-199a	No	203	107	117	245	875	412	CCCAGTGTTCAGACTACCTGTTT
grp2177	2.76476	5.01014	0.0034789	0.00647312	hhi-miR-21	Yes	55	68	64	6	14	7	TAGCTTACCAGACTGGTGTTGGC
grp11650	1.20266	11.7632	0.00350896	0.00651897	hhi-miR-181b	No	5876	7428	5801	2597	4849	1350	AACATTCATTGCTGTCGGTGGGT
grp5630	-0.980729	7.38691	0.00352397	0.00653675	oar-miR-10b	Yes	107	172	123	287	397	125	ACCCTGTCGAACCGAATTTGTG
grp7034	-1.60851	8.3428	0.00353779	0.00654479	ipu-miR-203b	No	217	125	231	285	971	504	AGTGGTTCTCAACAGTTCAACA
grp1421	-2.08862	6.77224	0.0035392	0.00654479	bbe-miR-10a-5p	No	36	45	92	335	382	85	TACCCTGTAGATCCGAATTTGT
grp11297	-1.49354	6.76229	0.0035741	0.00659897	ipu-miR-27c	Yes	71	65	54	109	342	116	TACACAGTGGTTAAGTTCTG
grp5182	-1.04384	5.88634	0.00358003	0.00659897	NA	NA	47	48	41	84	145	56	CTGAGATGAAGCACTGTAGCTCT
grp13890	-1.06092	9.23698	0.00358496	0.00659897	bbe-miR-184-3p	Yes	423	603	417	1070	1651	436	TGGACGGCGAACTGATAAGGGC
grp2746	-1.38042	10.5862	0.00360744	0.00663019	ipu-miR-462	Yes	1146	727	847	2083	3029	1716	TTACGGAACCCATAATGCAGCTG
grp8207	-4.25981	6.87026	0.00363034	0.00666209	NA	NA	2	1	5	36	183	7	AGGGATTGTGGGTTCGTGTCCCATC
grp2604	-1.20518	7.30259	0.00363933	0.00666841	bbe-miR-184-3p	No	84	128	125	294	409	112	TGGACGGAGAAGTGATAAGGGC
grp8315	-1.14429	8.31658	0.00369379	0.0067579	ipu-let-7d	No	245	282	191	669	765	203	TGAGGTAGTTGGTTGTATGGTT
grp8107	-1.06731	9.00198	0.00379952	0.00694077	ipu-miR-92a	Yes	368	552	368	879	1553	413	TATTGCCCTTGTCCCGGCCTGT
grp7442	-0.900264	9.70403	0.00380805	0.00694579	ipu-miR-146a	No	843	717	607	1068	2418	783	TGAGAACTGCATTCCATAGATGG
grp5139	-4.61955	5.52188	0.00381998	0.006957	NA	NA	0	2	1	30	66	3	CGCCGAGGGTCGGGGCCTGC
grp6214	-1.8033	5.86445	0.00389692	0.00708637	NA	NA	27	27	29	66	184	60	AACATTCCACGCTGTCGGTGAGA
grp4945	-1.14972	8.3738	0.0039291	0.00713411	pma-miR-16-5p	No	258	279	250	596	755	354	TAGCAGCACGTAAATATTGGAGT
grp5552	-3.91857	5.94056	0.00401533	0.00727968	NA	NA	3	4	7	33	270	9	AGGGATTGTGGGTTCGTGTCCC
grp6805	-1.12176	7.25437	0.00405854	0.00734694	ipu-miR-458	No	145	178	72	207	478	180	ATAGCTCTTTGAATGGTACTGC
grp265	1.37322	8.67088	0.00408255	0.00736693	hhi-miR-21	No	924	794	670	315	521	143	TAGCTTATCCGACTGGTGTTGG
grp2635	-0.771583	10.2246	0.00408408	0.00736693	ipu-miR-199b	No	1109	1216	973	1859	2577	1117	ACAGTAGTCTGCACATTGGTTA
grp9016	-4.00839	5.80398	0.00408797	0.00736693	NA	NA	1	5	2	48	91	11	CTCCCCCCTCGGGGGTCGGGCCTC
grp3590	-4.2199	7.15307	0.00414742	0.00746288	NA	NA	5	4	2	47	208	16	AGGGATTGTGGGTTCGGGTCCCATC
grp1727	-1.12809	5.76858	0.00415599	0.00746712	ipu-miR-15b	No	49	36	48	79	158	63	TAGCAGCACATCATGGTTTGT
grp6101	-1.45438	4.28338	0.00421011	0.00755306	ipu-let-7d	No	17	13	10	43	50	18	TGAGGTAGTTGGTTGTCTGGTT
grp13379	-1.31703	10.0542	0.00424268	0.00760015	ipu-miR-462	Yes	802	576	619	1496	2333	1102	TATCGGAACCCATAATGCAGCTG
grp8196	-1.33545	9.17546	0.00426723	0.00763276	ipu-miR-462	No	442	336	319	746	1261	675	TAACGGAACCCGTAATGCAGCTG
grp2927	-1.41236	6.74821	0.00430606	0.00769076	bbe-miR-184-3p	No	68	63	78	245	263	73	TGGACGGAGAAATGATAAGGGC
grp1713	-1.46525	6.88198	0.00437298	0.00779869	ipu-miR-205	No	112	61	72	178	388	143	TCCTTCATTCCACCGGCGTCTGA
grp10458	-1.37639	5.60866	0.0044001	0.00783543	dre-miR-731	No	39	30	25	69	152	42	AATGACACGTTTTCTCCCGGATCT
grp9655	-1.17581	6.97256	0.00443484	0.00788561	ipu-miR-27b	Yes	78	106	97	198	411	90	TTTACAGTGGCTAAGTTCTG
grp6996	-1.44943	7.369	0.00445981	0.00791831	ipu-miR-462	No	112	77	80	219	268	192	AACGGAACCCATAATGCAGCTG
grp3232	-3.75575	8.44585	0.00451985	0.00801307	NA	NA	22	14	9	201	526	36	TGCGGCGTGGGCTCCCCCTTCGGG
grp4410	-4.21732	5.1871	0.00453699	0.00803161	NA	NA	0	0	3	22	56	3	GTCCCGGACCCTGCCTCCCGGCGC
grp4912	-1.87261	4.38113	0.00456841	0.00807533	NA	NA	10	9	8	24	64	19	AAAGACACGTTTTCTCCCGGAT
grp12089	-0.924515	7.20822	0.0045926	0.00810617	ipu-miR-146a	No	147	117	119	190	403	156	TGAGAACTGAAGTCCATAGATGG
grp456	-1.0526	9.49916	0.00463827	0.00817478	mmu-miR-126b-3p	No	548	627	518	982	1881	713	CATTATTACTTTTGGTACGCG
grp6105	-1.27762	16.072	0.00470943	0.00828804	ipu-miR-462	No	53054	40796	40039	92752	145559	76643	TAACGGAACCCATAATGCAGCTG
grp12508	-0.985799	7.09058	0.00476761	0.00837818	oar-miR-10b	Yes	113	131	110	238	363	120	ATCCTGTAGAACCGAATTTGTG
grp8575	-4.0639	6.86992	0.00499192	0.00875954	NA	NA	2	5	4	55	183	7	CGACCGGAACGGACTGTCCTCAGT
grp11520	-1.2742	5.57128	0.00501645	0.00877053	bbe-miR-184-3p	Yes	28	44	30	83	134	39	TGGAGGGAGAACTGATAAGGGC
grp3882	-0.899416	7.31326	0.00501682	0.00877053	ipu-miR-22a	Yes	146	186	115	269	402	158	AATCTGCCAGCTGAAGAACTGT
grp67	0.992238	9.25239	0.00502007	0.00877053	ipu-miR-15b	No	1121	954	1060	420	856	341	TAGCAGCACATCATGGTTTGTA
grp5926	-1.20389	6.56651	0.00503304	0.00878042	NA	NA	47	85	88	148	373	62	CAATGTTCCTGCAGTGCAACA
grp13879	-4.49048	6.1977	0.00513	0.00893661	NA	NA	3	1	7	35	327	15	AGGGATTGTGGGTTCGGGTCCC
grp6338	-1.48201	12.1638	0.0051425	0.00894543	ipu-miR-181a	No	2546	2426	2113	3506	12588	4649	AACATTCAACGCTGTCGGTGA
grp3258	-0.976193	7.99688	0.00520093	0.00903399	ipu-miR-92a	Yes	256	224	184	413	690	241	TTTTGCACTTGTCCCGGCCTGT
grp9574	-1.4283	5.07829	0.00532393	0.00923429	ccr-let-7b	Yes	14	35	19	81	101	14	TGTGGTAGTAGGTTGTGTGGTT
grp6712	1.94311	5.25717	0.00540721	0.00936523	NA	NA	50	77	65	20	19	9	TAGCTTATCAGCCTGGTGTTGGCA
grp10641	-4.0684	5.76207	0.00541597	0.00936689	dre-miR-738	No	3	1	1	27	88	3	AGCTACGGCCCGCGTCGGGACCTC
grp486	-2.30613	6.00349	0.00551662	0.00952727	ipu-miR-205	No	26	11	14	65	47	91	CCTTCATTCCACCGGAGTCTGT
grp4514	-1.2294	8.03788	0.00559908	0.00965581	oar-miR-27a	No	231	155	178	286	786	307	TTCACAGTGGCTAAGTTCCGC
grp4371	-4.15407	4.90105	0.00574116	0.00988664	NA	NA	2	0	1	28	34	5	CGGCGCCCCCTCTCGTTCCC
grp6210	-1.01604	9.66037	0.00575961	0.00990423	ipu-miR-146b	No	688	561	669	1197	2419	629	TGAGAACTGAATTCCAAGGGTG
grp129	-0.909935	8.93976	0.00578298	0.0099302	aja-miR-214	No	408	636	435	1083	1464	360	ACAGCAGGCACAGACAGGCAGT
grp2159	-0.933049	9.19195	0.00584399	0.0100207	ola-miR-146a-5p	No	572	463	399	706	1603	555	TGAGAACTGAATTCCATAGATGGT
grp6911	-2.57216	4.35666	0.00586887	0.010049	ipu-miR-126a	No	11	5	6	38	73	27	TCGTACCGTGAGTAATAATGCAA
grp12041	-1.21212	11.1904	0.00610793	0.0104434	ipu-miR-462	Yes	1763	1504	1314	2857	5011	2500	TAACGGACCCCATAATGCAGCTG
grp3833	-1.52887	5.87489	0.00616549	0.0105269	bbe-miR-375-3p	Yes	36	37	25	118	156	30	TCTGTTCGTTCGGCTCGCGTTA
grp10782	-6.2973	4.48323	0.00631822	0.0107723	NA	NA	0	0	0	17	15	0	CCTGCGCCCGGACGGAGCTCGGCC
grp6435	-1.30304	6.93399	0.0063425	0.0107984	ipu-miR-462	Yes	104	65	66	156	296	132	TAACCGAACCCATAATGCAGCTG
grp10692	-1.2742	5.56867	0.00652283	0.0110897	dre-miR-141	No	28	33	35	63	111	55	TAACACTGTCTGGTAACGATGCC
grp12263	-0.873109	8.95505	0.00669457	0.0113656	ccr-miR-429	No	441	449	458	826	1578	334	TAATACTGTCTGGTAATGCCGT
grp10412	-0.930056	8.57309	0.00675732	0.011456	ipu-miR-146a	Yes	364	275	320	506	1072	357	TGTGAACTGAATTCCATAGATGG
grp557	-1.43929	6.73739	0.00677567	0.0114597	ipu-let-7f	No	53	67	78	167	355	77	TGAGGTAGTAGATTGTATAGTTT
grp12310	-1.10819	5.08312	0.00677857	0.0114597	hhi-miR-21	Yes	36	25	20	61	65	40	TTGCTTATCAGACTGGTGTTGGT
grp12581	1.14882	6.49785	0.00692973	0.0116988	NA	NA	203	172	128	82	131	30	AACATTCCTTGCTGTCGGTGGG
grp5123	-1.9371	6.27871	0.00694387	0.0117062	ipu-miR-205	No	45	31	43	116	208	119	TCCTTCATTCCACCGGAGTCTGG
grp13908	-1.27241	6.4861	0.0070475	0.0118643	dre-miR-222b	No	81	53	47	101	214	113	AGCTACATCTGAATACTGGGTCT
grp6532	1.45531	5.01879	0.00706365	0.0118748	NA	NA	35	86	51	21	41	6	TCCCTGGTGGTCTAGTGGTTAGGAT
grp7043	-4.1431	6.04132	0.00715002	0.0120033	NA	NA	2	4	2	64	92	9	CCGCGGCGCCCCCTCTCGTTCCC
grp5426	-1.44021	5.01044	0.00716245	0.0120073	ccr-let-7b	No	30	24	18	89	98	20	TGAGGTAGTCGGTTGTGTGGTT
grp13805	-1.34483	9.76211	0.00725954	0.0121532	ipu-miR-462	No	697	456	522	1219	1828	1047	TAACGGAACCCATAATGCAGCTGT
grp4804	-1.05373	5.22106	0.00748701	0.0125165	bbe-miR-183-5p	Yes	29	29	38	49	119	42	TAGGGCACTGGTAGAATTCACTG
grp1725	-0.79538	7.47863	0.0075021	0.0125243	aca-miR-10a-5p	No	137	158	145	243	381	148	TACCCTGTAGACCCGAATTTGTG
grp6950	-3.27957	6.71463	0.00767481	0.0127949	NA	NA	8	9	7	59	230	15	AGTGAGGTCCTCGGATCGGCCC
grp7678	-2.05739	6.65908	0.00789121	0.0131374	ipu-miR-181a	Yes	46	77	3	91	295	121	ATCATTCAACGCTGTCGGTGA
grp1844	-1.1805	6.42175	0.008113	0.013488	ipu-miR-462	No	64	58	59	124	187	92	TAACGGAACCCATACTGCAGCTG
grp8369	-1.35793	4.57687	0.00817505	0.0135724	ipu-miR-214	No	15	20	14	40	46	31	TACAGCAGGCACAGACAGGCAGA
grp1270	-0.850117	8.36835	0.00840451	0.0139216	bbe-miR-184-3p	No	242	344	338	605	875	258	TTGGACGGAGAACTGATAAGGGC
grp6335	0.984867	7.36386	0.00840856	0.0139216	NA	NA	280	269	294	164	248	52	TCGATTCCCGGGCGGCGCACCA
grp164	-3.13933	10.4299	0.00854814	0.0141332	NA	NA	73	51	65	574	1402	108	GACCGGCGCCCGGACGGAGCTCGGC
grp12818	0.996575	11.2528	0.0085727	0.0141544	hhi-miR-181b	No	4052	4596	3843	2025	3411	1077	AACATTCATTGCTGTCGGTGGG
grp12775	-0.998663	6.12921	0.00872759	0.0143903	NA	NA	54	77	61	123	169	81	TGTGGCAATGGTAGAACTCACAC
grp10931	-1.67672	7.94075	0.00899291	0.0148075	NA	NA	97	122	121	254	602	249	TGGACGGAGAACTGATAAGGGCTTT
grp11551	0.962664	8.08823	0.00908462	0.014938	NA	NA	486	618	337	263	405	104	AACTCTTAGCGGTGGATCACTCGGC
grp7229	-1.20655	10.9787	0.00911896	0.014974	ipu-miR-462	Yes	1590	1519	1055	2716	4661	2092	TAACGGCACCCATAATGCAGCTG
grp1476	-4.52211	4.28583	0.00916116	0.0150228	NA	NA	0	1	0	12	13	5	GGGGTGTAGAAGAAGTGGGAGGCCC
grp4675	1.29092	6.34981	0.00920658	0.0150767	hhi-miR-181b	Yes	136	183	142	63	103	30	AATATTCATTGCTGTCGGTGGGT
grp4962	-1.33174	6.20131	0.00929407	0.0151993	ipu-miR-205	No	59	53	62	141	220	86	TCCTTCATTCCACCGGAGTCGG
grp10421	1.17359	7.99292	0.00932917	0.015236	hhi-miR-21	Yes	575	493	341	196	334	113	TTGCTTATCAGACTGGTGTTGG
grp4117	-3.25924	6.76706	0.00940007	0.0153309	NA	NA	7	5	6	42	151	21	TGCGGCGTGGGCTCCCCCCTCGGG
grp4922	-3.94208	4.70298	0.00951459	0.0154967	NA	NA	0	1	1	13	20	5	AGGCCGGGCGGCTCGTGGGCT
grp9546	-0.677548	10.3314	0.00954595	0.0155267	hhi-miR-21	No	1093	1490	1078	1878	2982	1067	TAGCTTATCAGACTGGTGTTGGA
grp8319	-0.782758	14.1202	0.00970331	0.0157613	ipu-miR-146a	No	18537	15164	14367	22547	49420	15756	TGAGAACTGAATTCCATAGATGG
grp5268	-3.72602	11.4163	0.00972718	0.0157788	NA	NA	82	119	51	1591	1994	142	GGGGTGTAGAATAAGTGGGAGGCCC
grp1271	-1.51601	7.32622	0.00990098	0.0160179	tca-miR-100-5p	No	153	81	87	119	395	319	ACCCGTAGATCCGAACTTGTGG
grp1264	-0.94306	7.24453	0.00990127	0.0160179	oar-miR-10b	Yes	138	124	130	226	457	128	ACTCTGTAGAACCGAATTTGTG
grp12352	-0.900744	6.00125	0.0100013	0.016158	tgu-let-7a-4-3p	No	59	56	62	129	166	49	CTATACAGTCTATTGCCTTCCT
grp13945	-0.686018	12.7468	0.0101451	0.0163683	ppy-miR-10b	No	6368	7196	6384	11060	16971	5311	TACCCTGTAGAACCGAATTTGTG
grp11715	-1.18597	5.71912	0.0101735	0.016388	ipu-miR-205	Yes	49	39	33	75	159	54	TCCTGCATTCCACCGGAGTCTG
grp2782	1.31676	5.49223	0.0101846	0.016388	NA	NA	79	116	64	31	55	19	CAACTCTTAGCGGTGGATCACTCGG
grp13415	-1.17342	6.77798	0.0105471	0.0169487	ipu-miR-462	No	96	73	64	142	245	126	GAACGGAACCCATAATGCAGCTG
grp4499	-1.06467	5.25876	0.0105943	0.0170018	bbe-let-7a-5p	No	25	41	32	77	119	24	TGAGGTAGTAGCTTGTATAGTT
grp3687	-3.83684	6.47371	0.0108378	0.0173694	NA	NA	5	0	1	18	109	3	CCGGCGCCCGGACGGAGCTCGGC
grp10046	-3.34	10.4627	0.0109535	0.0175315	NA	NA	74	43	16	513	1073	61	CCGGCGCCCGGACGGAGCTCGGCC
grp2425	-1.0075	6.96962	0.0112452	0.0179744	ipu-miR-22a	No	139	128	61	165	442	110	AAGCTGCCAGCTGAAGACCTGT
grp6006	-1.12652	6.35857	0.0114733	0.0182968	ccr-miR-30d	No	64	58	59	61	236	106	TGTAAACATCCCCGACTGGAAG
grp11843	2.06738	8.57552	0.0117277	0.0186581	mdo-miR-181a-2-3p	No	1230	477	647	53	315	184	ACCATCGACCGTTGACTGTGCC
grp2094	-2.30989	6.0795	0.011735	0.0186581	NA	NA	21	8	9	69	133	19	GGCGGCGACTCTGGACGTGCGCCG
grp100	-1.19334	5.75665	0.0117686	0.0186867	ipu-miR-462	No	37	34	36	76	101	58	TAACGGAACCCATAATGCAGCTGA
grp4931	-0.832943	7.53621	0.0119218	0.0189049	ipu-miR-199b	No	166	195	151	263	451	193	ACAGTAGTCCGCACATTGGTTA
grp5372	-1.18888	6.19162	0.0122397	0.0193835	NA	NA	64	64	37	107	204	73	CACTATTACTTTTGGTACGCG
grp7393	-1.29195	10.5275	0.0122566	0.0193848	ipu-miR-205	No	1140	827	882	1558	3813	1694	TCCTTCATTCCACCGGAGTCTGA
grp5053	-1.14568	7.68796	0.0122771	0.0193916	ccr-miR-203a	No	154	249	155	460	883	87	TGAAATGTTTAGGACCACTTG
grp8260	-1.14627	5.00426	0.012578	0.019841	ipu-miR-92a	Yes	23	33	16	44	99	26	TACTGCCCTTGTCCCGGCCTGT
grp12748	-1.49018	9.13217	0.0127503	0.0200863	NA	NA	238	327	325	624	1411	536	TGGACGGAGAACTGATAAGGGCTT
grp215	-1.18624	4.59117	0.0127869	0.0201176	hhi-miR-183	No	26	21	14	42	80	24	TATGGCACTGGTAGAATTCACTGT
grp13898	-3.05522	9.59259	0.0130679	0.0205328	NA	NA	19	35	78	385	904	84	TGTCCCGGACCCTGCCTCCCGGCGC
grp7446	-3.76413	6.37933	0.0131543	0.0206416	NA	NA	2	2	1	23	65	3	CTCGGAGGGACGGGGCCCCTC
grp7576	-2.93299	7.33979	0.0133472	0.0209169	NA	NA	18	17	11	99	315	26	AGTGAGGTCCTCGGATCGGCCCC
grp6743	-3.37272	7.73479	0.0135017	0.0211316	NA	NA	21	16	9	98	503	32	TGAGGTCCTCGGATCGGCCC
grp8062	-0.910409	7.69907	0.0136208	0.0212903	dre-miR-731	Yes	190	154	166	296	526	179	ATTGACACGTTTTCTCCCGGATCG
grp8818	1.43927	4.85125	0.0136702	0.0213397	hhi-miR-181b	No	36	59	45	16	41	3	AACATTCATTGGTGTCGGTGGGT
grp13924	1.09094	7.7804	0.0137854	0.0214917	hhi-miR-21	Yes	454	451	292	198	298	87	TAGCTTCTCAGACTGGTGTTGG
grp1619	-2.83651	5.4932	0.0138535	0.0215699	NA	NA	4	3	9	30	92	17	CGGACGGAGCTCGGCCGCCGCC
grp934	1.04071	7.24697	0.0140659	0.0218723	hhi-miR-21	Yes	266	309	194	127	206	57	TATCTTATCAGACTGGTGTTGG
grp13702	-0.805726	9.49365	0.0142543	0.0221366	hhi-miR-182	No	660	714	683	1057	1760	768	TTTGGCAATGGTAGAACTCACAC
grp10259	-1.34294	6.73676	0.014839	0.0230148	ipu-miR-181a	Yes	53	47	56	74	260	90	AATATTCAACGCTGTCGGTGA
grp12967	-1.08174	7.56377	0.0148635	0.0230231	NA	NA	168	134	110	228	418	208	AGACTCTCCAGTACACTGGCCCT
grp2061	-1.07893	6.67947	0.0151706	0.0234686	bbe-miR-100-5p	Yes	101	75	81	178	225	122	AATCCGTAGATCCGAACTTGTG
grp1916	-1.18818	5.53026	0.0152782	0.0236047	dre-miR-454a	No	35	45	40	88	197	29	TAGTGCAATATTGCTAATAGGGT
grp1759	1.16095	5.89701	0.015338	0.0236667	NA	NA	80	114	108	53	75	16	AATATTCATTGCTGTCGGTGGG
grp8838	-3.12525	6.43372	0.0155456	0.0239562	NA	NA	7	6	2	35	123	9	TCCCGGACCCTGCCTCCCGGCGC
grp9137	-0.898275	6.77197	0.01582	0.0243478	hhi-miR-301	No	105	101	96	128	336	123	CAGTGCAATAGTATTGTCAAAGC
grp353	-3.50622	4.92857	0.0158632	0.0243831	NA	NA	2	3	1	22	67	2	GTCGACCGGAACGGACTGTCCTCAG
grp13167	-3.08509	6.55582	0.0160088	0.0245755	NA	NA	5	2	5	32	98	6	ACCGGCGCCCGGACGGAGCTCGGC
grp4696	-3.56552	4.22132	0.0162863	0.0249495	NA	NA	1	1	2	17	44	3	AGGGATTGTGGGTTCGAGTCCCATC
grp8018	-4.05168	4.90608	0.016294	0.0249495	NA	NA	4	0	0	30	48	6	GCGCCGAGGGTCGGGGCCTGC
grp3013	1.1879	6.73911	0.0163943	0.0250712	hhi-miR-181b	No	161	213	182	58	173	40	AACATTCATTGCTGTCGGTGGGTTT
grp8813	-1.02661	8.16009	0.0167692	0.0256119	cgr-miR-221-3p	No	233	367	231	742	1000	125	AGCTACATTGTCTGCTGGGTTTC
grp4383	-0.961241	9.27854	0.0168553	0.0257108	dre-miR-141	No	582	480	535	714	1911	667	TAACACTGTCTGGTAACGATGCA
grp9112	-1.19558	6.21231	0.0171086	0.026064	ipu-let-7e	No	44	64	59	136	216	55	TGAGGTAGTAGATTGAATAGTTA
grp176	1.02847	13.0998	0.0171547	0.0261012	hhi-miR-21	No	15963	18347	12294	7536	11965	3917	TAGCTTATCAGACTGGTGTTGG
grp7025	-0.749593	7.837	0.0174467	0.0265119	ipu-miR-196a	No	251	238	181	359	551	220	TAGGTAGTTTCATGTTGTTGGG
grp2753	-0.834855	6.07045	0.0177155	0.0268864	NA	NA	50	66	60	96	155	64	TCTGGCAATGGTAGAACTCACAC
grp766	-2.98553	6.43973	0.01775	0.0269047	NA	NA	2	3	10	45	88	12	TGCCCCGGACCCTGCCTCCCGGCGC
grp1673	-2.79512	4.96759	0.0179424	0.027155	NA	NA	2	0	14	35	39	34	TCCCACCGCTGAACTTGACTAGCCT
grp26	-0.926921	9.60726	0.0179603	0.027155	ipu-miR-125a	No	914	511	609	1010	1787	976	TCCCTGAGACCCTTAACCTGTG
grp8755	-2.77565	6.9523	0.0186601	0.0281777	NA	NA	17	4	7	65	159	16	CGGGCCCTTCTCGCGGATCTCCCC
grp9254	-0.816562	12.7328	0.0187245	0.0282395	dre-miR-731	No	7066	5372	5216	9837	17072	5625	AATGACACGTTTTCTCCCGGATCG
grp9042	-2.92996	6.16269	0.0188165	0.0283426	NA	NA	7	10	6	72	138	5	CTCCCCCTTCGGGGGTCGGGCCTC
grp9694	-1.10935	8.6207	0.0190203	0.0286137	ipu-miR-462	Yes	308	271	246	493	890	394	TAACGGCACCCCTAATGCAGCTG
grp9514	-1.1642	6.10496	0.0196126	0.029468	NA	NA	50	46	53	81	162	85	CATTATTACTTTTGGTCCGCG
grp10875	-1.29437	7.46293	0.0196514	0.0294893	ipu-miR-181a	Yes	103	100	83	124	492	148	AACATTCCACGCTGTCGGTGA
grp9322	-3.39065	6.33724	0.0197632	0.0296202	NA	NA	3	1	3	33	51	6	CGGACCCTGCCTCCCGGCGCCCCCC
grp172	-1.29235	9.14948	0.0198911	0.0297748	tgu-miR-200a-3p	No	618	343	365	493	2407	718	TAACACTGTCTGGTAACGATGTT
grp4857	-0.77277	6.80065	0.0200664	0.0299998	ipu-miR-22a	No	99	130	75	165	247	101	AAGCTGCCAGCTGAAGAACTGC
grp12232	-0.989852	7.1424	0.0201656	0.0301106	bbe-miR-100-5p	Yes	135	95	114	229	298	146	AACCCGTCGATCCGAACTTGTG
grp10313	-0.854642	9.56213	0.0202267	0.0301643	bbe-miR-125b-3p	No	957	504	638	1222	1669	846	TCCCTGAGACCCTAACTTGTGA
grp7720	-0.73976	6.70192	0.0203112	0.0302529	bbe-miR-183-5p	No	103	119	98	132	326	105	ATGGCACTGGTAGAATTCACTG
grp669	-1.83326	8.67467	0.0205161	0.0305202	aca-miR-142-5p	No	491	120	168	212	1071	1120	CATAAAGTAGAAAGCACTACT
grp5809	-0.823589	6.7068	0.0208378	0.0309605	ipu-miR-140	No	103	128	111	231	297	93	ACCACAGGGTAGAACCACGGAC
grp8307	-2.80242	6.3051	0.0209099	0.0310293	NA	NA	5	11	6	46	114	17	CCCCCTCGGGGGTCGGGCCT
grp12257	-1.08189	4.89872	0.0215905	0.0319997	NA	NA	15	30	17	32	61	33	CATTATTCCTTTTGGTACGCG
grp3690	-1.38098	5.67475	0.0217741	0.0322321	NA	NA	48	23	26	43	134	73	AGACTCTCCAGTACACTGGCCT
grp2209	-2.77201	6.39058	0.0218628	0.0323236	NA	NA	1	8	14	46	149	10	TTGGTGGTTCAGTGGTAGAATTCTC
grp9429	-2.79914	5.38641	0.0222903	0.0329152	NA	NA	4	3	4	28	63	5	CGCGGCGCCCCCTCTCGTTCCC
grp11008	-2.80537	8.18731	0.0223602	0.0329779	NA	NA	18	8	23	129	298	17	CGGCGCCCGGACGGAGCTCGGC
grp8837	-3.22409	5.12882	0.0233322	0.0343692	NA	NA	0	4	1	21	32	2	GTGGTGTAGAATAAGTGGGAGGCCC
grp11393	-3.21858	5.43319	0.0238686	0.0351164	NA	NA	4	3	1	32	46	7	TGTGCGGCGGCGACTCTGGACGTGC
grp1017	-0.992486	7.1638	0.0243483	0.0357783	ipu-let-7e	No	91	159	98	248	361	103	TGAGGTAGTAGATTGACTAGTT
grp6909	-0.983464	7.66903	0.0245601	0.0360455	ipu-miR-126a	No	201	136	140	282	448	208	TCGTACCGTGAGTAATAATGCA
grp2529	-1.65407	6.80366	0.0247286	0.0362485	ipu-miR-27a	No	124	31	63	66	339	245	TTCACAGTGGCTAAGTTCCGCT
grp11934	-0.810659	5.90611	0.0250769	0.0367143	NA	NA	42	55	51	81	155	41	AACGACACGTTTTCTCCCGGATCGT
grp3927	-0.796586	9.3023	0.0257751	0.0376906	dre-miR-731	Yes	635	514	483	886	1594	503	AACGACACGTTTTCTCCCGGATCG
grp564	1.56881	6.24079	0.0263987	0.0385555	NA	NA	67	200	129	64	68	9	CTGGGACTTGAACCAGTGACCT
grp5201	-1.17413	5.03855	0.026705	0.0389255	ccr-miR-130b	No	22	27	28	50	109	29	CAGTGCAATAATGAAAGGGCA
grp2145	-2.79369	6.33823	0.0267168	0.0389255	NA	NA	4	10	12	63	142	14	AAGGTGGCTCGCGGCTCCGGCCT
grp9435	-2.85329	5.96969	0.027208	0.0395454	NA	NA	7	1	1	12	55	12	TCCGGCCCCTCTCTCGGGGGG
grp10983	0.925818	7.70049	0.0272666	0.0395827	bbe-miR-31-5p	No	345	460	219	219	318	48	TGGCAAGATGTTGGCATAGCTG
grp3896	-3.27362	5.50693	0.0280784	0.0407119	NA	NA	0	1	7	40	56	3	CGCGGCCCGGGTTCGATTCCC
grp5254	-0.955092	12.0165	0.0284203	0.0411581	bbe-miR-100-5p	No	4418	3082	3363	6555	9211	4766	AACCCGTAGATCCGAACTTGTG
grp4361	-1.42751	9.53758	0.0285295	0.0412665	ipu-miR-181a	No	467	385	428	680	2032	839	AACATTCAACGCTGTCGGTGG
grp1446	0.834703	7.47758	0.0286537	0.0413964	ipu-miR-181c	No	273	337	274	150	323	71	CACATTCATTGCTGTCGGTGGGT
grp12265	-1.44295	5.83427	0.0287944	0.0415497	NA	NA	33	29	20	74	146	28	GCGGCGACTCTGGACGTGCGCCGGG
grp9017	-0.70214	7.32098	0.0288762	0.0416177	ppy-miR-10b	Yes	146	161	170	252	380	152	TATCCTGTAGAACCGAATTTGTG
grp13880	-2.67571	6.76786	0.0293834	0.042298	NA	NA	9	4	7	44	109	9	GTCCCGGACCCTGCCTCCCGGCGCC
grp11755	-2.51333	6.71399	0.0295919	0.0425471	NA	NA	6	15	18	79	181	14	TGGGCTCCCCCCTCGGGGGTCGGGC
grp436	-1.0447	6.65236	0.0298745	0.0429022	ccr-let-7b	No	76	102	79	230	299	48	GTGAGGTAGTAGGTTGTGTGGTT
grp11975	-1.10276	6.62291	0.0301484	0.0432439	ipu-miR-462	No	99	53	60	125	187	120	TAACGGAACCCTTAATGCAGCTG
grp4765	0.999452	5.99407	0.0303477	0.0434779	hhi-miR-181b	No	89	127	94	55	105	14	AACATTCATTGCTGTCGGTGGGTA
grp1060	-1.50024	4.55611	0.0310869	0.0444839	ipu-miR-92b	Yes	23	6	10	40	63	17	TATTGCCCTCGTCCCGGCCTCC
grp2952	-0.771045	9.16295	0.0317883	0.0454335	dre-miR-731	Yes	619	446	440	817	1427	457	AAGGACACGTTTTCTCCCGGATCG
grp13680	2.64702	6.55472	0.0319549	0.0456173	pol-miR-21-3p	No	491	73	82	10	96	20	CGACAACAGTCTGTAGGCTGTC
grp571	-3.25899	7.87676	0.0323646	0.0461298	NA	NA	20	6	9	178	215	9	CCGGTGCCCGGACGGAGCTCGGCC
grp9425	-0.879834	7.68117	0.0323906	0.0461298	dre-miR-731	Yes	202	152	166	324	517	164	AAAGACACGTTTTCTCCCGGATCG
grp7517	-0.887277	8.03703	0.0335122	0.0476706	ipu-miR-125c	No	289	197	262	456	769	243	TCCCTGAGACCCTAACTCGTGA
grp68	-2.73293	6.32292	0.0342004	0.048592	NA	NA	5	9	3	27	102	10	CTGTCCCGGACCCTGCCTCCCGGCG
grp4456	2.82268	5.76517	0.0346574	0.0491832	pol-miR-21-3p	No	342	32	48	1	28	25	GACAACAGTCTGTAGGCTGTCT
grp121	-1.38975	7.17644	0.0348134	0.0493464	NA	NA	84	71	87	140	317	167	AGCGCGTCGTGCGGCCCCTACCC
grp3975	-1.65994	5.3811	0.0358858	0.0508065	aca-miR-142-5p	Yes	50	16	23	33	111	106	CACAAAGTAGAAAGCACTACT
grp6695	-0.830373	11.5567	0.0360675	0.0510036	ipu-let-7e	No	2046	3459	2587	5103	8224	1977	TGAGGTAGTAGATTGAATAGTT
grp12653	-1.18814	4.45155	0.0368169	0.0520022	NA	NA	22	10	13	27	44	28	TTACGGAACCCATAATGCAGCTGT
grp3903	-2.96509	5.68903	0.0371816	0.0524558	NA	NA	3	3	3	27	49	7	CGGCCCCTACCCCCCGTCGCC
grp7807	-3.30115	6.13338	0.0373978	0.0526988	NA	NA	1	5	5	48	89	1	TGTGTTGACCTCTGCGAATTCCCC
grp4167	-0.612514	8.96088	0.0374418	0.0526991	ppy-miR-10b	No	462	544	494	776	1324	348	TACCCTGTAGAACCGACTTTGTG
grp7903	-1.01055	7.44923	0.0383552	0.0539216	bbe-miR-100-5p	No	184	140	118	284	358	205	AACCCGTAGCTCCGAACTTGTG
grp2789	-3.3839	5.20677	0.0390442	0.054826	NA	NA	1	3	1	21	40	3	ACGGGCGGGCGGCCTCCCCGGCGC
grp4189	-2.9658	6.30222	0.0395425	0.055461	NA	NA	0	5	6	32	78	2	ACCGGCGCCCGGACGGCGCTCGGCC
grp586	-0.955605	5.19827	0.0397487	0.0556756	ipu-miR-155	No	39	32	24	61	90	35	TTAATGCTAATCGTGATAGGGGTT
grp1756	-0.868586	5.11412	0.0397882	0.0556756	NA	NA	31	39	26	60	112	20	ATGACTCAAACCCGAGGACTCG
grp8362	0.865326	5.53112	0.0407162	0.056908	cgr-miR-181a-5p	Yes	63	92	64	31	82	18	ACCATTCAACGCTGTCGGTGAGT
grp6102	-2.96987	5.6973	0.0408061	0.0569674	NA	NA	2	6	1	25	36	11	CCCCCTCGGGGGTCGGGCCTC
grp7127	-2.38761	9.66374	0.0408649	0.0569833	NA	NA	49	60	76	391	765	41	ACCGGCGCCCGGACGGAGCTCGGCC
grp10868	0.765833	10.4928	0.0417777	0.0581887	cgr-miR-181a-5p	Yes	2096	2549	2199	948	2653	754	AACATTCCACGCTGTCGGTGAGT
grp3333	-2.39511	6.94158	0.0424715	0.0590865	NA	NA	15	4	10	32	137	22	GCTCCCCCCTCGGGGGTCGGGC
grp11124	-2.87944	5.26058	0.0430435	0.0598131	NA	NA	5	2	2	20	61	5	TGAGGTCCTCGGATCGGCCCCGC
grp3701	-2.86022	7.54525	0.0432989	0.0600664	NA	NA	24	6	14	70	352	21	TGAGGTCCTCGGATCGGCCCC
grp10044	-3.18619	4.77414	0.0433258	0.0600664	NA	NA	5	1	1	22	58	4	AGTGAGGTCCTCGGATCGGCCCCGC
grp8233	-2.04531	9.79648	0.0438275	0.060692	NA	NA	266	91	93	691	1514	108	GGCGGCGACTCTGGACGTGCGCC
grp13936	-1.97237	8.61077	0.0439042	0.0607282	NA	NA	109	45	47	200	756	64	CGGCGACTCTGGACGTGCGCC
grp12628	-2.41915	5.71058	0.0443087	0.0611957	NA	NA	3	3	15	50	91	4	ATTGGTGGTTCAGTGGTAGAATTCT
grp13685	-2.71345	6.81539	0.044344	0.0611957	NA	NA	5	7	9	56	112	5	GCCTCCGGAGCGCGTCGTGCGGC
grp7020	-2.98538	4.85872	0.0446401	0.0614643	NA	NA	5	1	0	28	25	2	CGGTGTGCGGCGGCGACTCTGGACG
grp5083	-2.69128	5.74586	0.0446409	0.0614643	NA	NA	2	1	7	18	68	4	CTGGCGTCTTCTCCTCTCGGGGGG
grp3328	-3.12502	4.31739	0.0455254	0.0626104	NA	NA	1	1	0	6	15	2	GACCGGCGCCCGGACGGCGCTCGGC
grp4256	-1.43229	7.17499	0.0462076	0.0634761	NA	NA	140	58	85	62	382	274	TGCACAGTGGTTAAGTTCTGCCT
grp11724	-3.40288	5.38349	0.0462611	0.063477	NA	NA	3	0	0	9	38	1	CTGGCGCCCGGACGGAGCTCGGCC
grp11442	-2.21169	8.26961	0.0468704	0.0642397	NA	NA	22	13	41	153	213	38	CGGCTGGGGGAGCGGCCGCCCCGC
grp8905	-0.782972	7.37917	0.0473466	0.0648184	hhi-miR-23a	No	156	163	125	271	365	134	ATCACATTGCCAGGGATTTCCA
grp1011	-0.710678	7.24473	0.047542	0.0650119	ipu-miR-22b	No	134	149	132	141	375	167	AAGCTGCCAGTTGAAGAGCTGT
grp9581	-0.686414	7.66325	0.0478039	0.0652958	ipu-miR-146a	No	218	169	173	245	563	164	TGAGAACTGAATTCCATCGATGG
grp3721	-2.35067	6.00256	0.0486903	0.066431	NA	NA	8	6	12	45	134	2	CGCGTCGGGACCTCCGTCTGGCGTC
grp12364	-0.78604	5.1737	0.0494385	0.0673754	NA	NA	31	38	42	54	97	42	TTGGGCAATGGTAGAACTCACA
grp10620	-1.73047	7.16235	0.0500142	0.0680827	ccr-miR-142-5p	No	210	40	58	60	338	446	CATAAAGTAGACAGCACTACT
grp13075	-2.31776	8.40601	0.0501946	0.068251	NA	NA	19	31	106	305	720	18	CATATGGTCTAGCGGTTAGGATTCC
grp5274	0.875956	7.36326	0.0511289	0.0694429	ola-miR-23b	No	274	366	231	175	275	58	ATCACATTGCCAGGGATTACCACT
grp3599	-0.615193	9.55128	0.0515051	0.0698748	ccr-miR-30d	No	749	759	735	794	1956	776	TGTAAACATCCCCGACTGGAAGC
grp10127	0.792187	9.87534	0.05221	0.0707514	cgr-miR-181a-5p	Yes	1301	1607	1503	640	1537	506	AATATTCAACGCTGTCGGTGAGT
grp11709	-0.990234	9.82702	0.0525977	0.0711964	NA	NA	300	542	691	1001	1473	600	TGGGAATACCAGGTGCTGTAAGCTT
grp13458	-1.31157	7.26738	0.0530672	0.0717511	ccr-miR-27c-3p	No	155	76	77	79	416	247	TTCACAGTGGTTAAGTTCTGCCA
grp13630	-2.08328	6.55595	0.0538737	0.0727597	NA	NA	12	15	13	72	108	13	TCCTCGTATAGTGGACAGTATCTCC
grp1490	-2.46533	6.46587	0.0540144	0.0728679	NA	NA	5	6	6	29	87	5	TCCCGGACCCTGCCTCCCGGCGCC
grp6241	-1.29165	10.2797	0.0551689	0.0743419	ccr-miR-27c-3p	No	1281	549	734	534	3240	2185	TTCACAGTGGTTAAGTTCTGCCT
grp5318	-1.08837	6.51392	0.0564056	0.0759233	ipu-miR-462	No	87	51	71	143	173	108	TAACGGAACCCATAATGCAGCGG
grp9466	-2.39964	5.11402	0.0579879	0.0779659	NA	NA	2	4	4	19	41	4	TCCCGGACCCTGCCTCCCGGCGCCC
grp7551	-1.80993	9.20795	0.0580824	0.0780056	NA	NA	202	90	81	457	1072	88	GCGGCGACTCTGGACGTGCGCC
grp12773	0.874655	6.29347	0.0585403	0.0784757	ccr-miR-196b	No	107	160	106	69	106	33	TAGGTAGTTTCAAGTTGTTGGGC
grp6999	-2.78286	5.51915	0.058563	0.0784757	NA	NA	3	1	2	15	38	2	CGGACCCTGCCTCCCGGCGCC
grp4572	-2.39286	9.88503	0.0586813	0.0785467	NA	NA	53	54	75	355	758	62	GTCTCCGGAGCGCGTCGTGCGGC
grp1927	-0.964774	6.63301	0.0592748	0.0792529	bbe-miR-125b-3p	No	108	71	112	172	215	148	TCCCTGAGACCCTAACTTGTGG
grp4248	-2.60341	6.44871	0.0609977	0.0814658	NA	NA	11	7	8	37	160	12	TGAGGTCCTCGGATCGGCCCCG
grp961	-2.94834	5.53992	0.0620805	0.0827774	NA	NA	5	2	2	32	51	3	CCCGCGGCGCCCCCTCTCGTTCCC
grp744	-0.67313	6.50051	0.0621175	0.0827774	ccr-miR-30d	Yes	86	64	94	89	199	101	TGCAAACATCCCCGACTGGAAGC
grp6571	-2.58696	6.94332	0.0625891	0.0833135	NA	NA	14	7	10	64	152	15	CCCCTTCGGGGGTCGGGCCTC
grp10858	0.610364	6.27497	0.0626927	0.0833591	ipu-miR-181a	No	115	138	103	68	118	48	AACATTCAACGCTGTCGGTGAGG
grp7853	-2.99146	6.37651	0.0639437	0.0849285	NA	NA	8	2	0	21	86	3	TCCGGCCCCTCTCTCGGGGGGGG
grp8268	-0.614074	8.17649	0.064093	0.0849632	ipu-miR-146a	Yes	290	387	207	366	798	244	TTAGAACTGAATTCCATAGATGG
grp12505	-2.50516	6.66723	0.0641112	0.0849632	NA	NA	2	5	13	49	92	4	GGCTCCGGAGCGCGTCGTGCGGC
grp13687	-1.33943	7.63299	0.064814	0.0858001	NA	NA	216	84	108	80	553	358	TCCACAGTGGTTAAGTTCTGCCT
grp844	-0.958867	5.79949	0.0650341	0.0859967	ipu-miR-462	Yes	51	50	24	66	118	54	TAACGGCCCCCATAATGCAGCTG
grp8172	-2.45592	4.32466	0.0661601	0.0873896	NA	NA	0	4	2	15	18	3	CCGGACCCTGCCTCCCGGCGCC
grp6833	-1.31503	5.70183	0.0673669	0.0888858	NA	NA	60	25	32	22	139	108	TACACAGTGGTTAAGTTCTGCCT
grp5879	-0.586396	7.4563	0.0677759	0.0893274	ipu-miR-27d	No	161	182	157	180	450	155	TTCACAGTGGCTAAGTTCTTC
grp5297	0.8402	6.26892	0.0681592	0.0897343	hhi-miR-21	No	132	135	98	66	112	34	TAGCTTATCAGGCTGGTGTTGG
grp12290	-2.09064	7.40096	0.0688895	0.0905965	NA	NA	16	12	26	90	191	11	GGGCTCCCCCTTCGGGGGTCGGGC
grp13124	-2.04116	7.69186	0.0693224	0.0910131	NA	NA	30	15	38	120	312	16	TGGGCTCCCCCTTCGGGGGTCGGGC
grp2630	0.971008	6.54983	0.0693578	0.0910131	NA	NA	111	145	246	123	129	25	GTTTCCGTAGTGTAGTGGTTATC
grp11133	-2.35805	5.81236	0.070638	0.092592	NA	NA	10	2	3	24	66	7	GGCCCTTCTCGCGGATCTCCCC
grp11060	-0.816782	5.59389	0.07114	0.0931485	NA	NA	43	43	41	94	123	24	TCGGACGGAGAACTGATAAGGGC
grp8820	-2.91116	4.59296	0.0721522	0.094371	NA	NA	2	0	1	12	19	0	ATCGGCGCCCGGACGGAGCTCGGCC
grp10167	-0.975021	5.64166	0.0726662	0.0949399	ipu-miR-462	No	50	34	29	61	122	46	TAACGGAACCCATAATGCGGCTG
grp12235	-0.699134	8.54289	0.0733218	0.0956245	dre-miR-731	Yes	374	297	310	514	940	259	AATGACCCGTTTTCTCCCGGATCG
grp1709	-2.64872	5.5739	0.0733577	0.0956245	NA	NA	6	1	1	15	52	2	GCCGGGGCTCCTCGCCGGGC
grp10918	-0.572576	7.03712	0.0734288	0.0956245	hhi-miR-182	Yes	162	148	122	204	320	125	TGTGGCAATGGTAGAACTCACACT
grp4603	-2.23951	5.62288	0.0738356	0.0960502	NA	NA	10	3	7	30	93	4	TGAGGTCCTCGGATCGGCCCCGCC
grp567	-0.628867	7.08143	0.074964	0.0973179	ipu-miR-455a	No	138	133	122	148	299	150	TATGTGCCCTTGGACTACATCG
grp4940	-0.928007	6.27156	0.074972	0.0973179	bbe-miR-100-5p	Yes	79	79	53	127	151	95	ATCCCGTAGATCCGAACTTGTG
grp282	-2.20218	6.30613	0.0753683	0.0977267	NA	NA	8	6	7	46	65	4	GGGCTCCCCCCTCGGGGGTCGGGC
grp9682	-2.15314	6.57231	0.0762696	0.0987889	NA	NA	14	6	8	38	115	8	CGGGCCCTTCTCGCGGATCTCCC
grp11801	-0.799218	7.45596	0.0781468	0.101111	dre-miR-731	Yes	177	119	127	195	462	138	AATGACCCGTTTTCTCCCGGATC
grp7568	-0.657077	6.20157	0.0787264	0.101752	NA	NA	74	76	69	95	201	66	TGTGGCAATGGTAGAACTCACA
grp3940	0.894248	5.19276	0.0813123	0.104923	cgr-miR-181a-5p	Yes	41	67	64	26	63	13	AACATTAAACGCTGTCGGTGAGT
grp6244	0.836012	5.8879	0.0813933	0.104923	ccr-miR-16a	No	102	70	94	46	95	23	TAGCAGCACGTAAATATTGGTG
grp3060	-0.612278	5.85151	0.0814418	0.104923	NA	NA	63	57	55	85	128	55	TCCGGCAATGGTAGAACTCACACT
grp12856	-0.640596	6.29232	0.0817463	0.105202	NA	NA	96	68	74	141	190	57	AACGACACGTTTTCTCCCGGATCGC
grp2813	-0.411868	10.48	0.0819916	0.105405	ipu-miR-25	No	1436	1825	1416	2038	3452	1017	CATTGCACTTGTCTCGGTCTGA
grp32	-0.796921	7.74043	0.0822425	0.105615	hhi-miR-181b	No	153	185	179	282	561	136	AACATTCATTGCTGTCGGTGGGA
grp4349	0.652	6.44446	0.0837136	0.107389	cgr-miR-222-3p	Yes	135	147	142	92	161	38	AGTTACATCTGGCTACTGGGTCTC
grp13748	-2.39473	6.00831	0.0839582	0.107588	NA	NA	4	3	6	31	56	1	CGTCTCCGGAGCGCGTCGTGCGGC
grp2204	0.733552	6.51747	0.0842303	0.107822	cgr-miR-181a-5p	Yes	120	167	122	54	152	51	AACATGCAACGCTGTCGGTGAGT
grp2713	-2.3012	5.51611	0.0844626	0.108004	NA	NA	4	7	0	22	39	2	CCGGCGCCCGGCCGGAGCTCGGCC
grp4783	-0.499896	10.0958	0.084884	0.108428	ipu-miR-30c	No	1226	1176	1053	1611	2568	867	TGTAAACATCCTACACTCTCAGCT
grp1505	-2.22129	5.03495	0.0858732	0.109575	NA	NA	2	1	5	13	32	3	CGGACCCTGCCTCCCGGCGCCC
grp6809	-2.06128	7.11818	0.0878137	0.111932	NA	NA	16	21	31	72	286	18	CCCCTTCGGGGGTCGGGCCT
grp3366	-2.04911	5.83231	0.088939	0.113247	NA	NA	10	3	10	30	95	4	TGCGGCGTGGGCTCCCCCTTCGGGG
grp5668	-2.1349	6.53943	0.0911157	0.115895	NA	NA	11	7	7	32	108	5	CAGCTACGGCCCGCGTCGGGACCTC
grp11915	-2.76864	4.70475	0.0914904	0.116249	NA	NA	1	0	5	26	24	1	CGGTGCCCGGACGGAGCTCGGC
grp12808	-0.640447	6.12235	0.0947043	0.120202	ccr-miR-30d	Yes	70	76	59	80	182	67	TGGAAACATCCCCGACTGGAAGC
grp8688	-0.728974	11.6794	0.0948018	0.120202	dre-miR-731	No	3738	2315	2365	4023	7939	2707	AATGACACGTTTTCTCCCGGATC
grp9456	-1.53149	6.57935	0.0952172	0.120602	NA	NA	40	50	58	74	516	16	CGGCTAGCTCAGTCGGTAGAGCATG
grp3034	-1.00816	5.5113	0.0955505	0.120897	ipu-miR-724	No	21	50	30	64	102	37	TAAAGGGAATTTGCGACTGTT
grp12327	-1.41954	9.70556	0.0960532	0.121405	NA	NA	317	162	245	513	1804	169	GCGGCGACTCTGGACGTGCGCCG
grp5769	-1.67915	8.83416	0.100014	0.126278	NA	NA	34	45	82	171	408	49	CTCCTCTCGGGGGGAGGGCACGGGC
grp10726	-3.17269	4.83126	0.100498	0.126757	NA	NA	0	2	2	17	23	3	GTTTCCGGAGCGCGTCGTGCGGC
grp6807	-0.491956	9.29328	0.101219	0.127532	dre-miR-731	No	660	675	562	837	1507	458	AATGACACGTTTTCTCCCGGATCGT
grp3874	0.637201	8.27941	0.101889	0.128241	cgr-miR-181a-5p	No	455	559	442	226	564	189	AACATTCAACGGTGTCGGTGAGT
grp8451	-0.469134	7.12251	0.102931	0.129417	ipu-miR-25	Yes	137	176	125	206	327	96	CACTGCACTTGTCTCGGTCTGA
grp2320	-1.92508	7.54275	0.103738	0.130296	NA	NA	14	7	23	67	128	12	GGCTCCCCCCTCGGGGGTCGGGC
grp7875	0.620475	6.54166	0.109752	0.137706	cgr-miR-181a-5p	Yes	132	168	120	69	173	49	AACAGTCAACGCTGTCGGTGAGT
grp10601	-2.26707	6.80351	0.110294	0.138242	NA	NA	11	8	16	76	139	2	ACCGGTGCCCGGACGGAGCTCGGCC
grp11254	-0.74289	8.14091	0.110756	0.138676	dre-miR-731	Yes	323	210	191	329	699	242	AAGGACACGTTTTCTCCCGGATC
grp5593	-1.56635	6.90563	0.111347	0.139271	NA	NA	41	10	18	79	153	16	CCGCGCCGCGGCTGGGGGAGCGGCC
grp3923	-2.3216	4.25699	0.11156	0.139392	NA	NA	3	0	2	10	20	2	CCCGGACCCTGCCTCCCGGCGCC
grp2357	0.641216	7.19857	0.11202	0.13981	cgr-miR-181a-5p	No	195	234	218	99	281	74	AACATTCAACGCTGTCGGTTAGT
grp7324	-1.50181	5.46537	0.112127	0.13981	NA	NA	11	5	12	33	45	10	TCCGGTCGCCCCCGCCTTCGGGTG
grp13607	-0.85597	5.36601	0.113275	0.141094	ipu-miR-24b	No	41	23	41	37	132	41	TGGCTCAGTTCAGCAGGAACC
grp2878	-0.714228	6.71415	0.11421	0.142112	dre-miR-731	Yes	113	75	77	110	250	93	ATTGACACGTTTTCTCCCGGATC
grp13042	-1.67603	8.34559	0.114624	0.14248	NA	NA	31	33	208	151	1057	60	CGGATAGCTCAGTCGGTAGAGCATC
grp12957	-0.831929	5.25708	0.115845	0.143848	ipu-let-7e	Yes	26	33	41	79	108	13	TTAGGTAGTAGATTGAATAGTT
grp11104	-1.7862	5.80907	0.117007	0.145142	NA	NA	5	8	12	23	72	10	GCCTCCGGAGCGCGTCGTGCGGCC
grp6174	-0.688169	7.80997	0.117882	0.146076	NA	NA	284	158	150	231	452	246	AGACTCTCCAGTACACTGGCCC
grp6070	-0.46545	10.3203	0.118329	0.146479	hhi-miR-182	No	1372	1414	1492	1868	2881	1194	TTTGGCAATGGTAGAACTCACACT
grp13677	-0.591001	7.01742	0.120314	0.148783	NA	NA	147	146	134	271	302	89	TGTACATGATGAATCCAAATTG
grp9072	0.579463	15.2032	0.120642	0.149035	cgr-miR-181a-5p	No	52429	64718	51735	27625	69946	21985	AACATTCAACGCTGTCGGTGAGT
grp621	-0.58008	8.51605	0.120797	0.149074	ipu-miR-200b	No	314	373	368	608	875	207	TAATACTGCCTGGTAATGATGAT
grp394	-0.791033	5.26077	0.12253	0.151057	ccr-miR-93	No	46	31	35	53	86	49	AAAAGTGCTGTTTGTGCAGGTAG
grp2612	-1.80342	9.3738	0.123133	0.151646	NA	NA	46	54	139	407	565	37	CGGCGCCCGGACGGAGCTCGGCC
grp2405	-1.79407	7.26627	0.124691	0.153407	NA	NA	9	16	52	79	264	16	GTGAGGTCCTCGGATCGGCCC
grp7667	-1.77341	8.88859	0.126946	0.156022	NA	NA	37	35	103	200	480	60	GTCTCCGGAGCGCGTCGTGCGGCC
grp8584	-1.50129	7.2146	0.127405	0.156426	NA	NA	55	21	29	104	267	13	GCGGCGACTCTGGACGTGCGC
grp2031	-0.71175	10.3871	0.128125	0.157149	ipu-miR-27b	No	1441	1170	1102	902	4124	1465	TTCACAGTGGCTAAGTTCTGCT
grp4947	0.962003	6.88948	0.128413	0.157342	ccr-miR-27c-3p	Yes	269	147	159	28	159	98	TGCACAGTGGTTAAGTTCTGCC
grp3187	-0.720581	7.22275	0.128768	0.157616	NA	NA	161	137	127	135	451	157	TGCACAGTGGCTAAGTTCTGCT
grp3369	-0.695552	8.29954	0.130634	0.159737	dre-miR-731	Yes	358	233	230	374	786	252	AACGACACGTTTTCTCCCGGATC
grp4244	-1.99659	5.59821	0.131502	0.160636	NA	NA	9	4	3	16	59	6	CCCTTCGGGGGTCGGGCCTC
grp2307	-0.540779	6.89283	0.131807	0.160845	hhi-miR-182	Yes	108	138	143	182	278	111	TCTGGCAATGGTAGAACTCACACT
grp11666	2.02484	5.67404	0.132077	0.161011	NA	NA	256	25	56	5	51	28	CGACAACAGTCTGTAGGCTGTCT
grp52	-1.76921	7.21514	0.134981	0.164384	NA	NA	34	9	17	28	220	25	GCTCCCCCTTCGGGGGTCGGGC
grp6949	-2.70778	4.86938	0.135602	0.164974	NA	NA	1	1	3	14	29	1	GACTCCGGAGCGCGTCGTGCGGC
grp10553	-0.44325	10.0469	0.136417	0.165629	NA	NA	1343	1263	1077	1933	2507	750	TCGCTGTGATGAAGTTTATTCCT
grp2374	-1.81499	4.32505	0.140079	0.169904	NA	NA	4	6	7	39	17	4	CGACCCGGTATTGCAGTACTTCCG
grp10367	-1.82542	4.53537	0.140605	0.170345	NA	NA	2	5	3	13	30	1	TCGGGCTGAGGTGCGAAGCGGGGCT
grp7831	-0.699794	7.7351	0.140726	0.170345	NA	NA	216	215	163	134	713	212	TCCACAGTGGCTAAGTTCTGCT
grp4132	-2.35906	6.66852	0.140874	0.170353	NA	NA	8	4	11	47	101	5	GACCGGTGCCCGGACGGAGCTCGGC
grp3451	-0.569417	6.94256	0.14136	0.170768	ccr-miR-10c	No	117	137	119	184	328	82	TACCCTGTAGATCCGGATTTGTG
grp6091	-0.782336	7.58958	0.142436	0.171888	NA	NA	98	116	146	187	304	132	GGGAATACCAGGTGCTGTAAGCTT
grp1926	-1.92974	4.80049	0.142573	0.171888	NA	NA	5	2	5	21	36	1	GCCTCTTGCTCGCGTCCGTCCGGTC
grp13247	-0.455353	6.2638	0.143988	0.17342	ipu-miR-25	Yes	83	84	79	103	156	74	CATTGCCCTTGTCTCGGTCTGA
grp13036	-1.38468	8.02203	0.145782	0.175405	NA	NA	93	46	38	144	407	31	CGGCGACTCTGGACGTGCGC
grp11900	-0.942563	7.23858	0.146987	0.176678	ccr-miR-27c-3p	No	193	88	103	54	375	264	TTCACAGTGGTTAAGTTCTGCT
grp9465	1.70255	6.20764	0.148018	0.17774	NA	NA	9	40	303	48	75	9	TCCCCCTTCGGGGGTCGGGCC
grp2155	-0.710965	6.71126	0.150514	0.180557	dre-miR-731	Yes	117	67	83	138	217	90	AAAGACACGTTTTCTCCCGGATC
grp12547	1.82097	7.00405	0.153656	0.184142	NA	NA	18	59	536	64	155	11	CCCCCTTCGGGGGTCGGGCC
grp11816	-0.581604	6.37141	0.154488	0.184955	ipu-let-7f	No	59	81	76	121	188	40	TGAGGTAGTAGATTGTCTAGTT
grp2121	-1.84755	6.90408	0.156132	0.186738	NA	NA	31	9	7	68	142	5	CTTGCTCGCGTCCGTCCGGTC
grp323	-0.850902	4.92999	0.15655	0.187051	NA	NA	10	23	31	34	45	30	TTGGAATACCAGGTGCTGTAAGCTT
grp6008	-1.41315	11.4487	0.157488	0.187985	NA	NA	1249	293	345	1947	3907	329	GGCGGCGACTCTGGACGTGCGC
grp5541	-1.43763	6.89725	0.159991	0.190712	NA	NA	31	14	25	64	146	19	CCGGTCGCCCCCGCCTTCGGGTG
grp5339	-0.53487	7.727	0.160091	0.190712	ipu-miR-92a	No	258	209	170	294	491	168	TATTGCACTTGTCCCGGCCTG
grp2998	-0.854804	5.34036	0.160504	0.191016	ipu-miR-205	Yes	48	15	30	40	104	37	TCTTTCATTCCACCGGAGTCTGA
grp10119	-1.41268	7.3412	0.162939	0.193575	NA	NA	19	13	50	76	163	25	CGGCCCGTCCGGTGCGCTCGGATCC
grp2325	-0.547518	7.78857	0.162977	0.193575	ipu-miR-128	No	242	208	176	196	548	206	TCACAGTGAACCGGTCTCTTT
grp4224	-0.731698	9.86205	0.163682	0.194049	NA	NA	439	610	849	987	1181	784	GGAATACCAGGTGCTGTAAGCTT
grp12388	0.779383	5.7329	0.163853	0.194049	ola-miR-23b	No	63	91	98	62	59	24	ATCACATTGCCAGGGATTACCAC
grp7355	-1.43198	6.84443	0.16386	0.194049	dre-miR-738	No	33	11	12	27	149	18	AGCTACGGCCCGCGTCGGGACCT
grp2032	-1.6432	6.4441	0.166793	0.197328	NA	NA	23	5	6	34	84	11	GGCGGCGACTCTGGACGTGC
grp10414	-1.69131	5.61384	0.167737	0.19825	NA	NA	4	6	6	18	48	1	CCCCTCTCGGGGGGAGGGCACGGGC
grp13715	-0.632426	6.88771	0.171023	0.201935	cgr-miR-130b-5p	No	147	78	95	146	271	100	ACTCTTTCCCTGTTGCACTACT
grp1631	-1.77732	7.95583	0.173392	0.204531	NA	NA	12	18	40	78	215	16	GGCTCCCCCTTCGGGGGTCGGGC
grp5652	0.466347	11.8412	0.175144	0.206248	cgr-miR-222-3p	No	5286	5779	4860	4172	6640	1578	AGCTACATCTGGCTACTGGGTCTC
grp8286	0.626802	5.87075	0.17519	0.206248	NA	NA	98	95	51	44	98	26	ATCATTCATTGCTGTCGGTGGG
grp409	-0.515752	10.7957	0.177439	0.20869	ipu-let-7f	No	1332	2265	1899	2801	4635	1038	TGAGGTAGTAGATTGTATAGTT
grp12611	-0.43838	6.53611	0.177718	0.208814	ipu-miR-30c	Yes	99	101	85	130	205	65	TGGAAACATCCTACACTCTCAGCT
grp3994	-1.55555	5.79666	0.179152	0.210106	NA	NA	4	5	11	22	44	5	CGTCTCCGGAGCGCGTCGTGCGGCC
grp4878	-0.476045	9.70268	0.179167	0.210106	dre-miR-731	No	1099	758	804	1271	2058	604	AATGACACGTTTTCTCCCGGATCGC
grp7467	0.604722	5.856	0.179629	0.210442	cgr-miR-181a-5p	No	70	100	75	42	109	25	GACATTCAACGCTGTCGGTGAGT
grp3614	1.21221	7.01621	0.185083	0.216621	NA	NA	307	400	139	65	52	144	CTCGGATCGGCCCCGCCGGGGC
grp2404	-1.46606	6.81152	0.18767	0.219435	NA	NA	50	12	11	84	148	12	GGCGGCGCCTCTGGACGTGCGC
grp8710	-1.77126	3.91404	0.190233	0.222216	NA	NA	2	3	1	4	22	1	CGCCGGGGCTCCTCGCCGGGC
grp460	0.578599	7.0916	0.194693	0.227205	cgr-miR-181a-5p	No	280	197	191	109	270	93	AACATTCAACGATGTCGGTGAGT
grp2564	-0.879645	6.46318	0.198949	0.2319	NA	NA	94	97	34	128	155	96	AACTGGTGCGGACCAGGGGAATCCG
grp8461	-0.417152	8.47177	0.199103	0.2319	hhi-miR-21	No	390	444	304	375	833	329	TAGCTTATCAGACTGGTGTTG
grp5092	0.746556	4.56549	0.201149	0.233898	hhi-miR-21	Yes	39	37	30	19	36	11	TAGCGTATCAGACTGGTGTTGG
grp8981	0.475854	6.62981	0.201207	0.233898	NA	NA	133	171	100	82	182	46	TAGCTTATCAGACTGGTGTT
grp7690	-0.58603	7.03022	0.202211	0.234839	mdo-miR-30d-5p	No	164	102	136	90	378	161	TGTAAACATCCTTGACTGGAAGC
grp6651	-3.06311	6.75104	0.207105	0.24029	ccr-miR-725	No	0	156	1	585	5	283	TTCAGTCATTGTTTCTAGTTGT
grp12772	0.509635	6.19187	0.208105	0.241024	cgr-miR-222-3p	Yes	107	122	97	83	119	35	ATCTACATCTGGCTACTGGGTCTC
grp11038	-1.26505	6.17683	0.208139	0.241024	NA	NA	25	11	14	50	85	8	GGTGGCGACTCTGGACGTGCGC
grp4524	0.483944	9.28031	0.209742	0.242647	NA	NA	871	1123	868	748	1358	204	AGGACTTAGCTCACTCTGTGAACA
grp8983	-0.360384	6.90336	0.210114	0.242844	ipu-miR-25	Yes	118	151	112	167	249	83	CAGTGCACTTGTCTCGGTCTGA
grp6835	-0.588177	9.73388	0.213157	0.246124	NA	NA	424	821	728	883	1200	700	GAATACCAGGTGCTGTAAGCTT
grp13950	-1.427	5.44045	0.221905	0.255978	NA	NA	13	3	3	7	49	8	CAGCTACGGCCCGCGTCGGGACCT
grp5970	0.93731	5.61797	0.226563	0.261101	NA	NA	50	27	41	19	46	7	TGCGGCGCGCCGAGGGTCGGGGC
grp8776	-1.1904	5.78156	0.234363	0.269671	NA	NA	21	10	22	20	136	10	CCGGATAGCTCAGTCGGTAGAGC
grp4601	-1.85704	5.80055	0.234448	0.269671	NA	NA	6	2	5	33	15	2	CAGGTCTCTTTCGAGGCCCTGTAAT
grp10727	0.518567	5.64041	0.239693	0.275441	cgr-miR-181a-5p	Yes	67	75	66	39	104	20	AACTTTCAACGCTGTCGGTGAGT
grp9473	-0.553698	6.92345	0.246276	0.282735	NA	NA	62	156	102	165	237	74	ATACCAGGTGCTGTAAGCTT
grp6976	-1.81091	5.25604	0.248136	0.284537	NA	NA	3	2	7	13	45	1	CTCCCCCTTCGGGGGTCGGGC
grp7015	-1.12444	6.52619	0.248319	0.284537	NA	NA	20	12	30	49	90	17	GGCCGGTCGCCCCCGCCTTCGGGTG
grp3581	-0.681359	6.38124	0.25324	0.289899	ipu-miR-1388	No	98	60	54	79	160	90	ATCTCAGGTTCGTCAGCCCATG
grp12574	-0.611706	6.84978	0.254383	0.290931	NA	NA	51	98	103	111	141	101	AATACCAGGTGCTGTAAGCTT
grp1592	0.492069	7.18368	0.256711	0.293314	hhi-miR-21	No	168	178	179	116	173	80	TAGCTTATCAGCCTGGTGTTGG
grp12395	-1.20199	8.46346	0.259661	0.296404	NA	NA	74	30	73	171	268	38	GGCCCGTCCGGTGCGCTCGGATCCC
grp11764	-0.534168	5.91711	0.260179	0.296713	NA	NA	71	56	65	83	111	70	TACGACCTCAGATCAGACGAGA
grp7923	-0.405617	6.34219	0.2659	0.302667	tgu-miR-140-3p	No	74	135	79	130	233	47	TACCACAGGGTAGAACCACGGAC
grp10493	-1.54783	4.56616	0.265904	0.302667	NA	NA	2	2	12	11	54	2	GCGAGGTCCTCGGATCGGCCC
grp12596	0.680928	10.0072	0.266257	0.302782	ccr-miR-27c-3p	No	2327	1147	1280	304	1832	883	TTCACAGTGGTTAAGTTCTGCC
grp13110	-0.405932	8.5678	0.268878	0.305474	ipu-miR-99b	No	481	445	434	615	954	307	AACCCGTAGATCCGATCTTGTG
grp7647	-0.64016	5.84946	0.271455	0.30811	NA	NA	59	43	54	38	172	56	TACACAGTGGCTAAGTTCTGCT
grp5580	-1.17124	6.28782	0.273857	0.310429	NA	NA	16	9	26	49	71	12	GCCCGGTCGCCCCCGCCTTCGGGTG
grp846	0.472775	5.96378	0.274108	0.310429	hhi-miR-199a	No	119	77	84	46	103	52	CCCAGTGTTCAGACTACCTGTTCA
grp3869	-0.714499	5.28555	0.274272	0.310429	ipu-miR-146a	No	25	25	28	38	75	23	TGAGAACTGAATTCAATAGATGG
grp1500	0.649637	7.10414	0.274927	0.310877	NA	NA	106	172	189	112	140	50	GAATACCAGGTGCTGTAAGCTTT
grp5975	-0.600882	4.68713	0.276352	0.312194	NA	NA	14	34	31	60	52	11	TACGACCTCAGATCAGACGAGAC
grp11350	0.36701	9.86099	0.280389	0.316458	ipu-miR-27b	Yes	1406	1337	1316	779	2018	599	TCCACAGTGGCTAAGTTCTGC
grp4173	0.576349	5.30596	0.28167	0.317605	NA	NA	68	84	24	44	45	22	CGGCGTCCGGTGAGCTCTCGTCGGC
grp7575	0.463494	7.13192	0.282039	0.317724	bbe-miR-31-5p	No	213	278	114	173	279	34	TGGCAAGATGTTGGCATAGCTGT
grp7075	0.386124	10.8545	0.289287	0.325584	hhi-miR-199a	No	3264	2236	2577	1386	3265	1548	CCCAGTGTTCAGACTACCTGTTCT
grp10148	-1.15598	8.60546	0.290667	0.326831	NA	NA	42	54	138	172	382	65	GTCTCCGGAGCGCGTCGTGCGGCCC
grp6672	-1.0602	9.98898	0.29136	0.327303	NA	NA	234	116	375	565	1139	142	GTCCGGTCGCCCCCGCCTTCGGGTG
grp10349	-1.67852	4.08076	0.293064	0.32891	NA	NA	1	0	5	10	13	1	TCGGGCTGAGGTGCGAAGCGGG
grp2243	-1.40689	5.65843	0.2942	0.329877	NA	NA	6	4	14	27	45	5	GGCTCCGGAGCGCGTCGTGCGGCC
grp5490	-1.32067	5.83761	0.296146	0.33175	NA	NA	3	4	35	44	91	4	TCGCGGATCTCCCCAGCTACGGCC
grp8117	0.435932	5.63999	0.296921	0.332308	NA	NA	80	61	70	34	95	35	CTCAGTGTTCAGACTACCTGTTCT
grp1875	-1.17873	7.39922	0.297871	0.333061	NA	NA	22	9	42	31	163	22	CCGGCCCCTCTCTCGGGGGGG
grp12511	-1.21471	7.42045	0.299473	0.334541	NA	NA	28	8	28	36	135	18	TCCGGCCCCTCTCTCGGGGGGG
grp694	-0.67151	10.1676	0.300548	0.33543	ipu-miR-181a	Yes	1319	1751	93	1172	2656	1048	ATCATTCAACGCTGTCGGTGAG
grp4254	-1.55901	6.58638	0.302027	0.336768	NA	NA	8	11	55	123	142	4	CGGTGCCCGGACGGAGCTCGGCC
grp5344	-1.21303	5.54706	0.309237	0.344488	NA	NA	6	5	20	26	39	13	GCCTCCGGAGCGCGTCGTGCGGCCC
grp585	-1.08443	7.19811	0.309692	0.344676	NA	NA	13	13	56	77	118	14	CGGCCCGTCCGGTGCGCTCGGATC
grp5129	-0.401553	5.56018	0.310853	0.345648	oar-miR-19b	No	48	65	41	67	105	35	TGTGCAAATCCATGCAAAACTGA
grp12509	-0.618581	6.28782	0.315415	0.350396	NA	NA	74	108	7	78	131	62	ATTATTCAACGCTGTCGGTGAG
grp11826	-0.281571	7.00812	0.318128	0.353083	NA	NA	144	160	125	152	281	101	AACAGTAGTCCGCACATTGGTT
grp12475	-1.29593	6.11369	0.31887	0.353581	NA	NA	1	17	45	53	133	11	TCCCCCTTCGGGGGTCGGGCCTC
grp13237	-1.26415	6.27787	0.328091	0.363471	NA	NA	11	3	14	18	59	8	CCGGCCCCTCTCTCGGGGGG
grp3651	-1.55167	5.95346	0.33298	0.368541	NA	NA	3	4	24	49	63	2	GGTGCCCGGACGGAGCTCGGC
grp8649	-0.313269	7.04569	0.333282	0.368541	ipu-miR-30c	Yes	141	147	142	174	279	97	TGCAAACATCCTACACTCTCAGCT
grp8055	-0.995374	8.57027	0.335336	0.370472	NA	NA	44	43	114	157	286	37	GGCCCGTCCGGTGCGCTCGGATCC
grp7625	-1.23339	5.54997	0.338837	0.373635	NA	NA	10	3	15	24	57	4	GGCCCTTCTCGCGGATCTCCC
grp1648	0.412688	5.32366	0.338907	0.373635	oar-let-7i	No	46	79	49	34	80	23	TGAGGTAGTAGTTTGTGCTGTTA
grp12825	-1.06187	8.30958	0.339132	0.373635	NA	NA	28	53	161	268	284	31	GGCGCCCGGACGGAGCTCGGCC
grp6295	0.321313	6.19449	0.340551	0.374657	oar-miR-143	Yes	93	95	80	59	105	49	TGAGATGCAGCACTGTAGCTC
grp7840	-0.372346	5.43562	0.340692	0.374657	NA	NA	40	59	35	56	88	31	TAGCTTATCAGACTGGTGTTGGAT
grp3297	-1.16936	7.54394	0.340994	0.374657	NA	NA	12	31	101	94	350	10	GTGAGGTCCTCGGATCGGCCCC
grp4986	-1.56094	4.39931	0.342984	0.3765	NA	NA	7	0	2	11	20	2	CGGACCCTGCCTCCCGGCGC
grp879	-0.341586	6.61413	0.358327	0.392983	cfa-miR-200a	No	106	110	96	110	293	50	CATCTTACCGGACAGTGCTGGA
grp4879	-0.352893	7.41888	0.359845	0.394287	ipu-miR-460	No	228	164	180	149	390	191	CACAGCGCATACAATGTGGATG
grp237	0.302684	12.5044	0.361218	0.395432	ipu-miR-27b	No	9002	8081	7945	4956	12900	3956	TTCACAGTGGCTAAGTTCTGC
grp11773	0.297902	7.96639	0.373127	0.408097	ipu-miR-27b	Yes	386	311	348	195	529	180	TACACAGTGGCTAAGTTCTGC
grp11784	0.452474	6.3728	0.374175	0.408871	ipu-miR-181a	No	92	103	66	39	96	50	AACATTCAACGCTGTCGGGGAG
grp1589	0.526108	7.37738	0.391078	0.426953	ccr-miR-27c-3p	Yes	359	175	208	64	280	161	TCCACAGTGGTTAAGTTCTGCC
grp11379	0.216789	10.8816	0.398764	0.434949	oar-miR-143	No	2252	2877	2115	1674	3146	1359	TGAGATGAAGCACTGTAGCTC
grp5986	0.316686	6.23151	0.403566	0.439788	ipu-miR-199b	No	94	121	86	91	108	41	TACAGTAGTCTGCACATTGGTTA
grp7251	0.316899	7.42515	0.404025	0.439889	ipu-miR-27b	Yes	261	240	262	152	409	111	TTTACAGTGGCTAAGTTCTGC
grp11300	0.226249	7.07058	0.409417	0.444954	oar-miR-143	No	159	203	156	122	236	91	TGAGATGAAGCACTGTCGCTC
grp12337	0.237098	10.2818	0.419958	0.455997	NA	NA	1418	1870	1442	1195	2512	628	TGCTCAGTAGTCAGTGTAGATCCT
grp11564	-0.324949	5.69383	0.425569	0.461673	NA	NA	67	53	43	53	129	37	AATGACCCGTTTTCTCCCGGATCGC
grp8416	-0.398821	5.37614	0.427805	0.463681	ccr-miR-27c-3p	Yes	45	33	39	28	88	41	TACACAGTGGTTAAGTTCTGC
grp1477	-0.283727	6.50741	0.4292	0.464773	ipu-miR-181a	No	89	88	105	97	181	73	AACATTCAACGTTGTCGGTGAG
grp4562	-0.397151	6.0534	0.438295	0.474195	ipu-miR-724	No	36	84	67	67	158	40	TTAAAGGGAATTTGCGACTGTT
grp10039	-0.983042	5.42139	0.44237	0.477841	NA	NA	14	7	23	12	88	13	GTCGCCCCCGCCTTCGGGTG
grp8585	0.687565	4.80321	0.44246	0.477841	NA	NA	16	26	17	12	17	7	CGGAGAGGGAGCCTGAGAAACGGCT
grp11411	0.907769	4.83243	0.454381	0.490274	NA	NA	1	20	55	18	21	5	TCCCCCCTCGGGGGTCGGGCC
grp839	0.239614	9.35274	0.45521	0.490729	ipu-miR-27b	Yes	992	894	883	570	1434	479	TGCACAGTGGCTAAGTTCTGC
grp13798	-0.317762	7.16689	0.463939	0.49969	ccr-miR-27c-3p	Yes	180	121	165	99	361	148	TCCACAGTGGTTAAGTTCTGC
grp1306	0.334241	5.49938	0.471261	0.507122	cgr-miR-181a-5p	No	56	73	44	31	74	32	AACATTCAACGCTGGCGGTGAGT
grp6866	-0.428225	5.3529	0.476897	0.512728	NA	NA	27	69	32	99	54	13	TGCAAATGATGTTGTTTCTCACGA
grp10816	-0.97504	6.18131	0.481959	0.517708	NA	NA	25	1	2	12	56	5	TCCGGCCCCTCTCTCGGGGG
grp2206	0.318161	5.91644	0.483531	0.518932	cgr-miR-181a-5p	No	86	82	75	54	111	38	AACATTCAACGTTGTCGGTGAGT
grp11394	0.252724	6.26054	0.492685	0.528285	ccr-miR-27c-5p	No	85	122	80	83	136	34	AGGACTTAACCCACTTGTGAAC
grp12863	-0.731417	9.04192	0.497461	0.53293	NA	NA	72	56	225	254	411	46	GGCCCGTCCGGTGCGCTCGGATC
grp12610	-0.213926	10.5809	0.50409	0.539551	ipu-miR-222a	No	1417	2041	1605	2025	3905	660	TGCTCAGTAGTCAGTGTAGATCC
grp627	-0.716924	4.8418	0.504952	0.539994	NA	NA	4	7	17	17	34	4	CGAAGGTGGCTCGCGGCTCCGGCCT
grp9033	-0.753284	5.91155	0.509618	0.544499	NA	NA	14	6	40	58	63	2	CGCCTTCGGGTGGGGGAGGCCGGGC
grp13397	-0.87611	6.5417	0.514749	0.549492	NA	NA	8	12	69	52	156	11	CCCCCTTCGGGGGTCGGGCCTC
grp8745	0.276816	5.81124	0.519111	0.553657	NA	NA	59	82	88	78	84	29	TCGTTTCCCGGCCAATGCACCA
grp12723	0.207618	8.70767	0.520184	0.554309	cgr-miR-222-3p	No	656	531	583	551	813	247	AGCTACATCTGGCTACTGGGTCTCT
grp7984	-0.213126	6.83601	0.522858	0.556666	tgu-miR-30d-5p	Yes	124	147	126	158	242	76	TGTAAACCTCCCCGACTGGAAGCT
grp6593	0.252943	7.2976	0.528659	0.562344	cgr-miR-222-3p	Yes	196	213	180	167	270	80	AGCTACCTCTGGCTACTGGGTCTC
grp11891	0.365675	6.9212	0.531972	0.565367	NA	NA	138	92	106	63	212	35	TGCGGCGGCGACTCTGGACGTGCGC
grp10451	-0.204799	6.58173	0.549234	0.583197	tgu-miR-30d-5p	No	101	138	93	82	240	79	TGTAAACATCCCCGACTGGAAGCTT
grp5945	0.210236	9.39869	0.558368	0.592373	ipu-miR-125a	No	1255	703	805	603	1088	621	TCCCTGAGACCCTTAACCTGTGA
grp7301	0.20332	6.10219	0.579439	0.614185	ipu-miR-181c	No	79	81	104	75	143	33	CACATTCATTGCTGTCGGTGGG
grp13949	-0.606466	4.6903	0.594838	0.629952	NA	NA	7	4	13	14	27	3	GAAGGTGGCTCGCGGCTCCGGCCT
grp6857	0.379532	4.49189	0.608272	0.643612	NA	NA	15	20	34	14	24	14	GGGGCCACGCCTGTCTGAGCGTCGC
grp3875	0.28714	8.79058	0.61483	0.649978	NA	NA	416	402	735	345	896	210	GCGACTCTGGACGTGCGCCGGGCCC
grp3424	-0.457706	6.47421	0.616092	0.65074	dre-miR-738	No	47	22	31	21	123	23	AGCTACGGCCCGCGTCGGGACC
grp9332	-0.239933	6.19729	0.620228	0.654534	ipu-miR-457a	No	72	105	76	104	173	41	AAGCAGCACATCAATATTGGCA
grp9521	-0.992357	3.93717	0.627227	0.661339	NA	NA	2	0	2	4	6	0	GTCTCCGGAGCGCGTCGTGC
grp13354	-0.665146	6.03043	0.634824	0.668763	NA	NA	5	13	66	75	85	3	GGTGCCCGGACGGAGCTCGGCC
grp4033	-0.19731	9.82665	0.644302	0.678153	ccr-miR-27c-3p	No	1218	910	896	618	2096	865	TTCACAGTGGTTAAGTTCTGC
grp6120	0.311354	5.37143	0.645473	0.678791	ipu-miR-99b	No	90	30	54	18	68	48	AACCCGTAGATCCGATCTTGTGG
grp8621	-0.646237	4.69895	0.647772	0.680614	NA	NA	5	4	18	16	34	3	CGCCTCTTGCTCGCGTCCGTCCG
grp11825	0.165438	5.78063	0.650517	0.682901	oar-miR-143	No	72	88	46	50	103	35	TGAGATGAAGCCCTGTAGCTC
grp10030	0.149738	11.0069	0.657422	0.689547	ipu-miR-181a	Yes	2222	2697	2650	1608	4120	1430	AACATTCCACGCTGTCGGTGAG
grp883	-0.572058	5.86443	0.661606	0.693331	NA	NA	2	8	68	65	62	8	TCGACCCGGTATTGCAGTACTTCCG
grp10452	0.155362	7.86282	0.664807	0.696078	ipu-miR-16b	No	327	306	287	281	406	152	TAGCAGCACGTAAATATTGGAG
grp7998	-0.160735	7.63392	0.666657	0.697408	ipu-miR-181a	No	182	219	218	189	413	130	AACATTCAACGCTGTCGGTTAG
grp12255	0.152322	10.3678	0.671629	0.701998	ipu-miR-181a	Yes	1476	1526	1698	1041	2405	926	AATATTCAACGCTGTCGGTGAG
grp12630	0.127903	7.90812	0.674591	0.704481	tgu-miR-30d-5p	Yes	309	341	320	224	576	161	TGGAAACATCCCCGACTGGAAGCT
grp13269	-0.15231	6.95533	0.677105	0.706493	ipu-miR-181a	Yes	147	139	135	105	275	105	AACAGTCAACGCTGTCGGTGAG
grp13211	-0.199269	4.68174	0.688485	0.717744	ccr-miR-27c-3p	Yes	30	25	31	21	50	27	TTTACAGTGGTTAAGTTCTGC
grp8693	-0.266537	4.68046	0.693307	0.722145	NA	NA	26	16	28	9	61	22	GTTCACAGTGGCTAAGTTCTGCT
grp12799	0.123711	6.34728	0.699608	0.728077	tgu-miR-30d-5p	Yes	107	103	109	72	201	50	TGAAAACATCCCCGACTGGAAGCT
grp12487	-0.112163	8.33218	0.702562	0.729887	tgu-miR-30d-5p	Yes	385	446	352	336	792	233	TGCAAACATCCCCGACTGGAAGCT
grp6157	-0.40579	5.77782	0.708344	0.735258	NA	NA	33	13	10	21	60	8	TTGCTCGCGTCCGTCCGGTCG
grp6503	-0.147775	6.99916	0.710064	0.736408	ipu-miR-181a	Yes	149	150	127	108	254	112	AACATGCAACGCTGTCGGTGAG
grp900	-0.130224	6.7984	0.729962	0.756391	ipu-miR-181a	Yes	130	117	128	96	240	91	AACACTCAACGCTGTCGGTGAG
grp10833	0.411643	5.75063	0.740446	0.766595	NA	NA	8	7	82	35	52	4	CTCCCCCTTCGGGGGTCGGGCC
grp3205	0.112152	7.94468	0.75161	0.777483	cgr-miR-27b-5p	No	254	419	265	334	448	116	AGAGCTTAGCTGATTGGTGAAC
grp13549	0.172201	7.10418	0.764489	0.790125	sha-miR-30e	Yes	287	136	155	73	337	133	TGGAAACATCCTTGACTGGAAGCT
grp9558	0.151733	7.49256	0.795683	0.821659	sha-miR-30e	Yes	356	165	241	86	411	202	TGCAAACATCCTTGACTGGAAGCT
grp8290	-0.171927	5.5901	0.799822	0.825224	ccr-miR-27c-5p	No	66	57	40	82	122	8	AGGACTTAACCCACTTGTGAACA
grp8926	-0.145325	5.14232	0.803977	0.8288	hhi-miR-199a	Yes	40	32	33	21	58	34	CCTAGTGTTCAGACTACCTGTTC
grp6551	0.163314	4.93276	0.813717	0.838122	ccr-miR-27c-3p	No	62	26	35	10	61	37	TTCACAGTGGTTAAGTTCTGCCC
grp2638	-0.143165	9.53705	0.826261	0.850313	cgr-miR-181a-5p	Yes	1136	1239	81	664	1533	520	ATCATTCAACGCTGTCGGTGAGT
grp12993	-0.213187	4.98837	0.82891	0.852309	NA	NA	21	19	22	22	46	11	CGCGTCGGGACCTCCGTCTGGCG
grp13468	0.11504	10.5329	0.838802	0.861744	sha-miR-30e	No	2955	1409	1846	809	3380	1638	TGTAAACATCCTTGACTGGAAGCT
grp7266	0.0708259	8.88996	0.841881	0.864168	NA	NA	481	705	654	543	865	349	TGCGCATGCGTGAACTTTGTACC
grp10805	0.139741	9.44875	0.846644	0.868316	NA	NA	1379	532	683	266	1101	819	ACCATCGACCGTTGACTGTGCCT
grp11920	-0.071722	6.01719	0.848815	0.868815	ipu-miR-181a	No	66	71	64	51	123	45	AACATTCAACGCTGGCGGTGAG
grp3154	0.0757388	6.32135	0.84904	0.868815	ipu-miR-181a	No	110	107	77	65	158	62	GACATTCAACGCTGTCGGTGAG
grp11572	-0.0702843	7.15384	0.849299	0.868815	ipu-miR-199b	No	141	196	154	216	229	74	CAGTAGTCTGCACATTGGTTA
grp1744	-0.217819	5.67627	0.852058	0.870896	NA	NA	31	11	23	18	83	3	CTTGCTCGCGTCCGTCCGGTCG
grp1669	-0.0396885	10.2763	0.865698	0.884085	ssc-miR-199b-3p	No	1438	1728	1354	1376	2468	895	TACAGTAGTCTGCACATTGGTT
grp11213	0.216423	4.8829	0.869262	0.886971	NA	NA	9	13	34	24	31	2	GTTGTCGTGGCCGAGTGGTTAAGG
grp1765	-0.0748388	7.06124	0.872232	0.889247	ipu-miR-125a	No	224	117	174	144	248	139	TCCCTGAGACCCTTAACCTGTGG
grp4013	-0.0546786	7.78922	0.877988	0.894358	NA	NA	300	243	253	338	402	119	CCACGCCTGTCTGAGCGTCGCT
grp12629	0.0410241	9.11413	0.881504	0.896582	hhi-let-7j	No	692	714	732	699	1102	360	TGAGGTAGTTGTTTGTACAGTT
grp4926	-0.100051	7.42931	0.881664	0.896582	ccr-miR-27c-5p	No	256	237	108	252	490	28	CAGGACTTAACCCACTTGTGAACA
grp11024	0.0506215	8.1184	0.883325	0.897512	ipu-miR-454b	No	310	435	337	397	503	162	TAGTGCAATATTGCTTATAGGGTC
grp8619	0.144731	5.39829	0.884387	0.897832	dre-miR-738	No	22	12	50	23	77	3	CAGCTACGGCCCGCGTCGGGACC
grp8377	-0.146575	6.16867	0.898849	0.911744	NA	NA	12	30	56	30	85	14	GACCGGCGCCCGGACGGAGCTC
grp5667	-0.0350809	9.3248	0.913964	0.925241	NA	NA	714	940	680	838	1248	380	AGGACTTAGCTCACTCTGTGAAC
grp9677	-0.0351222	15.7413	0.914035	0.925241	ipu-miR-181a	No	60641	67796	62281	46376	112569	42536	AACATTCAACGCTGTCGGTGAG
grp2092	0.0293619	11.3935	0.914465	0.925241	tgu-miR-30d-5p	No	3421	3761	3378	2799	6622	1795	TGTAAACATCCCCGACTGGAAGCT
grp8178	0.124586	7.76474	0.919099	0.929148	NA	NA	23	41	415	118	480	26	CCCCCTTCGGGGGTCGGGCCT
grp8945	0.0417746	5.99399	0.926193	0.935533	ipu-miR-181a	Yes	77	87	64	55	120	49	ACCATTCAACGCTGTCGGTGAG
grp1213	-0.0357364	10.571	0.931328	0.93993	hhi-miR-199a	No	2431	1487	1822	1173	2984	1621	CCCAGTGTTCAGACTACCTGTTC
grp8495	0.025325	8.56767	0.93696	0.94482	NA	NA	517	449	437	567	713	179	CACGCCTGTCTGAGCGTCGCT
grp11682	0.0547449	5.1592	0.940416	0.947511	NA	NA	11	16	58	9	100	7	CGGATAGCTCAGTCGGTAGAGC
grp856	-0.0580067	5.15179	0.950105	0.956471	dre-miR-15c	No	39	45	33	47	66	15	AAGCAGCGCGTCATGGTTTTC
grp10172	0.0222937	7.50493	0.951284	0.956857	NA	NA	278	199	205	279	335	91	ACGCCTGTCTGAGCGTCGCT
grp318	0.0170056	7.99141	0.957706	0.962511	hhi-miR-182	No	317	343	328	334	498	171	TTTGGCAATGGTAGAACTCACACTG
grp6586	0.0161021	7.62124	0.961808	0.965825	NA	NA	246	238	266	274	371	122	TAGTGCAATATTGCTTATAGGGTCT
grp10040	0.0152103	7.83749	0.980683	0.983957	cgr-miR-152-5p	Yes	305	245	230	127	416	217	AAGTTCTGTGATACACTCCGACT
grp1223	0.0408494	5.24163	0.983806	0.986049	NA	NA	6	14	49	30	26	12	CCCCCCTCGGGGGTCGGGCC
grp6179	-0.00723359	8.80117	0.984408	0.986049	ipu-miR-181a	No	516	542	488	380	874	339	AACATTCAACGGTGTCGGTGAG
grp9519	0.00815865	7.7973	0.993902	0.994729	cgr-miR-152-5p	Yes	548	152	223	101	444	319	AAGTTCTGTGATACACTCAGACT
grp3749	-0.000778282	6.70581	1	1	ccr-miR-27c-3p	Yes	158	103	122	74	215	100	TGCACAGTGGTTAAGTTCTGC
