# Supplementary material for: A Conserved MicroRNA Regulatory Circuit Is Differentially Controlled during Limb/Appendage Regeneration
Source: PLoS One. 2016 Jun 29;11(6):e0157106. doi: 10.1371/journal.pone.0157106 (PMC4927183; doi:10.1371/journal.pone.0157106)
Supplement: S6 Table — Small RNA expression analysis results for regenerating bichir pectoral fins at 7 dpa compared to 0 dpa. Fold-change is expressed as log2. The average level of normalized expression across 0 dpa, 3 dpa, 6 dpa and 14 dpa samples and normalized read counts per sample are reported as expressed as log2 cpm. Statistics include the p-value and false discovery rate (FDR) adjusted p-value. (XLSX) [file pone.0157106.s010.xlsx]

## Sheet: Sheet1
S6 Table: Small RNA expression profiles from bichir during appendage regeneration.
TagID	logFC	logCPM	Symbol	SeedChange	PsenD0	PsenD3	PsenD7	PsenD14	20-25-mer
grp26336	9.93759	11.4819	NA	NA	123	1240	5280	463	GTTGATACGGACAGCAGGACGGT
grp12103	9.96298	11.0015	NA	NA	87	856	3804	299	GTTGATACGGACAGCAGGACGGTG
grp8663	15.7127	8.50696	NA	NA	0	20	562	3544	TGGGGAACCTGGTGCTAAAATAT
grp15684	9.89547	11.0721	NA	NA	95	1192	3963	479	ATACGGACAGCAGGACGGTG
grp26222	9.68632	11.3613	NA	NA	133	1809	4796	761	TGATACGGACAGCAGGACGGT
grp2234	9.44046	12.1534	NA	NA	275	1913	8355	1271	TTGATACGGACAGCAGGACGGTGGC
grp10705	9.40573	11.72	NA	NA	202	3906	5993	1500	AACAATGTAGGTAAGGGAAGTCGGC
grp12111	9.45188	10.6211	NA	NA	95	902	2914	265	GATACGGACAGCAGGACGGTG
grp8162	9.3389	10.7024	NA	NA	107	1491	3034	398	GATACGGACAGCAGGACGGT
grp22459	9.69851	8.61734	NA	NA	21	167	771	81	GGTTGATACGGACAGCAGGACGGTG
grp15895	9.19623	11.9949	NA	NA	288	2801	7387	1647	TGATACGGACAGCAGGACGGTGGC
grp1729	9.12457	12.0683	NA	NA	319	2605	7785	1946	TACGGACAGCAGGACGGTGGC
grp1584	9.11193	12.0058	NA	NA	307	3185	7427	1389	GATACGGACAGCAGGACGGTGGC
grp21203	9.07079	12.4184	NA	NA	420	3859	9873	2372	ATACGGACAGCAGGACGGTGGC
grp23003	9.40098	8.60189	NA	NA	26	0	775	109	TACCTGGTTGATCCTGCCAGTAG
grp22336	8.96974	11.0214	NA	NA	170	2166	3729	908	CAATGTAGGTAAGGGAAGTCGGC
grp15216	8.97818	10.4683	NA	NA	113	2213	2495	799	ACAATGTAGGTAAGGGAAGTCGGC
grp1954	8.78962	10.9902	NA	NA	190	1700	3678	948	TTGATACGGACAGCAGGACGG
grp26699	-16.1761	8.76958	NA	NA	17736	93	0	342	TGGAATGTAAAGAAGTATGTCTAT
grp4480	8.61209	10.7615	NA	NA	178	2580	3047	1135	TGATACGGACAGCAGGACGG
grp12472	-8.96639	10.581	pma-miR-1c-3p	No	57366	966	5	5956	TGGAATGTAAAGAAGTATGTCC
grp14504	8.54616	10.1121	NA	NA	121	1450	1980	620	CAATGTAGGTAAGGGAAGTCGGCA
grp20144	8.36558	11.5562	NA	NA	377	2177	5436	1501	ACGGACAGCAGGACGGTGGC
grp17087	8.4955	8.85513	NA	NA	55	470	871	210	CAGGATTCCCTCAGTAACGGC
grp4975	8.35674	10.2589	NA	NA	154	1283	2209	706	TTGGTTGATACGGACAGCAGGACGG
grp8750	8.2697	10.7286	NA	NA	225	1926	3037	766	GTTGATACGGACAGCAGGACGG
grp12227	8.26687	10.2304	NA	NA	168	277	2264	161	TGTCCTGGGGTCTTTTGTGACCTC
grp13671	-8.14495	14.764	bbe-miR-1-5p	No	1088522	18953	168	65097	TGGAATGTAAAGAAGTATGTCT
grp643	8.31895	8.98519	NA	NA	69	331	966	151	CATGAGAGGCGTAGAATAAGTGGGA
grp26911	8.36164	8.3049	NA	NA	42	382	607	122	TGAGAGGCGTAGAATAAGTGGGAGG
grp9435	-9.12572	9.30765	bbe-miR-1-5p	No	25706	290	2	422	TGGAATGTAAAGAAGTATGT
grp21270	8.12627	9.33854	NA	NA	92	1440	1126	504	ACAATGTAGGTAAGGGAAGTCGGCA
grp24535	-8.01796	12.6333	bbe-miR-1-5p	No	261114	2310	44	5166	TGGAATGTAAAGAAGTATGTC
grp12311	8.20322	8.53507	NA	NA	41	2234	531	730	TTGGAGTCGGGTTGTTTGGGA
grp6483	7.94654	8.79867	NA	NA	79	273	854	171	CGTGGGGAACCCGGTGCTAAATCAT
grp20715	8.0594	7.7314	NA	NA	37	168	434	39	TGATGGCACTGTCAGTCCTCTAC
grp20759	8.3708	6.32812	NA	NA	12	214	177	57	AAGCGATCCCGGAGAAGCCGGC
grp5779	7.78355	8.32704	NA	NA	65	253	628	74	ACCAGGATTCCCTCAGTAACGGC
grp8431	7.88772	7.72431	NA	NA	39	394	406	162	CATGGAAGTCGGAACCCGCTAAGG
grp14363	8.1747	7.01627	NA	NA	16	845	205	190	GGAGTCGGGTTGTTTGGGAAT
grp11062	7.60351	9.63751	NA	NA	167	1103	1421	664	ATACGGACAGCAGGACGGTGGCC
grp15831	7.81705	8.29958	NA	NA	43	2179	426	757	TTGGAGTCGGGTTGTTTGGG
grp1047	13.3728	5.92113	NA	NA	0	8	111	765	GGGAACCTGGTGCTAAAATAT
grp27481	7.40116	11.4302	NA	NA	632	4362	4669	4293	TGGGGAACCCGGTGCTAAATCAT
grp18943	13.2789	5.65297	NA	NA	0	5	104	551	GTGGGGAACCTGGTGCTAAAATAT
grp8375	7.91919	6.83484	NA	NA	13	1121	140	304	CTTGGAGTCGGGTTGTTTGGGAA
grp20147	-8.77164	8.03059	NA	NA	10108	139	1	419	TGGAATGTAAAGAAGTATGTCTT
grp17135	7.76658	6.10134	NA	NA	17	94	164	96	ATACGGACAGCAGGACGGTGGCATC
grp18491	7.44762	7.00787	NA	NA	37	85	284	23	TGATGGCACTGTCAGTCCTCCAC
grp24975	7.54161	6.84484	NA	NA	29	258	238	82	AATCCGGAGTGGCGGAGACGG
grp23116	-8.64024	8.09256	ipu-miR-206	No	9228	141	1	1788	TGGAATGTAAGGAAGTGTGTGC
grp9599	12.9878	5.54676	NA	NA	0	6	85	683	GGGGAACCTGGTGCTAAAATAT
grp15531	7.46788	6.51487	NA	NA	22	391	172	185	CGGTCGGGCTGGGGTGCGAAGCGGG
grp18395	7.14411	8.3425	NA	NA	92	856	570	356	ATACGGACAGCAGGACGGTGG
grp26359	7.0337	9.41539	NA	NA	219	712	1255	242	TGGGAAATGTGGCGTACAGGAGACC
grp19683	7.19185	7.64691	NA	NA	58	459	372	282	TACGGACAGCAGGACGGTGGCCA
grp24581	-7.24585	9.59666	ipu-miR-206	No	27829	823	8	3291	TGGAATGTAAGGAAGTGTGTG
grp17859	-14.3991	7.1083	NA	NA	5175	45	0	291	TGGAATGTAAGGAAGTGTGTGGAT
grp9055	7.07534	7.14348	NA	NA	50	157	296	105	CGGACAGCAGGACGGTGGCC
grp13847	7.016	8.14517	NA	NA	56	2706	318	778	TGGAGTCGGGTTGTTTGGGA
grp26787	6.80529	8.65113	NA	NA	142	892	695	696	GGGAACCCGGTGCTAAATCAT
grp8699	7.45785	5.09474	NA	NA	12	130	94	15	TGGCTTTTTGGGTTTCAAGCAGGAG
grp18075	6.79124	7.90409	NA	NA	94	365	456	220	GACATGAGAGGCGTAGAATAAG
grp14643	8.45528	5.5132	NA	NA	4	485	65	111	GGAGTCGGGTTGTTTGGGAATGCA
grp12717	6.62845	9.7069	NA	NA	279	4196	1207	1671	GAGAGGCGTAGAATAAGTGGGAGGC
grp3119	6.8549	6.81652	NA	NA	49	114	249	41	GGGAAATGTGGCGTACAGGAGACC
grp5223	6.73077	8.05229	NA	NA	92	1130	428	481	CAATGTAGGTAAGGGAAGTCGGCAA
grp21207	6.62196	8.66529	NA	NA	155	1187	668	910	GGAACCCGGTGCTAAATCAT
grp23914	-6.53771	13.3075	ipu-miR-206	No	327510	9351	154	86542	TGGAATGTAAGGAAGTGTGTGG
grp1499	6.70578	7.48701	NA	NA	73	468	334	206	ACGGACAGCAGGACGGTGGCCATG
grp4547	6.82191	6.43935	NA	NA	38	210	189	50	GAGAGGCGTAGAATAAGTGGGAGG
grp17767	6.60748	7.45705	NA	NA	73	558	312	334	ACATGAGAGGCGTAGAATAAGTGG
grp25471	6.81996	6.20729	NA	NA	34	171	169	32	ATCCGGAGTGGCGGAGACGG
grp22839	6.80985	5.30115	NA	NA	22	89	109	34	AATGAAGCGCGGGTAAACGGC
grp4346	-6.50256	9.55002	ipu-miR-206	No	27001	665	13	3222	TGGAATGTAAGGAAGTGTGTGGA
grp9757	-6.39774	10.1539	ipu-miR-206	No	42478	540	22	4402	TGGAATGTAAGGAAGTGTGTGGT
grp15122	-6.2368	11.4683	cgr-miR-1	No	108768	2552	63	6232	TGGAATGTAAAGAAGTGTGTAT
grp22331	6.67792	6.2406	NA	NA	21	638	95	438	TGCGTCGGTTTAGCTCTGTGGT
grp16339	6.59628	5.60674	NA	NA	22	305	94	119	CCATCGAAAGGGAGTCGGGTTCAGA
grp9162	-13.6331	6.77154	bbe-miR-1-5p	No	3043	162	0	1024	GGAATGTAAAGAAGTATGTCT
grp25543	6.34479	6.67958	NA	NA	62	162	221	87	GACATGAGAGGCGTAGAATAA
grp27095	6.26024	7.22094	NA	NA	78	569	262	275	ATACGGACAGCAGGACGGTGGCCA
grp24971	6.47701	5.31049	NA	NA	27	113	106	31	CGGCGAGTGAAGAGGGAAGAGC
grp16251	6.33282	6.59276	NA	NA	54	310	191	147	GAGAGGCGTAGAATAAGTGGGAG
grp14007	-6.52892	8.09681	ccr-miR-499	No	10590	71	5	493	TTAAGACTTGCAGTGATGTTTA
grp27055	-6.10762	11.127	aja-miR-143	No	74199	8053	47	6465	TGAGATGAAGCACTGTAGCTCGA
grp27171	6.0784	9.27667	NA	NA	224	5428	662	2596	AGAGGCGTAGAATAAGTGGGAGGC
grp24666	-7.57308	7.26754	ipu-miR-458	No	4404	300	1	1304	ATAGCTCTTTGAATGGTACTGC
grp20679	6.15421	7.67231	NA	NA	101	1060	315	460	GCAGGACGGTGGCCATGGAAGTCGG
grp8007	6.20393	6.73006	NA	NA	60	428	194	216	ATGAGAGGCGTAGAATAAGTGGG
grp25383	6.51747	4.85268	NA	NA	21	55	85	93	CCAGAGCGTACGTGATAGGACCC
grp12883	6.14861	6.4653	NA	NA	63	142	196	76	GACATGAGAGGCGTAGAATAAGTG
grp1479	6.3748	5.4864	NA	NA	29	155	106	96	GAAGAGACATGAGAGGCGTAGA
grp23024	-6.89222	7.40173	NA	NA	5466	81	2	1221	TGGAATGTAAGGAAGTGTGTGGATC
grp20242	5.95322	8.75591	NA	NA	183	3482	496	1704	AACAATGTAGGTAAGGGAAGTCGG
grp11155	6.15795	5.86396	NA	NA	44	136	138	69	ATCGCGAGGGCCGGAGAGTGG
grp7587	5.97525	7.43394	NA	NA	102	783	281	406	GGTGTCGTACGTAGCAGAGCAGC
grp24887	6.19529	5.39319	NA	NA	31	141	100	113	TGAAGAGACATGAGAGGCGTAGAA
grp27087	6.15896	5.44373	NA	NA	35	135	110	39	GGCTCTAAGGGCTGGGTCGGTCGG
grp10890	6.00148	7.83584	NA	NA	58	3033	163	1111	TTGGAGTCGGGTTGTTTGGGAATGC
grp25875	6.10512	5.51593	NA	NA	39	97	118	58	TGAAGAGACATGAGAGGCGTAG
grp22015	5.96854	6.602	NA	NA	63	433	173	247	ACATGAGAGGCGTAGAATAAGTGGG
grp27131	6.45802	5.80412	NA	NA	12	763	47	229	TCCTTGGAGTCGGGTTGTTTG
grp14551	5.72331	7.57063	NA	NA	167	126	386	87	GATTAAGAGGGACTGCCGGGGGCAT
grp4743	5.65098	8.48273	NA	NA	320	19	703	79	GTCCTGGGGTCTTTTGTGACCTC
grp6703	5.73993	6.50418	NA	NA	76	373	178	43	GAGGTCCGGCCTCACGTGTCCT
grp9319	5.89184	5.48203	NA	NA	36	245	94	85	CATCGAAAGGGAGTCGGGTTCAGA
grp4974	-5.55728	10.396	NA	NA	47434	3427	44	3025	TGAGATGAAGCACTGTAGCTCTA
grp25475	-5.55707	10.3353	ipu-miR-126a	No	47427	2196	44	2717	TCGTACCGTGAGTAATAATGC
grp18683	5.81555	5.5901	NA	NA	40	236	99	134	TCGGGCTGGGGTGCGAAGCGGG
grp27582	-5.44155	13.0441	oar-miR-143	No	261618	33262	263	37541	TGAGATGAAGCACTGTAGCT
grp9039	-5.71268	8.63739	oar-miR-143	No	12016	1491	10	1901	CTGAGATGAAGCACTGTAGCT
grp17179	8.21188	4.60984	NA	NA	2	289	29	141	TCAGACCCAGCTCAGACGTGACGAC
grp16923	5.40031	8.03503	NA	NA	274	173	506	223	CCCACCTCCAACTCGTCACTTGAG
grp1812	5.33539	10.3464	NA	NA	1315	698	2320	1243	CCTGGGGTCTTTTGTGACCTC
grp25435	5.6229	5.85971	NA	NA	49	324	106	187	AAGAAGACCCTGTTGAGCTTGAC
grp8571	6.23593	4.8958	NA	NA	11	351	37	127	GTTGAACATGGGTCAGTCGGTCCTA
grp13828	-5.71617	7.96411	ccr-miR-126-3p	No	7232	798	6	1604	CTCGTACCGTGAGTAATAATGC
grp3874	-5.72244	8.04803	NA	NA	6055	1038	5	3041	TGAGATGAAGCACTGTAGCTCGGT
grp2695	-5.55056	8.26416	ssc-miR-206	No	9666	747	9	1647	TGGAATGTAAGGAAGTGTGTGA
grp12119	6.11398	5.30444	NA	NA	11	553	34	158	ATGGGTCAGTCGGTCCTAAG
grp6899	5.97951	5.33578	NA	NA	15	521	42	143	ACATGGGTCAGTCGGTCCTAAG
grp23361	-5.18347	11.5207	aja-miR-143	No	94831	7162	114	15828	TGAGATGAAGCACTGTAGCTCGT
grp1071	5.94476	5.9181	NA	NA	15	918	41	221	TGGAGTCGGGTTGTTTGGGAATGCA
grp7267	5.31833	5.3963	NA	NA	60	125	105	53	GTCGGGGTGTCGTACGTAGCAGAGC
grp11811	5.59644	6.1571	NA	NA	22	1102	47	232	GAACATGGGTCAGTCGGTCCTAAG
grp2918	-5.67479	7.4029	NA	NA	4689	464	4	1332	TGAGATGAAGCACTGTAGCTATC
grp7911	5.15295	6.71353	NA	NA	122	412	190	206	ACGGACAGCAGGACGGTGGCCAT
grp6895	5.07126	8.11753	NA	NA	364	177	535	129	ATTAAGAGGGACTGCCGGGGGCAT
grp3155	5.03885	8.93415	NA	NA	405	3335	582	2231	CAGGACGGTGGCCATGGAAGTCGG
grp13991	5.18949	6.36122	NA	NA	65	718	104	356	CCCGGGCGTGGGAAATGTGGCGTAC
grp25835	5.29805	4.77405	NA	NA	37	138	64	109	CAGGACGGTGGCCATGGAAGTC
grp2959	5.37769	4.83142	NA	NA	35	167	64	94	CGGACAGCAGGACGGTGGCCAT
grp8679	-12.3123	5.29093	aca-miR-208-3p	No	1218	34	0	169	ATAAGACGAGCAAAAAGCTTTC
grp3411	5.33043	5.89069	NA	NA	43	612	76	172	TGGATTGTTCACCCACTAATAGGGA
grp14175	4.96683	8.98206	NA	NA	466	3143	637	1998	CAGGACGGTGGCCATGGAAGTCGGA
grp1055	-12.298	5.22917	NA	NA	1206	14	0	148	CAGTGGTTTTACCCTATGGTAGATC
grp7691	-12.2567	5.64727	NA	NA	1172	233	0	332	TGTAAACATCCTCGACTGGAAGCAT
grp17162	-5.03527	8.53063	ipu-miR-206	No	13518	348	18	925	TGGAATGTAAGGAAGTGTGTGT
grp22023	5.9684	5.07449	NA	NA	10	493	28	122	GCTGTTCCCCCGGGGACGGACTGT
grp10755	5.67474	4.20776	NA	NA	15	165	34	104	CGACGTGGCTGTTCCCCCGGGGAC
grp10311	5.13281	5.26781	NA	NA	50	221	77	134	CCGGAGAGTGGTGTTGACGCGATG
grp8659	4.9183	6.61591	NA	NA	161	129	213	32	AATGTGGCGTACAGGAGACC
grp15698	-5.08651	7.96409	oar-miR-143	No	7785	1017	10	605	TGAGATGAAGCACTGTAGCA
grp23475	5.03891	6.17887	NA	NA	68	628	98	253	GAACGGGCTTGGCAGAATCAGCGG
grp8843	5.25215	5.26243	NA	NA	34	385	57	107	TACCCGGGCGTGGGAAATGTGG
grp18778	-5.16757	8.00301	aja-miR-143	No	5767	1375	7	2382	TGAGATGAAGCACTGTAGCTCGG
grp17211	4.99954	5.22498	NA	NA	52	235	73	122	TAAGCGGAGGAAAAGAAACTAAC
grp19516	4.86793	8.44365	NA	NA	173	4658	221	2019	GAGGCGTAGAATAAGTGGGAGGC
grp10535	5.4258	5.47329	NA	NA	20	621	38	162	TCTCCTTGGAGTCGGGTTGTTTGG
grp21619	4.86503	7.29473	NA	NA	149	1274	190	627	AGGACGGTGGCCATGGAAGTCGGA
grp24438	-4.95996	8.14275	NA	NA	8556	959	12	1289	TGAGATGAAGCACTGTAGCTCTTA
grp20919	4.82188	7.39127	NA	NA	177	1166	219	656	AGAAGACCCTGTTGAGCTTGA
grp13611	5.14249	5.98705	NA	NA	38	828	59	202	CTTAGAACTGGTGCGGACCAGGGGA
grp21795	5.80496	4.64821	NA	NA	10	303	25	168	TTCCCCCGGGGACGGACTGTCCGC
grp6155	4.76951	7.43895	NA	NA	176	1362	210	712	AGAGGCGTAGAATAAGTGGGAG
grp24018	-4.81663	8.84649	NA	NA	13552	1055	21	3511	TGAGATGAAGCACTGTAGCTCGTT
grp26392	4.67498	12.2195	NA	NA	7667	354	8557	956	TACCTGGTTGATCCTGCCAGTA
grp19375	-5.18023	6.88729	NA	NA	4158	80	5	340	CCTTCGATAGCTCAGTTGGAGAGC
grp13373	-4.67457	10.905	bbe-miR-133-5p	No	75996	592	130	1617	TTGGTCCCCTTCAACCAGCTGT
grp17331	4.82619	5.13352	NA	NA	74	123	92	9	ACGGCGAGTGAAGAGGGAAGAGCC
grp19239	5.18609	4.30231	NA	NA	18	209	29	107	CGGGACCGCCGCCCGGTCGG
grp21583	4.95646	5.02294	NA	NA	44	229	60	139	AACGGGCTTGGCAGAATCAGCGGG
grp2331	4.95646	5.73483	NA	NA	44	583	60	227	GTGACGCGCATGAATGGATGAAC
grp16412	4.68839	8.1259	NA	NA	164	3461	185	1926	AGAGGCGTAGAATAAGTGGGAGGCC
grp7563	4.73551	6.68958	NA	NA	96	1021	112	454	CTTTTTGATCCTTCGATGTCGG
grp6523	5.08638	5.30482	NA	NA	22	548	33	167	TGAACATGGGTCAGTCGGTCCTA
grp7139	4.63398	7.41739	NA	NA	174	1476	189	816	CGGGGTGTCGTACGTAGCAGAGC
grp15815	-5.52726	6.08264	NA	NA	2122	176	2	166	TGAGATGAGGCACTGTAGCTCT
grp14519	5.10837	5.88995	NA	NA	21	975	32	202	GCAAATCGGTCGTCCGACCTGG
grp24181	-4.58872	8.77131	ipu-miR-148	No	13224	1630	24	1818	TCAGTGCATTACAGAACTTTGA
grp15263	4.62209	5.40739	NA	NA	89	182	96	47	TGTCAGTTTGTCAAATACCCCAAA
grp15655	4.46273	9.81069	NA	NA	1589	1397	1531	511	CAGCCCTCGAGCCAAGCTTTTGT
grp20253	-4.48168	10.6253	ipu-miR-101a	No	45007	8737	88	5532	TACAGTACTGTGATAACTGAAGT
grp15667	4.62941	5.01168	NA	NA	83	87	90	9	ACGGCGAGTGAAGAGGGAAGAG
grp6395	-4.48076	9.40514	bbe-miR-133-5p	No	26069	283	51	906	TTTGGTCCCCTTCAACCAGCTGT
grp24149	4.45755	7.86397	NA	NA	205	2514	197	1346	GGGTGTCGTACGTAGCAGAGC
grp15255	4.59418	7.17673	NA	NA	68	2387	72	514	GAACATGGGTCAGTCGGTCCTAAGG
grp16239	5.38192	4.97223	NA	NA	8	508	15	155	AACTGGTGCGGACCAGGGGAA
grp26223	-4.62845	7.27573	NA	NA	5101	130	9	779	TACCACAGGGTAGAACCACGGAATC
grp10495	6.34057	4.73243	NA	NA	4	417	15	135	CATGGGTCAGTCGGTCCTAAG
grp151	-4.90184	6.55956	NA	NA	2744	178	4	607	TCAGTGCATTACAGAACTTTGTAT
grp287	-5.03122	6.16473	ppa-miR-143	No	2253	133	3	254	TGAGATGAAGCACTGTAGCTCAT
grp15556	4.28133	10.7313	aca-miR-451-5p	No	2148	15967	1825	2628	AAACCGTTACCATTACTGAGCT
grp25639	4.40359	5.64303	NA	NA	109	244	101	79	GCCGCGACGAGTAGGAGGGC
grp10947	5.15183	4.68146	NA	NA	12	382	19	114	CAAATCGGTCGTCCGACCTGGGTA
grp5832	4.4672	7.76638	NA	NA	66	3846	64	1231	TGGAGTCGGGTTGTTTGGGAATGC
grp4247	4.29509	7.58264	NA	NA	437	151	375	40	CGGAGAGGGAGCCTGAGAAACGGC
grp21443	4.37001	5.57015	NA	NA	116	156	105	94	CCAGAAAAGGTGTTGGTTGATACGG
grp11608	4.21443	11.6797	tgu-miR-451	No	4240	31899	3439	4535	AAACCGTTACCATTACTGAGCTT
grp8519	-11.55	4.67199	NA	NA	718	38	0	126	TTATATGATGAATTTTGAATC
grp8423	4.43127	6.48855	NA	NA	56	1163	53	709	TCGGTCGGGCTGGGGTGCGAAGCG
grp7523	4.95526	4.96083	NA	NA	16	437	22	181	CTCACGATCCTTCTGGCTTTTTG
grp6074	4.19257	9.03313	eca-miR-223	No	1025	1826	819	507	TGTCAGTTTGTCAAATACCCCAA
grp22370	4.23499	7.65194	NA	NA	221	1927	182	1329	TCGGGGTGTCGTACGTAGCAGAGC
grp3639	4.50971	5.50859	NA	NA	48	538	48	185	GAACGGGCTTGGCAGAATCAGC
grp20859	-5.12984	6.20045	NA	NA	1611	392	2	560	GATGGATCTGAGGATCTGAGAAGC
grp16840	4.12739	10.8024	NA	NA	3841	1882	2933	3284	CTGGGGTCTTTTGTGACCTC
grp20339	4.19643	6.32349	NA	NA	222	79	178	46	CCGGAGAGGGAGCCTGAGAAACGGC
grp391	4.17248	7.04715	NA	NA	326	175	257	177	CTATACAACTTACTGCCTTCCT
grp13387	4.47935	5.94862	NA	NA	48	845	47	272	TTAGAACTGGTGCGGACCAGGGGA
grp7415	4.44975	6.37638	NA	NA	49	1290	47	341	AACATGGGTCAGTCGGTCCTAAGG
grp4467	4.55175	6.12783	NA	NA	31	1214	32	204	GCCTCTGGCATGTTAGAACAATG
grp8342	-4.09589	12.0304	hhi-miR-26	No	143253	12719	366	5585	TTCAAGTAATCCAGGATAGG
grp26065	4.11397	8.32442	NA	NA	436	2871	330	1380	TAAGCGGAGGAAAAGAAACTAACC
grp27322	4.06627	8.856	NA	NA	851	2667	623	984	TCAGCCCTCGAGCCAAGCTTTTGT
grp25076	-4.09423	9.71032	NA	NA	26588	1676	68	4514	TGAGATGAAGCACTGTAGCTCTT
grp6443	4.50596	5.42753	NA	NA	31	625	31	180	ACCCGGGCGTGGGAAATGTGG
grp923	-11.1916	5.05946	NA	NA	560	188	0	349	TAGCTTATCAGACTGGTGTTGGAAT
grp4659	-11.3706	4.65105	NA	NA	634	88	0	116	TTTATTGTGGAAGTTCTGACA
grp20271	4.90952	4.55676	NA	NA	15	306	20	152	TGGCTGTTCCCCCGGGGACGGA
grp4675	-11.3569	4.68546	cgr-miR-181a-5p	No	628	82	0	155	AACATTCAACGCTGTCGGTGAAT
grp15347	4.2572	4.86804	NA	NA	68	190	57	113	CAGTTGAACATGGGTCAGTCGGTC
grp23271	-4.07507	9.02333	ipu-let-7e	No	13892	1970	36	3886	TGAGGTAGTAGATTGAATAGTTT
grp25455	4.20961	4.90442	NA	NA	74	192	60	95	ATATTACTAAGCGGAGGAAAAGA
grp27019	5.16145	4.03305	NA	NA	10	224	16	85	TTGAACATGGGTCAGTCGGTCCT
grp3059	4.05656	6.38765	NA	NA	246	134	179	28	TGTAGTGTTTCCTACTTTATGGTA
grp15188	-4.037	9.43296	ipu-miR-101a	No	21045	3096	56	1696	TACAGTACTGTGATAACTGAAGA
grp10391	4.19517	5.65148	NA	NA	66	522	53	293	CAGACCTCAGCTCAGACGTGACGAC
grp15839	4.07269	6.78665	tgu-miR-451	No	129	1474	95	223	AAACCGTTACCGTTACTGAGCTT
grp21507	4.19521	5.54196	NA	NA	61	527	49	214	ACTCCATCCAAGGCTAAATACCGGC
grp27490	-4.34779	7.82261	ipu-miR-140	No	2801	1463	6	3948	ACCACAGGGTAGAACCACGGACT
grp21375	4.15535	5.82152	NA	NA	64	722	50	228	TGGGCCACTTTTGGTAAGCAGAA
grp14263	-4.24435	6.99154	ccr-miR-140-3p	No	3041	673	7	814	TACCACAGGGTAGAACCACG
grp8955	4.6977	4.68583	NA	NA	13	388	15	143	GCGTGCCGCGACTGGACGAG
grp21471	-3.86241	13.3859	ipu-miR-101a	No	303617	55149	912	40716	TACAGTACTGTGATAACTGAAG
grp13699	-10.9783	4.41056	NA	NA	483	78	0	136	TGATGGATCTGAGGATCTGAGAAGC
grp9799	4.50094	4.14745	NA	NA	21	207	21	107	CCCCGGGGACGGACTGTCCG
grp13820	3.88351	7.7927	NA	NA	220	2930	142	1256	GCGTAGAATAAGTGGGAGGC
grp15887	3.98603	6.82944	NA	NA	85	1725	59	588	TGTTAGAACAATGTAGGTAAGGGA
grp22600	-4.55542	7.63174	NA	NA	1620	2140	3	2872	TTCAGTCATTGTTTCTGGTAGAATC
grp14058	3.8658	7.3173	NA	NA	229	1487	146	1092	CGCGACTGGACGAGGCGCCGGC
grp26615	4.11653	5.84254	NA	NA	42	769	32	447	TTCCCCGGCGGCGACTCTGGACGC
grp4607	4.11809	4.64915	NA	NA	38	313	29	88	CTAACCAGGATTCCCTCAGTAACGG
grp5755	4.27749	5.63203	NA	NA	34	759	29	221	AACCCGCCGAGAGGTAAACGG
grp2443	4.59823	4.35842	NA	NA	13	283	14	140	CCCCCGGGGACGGACTGTCCGC
grp18099	-3.8914	7.96242	ccr-miR-140-5p	No	8495	222	25	910	CAGTGGTTTTACCCTATGGTAGT
grp22887	-3.85151	8.39922	ppa-miR-143	No	11237	774	34	801	TGAGATGAAGCACTGTAGCTCA
grp12343	-3.77243	11.1751	ipu-miR-140	No	61934	7629	198	19321	ACCACAGGGTAGAACCACGGA
grp7959	-3.87471	7.85668	NA	NA	7390	370	22	1084	CTGAGATGAAGCACTGTAGCTCT
grp17597	-3.76105	10.9581	ipu-miR-140	No	42207	6169	136	29116	ACCACAGGGTAGAACCACGGAC
grp22677	-3.92861	7.58819	NA	NA	4883	455	14	1946	TGAGATGAAGCACTGTAGCTCGATC
grp14351	4.04533	5.06101	NA	NA	58	340	42	162	TAGTGGGCCACTTTTGGTAAGCAGA
grp24979	4.04533	4.37802	NA	NA	58	122	42	131	CTGGCGTGGAGCCGCGGCGTGGA
grp3779	-3.90026	7.26606	NA	NA	4788	194	14	852	TGAGATGAAGCACTGTAGCTCTATC
grp18975	4.15706	4.80882	NA	NA	28	361	22	184	AGTGGGCCACTTTTGGTAAGCAGAA
grp3531	4.37741	4.75405	NA	NA	24	380	22	122	GATGTCGGCTCTTCCTATCATTG
grp24571	3.84618	4.75229	NA	NA	108	44	68	140	CTGAAGGTTAAAGGACCTGT
grp13579	4.05802	6.36243	NA	NA	41	1050	30	977	CCCGGCGGCGACTCTGGACGCGC
grp27367	-3.68425	12.8034	mdo-miR-30d-5p	No	208028	28262	707	33894	TGTAAACATCCTTGACTGGAAGC
grp12998	-3.82901	7.84214	NA	NA	6509	462	20	1755	TGAGATGAAGCACTGTAGCTCTTT
grp11635	3.90731	5.00163	NA	NA	73	305	48	98	TCTAACACGTGCGCGAGTCGG
grp21765	3.66009	9.62819	eca-miR-223	No	1910	4364	1055	1240	TGTCAGTTTGTCAAATACCCCA
grp2651	3.70547	6.68813	NA	NA	277	562	158	269	CAGTTGAACATGGGTCAGTCGGT
grp10447	5.19858	3.81244	NA	NA	6	168	10	142	TTCCCCCCGACGTGGCTGTTC
grp13755	4.79746	4.6684	NA	NA	8	370	10	212	CTGGAGCGTCGGGCCCATACC
grp16907	5.45058	4.32804	NA	NA	5	291	10	153	CGTTCCCCGGCGGCGACTCTGGA
grp1639	4.14199	6.07966	NA	NA	27	1232	21	249	AAATCGGTCGTCCGACCTGG
grp12711	4.00913	5.2223	NA	NA	41	437	29	297	TCCCCGGCGGCGACTCTGGACGC
grp20979	3.81861	6.41856	NA	NA	89	1201	55	418	TTACCCGGGCGTGGGAAATGTGGC
grp22043	-10.7455	4.03642	aja-miR-143	No	411	38	0	89	CTGAGATGAAGCACTGTAGCTCG
grp20907	3.81092	7.05065	NA	NA	96	2097	59	712	TGTTGGTTGATACGGACAGCAG
grp26810	-3.87605	6.98993	NA	NA	3364	233	10	1162	TGAGGTAGTAGATTGAATAGTTATC
grp12278	3.64838	7.45269	NA	NA	332	1365	182	1136	CGGCGACTCTGGACGCGCGCCGGGC
grp8862	3.69727	7.72016	NA	NA	178	2917	101	1669	ACGTGATAGGACCCGAAAGATGGTG
grp22375	-3.60008	10.3841	ccr-miR-140-5p	No	44690	1263	161	6320	CAGTGGTTTTACCCTATGGTAG
grp26753	-3.64515	8.82535	ipu-let-7e	No	12603	1720	44	2581	TGAGGTAGTAGATTGAATAGT
grp15231	3.85867	4.9959	NA	NA	55	344	35	184	AACGGGCTTGGCAGAATCAGCGGGG
grp7571	-3.64405	8.29255	ipu-miR-140	No	8015	1247	28	2343	ACCACAGGGTAGAACCACGG
grp7138	-3.53868	12.9061	oar-miR-143	No	234080	18951	880	42008	TGAGATGAAGCACTGTAGCTCT
grp12191	3.96594	4.0937	NA	NA	32	194	22	89	CGACGTGGCTGTTCCCCCGGG
grp16067	4.10685	5.25566	NA	NA	29	122	22	931	CTGTGAAGAGACATGAGAGGC
grp8059	4.05834	4.1628	NA	NA	30	206	22	98	CTGGGTCGGGGTGTCGTACG
grp7205	-3.52511	12.879	ipu-let-7e	No	180241	29591	684	76543	TGAGGTAGTAGATTGAATAGTT
grp3419	3.58997	6.20178	ccr-miR-365	No	283	144	149	116	TAATGCCCCTAAAAATCCTTAC
grp13144	3.51593	10.6127	NA	NA	4896	3531	2447	1114	TACTCTTGGCGGTGGATCACTCGGC
grp17471	4.48933	4.47005	NA	NA	12	349	12	109	AATCGGTCGTCCGACCTGGGTATA
grp8603	-10.6287	5.5145	NA	NA	379	629	0	303	AAAGTCGGAGGTTCGAAGAC
grp2391	-4.92627	4.95103	NA	NA	703	90	1	259	TGAGATGAAGCACTGTAGCTCTTTT
grp21623	3.88341	4.33847	NA	NA	37	242	24	91	AGCGTACGTGATAGGACCCGAAAGA
grp1003	3.7642	6.4519	NA	NA	52	1366	31	637	TCGGGTTGTTTGGGAATGCAG
grp22770	-3.48579	12.5859	ccr-miR-140-3p	No	183343	11811	715	43144	TACCACAGGGTAGAACCACGGA
grp1619	-3.48182	12.8193	aja-miR-143	No	191278	23132	748	61738	TGAGATGAAGCACTGTAGCTCG
grp21499	4.64562	3.33519	NA	NA	8	121	9	91	CGGCGGCGACTCTGGACGCGCGC
grp14199	3.80016	4.88445	NA	NA	54	340	33	134	GACGTGGCTGTTCCCCCGGGGACGG
grp17041	3.54295	7.60946	NA	NA	259	2268	132	1443	TTGATACGGACAGCAGGACG
grp2871	3.569	6.37946	NA	NA	156	864	81	417	TTTTGATCCTTCGATGTCGG
grp4647	-10.5823	4.53927	NA	NA	367	103	0	288	ACCCTGTAGAACCGAATTTGTGAT
grp20807	4.39527	4.61691	NA	NA	15	387	14	110	GATGTGATTTCTGCCCAGTGCTCTG
grp25211	-3.72043	7.58719	bbe-miR-10a-5p	No	3020	1106	10	2801	TACCCTGTAGATCCGAATTTGT
grp18343	3.50119	6.32554	NA	NA	303	262	150	95	TCGATTCCCGGCCAATGCACCA
grp26307	3.55926	7.591	NA	NA	159	3158	82	910	ATGTTAGAACAATGTAGGTAAGGGA
grp175	-3.74612	6.42583	oar-miR-143	No	2460	315	8	256	CTGAGATGAAGCACTGTAGC
grp24547	3.46621	8.31646	NA	NA	385	4444	186	1666	GTTGGTTGATACGGACAGCAGGACG
grp16355	3.97902	4.33672	NA	NA	23	284	16	102	ACGGTGGCCATGGAAGTCGGAACCC
grp3143	-3.70694	6.94184	mdo-miR-30d-5p	No	2693	1022	9	369	TGTAAACATCCTTGACTGGAA
grp22103	-10.518	4.90576	ipu-let-7e	Yes	351	160	0	472	TGAGGCAGTAGATTGAATAGTT
grp16712	-3.45518	9.43093	mdo-miR-30d-5p	No	10546	8097	42	4124	TGTAAACATCCTTGACTGGAAG
grp26159	4.36391	5.62297	NA	NA	12	863	11	291	AATCGGTCGTCCGACCTGGGTATAG
grp19423	-3.58725	6.69517	ipu-miR-7565	No	3579	145	13	63	TGGCTCAGTTCAGCAGGAAT
grp20227	-3.45253	8.17613	oar-miR-199a-3p	No	8522	908	34	1247	ACAGTAGTCTGCACATTGGT
grp19467	3.5027	5.63837	NA	NA	127	195	63	623	TCCTTCATTCCACCGGAGTCTGTTT
grp1127	3.46914	5.17165	NA	NA	192	50	93	22	TGATTTCTTCTGGTGTTCAGAGT
grp23727	3.63391	6.82243	NA	NA	68	1904	37	659	AGTTGAACATGGGTCAGTCGG
grp5515	3.63391	5.53664	NA	NA	68	562	37	293	CATGGAAGTCGGAACCCGCTAAG
grp7371	3.80794	4.47938	NA	NA	39	259	24	128	ATTCTGGGTCGGGGTGTCGTACG
grp5145	-3.49946	7.86637	ipu-miR-140	No	4662	671	18	3463	CCACAGGGTAGAACCACGGAC
grp12398	-3.36722	9.58017	ipu-miR-126a	No	22204	2074	94	4589	TCGTACCGTGAGTAATAATGCA
grp15651	-3.52507	6.8643	oar-miR-26a	No	3955	169	15	147	TTCAAGTAATCCAGGATAGGCTA
grp25831	4.38635	5.06279	NA	NA	14	561	13	158	GAGTCGGGTTGTTTGGGAATGCAGC
grp17600	3.46147	7.51023	NA	NA	139	2888	67	1232	CGTGATAGGACCCGAAAGATGGTG
grp5295	-3.66772	5.99478	ppa-miR-143	No	2039	133	7	85	TGAGATGAAGCACTGTAGCTCAA
grp24763	4.08537	5.07281	NA	NA	20	495	15	246	AAACCACAGCCAAGGGAACGG
grp9131	4.08537	4.58708	NA	NA	20	328	15	173	CGGTCGGGCTGGGGTGCGAAG
grp14711	3.8373	6.04402	NA	NA	27	1199	17	296	GAACTGGTGCGGACCAGGGGAATC
grp1627	3.36316	7.25872	NA	NA	220	1889	99	1040	AGAGGCGTAGAATAAGTGGG
grp24090	3.36109	8.11016	NA	NA	227	4839	102	1101	CCAAGCGTTGGATTGTTCACC
grp8119	-3.65852	5.92247	NA	NA	1737	109	6	315	TGGACGGAGAACTGATAAGGGTAC
grp24363	-3.98386	5.35191	hhi-let-7c	No	1090	96	3	229	TGAGGTAGTAGGTTGTATGGTTA
grp27515	3.41201	6.76975	NA	NA	103	1674	48	657	TCAGTCGGTCCTAAGGGATGGG
grp1907	3.56005	5.33345	NA	NA	58	552	30	187	TGCCGCGACTGGACGAGGCGCCGGC
grp24495	3.65977	4.38096	NA	NA	36	240	20	147	CCCGGGGACGGACTGTCCGCAGTGC
grp20523	-3.47498	6.70392	NA	NA	2802	533	11	259	TGAGAACTGTTTTCCATAGA
grp5442	-3.43889	7.0166	sha-miR-101	No	2981	993	12	349	GTACAGTACTGTGATAACTG
grp18547	4.48394	4.67993	NA	NA	10	412	10	150	CCCAGTGCTCTGAATGTCAAAGTG
grp12995	4.27097	4.86041	NA	NA	14	477	12	145	AATCGGTCGTCCGACCTGGGTA
grp3822	3.2363	9.05422	aca-miR-451-5p	No	590	8064	243	3108	AAACCGTTACCATTACTGAGA
grp22863	3.44061	6.40822	NA	NA	82	1209	39	638	TCGGTCGGGCTGGGGTGCGAAGC
grp1867	3.47158	5.59705	NA	NA	72	635	35	266	CGTGGCTGTTCCCCCGGGGACGG
grp26935	3.41288	4.10598	tgu-let-7a-4-3p	No	75	90	35	119	CTATACAGTCTACTGCCTTCC
grp17699	-4.60856	4.60298	NA	NA	564	74	1	168	ACCACAGGGTAGAACCACGGACAT
grp10491	3.46588	7.23677	NA	NA	64	2932	31	602	GTGCCGCGACTGGACGAGGC
grp25290	-3.77454	5.96734	NA	NA	1256	100	4	918	ACCACAGGGTAGAACCACGGACATC
grp16007	3.25911	5.51042	eca-miR-223	No	203	237	85	67	GTCAGTTTGTCAAATACCCCAA
grp26492	-3.16832	11.2111	tgu-miR-140-3p	No	52268	4812	254	34974	TACCACAGGGTAGAACCACGGAC
grp13788	-3.21545	8.72428	ipu-miR-148	No	10207	1297	48	4300	TCAGTGCATTACAGAACTTTGTA
grp13544	3.16341	8.80908	NA	NA	1737	1398	680	417	GTCAGCCCTCGAGCCAAGCTTTTGT
grp22300	3.14884	10.2965	aca-miR-451-5p	No	2854	13521	1106	3384	AAACCGTTACCATTACTGAGC
grp27543	3.42977	4.59543	NA	NA	72	238	34	100	TCTGGGTCGGGGTGTCGTACG
grp5686	3.33296	7.24547	NA	NA	102	2530	45	1016	TGTTCCCCCGGGGACGGACTGT
grp14291	-10.0115	4.04184	NA	NA	247	152	0	77	ACCACAGGGTAGAACCACGGAAGA
grp19559	3.58581	5.76758	NA	NA	36	929	19	255	GTTGAGCTTGACTCTAGTCTG
grp5130	-3.15769	9.99558	api-let-7	No	19611	7154	96	9562	TGAGGTAGTTGGTTGTATAGT
grp8623	3.76687	5.33237	NA	NA	25	695	15	161	GAACATGGGTCAGTCGGTCCTA
grp27535	-9.99974	3.63872	NA	NA	245	37	0	112	GTGGTAGAATTCTCGCCTGC
grp18548	3.16992	7.73409	NA	NA	277	2961	109	1426	GTTGATACGGACAGCAGGACG
grp6486	-3.16628	8.66364	ipu-let-7e	No	9865	1694	48	3239	TGAGGTAGTAGATTGAATAGTTA
grp5707	-4.52974	5.14265	NA	NA	534	375	1	139	GAATAATGGAATAGGACTCC
grp360	3.16093	8.46708	NA	NA	312	5529	122	2699	ACGTGATAGGACCCGAAAGATGGT
grp6147	3.12647	6.31009	ipu-miR-142	No	351	369	134	87	GTAGTGTTTCCTACTTTATGGC
grp17203	-3.15565	7.91061	ssc-miR-199b-3p	No	6733	845	33	1109	TACAGTAGTCTGCACATTGGT
grp10720	3.1118	8.93911	NA	NA	344	8032	130	4091	TACGTGATAGGACCCGAAAGATGGT
grp22495	3.63252	5.10113	NA	NA	33	495	18	225	GAAGACCCTGTTGAGCTTGACTCTA
grp6723	3.12738	5.4282	eca-miR-223	No	191	282	73	75	GTCAGTTTGTCAAATACCCCA
grp17723	-3.15999	7.30928	ccr-miR-140-3p	No	4912	299	24	567	TACCACAGGGTAGAACCACGGT
grp17340	-3.10122	8.99594	prd-let-7-5p	No	9430	3487	48	5153	TGAGGTAGTTGGTTGTATAGTTT
grp11127	4.4702	4.85477	NA	NA	7	538	7	99	GTTCCCCCGGGGACGGACTGTCCG
grp14247	4.68465	4.06113	NA	NA	6	234	7	148	CGTTCCCCGGCGGCGACTCTG
grp24027	4.4702	4.22228	NA	NA	7	283	7	138	GAAACCCTGTGGCGCAATGAAAGT
grp15999	3.50677	6.74935	NA	NA	32	2123	16	458	GACTCTAGTCTGGCACTGTG
grp7755	3.50677	5.27404	NA	NA	32	585	16	262	TCACGATCCTTCTGGCTTTTTG
grp23555	3.25329	5.68042	NA	NA	79	661	33	347	ATGAACCGAACGCCGGGTTAAGGC
grp9802	-3.12056	8.02365	ipu-let-7e	No	5974	1011	30	2482	CTGAGGTAGTAGATTGAATAGT
grp4891	3.3477	5.7354	NA	NA	47	897	21	224	GTAACTTCGGGATAAGGATTGG
grp6779	3.37856	6.84482	NA	NA	46	2259	21	436	CAAGCGTTGGATTGTTCACCCACT
grp19979	3.19124	4.8706	NA	NA	90	299	36	125	TAAGCCGCGACGAGTAGGAGGGCC
grp10926	-3.0629	9.07093	ipu-miR-140	No	8609	4324	45	5803	ACCACAGGGTAGAACCACGGACA
grp24819	-3.01711	10.0673	ggo-miR-148b	No	25758	5536	139	7378	TCAGTGCATCACAGAACTTTGA
grp1219	-3.72828	5.26751	NA	NA	913	166	3	201	TGGACGGAGAACTGATAAGGGAT
grp12161	-3.10553	7.74648	NA	NA	4336	1531	22	1492	GTTTACGGCCATACCACTCTGAA
grp19415	-3.33233	5.66441	NA	NA	1616	91	7	53	TGGCTCAGTTCAGCAGGAACCGTT
grp20971	5.63031	3.08718	NA	NA	3	97	7	92	TCCCCCCGACGTGGCTGTTC
grp20927	-10.0798	3.99835	aca-miR-128-5p	Yes	259	39	0	224	GGAGGCCGTTACACTGTAAGA
grp1971	-3.68336	4.9882	ccr-miR-130c	No	885	45	3	160	AGTGCAATATTAAAAGGGCATT
grp10188	2.95639	8.76914	xtr-miR-193	No	1778	1830	603	780	AACTGGCCCGCAAAGTCCCGCT
grp24015	3.29712	4.38034	NA	NA	58	214	25	125	CGGGGTGTCGTACGTAGCAGAGCA
grp24995	-10.0461	4.10172	ipu-let-7f	Yes	253	69	0	227	TGAGGCAGTAGATTGTATAGTT
grp5133	2.96107	8.47818	hhi-miR-182	No	620	2315	211	6038	TTTGGCAATGGTAGAACTCACACTG
grp16711	3.22729	5.4582	NA	NA	56	690	23	179	ATGTGATTTCTGCCCAGTGCTCTGA
grp23443	-3.58559	5.21637	NA	NA	827	69	3	392	TGAGATGAAGCACTGTAGCTCGTTT
grp22243	3.81858	5.13567	NA	NA	16	568	10	241	CTGCCCAGTGCTCTGAATGTCAAA
grp10286	2.93296	9.67539	aca-miR-451-5p	No	854	13741	285	4538	AAACCGTTACCATTACTGAG
grp16175	3.06115	5.85455	NA	NA	104	777	38	308	AGGGGCGAAAGACTAATCGAACC
grp9851	-3.21221	6.02507							TGTAAACATCCTTGACTGGAAGCA
grp8795	2.96641	8.02987	NA	NA	278	3992	95	1980	CGGCGTCCGGAGAGCTCTCGCCGGC
grp26687	2.89423	8.69055	ssc-miR-181a	No	1376	1572	447	3945	AACATTCAACGCTGTCGGTGAGTTT
grp21997	2.8848	8.8101	NA	NA	2042	517	659	2038	ACTCTTTCACTGTTGCGCTACT
grp7447	3.02899	4.33929	NA	NA	140	88	50	23	TGAACGAGATTCCCACTGTCC
grp15352	-2.88279	10.8177	ipu-miR-24b	No	55882	5793	331	3752	TGGCTCAGTTCAGCAGGAAC
grp8807	3.90499	4.72777	NA	NA	12	400	8	217	CTGGAGCGTCGGGCCCATAC
grp27414	2.88038	10.5049	pma-miR-181a-3p	No	1983	14097	638	22014	ACCATCGACCGTTGACTGTACC
grp16619	3.03962	6.3419	NA	NA	100	1197	36	537	CGGTCGGGCTGGGGTGCGAAGC
grp18036	-2.89059	9.51479	oar-let-7f	No	19861	2456	117	4352	TGAGGTAGTAGATTGTATAGT
grp22959	3.61889	4.26839	NA	NA	24	261	13	130	TTTGATCCTTCGATGTCGGCTCT
grp18431	3.13337	6.5793	NA	NA	65	1666	25	547	ACATGGGTCAGTCGGTCCTAAGG
grp7459	3.15565	5.85314	NA	NA	64	816	25	459	GGATGAACCGAACGCCGGGTTAAGG
grp5911	-2.94295	8.99548	NA	NA	5986	7263	34	2586	TGTAAACATCCTCGACTGGA
grp13507	3.00297	5.43505	NA	NA	114	502	40	197	AGCAGAATTCACCAAGCGTTGG
grp23203	-9.71446	3.68648	NA	NA	201	124	0	37	AGAGGTGAAATTCTTGGACCGGCG
grp23411	-9.70728	3.65435	NA	NA	200	74	0	105	TTAAGGATGGTTGTGACAATG
grp24723	-9.71446	3.61698	NA	NA	201	47	0	134	TGTGCCCTTGGACTACATCGTGT
grp21490	-2.93006	7.71541	NA	NA	5235	1294	30	638	GTTTACGGCCATACCACTCTGAACA
grp8967	-2.96187	8.09753	dre-miR-152	No	3925	1742	22	4057	TCAGTGCATGACAGAACTTTTG
grp7373	-2.93919	8.66731	NA	NA	4566	3639	26	5808	AGAGAACTGAAATCCATGGACTGT
grp24355	3.07014	5.10921	NA	NA	87	404	32	174	ATAGGGGCGAAAGACTAATCGAACC
grp20311	4.31065	3.62926	NA	NA	9	121	8	169	GGTGTCGTACGTAGCAGAGCATC
grp24831	4.47591	4.91043	NA	NA	8	466	8	246	CTCGAAACCCTGTGGCGCAATGA
grp5999	4.31065	4.83284	NA	NA	9	448	8	216	CGTTCCCCGGCGGCGACTCTGGAC
grp7107	3.12507	5.75783	NA	NA	68	796	26	334	TGGTGAACTATGCCTGGGCAGGGC
grp23219	3.50233	4.08892	NA	NA	22	243	11	100	CCGACGTGGCTGTTCCCCCGG
grp24679	-9.66339	3.89208	ipu-let-7f	No	194	61	0	213	GAGGTAGTAGATTGTATAGTT
grp4883	-9.66339	3.39774	ipu-miR-206	No	194	9	0	137	TGGAATGTAAGGAAGTGTGCGG
grp19023	3.34794	5.32328	NA	NA	38	528	17	387	CTCAGACCTCAGCTCAGACGTGAC
grp23079	3.34794	4.83017	NA	NA	38	348	17	258	CCCCGGGGACGGACTGTCCGC
grp20855	-2.81062	13.7766	oar-miR-30a-5p	No	227230	107312	1415	161130	TGTAAACATCCTCGACTGGAAGC
grp19371	3.03412	5.13555	NA	NA	92	423	33	149	GTCTAACACGTGCGCGAGTCGG
grp13674	2.79025	13.3152	ipu-miR-205	No	47697	14219	14415	35277	TCCTTCATTCCACCGGAGTCTG
grp19115	2.98626	6.38685	NA	NA	98	1356	34	408	TGTTAGAACAATGTAGGTAAGGG
grp25091	-9.64845	3.72611	NA	NA	192	109	0	82	AGTGACAGTGAAACTGCGAATGG
grp5359	-9.62576	3.60355	NA	NA	189	112	0	42	GTGAAATTCTTGGACCGGCG
grp12943	4.46262	4.61622	NA	NA	6	418	6	141	TTCTGCCCAGTGCTCTGAATG
grp18103	4.24816	4.15959	NA	NA	7	276	6	129	TCGAAACCCTGTGGCGCAATGAAA
grp25579	4.71462	4.61263	NA	NA	5	426	6	127	GACCCTGTTGAGCTTGACTCTAGT
grp3679	4.71462	4.5106	NA	NA	5	377	6	145	GACCCTGTTGAGCTTGACTCTA
grp13355	3.24499	4.50866	NA	NA	36	337	15	99	GAAAGACTAATCGAACCATCTAGT
grp3487	2.82958	5.41753	NA	NA	325	26	101	13	TGAACAGCAGTTGAACATGGGT
grp2367	-2.8438	11.0986	hhi-miR-21	No	6903	17183	42	56924	TAGCTTATCAGACTGGTGTTGCC
grp1903	-2.88084	7.21276	ipu-miR-199b	No	4385	344	26	556	ACAGTAGTCTGCACATTGGTTAT
grp22011	-3.43886	6.52667	NA	NA	747	439	3	2106	CTTTCAGTCGGATGTTTGCAGCATC
grp355	3.66675	5.2358	NA	NA	16	618	9	266	TTCTGCCCAGTGCTCTGAATGTC
grp8447	3.66675	3.90886	NA	NA	16	205	9	113	TTTGATCCTTCGATGTCGGCTCTTC
grp19111	3.38913	4.92918	NA	NA	26	497	12	152	CGAAAGACTAATCGAACCATCTAGT
grp24643	2.79085	7.30182	NA	NA	400	894	121	2297	TCGGGACTCAGAACACGGATGC
grp16275	2.84158	8.14059	NA	NA	185	5435	58	1277	ACCAAGCGTTGGATTGTTCACC
grp26327	3.117	4.65607	NA	NA	42	329	16	181	TTCCCCGGCGGCGACTCTGGACG
grp5043	-4.14872	4.53772	bbe-let-7a-5p	No	410	147	1	165	TGAGGTAGTAGGTTGTATAGA
grp20087	3.18698	4.78115	NA	NA	40	439	16	86	ATATGTGAGGTCGGACCTATCT
grp1811	3.75844	3.64161	NA	NA	15	159	9	102	CGAGTCGGAGGGTTCCCCCCCCC
grp5227	3.85635	4.37426	NA	NA	14	294	9	170	CACGATCCTTCTGGCTTTTT
grp20662	2.73355	8.01085	NA	NA	1311	945	381	211	AGCCCTCGAGCCAAGCTTTTGT
grp11087	2.8732	5.49105	NA	NA	131	515	42	194	CGTGGCTGTTCCCCCGGGGACG
grp22471	2.92876	4.44177	NA	NA	105	183	35	72	CCAAGGGAACGGGCTTGGCAGA
grp17187	-2.77978	8.01343	ipu-miR-101a	No	6289	1863	40	469	TACAGTACTGTGATAACTGAAA
grp14591	3.04301	4.25505	NA	NA	47	235	17	111	CAGTATGAGTACAGACCGTGAAAGC
grp20203	-2.73289	9.21741	hhi-let-7c	No	12783	1058	84	8693	TGAGGTAGTAGGTTGTATGGTT
grp4397	-2.82268	7.34668	NA	NA	3564	248	22	2215	TCAGTGCATTACAGAACTTTGTATC
grp19475	2.81247	6.17915	NA	NA	179	774	55	538	CTGGCACTGTGAAGAGACATGAGA
grp13587	3.07388	5.09129	NA	NA	46	552	17	122	CACGGACCAAGGAGTCTAACACG
grp7531	-4.08766	4.93981	ipu-miR-140	No	393	117	1	517	CACAGGGTAGAACCACGGACA
grp20751	3.50091	4.67551	NA	NA	20	399	10	158	CAGCCTCTGGCATGTTAGAACA
grp18831	-2.97381	6.72617	NA	NA	1620	370	9	1815	TCAGTGCACTACAGAACTTTGTATC
grp8048	-2.67581	12.9848	ipu-miR-148	No	178439	24012	1220	100016	TCAGTGCATTACAGAACTTTGT
grp5478	2.6811	8.15891	ipu-miR-205	No	1331	683	373	1877	TCCTTCATTCCACCGGAGTCTGTT
grp8131	2.67496	7.55935	NA	NA	903	932	252	486	CCCTCGAGCCAAGCTTTTGT
grp24615	2.8756	5.42242	NA	NA	84	570	27	259	GAAAGAAGACCCTGTTGAGCTTGA
grp7413	-2.70404	8.15885	ipu-miR-101a	No	7608	1583	51	550	TACAGTACTGTGATAACTGAAT
grp24200	2.70407	7.47495	NA	NA	337	2348	96	1209	TAGGACCCGAAAGATGGTGAAC
grp20419	3.31977	4.00009	NA	NA	25	210	11	115	AAACTCTGGTGGAGGTCCGCAGC
grp17931	2.88806	5.1391	NA	NA	74	462	24	205	CTGGCTTAGAACTGGTGCGGACCAG
grp12399	3.97001	5.01501	NA	NA	10	509	7	269	AGACCCTGTTGAGCTTGACTCTA
grp6683	3.97001	4.91951	NA	NA	10	507	7	195	GCTGGGTCGGTCGGGCTGGG
grp7547	2.74118	7.35145	NA	NA	147	2748	43	1121	TTAGAACAATGTAGGTAAGGGAAG
grp24835	-4.03155	5.13657	NA	NA	378	310	1	395	TTCAGTCATTGTTTCTGGTAGATC
grp12350	2.90287	6.41359	NA	NA	61	1243	20	912	TCTGCCCAGTGCTCTGAATGTC
grp15519	2.83221	6.19271	NA	NA	93	979	29	698	CTGGAGCGTCGGGCCCATACCCGGC
grp18739	-9.44746	3.46658	aja-miR-143	No	167	31	0	149	GAGATGAAGCACTGTAGCTCG
grp21303	-9.44746	4.34357	NA	NA	167	287	0	85	GTAGTTGGATCTTGGGATCG
grp128	-2.62149	10.103	ipu-miR-101a	No	26623	7842	189	2694	TACAGTACTGTGATAACTGAA
grp18591	2.81999	5.97399	NA	NA	110	896	34	349	AAAGACTAATCGAACCATCTAGTAG
grp14066	-2.632	10.37	ipu-miR-181a	No	15183	12139	107	18357	AACATTCAACGCTGTCGGTGA
grp17759	3.43888	3.86214	NA	NA	23	196	11	91	CTCCATCCAAGGCTAAATACCGGCA
grp4515	-2.79083	6.28618	ola-miR-24b-5p	No	2219	247	14	193	TGCCTACTGAGCTGATAACAGT
grp14863	3.41082	4.62737	NA	NA	17	411	8	130	TAACTATGACTCTCTTAAGGTAG
grp2327	2.82209	5.28823	NA	NA	71	523	22	269	AACCGAACGCCGGGTTAAGGC
grp1218	-2.80908	6.86019	NA	NA	1766	900	11	1185	AGGGCTTAGTTCACTGGTGAAC
grp8848	-2.74685	6.79206	ipu-miR-140	No	2306	324	15	1308	CCACAGGGTAGAACCACGGA
grp26228	-2.57838	12.8721	ccr-miR-30d	No	131378	45039	961	91812	TGTAAACATCCCCGACTGGAAGC
grp21599	2.68072	5.48999	NA	NA	189	333	53	297	CCGCGACGAGTAGGAGGGCC
grp4728	-2.73171	7.7534	ipu-miR-192	No	2586	1796	17	2946	ATGACCTATGAATTGACAGCC
grp10455	-3.97714	4.19927	NA	NA	364	48	1	186	TGAGATGAAGCACTGTAGCTCGCTC
grp24727	2.95292	4.40907	NA	NA	53	267	18	117	ACGTGCAAATCGGTCGTCCGACCT
grp26179	2.87383	7.13663	NA	NA	56	2741	18	742	CCAAGCGTTGGATTGTTCACCC
grp22031	3.03869	6.55955	NA	NA	36	1802	13	492	GTACGTGATAGGACCCGAAAGATGG
grp6451	2.99942	5.57939	NA	NA	37	789	13	305	TTATGACTGAACGCCTCTAAGT
grp1591	4.20009	3.10944	NA	NA	6	96	5	104	CCTCAGGATAGCTGGCACTCG
grp23375	2.68468	6.68802	NA	NA	160	1378	45	901	CGTGGATCGCCTCAGCTGCGGC
grp19323	-3.43658	4.42161	NA	NA	498	67	2	128	TTGGAATGTATTTTGTAATGC
grp3099	3.49703	5.473	NA	NA	16	789	8	257	TGACTCTAGTCTGGCACTGTGAAG
grp18951	-3.07628	4.96564	NA	NA	774	167	4	45	TGAGAACTGTTTTCCATAGATA
grp3063	-9.36766	3.69658	NA	NA	158	154	0	37	TAATGGAATAGGACTCCGGT
grp25155	2.69991	6.77996	NA	NA	109	1661	31	989	TTTCCGAATCGTGGGGCGATGGC
grp4019	2.71318	4.35316	NA	NA	108	151	31	114	TCAACCACTGTAGACGGTGAC
grp23543	2.54019	9.20671	cgr-miR-181a-3p	No	1806	3410	459	7530	ACCATCGACCGTTGATTGTAC
grp14383	3.06802	4.59038	NA	NA	38	356	14	121	CGAGTCGGAGGGTTCCCCCCC
grp26503	2.89342	5.72589	NA	NA	46	763	15	510	CGGCGGCGACTCTGGACGCGC
grp4795	2.89342	5.95745	NA	NA	46	1022	15	445	TTTCTGCCCAGTGCTCTGAATG
grp11183	3.2795	4.45873	NA	NA	21	331	9	148	CTTCTGATCGAGGCTCCGCC
grp19383	3.2795	5.01737	NA	NA	21	548	9	176	TCTGCCCAGTGCTCTGAATGTCAAA
grp24295	-9.34004	3.69318	NA	NA	155	62	0	181	AACATTCAACGCTGTCGGTGAGTAC
grp7611	3.42218	3.91074	NA	NA	19	199	9	120	TCCCCGGCGGCGACTCTGGACG
grp22547	2.66589	5.66516	NA	NA	108	689	30	291	CCGGGCGTGGGAAATGTGGC
grp23519	-2.58527	7.1211	hhi-let-7c	No	3710	325	27	867	TGAGGTAGTAGGTTGTATGGT
grp7099	-2.48073	11.6056	oar-miR-26a	No	98633	6189	772	6366	TTCAAGTAATCCAGGATAGGCT
grp22591	2.72298	5.59224	NA	NA	83	684	24	308	GCAGCTGGCTTAGAACTGGTGCGGA
grp13179	2.63005	4.4516	NA	NA	144	135	39	80	CTTTGGTGACTCTAGATAACC
grp7732	2.48126	8.34874	ccr-let-7b	No	1951	350	476	1309	TGAGGTAGTAGGTTGTGTGGTT
grp25131	-2.49463	8.33725	ipu-miR-27b	No	9805	666	76	958	TTCACAGTGGCTAAGTTCTGC
grp14055	-9.26371	3.5897	NA	NA	147	71	0	143	ATGCGCTTTTCTTAAAACCTGAAC
grp16327	-9.29281	3.6399	NA	NA	150	127	0	69	AGGTGAAATTCTTGGACCGGCG
grp13779	-2.83881	6.22419	NA	NA	984	892	6	355	AGAACGAAAGTCGGAGGTTCG
grp9635	-3.3315	4.80831	NA	NA	463	144	2	290	TGAGGTAGTTGGTTGTATAGTTAT
grp12787	-2.4396	12.3618	oar-miR-148a	No	78353	32706	631	77461	TCAGTGCACTACAGAACTTTGT
grp15975	-2.6947	5.65523	hhi-let-7c	No	1335	104	9	275	TGAGGTAGTAGGTTGTATGGTTT
grp24399	2.51531	7.54464	NA	NA	224	3311	56	831	GAGGCGTAGAATAAGTGGGAGGCCC
grp16475	2.47672	5.46599	ccr-let-7b	No	374	38	91	106	TGAGGTAGTAGGTTGTGTGGTTT
grp12703	-9.24398	3.62845	NA	NA	145	115	0	89	TCAGACCTCAGCTCAGACGTC
grp16378	-2.41179	12.2906	ipu-let-7f	No	127404	13580	1046	39993	TGAGGTAGTAGATTGTATAGTT
grp9551	2.59059	6.61728	NA	NA	129	1399	34	881	TTCCCCCGGGGACGGACTGT
grp2471	2.45025	9.27162	NA	NA	427	11777	102	3745	ATCTGTGGAATCAGCTCTTAAA
grp17877	-2.44148	8.53072	tgu-miR-140-3p	No	7834	1340	63	4040	TACCACAGGGTAGAACCACGGACT
grp14639	2.50722	6.395	NA	NA	185	1196	46	417	CCCGAAAGATGGTGAACTATG
grp10955	2.74529	5.99032	NA	NA	51	1122	15	332	TTGACTCTAGTCTGGCACTGTGA
grp22724	-2.5715	6.76456	NA	NA	1906	393	14	1525	TACCCTGTAGAACCGAATTTGTATC
grp2447	3.21844	3.92896	NA	NA	17	222	7	106	CCCGGGGACGGACTGTCCGCA
grp25107	2.75625	5.16839	NA	NA	54	547	16	201	GGAAGTCGGAACCCGCTAAG
grp6159	2.53292	4.33481	NA	NA	158	31	40	174	CTTCATTCCACCGGAGTCTG
grp17228	2.49908	8.02462	NA	NA	182	4950	45	1432	TGACTCTAGTCTGGCACTGTGAAGA
grp26531	2.36972	9.00339	NA	NA	3432	641	775	578	TCGTTTCCCGGCCAATGCACCA
grp13083	2.68196	4.45673	NA	NA	64	280	18	109	CAAGCCGGATCCGTAACTTCGGG
grp7723	-3.01299	4.68986	NA	NA	556	179	3	47	TAGAGGTGAAATTCTTGGACCGG
grp25915	-3.73631	4.02927	NA	NA	308	123	1	49	AGAGGTGAAATTCTTGGACCGG
grp26366	-2.36048	10.2912	ccr-miR-30d	No	15987	12162	136	13858	TGTAAACATCCCCGACTGGAAG
grp13851	3.39635	4.4814	NA	NA	15	367	7	126	TGGGTCAGTCGGTCCTAAGG
grp15735	-8.84619	3.61826	NA	NA	110	154	0	61	TGACTCTAGATAACCTCGGG
grp19019	3.30465	3.69118	NA	NA	16	178	7	98	TTTTGATCCTTCGATGTCGGCTCTT
grp7715	3.59931	4.89378	NA	NA	13	504	7	177	GGGGCCCAAGTCCTTCTGATC
grp9095	3.59931	5.0874	NA	NA	13	581	7	212	ATTATGACTGAACGCCTCTAA
grp24359	2.61494	6.02277	NA	NA	82	955	22	533	ACGGTGGCCATGGAAGTCGGAACC
grp27435	-2.78096	5.44573	ipu-miR-140	No	788	286	5	307	ACCACAGGGTAGAACCACGGACG
grp1423	-9.14107	3.34613	aca-miR-10a-5p	No	135	32	0	148	ACCCTGTAGATCCGAATTTGTG
grp339	-9.11957	4.05457	ipu-miR-181a	No	133	176	0	159	AACATTCAACGCTGTCGGTGT
grp4135	-9.14107	4.08611	NA	NA	135	217	0	106	CGTTACTTGGATAACTGTGGTA
grp725	-2.33026	9.85429	oar-miR-199a-3p	No	24519	2670	213	5498	ACAGTAGTCTGCACATTGGTT
grp16182	2.37123	7.91543	NA	NA	367	3654	83	1863	CGTGACGACCCGCTGAATTTAAGC
grp15803	2.97017	3.56167	NA	NA	29	132	10	102	CCCGTGGATCGCCTCAGCTGCGGC
grp278	2.38616	7.15964	NA	NA	245	2055	56	1106	CGCCCGTGGACGGTGTGAGGC
grp14162	-2.41414	7.37106	NA	NA	2685	1130	22	1746	TACTTGAAACAGTGTCTGAGA
grp12087	-8.79287	3.30907	NA	NA	106	100	0	65	TTTGTGGGTTTCCTGAACCGGGGC
grp7315	-8.81978	3.29255	NA	NA	108	108	0	47	GAAAGTCGGAGGTTCGAAGA
grp20695	2.67426	4.39607	NA	NA	50	280	14	126	AAGATGGTGAACTATGCCTGGGC
grp18407	2.49793	3.57208	NA	NA	93	90	23	30	TCTAACACGTGCGCGAGTCGGA
grp14051	2.7839	4.59535	NA	NA	43	364	13	115	GTAACTTCGGGATAAGGATTGGCT
grp887	2.48523	5.33155	NA	NA	102	227	25	728	TAGCTTATCAGACTGGTGTTGGCGT
grp1510	2.43257	7.33956	NA	NA	127	2705	30	1396	TGGTTGATACGGACAGCAGGAC
grp24491	2.36407	7.81471	NA	NA	231	3737	52	1789	TGTTGGTTGATACGGACAGCAGG
grp10488	-2.32132	8.45148	NA	NA	5492	3511	48	2235	GTTTACGGCCATACCACTCTG
grp17312	2.35146	7.84591	NA	NA	242	3699	54	2008	ACGTGATAGGACCCGAAAGATGG
grp25547	-3.14562	5.41454	NA	NA	407	323	2	628	TAGATAGTCAAGTACTGATC
grp1436	-2.26988	9.66414	ipu-miR-24	No	24397	2160	221	1429	TGGCTCAGTTCAGCAGGAACCGT
grp24725	-2.34596	9.90878	ipu-miR-181a	No	3492	13097	30	14689	AACATTCAACGCTGTCGGTGAGA
grp19483	2.3396	6.11954	NA	NA	244	764	54	395	AGCAGTTGAACATGGGTCAGTCGG
grp3811	-2.49575	6.31703	NA	NA	1163	890	9	336	GAGTGACAGTGAAACTGCGAATGGC
grp22895	-2.35267	7.45041	oar-miR-30a-5p	No	2573	1574	22	1512	TGTAAACATCCTCGACTGGAAGCA
grp14951	-9.0531	3.35409	NA	NA	127	90	0	70	TTCAGTCATTGTTTCTGGTAGATT
grp10763	-8.72332	3.81054	NA	NA	101	212	0	42	GGAATAATGGAATAGGACTCCGG
grp26315	2.38126	6.08546	NA	NA	136	891	31	567	CTTTTTGATCCTTCGATGTCGGC
grp5958	2.22395	10.2194	bta-miR-150	No	8765	994	1789	500	TCTCCCAACCCTTGTACCAGTGT
grp10083	-3.59376	3.81781	NA	NA	279	110	1	18	AGACGATCGAACTTGACTATC
grp19875	-2.21956	10.5266	ccr-miR-140-3p	No	40831	2942	383	8361	TACCACAGGGTAGAACCACGG
grp27152	2.20922	12.04	ipu-miR-205	No	30530	3418	6168	3506	TCCTTCATTCCACCGGAGTCT
grp26612	2.30674	8.36266	NA	NA	245	5912	53	2502	CGTGATAGGACCCGAAAGATGGT
grp6353	-2.20864	12.4742	ipu-miR-10b	No	88028	31293	832	83824	TACCCTGTAGAACCGAATTTGT
grp18022	2.29761	8.25542	NA	NA	200	5320	43	2742	TACGTGATAGGACCCGAAAGATGG
grp12875	2.46007	4.29499	NA	NA	83	202	20	121	AAACCGTTACCATTACTGAGCATC
grp24168	2.31808	8.63724	NA	NA	188	7871	41	2460	CAAGCGTTGGATTGTTCACC
grp4546	2.5124	6.82675	NA	NA	68	1654	17	1426	CCGGCGGCGACTCTGGACGCGC
grp14415	3.87891	4.60791	NA	NA	6	391	4	197	TCTGCCCAGTGCTCTGAATG
grp19295	3.87891	3.74381	NA	NA	6	212	4	90	GCCCAGTGCTCTGAATGTCAAAGTG
grp20367	3.87891	3.7679	NA	NA	6	195	4	124	ACCACAGCCAAGGGAACGGGC
grp9616	-2.266	7.72233	ipu-miR-192	No	3634	1726	33	1509	ATGACCTATGAATTGACAGC
grp27255	2.53477	5.8931	NA	NA	63	897	16	513	ACAATGTAGGTAAGGGAAGTCG
grp21871	2.65626	4.68008	NA	NA	47	381	13	135	GTGGACGGTGTGAGGCCGGT
grp9495	2.59644	3.90849	NA	NA	49	171	13	106	GGGGTGTCGTACGTAGCAGAGCAG
grp8319	2.27054	6.91501	NA	NA	237	1885	50	601	ATAGGACCCGAAAGATGGTG
grp6819	-3.04665	4.38434	NA	NA	380	128	2	129	TACTTGAAACAGTGTCTGAG
grp27251	2.63554	5.49445	NA	NA	44	733	12	297	TCCGAATCGTGGGGCGATGG
grp4863	2.61794	6.15949	NA	NA	52	1129	14	648	CCTGTGGCGCAATGAAAGTGAAG
grp14191	-8.67992	3.88136	NA	NA	98	126	0	204	TTTCAGTCATTGTTTCTGGTAGA
grp16183	-8.67992	3.54552	NA	NA	98	152	0	55	CGTAGTTGGATCTTGGGATCGA
grp23599	-8.69454	3.85129	NA	NA	99	0	0	388	CACTCTGAGCGGTGGATCACTCGGC
grp25251	-2.34231	6.22441	ipu-miR-10b	No	1626	346	14	492	TACCCTGTAGAACCGAATTTGTA
grp10848	2.16746	11.1378	hhi-miR-21	No	8687	11185	1705	30267	TAGCTTATCAGACTGGTGTTGGCT
grp15481	2.16291	11.5911	NA	NA	7958	39063	1557	23125	TCAGACCTCAGCTCAGACGTGACGA
grp14195	2.61143	4.59898	NA	NA	41	364	11	137	AAAGCATCGCGAGGGCCGGAG
grp3403	2.72039	6.18316	NA	NA	38	1263	11	533	CGCGTGCCGCGACTGGACGA
grp4202	2.23619	7.38091	NA	NA	233	2693	48	1173	TCAGTCGGTCCTAAGGGATGGGC
grp10135	2.23208	5.11397	NA	NA	297	121	61	112	TCGACTCCCGGTATGGGAACCA
grp7071	-3.51955	4.49879	ipu-miR-148	Yes	265	73	1	405	TCAGCGCATTACAGAACTTTGT
grp25363	2.66053	4.72363	NA	NA	36	404	10	165	TAACTATGACTCTCTTAAGG
grp20129	-2.14479	11.7768	oar-miR-27a	No	95149	11631	940	13735	TTCACAGTGGCTAAGTTCCGC
grp20435	-2.78898	4.53175	ccr-miR-140-3p	No	476	108	3	140	TACCACAGGGTAGAACCACGA
grp21407	2.40354	4.43004	NA	NA	82	238	19	136	CATGAATGGATGAACGAGATTCC
grp1399	-2.4141	6.05105	ipu-miR-140	No	977	421	8	765	CCACAGGGTAGAACCACGGACA
grp5763	2.30898	5.95314	NA	NA	143	807	31	470	CTGGCACTGTGAAGAGACATGAG
grp10259	-8.89761	3.18984	NA	NA	114	92	0	42	AATAACAGGTCTGTGATGCC
grp11019	3.06009	3.75132	NA	NA	19	162	7	138	TCCCCGGCGGCGACTCTGGACGCG
grp12851	-8.92265	3.93555	ccr-miR-203a	No	116	100	0	247	TGAAATGTTTAGGACCACTTGC
grp2307	2.91741	3.91286	NA	NA	21	210	7	115	TTTTGATCCTTCGATGTCGGCTCT
grp11251	2.81834	4.3626	NA	NA	29	284	9	165	TGGGTCGGGGTGTCGTACGTAGCAG
grp11719	-2.99647	4.75064	NA	NA	367	151	2	333	CATTGCACTTGTCTCGGTCTGAAT
grp10933	-2.16511	8.52344	NA	NA	5647	3749	55	2297	GTTTACGGCCATACCACTCTGA
grp19507	2.17619	6.97728	NA	NA	329	1641	65	867	CGTGCCGCGACTGGACGAGGCGC
grp25823	2.45033	5.9536	NA	NA	71	1032	17	369	TCGGGATAAGGATTGGCTCTAAGG
grp4735	-3.37071	3.51155	NA	NA	239	6	1	122	TGAGGTAGTAGGTTGTATGGTTATC
grp5671	-2.98463	5.31348	NA	NA	364	556	2	178	GTGACTCTAGATAACCTCGGGC
grp15427	3.08262	3.65303	NA	NA	16	163	6	116	AAACCGTTACCATTACTGAGAATC
grp20675	-8.57328	3.76726	NA	NA	91	200	0	56	GTGACTCTAGATAACCTCGG
grp21907	3.37728	4.90261	NA	NA	13	520	6	168	AAATGCCTCGTCATCTAATTAG
grp27431	2.44172	4.37546	hhi-miR-21	No	63	179	15	255	TAGCTTATCAGACTGGTGATGGC
grp16070	2.21508	8.15573	NA	NA	197	5312	40	1957	CGTGCCGCGACTGGACGAGGC
grp12599	2.16266	5.4887	NA	NA	373	180	73	116	ATTCTTGGACCGGCGCAAGACGAGC
grp27262	-2.1198	9.12354	tgu-miR-101-3p	No	10546	4698	106	2782	GTACAGTACTGTGATAACTGAA
grp23299	-3.49209	5.20057	hhi-miR-182	No	260	228	1	709	TTTGGCAATGGTAGAACTCACAATC
grp27385	-2.10387	10.1446	tgu-miR-140-3p	No	24205	5953	246	8393	TACCACAGGGTAGAACCACGGACA
grp3225	-2.09341	12.1337	api-let-7	No	82052	20898	840	55798	TGAGGTAGTTGGTTGTATAGTT
grp17525	-2.11444	9.31275	ipu-let-7e	No	9714	3608	98	8939	CTGAGGTAGTAGATTGAATAGTT
grp23799	2.30615	4.23517	NA	NA	97	210	21	61	TGAACTATGCCTGGGCAGGGCGAAG
grp8311	2.48809	5.45686	NA	NA	61	697	15	258	GATCAGGTCTCCTTGGAGTCGG
grp13535	3.79896	4.70658	NA	NA	8	438	5	174	TAACTATGACTCTCTTAAGGTA
grp443	3.63371	5.61164	NA	NA	9	980	5	164	GACTCTAGTCTGGCACTGTGAA
grp24875	-3.34639	4.53167	NA	NA	235	313	1	72	AATAATGGAATAGGACTCCGGT
grp15870	-2.34764	7.40193	NA	NA	933	3143	8	564	TGAAAAGAACTTTGAAGAGAGA
grp26767	-2.14663	7.14423	ipu-miR-148	No	2940	316	29	1712	TCAGTGCATTACAGAACTTTGTT
grp14668	-2.19535	7.64319	mdo-miR-34c-5p	No	1783	1141	17	4172	AGGCAGTGTAGTTAGCTGATTGC
grp7375	-2.16044	6.25336	mdo-miR-130c-3p	No	2252	121	22	176	CAGTGCAATGTTAAAAGGGCAT
grp8527	2.51066	6.72202	NA	NA	48	2089	12	482	GACTCTAGTCTGGCACTGTGA
grp21281	2.05838	8.50295	cgr-miR-221-3p	No	1544	2907	281	2934	AGCTACATTGTCTGCTGGGTTTC
grp5673	-2.04867	13.0341	ccr-miR-725	No	62122	113258	656	92127	TTCAGTCATTGTTTCTGGTAGA
grp18571	2.04636	8.07556	ipu-miR-99b	No	2305	128	416	338	CACCCGTAGATCCGATCTTGTG
grp17587	-2.37013	4.91774	NA	NA	711	46	6	244	TCAGTGCATCACAGAACTTTGTATC
grp16459	-3.2773	3.94067	NA	NA	224	82	1	162	GTGAAATGTTTAGGACCACTTGAC
grp5199	-3.29011	3.81648	ipu-miR-27b	No	226	104	1	80	GTTCACAGTGGCTAAGTTCTG
grp18853	-2.06257	8.6792	NA	NA	5642	3873	59	3792	TGTAAACATCCCCGACTGGA
grp2427	2.25917	5.41714	ola-miR-181a-3p	No	105	297	22	737	ACCATCGACCGTTGACTGTACT
grp3986	-2.0887	7.16448	hhi-miR-21	No	3019	771	31	924	TAGCTTATCAGACTGGTGTTGA
grp14775	2.55317	4.9569	NA	NA	31	496	8	211	GGTGTTGGTTGATACGGACAG
grp6591	2.55317	4.20112	NA	NA	31	243	8	160	GCGACTCTGGACGCGCGCCG
grp21835	2.00588	9.55853	hhi-miR-181b	No	2912	3817	511	11456	AACATTCATTGCTGTCGGTGGGTT
grp7835	-3.24476	3.67655	NA	NA	219	72	1	90	ACTCTCTGAGCAAAACTGATGATT
grp27234	2.11214	7.3269	NA	NA	201	2698	38	1128	CGTACGTGATAGGACCCGAAAGATG
grp25694	-2.08703	7.31965	ccr-miR-30d	No	2432	1393	25	1265	TGTAAACATCCCCGACTGGAAGT
grp18981	2.04994	7.74288	NA	NA	337	3343	61	1709	ACGTGACGACCCGCTGAATTTAAGC
grp21711	1.98394	11.0141	NA	NA	6087	23399	1052	19242	TCAGACCTCAGCTCAGACGTGAC
grp12819	-8.47514	3.19377	NA	NA	85	72	0	102	AACATTCAACGCTGTCGGTGAGAAT
grp20279	-8.45812	4.037	NA	NA	84	188	0	182	AGAACTGAAATCCATGGACTGT
grp2363	2.15972	6.2561	NA	NA	133	1159	26	535	TTAGAACAATGTAGGTAAGGGA
grp10031	2.32969	5.91289	NA	NA	59	1021	13	387	GAAGTCGGAACCCGCTAAGGAG
grp11699	2.40467	4.78873	NA	NA	56	391	13	181	ATGAGTACAGACCGTGAAAGC
grp11647	2.19209	7.12695	NA	NA	105	2327	21	1288	CTGGCTTAGAACTGGTGCGGAC
grp18643	2.16493	5.83097	NA	NA	107	854	21	374	CGAGACCGATAGCCAACAAGTACC
grp26571	2.66848	4.73801	NA	NA	25	412	7	201	CCCTGTTGAGCTTGACTCTAGTC
grp14135	2.69882	5.03479	NA	NA	28	566	8	165	GAACATGGGTCAGTCGGTCCT
grp22735	2.75084	3.79458	NA	NA	27	188	8	97	CCTGATTCTGGGTCGGGGTGTCG
grp2059	2.06766	5.98595	NA	NA	180	908	33	293	GATAGGACCCGAAAGATGGTG
grp3307	-2.05895	6.54706	oar-let-7f	No	2099	467	22	453	TGAGGTAGTAGATTGTATAG
grp10543	-2.72495	4.71383	ccr-miR-30d	No	304	130	2	404	GTAAACATCCCCGACTGGAAGC
grp24343	2.07045	5.89295	NA	NA	196	796	36	270	GTTGAACATGGGTCAGTCGGT
grp8320	-2.00328	8.15717	NA	NA	3396	3172	37	2391	TTCAGTCATTGTTTCTGGTAGAA
grp3696	-1.9506	8.58305	NA	NA	10883	676	123	1425	CAGTGCAACAATAAAAAGGGC
grp14751	2.26987	4.83037	NA	NA	71	367	15	214	AGGATTGGCTCTAAGGGCTGGGT
grp23342	-1.9223	10.541	sha-miR-30e	No	28283	9430	326	11986	TGTAAACATCCTTGACTGGAAGCT
grp11506	1.94536	7.97191	NA	NA	713	3748	120	1029	GATATGTGAGGTCGGACCTAT
grp19202	-1.96211	8.33354	ccr-miR-30d	No	3568	3433	40	3294	TGTAAACATCCCCGACTGGAA
grp25499	2.76495	4.27227	NA	NA	20	286	6	151	CCTTTCCGAATCGTGGGGCGATGG
grp27063	2.76495	5.69829	NA	NA	20	869	6	441	CTGCCCAGTGCTCTGAATGTC
grp8619	2.99641	4.19354	NA	NA	17	267	6	148	CTCGAAACCCTGTGGCGCAATGAAA
grp18568	2.00176	7.29432	NA	NA	217	2411	38	1441	TCCGAATCGTGGGGCGATGGC
grp21239	-2.17892	6.66214	oar-miR-30a-3p	No	830	1183	8	1087	CTTTCAGTCGGATGTTTGCAGA
grp24263	2.25378	4.41446	NA	NA	67	287	14	107	CTTAGAACTGGTGCGGACCAGGG
grp12041	2.15802	8.17465	NA	NA	87	5553	17	2287	CAAGCGTTGGATTGTTCACCC
grp13903	-8.36984	3.57287	NA	NA	79	105	0	154	GGTGTAATGGTTAGCACTCTGGA
grp20699	-8.35152	3.26778	NA	NA	78	93	0	94	TTCGGTCATTGTTTCTGGTAGA
grp7739	2.0028	4.21367	NA	NA	194	33	34	135	TCATTTCTCGCTGGGGCCTCCA
grp20631	2.21279	5.54004	NA	NA	64	812	13	191	ACGGACCAAGGAGTCTAACACGTG
grp22623	-1.97866	7.43363	bbe-let-7a-5p	No	2256	1671	25	1528	TGAGGTAGTAGGTTGTATAG
grp11337	-1.90974	8.34547	ipu-let-7f	No	8343	896	97	1690	TGAGGTAGTAGATTGTATAGTTA
grp1955	1.91558	8.6188	NA	NA	649	6791	107	2214	CGGACCAAGGAGTCTAACACGTGC
grp13315	1.91133	6.27258	mdo-miR-34a-5p	No	657	359	108	123	TGGCAGTGTCTTAGCTGGTTGTT
grp19636	1.87381	11.9791	ipu-miR-205	No	25262	12035	4045	35207	TCCTTCATTCCACCGGAGTCTGT
grp3964	-1.90211	8.70006	ipu-miR-222a	No	6588	3778	77	2879	TGCTCAGTAGTCAGTGTAGATT
grp5543	2.11633	5.20681	NA	NA	79	500	15	299	TGGCACTGTGAAGAGACATGAGAGG
grp27658	-1.92853	8.22383	NA	NA	2876	2596	33	4526	AACATTCATTGCTGTCGGTGG
grp5356	-1.91701	7.63836	ipu-miR-192	No	3026	1139	35	2557	ATGACCTATGAATTGACAGCCA
grp8587	2.15321	4.66391	NA	NA	77	342	15	139	ACGTGCAAATCGGTCGTCCGACC
grp27534	1.87022	8.84983	NA	NA	820	7974	131	2444	ACGGACCAAGGAGTCTAACACGTGC
grp26155	1.97216	7.52658	NA	NA	169	3295	29	1325	TGTTGGTTGATACGGACAGCAGGAC
grp15919	1.87443	9.06248	NA	NA	699	8742	112	4788	CTAGTCTGGCACTGTGAAGAGAC
grp27027	-2.41401	4.35314	NA	NA	367	161	3	65	AGGTGAAATTCTTGGACCGGCGC
grp9695	2.17041	5.04099	NA	NA	71	501	14	169	GGGACGGACTGTCCGCAGTGCG
grp24443	1.99379	5.85941	NA	NA	132	973	23	170	GATATGTGGGGTCGGACCTATC
grp17335	2.37934	5.83914	NA	NA	35	882	8	589	AGACCCTGTTGAGCTTGACTCT
grp9625	-1.83556	11.4285	ipu-miR-24	No	75240	8855	921	6588	TGGCTCAGTTCAGCAGGAACAGT
grp25891	1.93037	5.59586	NA	NA	204	526	34	323	TCTGGCACTGTGAAGAGACATGAG
grp20867	2.07762	6.83795	NA	NA	92	2214	17	510	ACCAAGCGTTGGATTGTTCAC
grp20195	1.99876	5.44766	hhi-miR-21	No	143	298	25	695	TAGCTTATCAGACTGATGTTGGC
grp13469	1.82817	10.4939	cgr-miR-98	No	12995	1317	2016	1131	TGAGGTAGTAAGTTGTATTGTT
grp20415	1.82729	9.5334	oar-miR-150	No	6811	698	1056	356	TCTCCCAACCCTTGTACCAGTG
grp22666	1.86443	7.79329	NA	NA	597	3102	95	1507	AGCGGAGGAAAAGAAACTAACC
grp20491	2.04777	6.19891	NA	NA	105	1178	19	519	CGTACGTGATAGGACCCGAAAG
grp15175	-1.87014	7.08076	ipu-miR-23b	No	3766	377	45	247	ATCACATTGCCAGGGATTACC
grp10739	3.16427	4.57045	NA	NA	10	428	4	111	ACTCTAGTCTGGCACTGTGAA
grp20251	3.47779	4.69656	NA	NA	8	386	4	260	ACCCTGTGGCGCAATGAAAGTGA
grp2379	3.16427	5.3586	NA	NA	10	682	4	354	CGAAACCCTGTGGCGCAATGAAAG
grp2745	-1.8323	8.43056	NA	NA	8233	1417	101	1680	AAGCAGCACGTATATACTGGAGA
grp23746	-1.94931	8.65656	NA	NA	1415	8094	16	1606	TGAAAAGAACTTTGAAGAGAG
grp24447	2.21827	5.40325	NA	NA	49	629	10	380	AGAACAATGTAGGTAAGGGAAG
grp5413	-1.91375	7.03278	tgu-miR-101-3p	No	1898	1426	22	602	GTACAGTACTGTGATAACTGAAA
grp15886	2.07062	7.00131	NA	NA	87	1992	16	1467	CCCGGCGGCGACTCTGGACGC
grp253	1.90006	7.87429	NA	NA	239	3601	39	2659	CCGGCGGCGACTCTGGACGC
grp6619	1.88208	7.15676	NA	NA	242	2269	39	1046	CCGAATCGTGGGGCGATGGC
grp703	2.0119	3.72847	NA	NA	119	109	21	26	TTATCTGGTAAAGCGAATGATAAGA
grp6943	1.97213	6.89632	NA	NA	134	1952	23	994	TTGGTTGATACGGACAGCAG
grp15271	-2.37014	3.97908	ccr-miR-140-5p	No	356	18	3	131	AGTGGTTTTACCCTATGGTAG
grp21199	2.30896	4.7621	NA	NA	46	420	10	155	ACTTCGGGATAAGGATTGGCTCTA
grp20064	1.77194	12.5385	hhi-miR-21	No	20817	44154	3106	88958	TAGCTTATCAGACTGGTGTTGGCA
grp24843	2.00146	4.94693	NA	NA	97	374	17	242	CCGTGGATCGCCTCAGCTGCGGC
grp4836	1.93989	7.52686	NA	NA	143	3451	24	1187	GTTGGTTGATACGGACAGCAGG
grp27487	1.8351	6.9398	NA	NA	327	1602	51	1047	CGGCGACTCTGGACGCGCGCCGGG
grp2368	-1.76622	11.8097	bbe-miR-184-3p	No	56838	23561	730	40412	TGGACGGAGAACTGATAAGGG
grp27491	2.03519	6.00597	NA	NA	78	997	14	552	CCTGTGGCGCAATGAAAGTGAAGG
grp16019	1.88027	5.80583	hhi-miR-21	No	205	391	33	836	TAGCTTATCAGACTAGTGTTGGC
grp16221	-1.84057	7.48772	NA	NA	2214	1831	27	1543	AGGACTTAGCTAGTTCTGTGAAC
grp26623	-2.20838	4.89159	NA	NA	424	285	4	146	TTGGTGACTCTAGATAACCTCGGGC
grp3147	1.87955	5.82656	NA	NA	174	694	28	468	TTTTGATCCTTCGATGTCGGC
grp4512	1.76196	10.3069	hhi-miR-21	No	1795	8425	266	32044	AGCTTATCAGACTGGTGTTGGC
grp6370	-1.85628	7.2653	oar-miR-148a	No	1741	1033	21	2383	TCAGTGCACTACAGAACTTTGTT
grp13419	-2.04512	6.02312	NA	NA	662	675	7	626	TGAGAACTGTTTTCCATAGATGC
grp14271	-2.51612	3.55737	oar-miR-143	No	263	18	2	87	GAGATGAAGCACTGTAGCTCT
grp3653	-1.76446	8.93053	bbe-miR-100-5p	No	7466	2439	96	6893	AACCCGTAGATCCGAACTTGT
grp1095	-2.96217	4.29358	NA	NA	180	276	1	56	AACTGTGGTAATTCTAGAGC
grp11955	-2.20157	5.67594	ssc-miR-181a	No	422	293	4	975	AACATTCAACGCTGTCGGTGAGTTC
grp12094	-1.8619	6.64596	oar-miR-30a-5p	No	1415	1087	17	465	TGTAAACATCCTCGACTGGAAGA
grp15631	2.01103	4.37034	NA	NA	85	253	15	113	TAAGGGAAAGTTGAAAAGAACT
grp8833	-1.7332	8.80507	NA	NA	12024	843	158	1959	CAGTGCAACAATAAAAAGGGCA
grp1895	1.74275	6.90519	NA	NA	971	656	142	290	AACAATGCAGGACTCTTTCGAGGC
grp9203	-1.79768	6.57486	bbe-miR-184-3p	No	1990	505	25	525	TGGACGGAGAACTGATAAGGA
grp2490	1.73241	8.33116	NA	NA	792	4992	115	1925	CGTAGACGACCTGATTCTGGG
grp7080	1.70628	11.2153	ipu-miR-30c	No	21660	3793	3088	3715	TGTAAACATCCTACACTCTCAGCT
grp22781	-1.73085	8.60601	NA	NA	7446	1770	98	3824	TGGACGGAGAACTGATAAGGGTAT
grp20535	1.77256	6.83522	hhi-miR-21	No	308	1012	46	1785	TAGCTTATCAGACTGGTGTCGGC
grp17935	2.07513	6.84235	NA	NA	65	2283	12	522	ACTCTAGTCTGGCACTGTGAAGA
grp8419	2.05239	3.94688	NA	NA	55	188	10	107	ATTTGGTGTATGTGCTTGGC
grp27226	1.78981	7.16877	NA	NA	258	2343	39	956	GGGACGGACTGTCCGCAGTGC
grp10915	2.26147	4.16739	NA	NA	38	247	8	132	TAACTTCGGGATAAGGATTGGCTC
grp12323	2.22423	4.11772	NA	NA	39	228	8	140	CGGCGTCCGGAGAGCTCTCGC
grp24483	2.33898	6.11226	NA	NA	36	1385	8	238	ACTAATCGAACCATCTAGTAG
grp4588	-1.69341	9.8021	oar-miR-10b	No	9328	8421	126	11620	ACCCTGTAGAACCGAATTTGT
grp26123	-1.86044	6.25427	bbe-miR-184-3p	No	998	462	12	1024	TTGGACGGAGAACTGATAAGGG
grp1440	-1.67674	9.83886	bbe-let-7a-5p	No	18368	4373	251	7563	TGAGGTAGTAGGTTGTATAGT
grp22707	1.98476	6.55373	NA	NA	75	1720	13	573	GGGATAAGGATTGGCTCTAAGGGC
grp20519	1.90117	6.58769	NA	NA	104	1756	17	511	GCAGATCTTGGTGGTAGTAGC
grp10519	-1.99986	5.46638	NA	NA	550	380	6	405	GCCCGGATAGCTCAGTCGGTAGA
grp12451	-8.04445	5.49475	NA	NA	63	903	0	148	GTTTAGACCGTCGTGAGACA
grp17875	2.2285	5.64247	NA	NA	34	975	7	163	ACGGACCAAGGAGTCTAACACGT
grp6699	2.18697	5.49357	NA	NA	35	697	7	425	CCCTGTGGCGCAATGAAAGTGAAG
grp7343	2.27126	5.39374	NA	NA	33	761	7	206	GTGCGGACCAGGGGAATCCGAC
grp14399	2.01763	4.19803	hhi-miR-21	Yes	62	137	11	272	TAGCATATCAGACTGGTGTTGGC
grp5386	-1.85214	7.1049	NA	NA	827	1684	10	1739	AGGACTGTCTAACCTGAGAATGGT
grp27575	1.86411	3.90827	NA	NA	113	150	18	41	TAATCAAGAACGAAAGTCGG
grp1215	2.65253	5.01795	NA	NA	18	568	5	189	CCCAGTGCTCTGAATGTCAAA
grp27495	2.73388	3.82488	NA	NA	17	210	5	102	GGGAACGGGCTTGGCAGAAT
grp8023	2.73388	5.04587	NA	NA	17	563	5	222	ACCCTGTTGAGCTTGACTCTAGTC
grp5140	1.82536	7.15977	NA	NA	129	2338	20	1397	CTGGCTTAGAACTGGTGCGGACC
grp13075	1.70433	7.73553	hhi-miR-21	No	344	1591	49	4807	GCTTATCAGACTGGTGTTGGC
grp11164	1.67116	7.96743	NA	NA	467	4124	65	1703	AAGACTAATCGAACCATCTAGTAGC
grp10071	1.65831	6.12674	ipu-miR-205	No	812	46	112	173	TCCTTCATTCCACCGGAGTCTGTC
grp22529	1.62084	11.4893	aja-miR-142	No	21508	17705	2890	6164	TGTAGTGTTTCCTACTTTATGG
grp13947	-1.82929	5.03988	NA	NA	814	96	10	120	TCCCATATGGTCTAGCGGTTAG
grp2540	-1.69065	7.76473	NA	NA	2291	1835	31	2978	TTTGGCAATGGTAGAACTCAC
grp2951	1.67266	6.77291	NA	NA	366	1428	51	760	CATTCGTAGACGACCTGATTCTGGG
grp18187	-2.38422	5.07199	NA	NA	240	518	2	126	ATAACTGTGGTAATTCTAGAGC
grp22247	-2.37216	3.73819	NA	NA	238	97	2	46	AGAGGATTGACAGATTGATAG
grp14971	2.18569	4.1234	NA	NA	30	277	6	89	GACTAATCGAACCATCTAGTAGC
grp23631	2.18569	4.49106	NA	NA	30	328	6	187	TGTATGTGCTTGGCTGAGGA
grp18936	-1.63494	8.16888	ipu-miR-24b	No	6114	1611	86	1382	TGGCTCAGTTCAGCAGGAACC
grp2930	1.64319	7.96393	NA	NA	674	3592	92	1824	TAGTCTGGCACTGTGAAGAGAC
grp18865	-1.60404	11.0754	ccr-miR-725	No	23171	28217	333	14068	TTCAGTCATTGTTTCTGGTAG
grp1667	-7.5612	5.13598	NA	NA	45	636	0	211	GAATCCGACTGTTTAATTAAAACA
grp2110	1.60352	8.41507	bbe-miR-100-5p	No	3201	579	425	1326	AACCCGTAGATCCGAACTTGTG
grp2531	2.11795	4.27735	NA	NA	42	294	8	103	AACTTCGGGATAAGGATTGGCTCTA
grp27239	2.15251	6.37453	NA	NA	41	1523	8	564	GAAGTCGGAACCCGCTAAGGA
grp571	2.0512	4.54049	NA	NA	44	331	8	179	GCTGCGGGATGAACCGAACGCCGG
grp23263	1.63304	8.68667	NA	NA	664	7432	90	2282	TCTAGTCTGGCACTGTGAAGAGA
grp17959	-1.62328	7.40437	ipu-miR-99b	No	4584	326	65	544	AACCCGTAGATCCGATCTTGT
grp9508	-1.65245	7.78863	NA	NA	2447	3120	34	775	TGAAAAGAACTTTGAAGAGAGAGT
grp25227	1.85642	5.99857	NA	NA	82	1140	13	314	CACCAAGCGTTGGATTGTTCAC
grp1427	1.75378	5.04463	NA	NA	122	400	18	242	CGGGGTGTCGTACGTAGCAGAGCAG
grp12187	3.02984	4.09917	NA	NA	11	285	4	100	GGGGGCCCAAGTCCTTCTGATCG
grp1283	2.79357	4.03362	NA	NA	13	240	4	142	CGTTCCCCGGCGGCGACTCTGG
grp1839	2.79357	4.53574	NA	NA	13	417	4	105	GGCCCATCGAAAGGGAGTCGG
grp22075	2.68852	4.79388	NA	NA	14	436	4	241	CGAAACCCTGTGGCGCAATG
grp22851	2.79357	4.44795	NA	NA	13	384	4	108	TTAGAACTGGTGCGGACCAGGGGAA
grp27003	1.81343	4.05014	NA	NA	91	191	14	76	TGACGTGCAAATCGGTCGTCCGA
grp9505	-1.57716	8.70958	ssc-miR-199b-3p	No	9562	1313	140	2813	TACAGTAGTCTGCACATTGGTT
grp1091	2.33643	4.93667	NA	NA	27	503	6	208	CCTCTGGCATGTTAGAACAATGT
grp17755	2.33643	5.42903	NA	NA	27	728	6	318	GGTGGCCATGGAAGTCGGAACCCGC
grp4123	2.33643	4.11028	NA	NA	27	250	6	129	AGGGAACGGGCTTGGCAGAAT
grp6603	2.33643	5.55388	NA	NA	27	892	6	202	TGGCATGTTAGAACAATGTAGGTAA
grp15902	1.57165	9.35347	NA	NA	1101	11280	143	4550	TCTAGTCTGGCACTGTGAAGAGAC
grp27299	-1.55297	10.5506	cgr-miR-148b-3p	No	34051	4818	507	10302	TCAGTGCATCACAGAACTTTGT
grp19566	1.65472	7.78641	NA	NA	247	3859	34	1736	TCAGTCGGTCCTAAGGGATG
grp3601	1.62065	7.64764	NA	NA	372	3038	50	1824	CGGGATGAACCGAACGCCGG
grp1404	1.56252	8.86601	NA	NA	1015	8265	131	1982	GATATGTGAGGTCGGACCTATC
grp12411	1.88026	4.43085	NA	NA	62	295	10	141	TGGCTCTAAGGGCTGGGTCGG
grp5570	-1.56062	8.2922	NA	NA	3849	1790	57	5023	TAGCTTATCAGACTGGTGTTGGAT
grp2179	-2.73743	3.28798	NA	NA	154	86	1	28	TTTACGGCCATACCACTCTGA
grp303	1.77127	3.96862	NA	NA	87	197	13	48	ATGTGAACAGCAGTTGAACA
grp4086	1.5988	7.18561	NA	NA	287	2363	38	981	CTCTAGTCTGGCACTGTGAAGAGAC
grp23035	2.1466	4.47417	NA	NA	36	345	7	136	GTGGGCCACTTTTGGTAAGCAG
grp24267	2.1466	3.98638	NA	NA	36	213	7	122	CGGCCGTCGCCGGCACTGGTG
grp971	2.0691	4.11043	NA	NA	38	260	7	95	AGCAGCTGGCTTAGAACTGGTGCG
grp12675	1.84317	4.38859	NA	NA	70	256	11	165	CTGTGGCGCAATGAAAGTGAAGGGT
grp16359	-1.50295	11.9573	ipu-miR-30e	No	30750	28952	474	79935	CTTTCAGTCGGATGTTTGCAGC
grp20178	-1.60455	7.11634	bbe-miR-184-3p	No	1323	934	19	2373	TGGACGGAGAACTGATAAGGGCA
grp22842	1.5742	6.64645	hhi-miR-21	No	315	891	41	1501	TAGCTTATCAGACTGGTGTTAGC
grp21173	1.55705	7.70928	NA	NA	381	3233	49	1874	CGGGATGAACCGAACGCCGGG
grp1471	2.43285	3.76991	NA	NA	21	181	5	125	CGACTGGACGAGGCGCCGGCGC
grp8043	1.73463	5.36233	NA	NA	103	608	15	256	TGGAGCGTCGGGCCCATACCCGGC
grp21936	1.67344	7.33561	NA	NA	129	2916	18	1245	CGTGATAGGACCCGAAAGATG
grp20393	-1.48729	12.1496	cgr-miR-181a-5p	No	16236	34271	253	114897	AACATTCAACGCTGTCGGTGAGT
grp167	2.75049	4.95376	NA	NA	10	528	3	229	CTGCCCAGTGCTCTGAATGTCAAAG
grp19975	3.06401	5.22095	NA	NA	8	701	3	192	GAATCCGACTGTTTAATTAAA
grp18423	1.62585	7.32764	NA	NA	163	2636	22	1566	TTGGTTGATACGGACAGCAGGAC
grp4571	1.63355	6.26475	NA	NA	140	1265	19	477	CTAGCAGCTGGCTTAGAACTGGTG
grp23835	-2.22569	6.74332	NA	NA	215	2156	2	435	TGGCATGTTAGAACAATGTAG
grp14163	1.98741	4.19151	NA	NA	46	272	8	95	GTGTCGTACGTAGCAGAGCAGCTC
grp27135	1.92632	4.57651	NA	NA	48	383	8	113	CGGTGGCCATGGAAGTCGGAACCC
grp8383	-7.79612	5.04404	ccr-miR-203a	No	53	406	0	491	GAAATGTTTAGGACCACTTGA
grp14535	-1.84231	4.29255	ola-miR-106a	No	411	86	5	93	TAAAGTGCTTACAGTGCAGG
grp2051	1.6084	7.65535	NA	NA	180	3704	24	1449	GCTGGCTTAGAACTGGTGCGGACC
grp10450	-1.46244	10.1933	cgr-miR-184	No	21257	4656	337	13162	TGGACGGAGAACTGATAAGGGTT
grp23847	2.13876	4.50067	NA	NA	31	359	6	142	GAAGACCCTGTTGAGCTTGACTCT
grp25555	2.0933	6.08449	NA	NA	32	1258	6	427	CAAGCGTTGGATTGTTCACCCA
grp7839	2.04923	3.67145	NA	NA	33	171	6	92	GGTGAACTATGCCTGGGCAGGGC
grp843	2.00647	4.11235	NA	NA	34	234	6	148	CCGGATGAGTAGCCGCTCCC
grp9123	2.0933	5.44652	NA	NA	32	708	6	366	AACCGAACGCCGGGTTAAGG
grp1606	-1.88581	7.78096	NA	NA	339	4254	4	1532	CGGGATTATGACTGAACGCC
grp4479	-1.89851	4.41483	NA	NA	342	79	4	245	AACATTCAACGCTGTCGGTGAGTAT
grp10999	-2.67042	3.61329	NA	NA	147	129	1	55	TTGTGGGTTTCCTGAACCGGG
grp14071	-2.67042	3.05529	NA	NA	147	14	1	93	TGGTTAGGATTCGGCGCTCT
grp223	-2.63068	3.9277	NA	NA	143	193	1	65	TGGATAACTGTGGTAATTCTA
grp4658	1.47243	8.1001	NA	NA	569	4360	69	2137	TAGTCTGGCACTGTGAAGAGA
grp3702	-1.43471	10.3179	cgr-miR-184	No	21038	6605	340	14557	TGGACGGAGAACTGATAAGGGTA
grp13797	-1.46302	7.92611	NA	NA	3471	1476	55	3006	TGGACGGAGAACTGATAAGGGTAA
grp2672	1.52669	7.95621	NA	NA	262	4425	33	1957	CGTGATAGGACCCGAAAGATGG
grp27078	1.42416	17.9611	hhi-miR-21	No	884320	2022983	103681	4284013	TAGCTTATCAGACTGGTGTTGGC
grp26463	1.72492	4.74707	NA	NA	76	404	11	131	TGGTGTTGACGCGATGTGATTTCTG
grp1579	1.52166	4.34968	NA	NA	239	78	30	105	AGTGGTTCTAGACAGTTCAACAGT
grp18247	1.85883	3.88907	NA	NA	44	195	7	107	AAACCGTTACCATTACTGAGCTC
grp21243	-2.4823	3.80291	NA	NA	129	76	1	216	ACCATCGACCGTTGATTGTACAA
grp2614	-1.41066	11.4444	aca-miR-16b-5p	No	56593	11594	930	21804	AAGCAGCACGTATATACTGGAG
grp13447	1.56592	5.76704	NA	NA	139	704	18	533	TCGGGGTGTCGTACGTAGCAGA
grp30	1.41689	7.90202	ipu-miR-200b	No	1380	1343	161	3076	TAATACTGCCTGGTAATGATGATA
grp10569	-1.40171	9.81913	bbe-miR-184-3p	No	17478	5321	289	5505	TGGACGGAGAACTGATAAGGGA
grp13107	2.33135	4.72003	NA	NA	18	422	4	208	CTCAGGATAGCTGGCACTCGTTGG
grp10185	-1.3956	10.1649	hhi-miR-23a	No	29147	3627	484	2736	ATCACATTGCCAGGGATTTCC
grp26675	1.70543	5.09383	NA	NA	63	544	9	206	CTTGTAACACGGACCAAGGA
grp22499	1.494	7.89717	NA	NA	203	4678	25	1332	GTTGGTTGATACGGACAGCAG
grp16190	-1.4202	7.25143	oar-miR-143	No	3492	417	57	936	TGAGATGAAGCACTGTAGCTC
grp14687	-1.37538	9.96506	ipu-miR-199b	No	22625	2332	381	7409	ACAGTAGTCTGCACATTGGTTA
grp16243	1.56352	6.51404	NA	NA	116	1466	15	816	AAGACCCTGTTGAGCTTGACTCT
grp5675	-2.42538	4.41686	ggo-miR-144	No	124	360	1	43	GGATATCATCATATACTGTA
grp12257	1.37354	8.41302	oar-miR-221	No	2385	2547	270	2018	AGCTACATTGTCTGCTGGGTTT
grp21955	2.02188	4.39008	NA	NA	28	309	5	173	CAGGATAGCTGGCACTCGTTG
grp22931	2.02188	5.21128	NA	NA	28	648	5	226	CGCGATGTGATTTCTGCCCAGTGC
grp4464	-1.35593	10.6805	oar-miR-30a-5p	No	19920	18346	340	11600	TGTAAACATCCTCGACTGGAAG
grp2146	1.68541	6.9795	NA	NA	71	1981	10	1526	CAGGATAGCTGGCACTCGTTGGC
grp25562	-1.36901	8.90735	oar-miR-30a-5p	No	5203	6560	88	2114	TGTAAACATCCTCGACTGGAA
grp8459	-2.56895	4.67219	NA	NA	137	250	1	360	CATTGCACTTGTCTCGGTCTGAAA
grp20879	3.82832	3.11136	NA	NA	3	113	2	96	ACCCGCCGCCGGTGTTAGAG
grp9751	-2.00133	3.84902	aca-miR-16b-5p	No	184	61	2	194	AGCAGCACGTATATACTGGAG
grp17731	-1.88914	3.74492	NA	NA	255	33	3	124	CAGTCGGTAGAGCATCAGAC
grp24227	1.39894	7.191	NA	NA	321	2569	37	645	CCGACTGTTTAATTAAAACAAAGC
grp22982	1.36158	8.37886	NA	NA	659	5987	74	1689	TCTGGCATGTTAGAACAATG
grp23051	-1.38667	6.64698	ipu-miR-10b	No	1736	616	29	729	TACCCTGTAGAACCGAATTTG
grp23319	-2.40197	5.33942	NA	NA	122	683	1	254	GCGGAGGAAAAGAAACTAAC
grp10435	-2.06265	3.64488	NA	NA	192	102	2	55	ATCGAACTTGACTATCTAGAGG
grp12351	-1.69027	3.9903	NA	NA	296	106	4	51	AGACGATCGAACTTGACTATCT
grp17523	1.42796	5.1562	hhi-miR-181b	No	187	260	22	456	AACATTCATTGCTGTCGGTGGGTA
grp20830	-1.84902	6.7872	NA	NA	248	1903	3	942	TCTGCGGGATTATGACTGAAC
grp5327	1.44006	4.7936	NA	NA	177	302	21	129	CTTCGGGATAAGGATTGGCTCT
grp16379	2.49891	3.82685	NA	NA	16	203	4	121	TTCCCCGGCGGCGACTCTGG
grp10935	1.6066	5.06393	NA	NA	75	554	10	141	GACGGACTGTCCGCAGTGCGT
grp17603	-1.96966	3.65587	ipu-miR-10b	No	180	51	2	149	TACCCTGTAGAACCGAATTTGC
grp17955	1.63856	5.21876	NA	NA	66	623	9	191	ACAGGGATAACTGGCTTGTGG
grp22027	-1.95356	4.79237	NA	NA	178	312	2	294	ATCTGTGGAATCAGCTCTTAT
grp27287	1.61695	5.74808	NA	NA	67	915	9	351	ATGGGTCAGTCGGTCCTAAGGG
grp19347	1.65454	4.66803	NA	NA	58	360	8	196	CTGTGGCGCAATGAAAGTGAAG
grp12991	-1.41504	5.92048	prd-let-7-5p	No	977	223	16	748	TGAGGTAGTAGGTTGTATAGTTTC
grp18791	1.76417	4.36746	rno-miR-181b-1-3p	No	47	234	7	245	CTCACTGAACAATGAATGCAA
grp7727	1.4891	5.5143	NA	NA	114	673	14	324	CGCTGCGGGATGAACCGAACGC
grp8287	-1.67066	6.03509	NA	NA	292	1129	4	315	TTGACGCGATGTGATTTCTG
grp11039	-2.02463	4.75007	NA	NA	187	209	2	420	AAAGTTCTGTGGTACACTTGG
grp14627	-2.03231	4.50592	aca-miR-143-5p	No	188	130	2	387	GGTGCAGTGCTGCATCTCTGG
grp3499	1.52833	6.95169	NA	NA	103	2023	13	1272	AACGGGCTTGGCAGAATCAG
grp15227	1.3355	6.2294	hhi-miR-21	No	408	580	45	874	TAGCTTATCAGCCTGGTGTTGGC
grp10959	-1.28172	10.8897	NA	NA	24208	17632	435	17310	TGAGAACTGTTTTCCATAGATGGA
grp1611	1.51424	5.06433	NA	NA	96	533	12	133	AAAGACTAATCGAACCATCTAGT
grp7047	1.44265	7.20184	NA	NA	143	2418	17	1480	TACGTGATAGGACCCGAAAGATG
grp6467	1.35069	6.60998	ipu-miR-92a	No	305	670	34	1891	ATTGCACTTGTCCCGGCCTGT
grp15555	-1.93728	3.74536	NA	NA	176	87	2	126	TTTGGCAATGGTAGAACTCACT
grp20115	-1.55143	4.73745	NA	NA	403	240	6	107	AGAACGAAAGTCGGAGGTTC
grp9598	-1.3862	8.81227	ggo-miR-144	No	838	10014	14	979	GGATATCATCATATACTGTAAG
grp5342	-1.34805	7.29784	ipu-miR-30e	No	1224	1293	21	2616	CTTTCAGTCGGATGTTTGCAGCA
grp15575	2.27474	4.14158	NA	NA	14	303	3	94	GTAACTATGACTCTCTTAAGGT
grp18223	2.37979	4.39196	NA	NA	13	354	3	134	ATGCCTCGTCATCTAATTAGT
grp23919	2.37979	3.76841	NA	NA	13	214	3	94	CTTTCCGAATCGTGGGGCGA
grp6759	2.37979	4.06778	NA	NA	13	282	3	97	CGCGATGTGATTTCTGCCCAGTGCT
grp1135	-1.26133	10.2695	NA	NA	20192	9941	368	7403	TGAGAACTGTTTTCCATAGATG
grp5499	-1.432	4.66872	NA	NA	618	65	10	89	ATCACATTGCCAGGGATTTCCATC
grp3607	1.28481	8.8692	NA	NA	742	8434	79	3115	TCTAGTCTGGCACTGTGAAGAGACA
grp497	-1.341	7.2639	rno-miR-144-5p	No	1334	2414	23	453	GGATATCATCATATACTGTAAGT
grp9571	-1.57311	4.34057	NA	NA	341	143	5	97	AAGAACGAAAGTCGGAGGTTC
grp24580	1.28206	7.39162	ola-miR-181a-3p	No	574	1657	61	2365	ACCATCGACCGTTGACTGTAC
grp192	-1.25608	8.56461	bbe-let-7a-5p	No	6342	1965	116	3767	TGAGGTAGTAGGTTGTATAGTTA
grp14067	-1.7215	4.09857	ipu-miR-101a	No	227	179	3	57	TACAGTACTGTGATAACTGACC
grp24647	-1.70875	3.82178	NA	NA	225	122	3	42	GACGATCGAACTTGACTATCT
grp16242	-1.23501	9.6414	ipu-miR-24	No	17618	3553	327	3043	TGGCTCAGTTCAGCAGGAACCG
grp23295	1.64691	4.68195	NA	NA	51	435	7	101	CCTAGCAGCTGGCTTAGAACTGGTG
grp7027	-1.38753	5.24783	ipu-miR-10b	No	719	147	12	304	TACCCTGTAGAACCGAATTTGTT
grp21883	1.66978	4.38545	NA	NA	43	330	6	114	TGCGGGATTATGACTGAACGCCTC
grp23995	-2.30432	3.37649	NA	NA	114	81	1	97	GTTTACGGCCATACCACTCTGATC
grp27059	-2.30432	3.40561	NA	NA	114	120	1	45	TGATTAAGAGGGACTGCCGG
grp22215	1.51347	6.86242	NA	NA	72	2059	9	1004	AAGACCCTGTTGAGCTTGAC
grp9012	1.22211	9.54227	ssc-miR-181a	No	2335	4063	238	17210	AACATTCAACGCTGTCGGTGAGTT
grp20573	-1.23339	9.00452	NA	NA	4198	5924	78	5819	AGGGCTTAGTTCACTGGTGAACA
grp19983	1.33751	7.13476	NA	NA	181	2374	20	1183	GGTGTCGTACGTAGCAGAGCAG
grp2826	1.28026	8.14827	NA	NA	292	5516	31	1640	TGGCATGTTAGAACAATGTAGGT
grp18315	-1.6894	4.5702	NA	NA	222	115	3	407	TTTGTTCGTTCGGCTCGCGTTAAT
grp699	-1.5302	4.56304	NA	NA	331	163	5	199	ATGACCTATGAATTGACAGCCAT
grp15467	1.62998	4.22128	NA	NA	59	248	8	133	TTGGAAAGCGTCGCGCTTCCGGC
grp4595	-6.98006	3.8854	NA	NA	30	233	0	107	GCGGGATGAACCGAACGCATC
grp7575	-7.02699	3.78648	NA	NA	31	212	0	104	CGCGATGTGATTTCTGCCCAG
grp12459	1.33523	7.27202	NA	NA	145	2935	16	943	GTTGAGCTTGACTCTAGTCTGG
grp7191	1.87623	3.96904	NA	NA	31	226	5	114	GAAAATGGATGGCGCTGGAG
grp18991	-1.20546	8.92697	prd-let-7-5p	No	10610	1581	201	2898	TGAGGTAGTAGGTTGTATAGTTT
grp13766	1.19645	8.37069	xtr-miR-15b	No	3905	489	391	1052	CAGCAGCACATCATGATTTGGA
grp20379	-1.23737	6.99057	cgr-miR-148b-3p	No	2051	643	38	1313	TCAGTGCATCACAGAACTTTGTA
grp4335	1.19113	10.7958	ipu-miR-200b	No	14385	8364	1435	15128	TAATACTGCCTGGTAATGATGAT
grp9206	1.24915	7.93009	NA	NA	308	4164	32	2178	CTGGCTTAGAACTGGTGCGGA
grp9552	1.22016	7.74883	NA	NA	609	3293	62	1537	AGGACTTAGCTAGTTCTGTGAACA
grp16392	-1.51268	7.96755	NA	NA	327	4986	5	1592	AATCATTCGTAGACGACCTGA
grp1295	1.37163	5.75046	NA	NA	106	819	12	433	CGCCTAGCAGCTGGCTTAGAAC
grp13007	1.30052	6.49006	NA	NA	195	1422	21	653	CAGTCGGTCCTAAGGGATGGGC
grp2743	1.29825	5.02796	NA	NA	186	209	20	452	TGAAACTCTGAGCGGCAGGTGG
grp14454	1.26249	8.27811	NA	NA	267	5912	28	2196	GTTGGTTGATACGGACAGCAGGAC
grp19187	1.41692	5.12212	NA	NA	77	588	9	146	AAGACTAATCGAACCATCTAGT
grp5427	1.38883	5.25858	NA	NA	96	600	11	215	CTAATCGAACCATCTAGTAGCTGG
grp12346	1.20682	7.73981	NA	NA	456	3660	46	1332	CATCTGCGGGATTATGACTGAACGC
grp1459	-1.28157	6.1001	NA	NA	835	764	15	334	GGTGAAATTCTTGGACCGGC
grp19243	-1.15764	10.7503	hhi-miR-21	No	27064	7952	530	21057	TAGCTTATCAGACTGGTGTTGGT
grp4680	-1.15498	12.5709	bbe-let-7a-5p	No	99595	25143	1954	73834	TGAGGTAGTAGGTTGTATAGTT
grp13343	-1.28413	6.07342	NA	NA	725	696	13	535	TTCAGTCATTGTTTCTGGTAGAT
grp4166	1.42657	6.79117	NA	NA	85	1975	10	881	GGTTGATACGGACAGCAGGAC
grp11703	1.49079	5.97732	NA	NA	65	976	8	634	AGACCCTGTTGAGCTTGACTC
grp3302	1.20139	7.64039	NA	NA	398	3636	40	951	GCAGCTGGCTTAGAACTGGTGC
grp18807	1.2497	6.01727	NA	NA	202	946	21	432	TTAGAACTGGTGCGGACCAGGGG
grp11659	-1.47697	4.17287	NA	NA	319	77	5	143	TCTCAGGGCTGTCCATGTGAGA
grp23358	1.14382	10.1052	NA	NA	4423	14435	427	8730	TCAGACCTCAGCTCAGACGTGA
grp5051	1.21823	4.84298	cgr-miR-19a	No	295	185	30	144	TTGTGCAAATCTATGCAAAACTGA
grp3291	-1.18442	6.5334	NA	NA	1769	516	34	475	TGGACGGAGAACTGATAAGGGAA
grp1171	-1.17365	6.40315	ssc-miR-199b-3p	No	2014	171	39	403	TACAGTAGTCTGCACATTGGTTT
grp7193	-1.11686	10.818	hhi-miR-26	No	45471	4857	916	2643	TTCAAGTAATCCAGGATAGGC
grp13375	1.32843	4.81173	NA	NA	91	399	10	178	CTAAACGTGACGATACCCTAGCGC
grp2599	1.32843	3.51156	ipu-miR-24	No	91	83	10	102	CTGGCTCAGTTCAGCAGGAACAG
grp12959	1.62276	3.84459	NA	NA	37	175	5	143	TTTTGATCCTTCGATGTCGGCT
grp1571	1.58453	4.90969	NA	NA	38	475	5	231	AGGAAAAGAAACTAACCAGGATTC
grp20771	1.54729	4.88352	NA	NA	39	491	5	184	CGATGTGATTTCTGCCCAGTGC
grp20263	-1.22811	5.71098	ipu-miR-363	No	751	225	14	676	AATTGCACGGTATCCATCTGTAT
grp22503	1.34454	5.39098	NA	NA	99	666	11	244	GTGCCGCGACTGGACGAGGCGCC
grp9359	1.22279	3.83199	NA	NA	196	29	20	109	TAATACTGCCTGGTAATGATGATTC
grp4779	-2.17216	3.3688	NA	NA	104	87	1	96	TTCAGTCATTGTTTCTGGTAGAATT
grp5687	-2.14421	3.18634	NA	NA	102	67	1	86	TAACGGAACCCATAATGCAGCATC
grp2615	1.22595	6.15819	NA	NA	176	1225	18	304	ACGGACTGTCCGCAGTGCGTC
grp24667	1.26219	4.04777	NA	NA	143	101	15	157	TATTGCACTTGTCCCGGCCTGTAG
grp11035	-1.12979	7.95354	ipu-miR-92a	No	2705	1533	54	3895	TATTGCACTTGTCCCGGCCTGTA
grp9149	1.09308	11.3885	NA	NA	12843	31883	1197	21141	TCAGACCTCAGCTCAGACGTGACG
grp15143	1.34407	6.7847	NA	NA	81	2114	9	651	CTGGCATGTTAGAACAATGTAGGT
grp15683	1.11452	6.19589	NA	NA	613	684	58	238	AACTGGCCCGCAAAGTCCCGC
grp98	-1.11006	7.44745	ccr-miR-203a	No	2273	1450	46	1557	GTGAAATGTTTAGGACCACT
grp19130	-1.12521	6.37857	NA	NA	1598	164	32	884	TGAGGTAGTAGGTTGTATAGTTATC
grp20335	1.75272	3.869	NA	NA	27	202	4	126	CTCGCTGCGATCTATTGAAAGTC
grp23075	1.86274	4.83933	NA	NA	25	497	4	165	TTGACTCTAGTCTGGCACTGTGAAG
grp23823	1.80668	3.83057	NA	NA	26	198	4	120	CCGTGGATCGCCTCAGCTGCGG
grp11831	1.40494	4.84987	NA	NA	69	391	8	260	CGGCGTCCGGAGAGCTCTCG
grp14599	1.36386	4.84737	NA	NA	71	470	8	129	CGGATCCGTAACTTCGGGATAAGGA
grp24631	1.38426	4.38837	NA	NA	70	279	8	153	CATTCGTAGACGACCTGATT
grp15076	-1.24916	7.59626	NA	NA	490	3354	9	1666	AGCAGCTGGCTTAGAACTGG
grp16877	-1.10795	8.51308	aca-miR-1388-5p	No	1875	4564	38	4959	AGGACTGTCTAACCTGAGAATGG
grp5650	1.2016	8.05587	NA	NA	179	5180	18	1829	GGATAAGGATTGGCTCTAAGGGC
grp10162	1.15825	6.69298	NA	NA	246	1567	24	863	TGCGGGATGAACCGAACGCCGG
grp11304	-1.07868	9.04065	ipu-miR-1388	No	3336	5289	69	8491	ATCTCAGGTTCGTCAGCCCATG
grp20001	1.09999	7.40311	ccr-miR-203a	No	427	1673	40	2930	TGTGAAATGTTTAGGACCACTTG
grp22599	1.29715	6.01561	NA	NA	93	972	10	652	CGGCGACTCTGGACGCGCGC
grp18287	1.7024	3.9479	NA	NA	35	196	5	149	CCGTGGACGGTGTGAGGCCGGT
grp19660	1.05252	7.61807	ipu-miR-200b	No	1909	805	173	1491	TAATACTGCCTGGTAATGATGATT
grp12767	-1.20808	4.66705	ipu-miR-24	No	582	93	11	70	TGGCTCAGTTCAGCAGGAACAC
grp11539	1.20428	5.64149	hhi-miR-21	No	129	471	13	814	TAGCTTATCAGACTGGTGTTTGC
grp14331	-6.93154	3.3827	ipu-miR-181a	No	29	110	0	145	AACATTCAACGCTGTCGGTGAGG
grp1707	-6.93154	3.60641	NA	NA	29	146	0	151	TGCGGGATGAACCGAACGCATC
grp23611	-6.77536	3.98655	NA	NA	26	269	0	93	TGGGTTAGACCGTCGTGAGACAGG
grp26239	2.48155	3.45337	NA	NA	8	162	2	94	ATTGAAAGTCAGCCCTCGAG
grp47	2.66821	4.33821	NA	NA	7	288	2	225	GTTGATACGGACAGCAGGACATC
grp23575	1.17428	6.08779	NA	NA	152	1129	15	395	TAAATCATTCGTAGACGACCTG
grp7700	-1.03415	9.68479	ipu-miR-24	No	18750	3112	400	2083	TGGCTCAGTTCAGCAGGAACAG
grp15355	1.18446	7.32285	NA	NA	161	2797	16	1388	CTAGTCTGGCACTGTGAAGAG
grp3389	-1.06369	8.12088	NA	NA	2536	2553	53	3666	TGAGGTAGTTGGTTGTATAGTTA
grp7231	1.4376	3.91577	NA	NA	59	192	7	106	CGGGCTTGGCAGAATCAGCGGGGAA
grp3463	1.02649	12.1185	tgu-miR-200a-3p	No	47271	16545	4207	19354	TAACACTGTCTGGTAACGATGTT
grp13027	-1.04239	7.71177	cgr-miR-98	No	4856	663	103	643	TGAGGTAGTAAGTTGTATTGT
grp12790	-1.08003	7.60787	hhi-miR-182	No	1210	1805	25	3285	TTTGGCAATGGTAGAACTCACAC
grp11215	1.17986	6.2872	NA	NA	111	1363	11	514	CAGCCTCTGGCATGTTAGAAC
grp8163	1.16273	3.53636	NA	NA	143	99	14	9	ACGATGCCAACTGGCGATCCGGC
grp11698	-1.06917	7.07022	gga-miR-146c-5p	No	1345	1254	28	1479	AGAGAACTGAAATCCATGGACTG
grp10379	1.02125	5.82572	NA	NA	778	96	69	288	TCCTTCATTCCACCGGAGTCTGAT
grp18955	1.99892	4.73682	NA	NA	17	478	3	140	TTATGACTGAACGCCTCTAA
grp21475	1.99892	4.78464	NA	NA	17	492	3	151	AACATGGGTCAGTCGGTCCT
grp9187	2.17682	3.8371	NA	NA	15	230	3	90	CCTCTGGCATGTTAGAACAAT
grp16387	1.22179	5.96474	NA	NA	98	1021	10	477	CAGTCGGTCCTAAGGGATGGG
grp21667	-1.61789	3.43422	NA	NA	141	91	2	64	ATGGTGACCACGGGTAACGG
grp10155	1.51098	3.74231	NA	NA	40	185	5	91	AGGTGTTGGTTGATACGGACAGCA
grp11915	1.47557	5.21023	NA	NA	41	550	5	371	GCGACTCTGGACGCGCGCCGGG
grp16911	1.441	5.30613	NA	NA	42	678	5	260	CGTGATAGGACCCGAAAGAT
grp20231	-2.04189	3.12666	NA	NA	95	102	1	28	TGACTCTAGATAACCTCGGGCC
grp24587	1.40725	4.29743	NA	NA	43	272	5	170	AAGCGATCCCGGAGAAGCCG
grp17805	-0.976928	11.6818	hhi-miR-21	No	41628	19223	924	45499	TAGCTTATCAGACTGGTGTTGGA
grp15205	-0.975063	9.35811	ipu-miR-16b	No	15478	1733	344	1842	TAGCAGCACGTAAATATTGGAG
grp12158	0.991389	8.33903	NA	NA	990	4915	86	2520	CTGCGGGATGAACCGAACGC
grp26494	1.02972	7.23946	NA	NA	325	2482	29	1136	TGATAGGACCCGAAAGATGG
grp12775	-0.969568	8.13079	pma-miR-130a-3p	No	7127	329	159	727	CAGTGCAACAATAAAAAGGGCAT
grp9283	1.07824	5.62429	NA	NA	195	619	18	419	CTCAGACCTCAGCTCAGACGT
grp4444	0.96906	7.7147	bbe-miR-184-3p	No	1707	936	146	2537	TTGGACGGAGAACTGATAAGG
grp15243	1.05629	4.5165	ipu-miR-200b	No	209	127	19	230	AATACTGCCTGGTAATGATGATA
grp17391	1.0632	6.09078	hhi-miR-21	No	208	325	19	1610	AAGCTTATCAGACTGGTGTTGGC
grp15149	-0.951704	12.0965	ipu-miR-181a	No	5357	43865	121	105707	AACATTCAACGCTGTCGGTGAG
grp24879	-1.56589	4.80018	NA	NA	136	185	2	546	TAAAGTTCTGTGGTACACTTGGA
grp3347	-1.58692	6.37736	NA	NA	138	1482	2	634	ATCTGCGGGATTATGACTGAAC
grp13499	-0.963718	7.09346	prd-miR-100-5p	No	2143	631	48	1449	AACCCGTAGATCCGAACTTGTGT
grp26423	0.977443	7.70189	NA	NA	523	3826	45	776	CGACTGTTTAATTAAAACAAAGC
grp4994	-0.999134	6.69205	NA	NA	961	600	21	1794	TAGCTTATCAGACTGGTGTTGATC
grp17602	0.932279	8.36357	ipu-miR-125a	No	4126	500	344	1707	TCCCTGAGACCCTTAACCTGTGA
grp10126	-0.938496	7.70196	ppy-miR-10b	No	2720	1432	62	2234	TACCCTGTAGAACCGAATTTGTGA
grp24775	-1.91531	2.86019	NA	NA	87	90	1	5	GTTAAAAAGCTCGTAGTTGG
grp3544	-0.914174	9.17727	oar-miR-200b	No	10870	2752	252	3480	TAATACTGCCTGGTAATGATG
grp21087	-1.75822	4.98902	NA	NA	78	594	1	104	ATTAGACCGTCGTGAGACAGG
grp7265	0.904413	10.9135	ipu-miR-205	No	20079	7781	1642	12159	TCCTTCATTCCACCGGAGTCTGA
grp8357	-0.941558	7.09011	bta-miR-30a-5p	No	1363	889	31	2091	TGTAAACATCCTCGACTGGAAGCTT
grp4886	-0.903408	9.17451	oar-miR-10b	No	5095	6052	119	6560	ACCCTGTAGAACCGAATTTGTGA
grp13015	-1.15418	4.72133	oar-miR-27a	No	255	190	5	334	GTTCACAGTGGCTAAGTTCCGC
grp22059	1.03414	3.96348	NA	NA	134	172	12	45	CATGTGAACAGCAGTTGAAC
grp1899	0.926106	5.56271	NA	NA	554	305	46	143	CTAGAGGTGAAATTCTTGGACCGGC
grp7451	-1.03715	4.55795	cgr-miR-184	No	423	75	9	209	TGGACGGAGAACTGATAAGGGTC
grp21851	-1.39761	4.19083	NA	NA	121	173	2	221	GTGAAATGTTTAGGACCACTTGAAT
grp17142	0.938111	9.02834	NA	NA	418	9830	35	4360	GTTGATACGGACAGCAGGAC
grp18531	1.56806	5.43826	NA	NA	23	777	3	289	TGCCCAGTGCTCTGAATGTC
grp19451	1.76746	6.13163	NA	NA	20	1360	3	406	GATTATGACTGAACGCCTCTAA
grp20447	1.76746	4.1229	NA	NA	20	282	3	113	TGATGGTGTTGTCGCAATAG
grp27047	1.56806	3.82417	NA	NA	23	213	3	104	CTCAGGATAGCTGGCACTCG
grp5143	1.63151	4.85888	NA	NA	22	465	3	244	ACAATGTAGGTAAGGGAAGTC
grp5407	1.63151	5.38201	NA	NA	22	763	3	248	AGCCTCTGGCATGTTAGAACAATGT
grp5591	1.76746	4.22605	NA	NA	20	294	3	140	GAGGAAACTCTGGTGGAGGTCC
grp5667	-1.00111	4.72994	cgr-miR-19a	No	550	159	12	28	TGTGCAAATCTATGCAAAACTG
grp10075	-1.06363	5.53586	NA	NA	383	335	8	707	TTTGTTCGTTCGGCTCGCGT
grp17015	-0.919308	6.03179	ggo-miR-23b	No	1472	241	34	158	ATCACATTGCCAGGGATTACCA
grp13891	1.10502	4.077	hhi-miR-21	No	85	76	8	316	CAGCTTATCAGACTGGTGTTGG
grp2523	0.884198	6.50321	oar-miR-29b	No	1364	242	110	48	TAGCACCATTTGAAATCAGTGT
grp24357	0.867755	10.3049	NA	NA	7300	14371	582	9464	TCAGACCTCAGCTCAGACGTG
grp9139	0.871183	7.37475	aca-miR-15a-5p	No	2440	281	195	229	CAGCAGCACATCATGATTTGG
grp13019	2.83581	3.54927	NA	NA	3	185	1	95	TCCGAATCGTGGGGCGATGGCCT
grp27400	0.899134	8.03112	NA	NA	454	4542	37	2048	TGTTGGTTGATACGGACAGC
grp1451	1.91063	4.54804	NA	NA	12	383	2	185	GGCCGTCGCCGGCACTGGTGG
grp19847	1.91063	4.9948	NA	NA	12	613	2	134	CGGACCAGGGGAATCCGACTGTTTA
grp16895	-1.86482	3.71062	NA	NA	84	166	1	91	ATTTTGTGGGTTTCCTGAACCGG
grp17035	-1.88185	3.03793	NA	NA	85	89	1	40	AAGCTCGTAGTTGGATCTTGGG
grp23071	-1.46729	4.85308	NA	NA	127	298	2	413	GTGAAATGTTTAGGACCACTTGAA
grp26635	-6.47037	3.82972	cgr-miR-181a-5p	No	21	89	0	320	AACATTCAACGCTGTCGGCGAGT
grp4223	-6.6002	4.08929	NA	NA	23	290	0	105	CGTACGTGATAGGACCCGAA
grp547	-6.66098	3.36555	ccr-miR-132b	No	24	123	0	126	ACCATGGCTGTAGACTGTTAC
grp639	-6.53675	3.2299	NA	NA	22	100	0	131	TGAAATGTTTAGGACCACTTGAGA
grp17159	-1.02549	4.07908	pma-miR-130a-5p	No	373	34	8	94	CCCTTTTTGTGTTGTACTACT
grp8127	0.838598	9.98434	ipu-miR-30b	No	14591	1393	1140	861	TGTAAACATCCTACACTCAGCT
grp10043	-1.21752	3.4573	ipu-miR-222a	No	160	90	3	47	TGCTCAGTAGTCAGTGTAGATA
grp26039	0.88063	8.56088	hhi-miR-21	No	435	1915	35	11413	AGCTTATCAGACTGGTGTTGG
grp3851	-1.37361	3.31364	NA	NA	119	49	2	120	CATCGGGACTGTCGTGTCAACCATC
grp6063	1.24013	4.28542	NA	NA	58	233	6	203	CCCCGGCGGCGACTCTGGACG
grp12295	0.87487	5.48112	ccr-miR-222	No	599	212	48	135	AGCTACATCTGGCTACTGGG
grp279	1.26336	5.02586	NA	NA	38	252	4	697	TGGGTTTCCTGAACCGGGGCC
grp6743	1.26336	4.7203	NA	NA	38	452	4	140	GCGGGATGAACCGAACGCCG
grp11691	0.886691	8.44074	NA	NA	297	6569	24	2723	TAAGGATTGGCTCTAAGGGC
grp14531	0.841501	6.00661	hhi-let-7j	No	1009	140	79	107	TGAGGTAGTTGTTTGTACAGT
grp24439	-0.918729	6.73476	hhi-miR-21	No	606	757	14	2134	TAGCTTATCAGACTGGTGTTGC
grp26895	-1.05702	3.99511	NA	NA	286	106	6	49	CCGGAGAGGGAGCCTGAGAAACGG
grp9539	0.899635	4.53076	NA	NA	233	202	19	94	GGATGAACCGAACGCCGGGT
grp25375	0.841906	7.45471	NA	NA	549	2641	43	1397	TCTGGCACTGTGAAGAGACATGA
grp27331	1.13446	4.14994	NA	NA	52	238	5	147	CGGCGACTCTGGACGCGCGCC
grp3975	1.21978	6.80249	NA	NA	49	2239	5	600	GTCAGTCGGTCCTAAGGGATGG
grp4251	0.864063	5.2248	NA	NA	352	183	28	411	TAGCTTATCAGACTGGTGTTGGATA
grp15314	0.850867	8.49401	NA	NA	406	6629	32	2904	CTAGTCTGGCACTGTGAAGAGACA
grp23747	0.960802	6.28032	NA	NA	141	1301	12	556	TGCAGATCTTGGTGGTAGTAGCA
grp6207	-1.02646	4.90697	hsa-miR-203b-5p	No	280	253	6	334	TGTGAAATGTTTAGGACCACT
grp21591	1.09867	4.17284	hhi-miR-21	No	64	152	6	273	TAGCTTATCTGACTGGTGTTGGC
grp9459	1.07638	4.21586	NA	NA	65	246	6	143	TCAGACGTGACGACCCGCTGA
grp21607	1.3929	3.96901	NA	NA	26	238	3	114	ACTTCGGGATAAGGATTGGCTCTAA
grp2622	0.803208	7.35551	ipu-miR-462	No	1692	874	129	1124	TAACGGAACCCATAATGCAGCTGT
grp27747	0.913593	5.96666	NA	NA	170	979	14	421	AACTTCGGGATAAGGATTGGC
grp25129	0.7972	7.52347	NA	NA	1541	1120	117	1897	CATCGGGACTGTCGTGTCAACCA
grp23252	0.826472	7.55508	NA	NA	542	2883	42	1545	CTGGCACTGTGAAGAGACATGA
grp22207	0.838877	6.60788	NA	NA	371	1480	29	560	TCGTAGACGACCTGATTCTGGGT
grp15203	-1.32438	4.09887	NA	NA	115	168	2	194	CATTGCACTTGTCTCGGTCTGTAT
grp12369	0.780716	10.6095	NA	NA	5116	11981	384	32754	TAGCTTATCAGACTGGTGTTGGCTC
grp17976	-0.778881	9.99902	ccr-miR-429	No	21561	3114	549	4471	TAATACTGTCTGGTAATGCCGT
grp4006	0.798396	6.75836	ipu-miR-92a	No	908	526	69	1366	TATTGCACTTGTCCCGGCCTGTT
grp17467	-0.878022	4.51355	NA	NA	505	85	12	59	TCCCATATGGTCTAGCGGTTAGGA
grp8451	-1.09612	7.32719	NA	NA	196	3387	4	612	GTTTAGACCGTCGTGAGACAGG
grp26140	0.769941	10.6567	ipu-miR-92a	No	10188	8589	759	27169	TATTGCACTTGTCCCGGCCTGT
grp2988	-0.836434	7.32476	NA	NA	695	1768	17	2554	TGAAATGTTTAGGACCACTTGAA
grp21190	-0.770185	8.46052	cgr-miR-148b-3p	No	6168	1301	158	3077	TCAGTGCATCACAGAACTTTGTT
grp4899	0.777087	8.78301	bbe-miR-183-5p	No	1389	3669	104	8753	TATGGCACTGGTAGAATTCACTG
grp9819	-0.96503	4.51581	NA	NA	313	260	7	17	TTCAGAACCATGACAAGGATACT
grp2197	0.837915	7.59935	NA	NA	256	3526	20	1423	AGCTGGCTTAGAACTGGTGCGG
grp18607	-1.14363	3.51947	NA	NA	152	61	3	116	TAATACTGCCTGGTAATGATGAAC
grp23691	-1.15308	4.37039	rno-miR-144-5p	No	153	312	3	49	GGATATCATCATATACTGTAAGTT
grp13527	0.799086	5.89085	hhi-miR-21	No	434	365	33	777	TAGCTTATCAGACTGGTGTTGTC
grp24523	-1.56093	4.41691	NA	NA	68	228	1	309	ATTTTGTGGGTTTCCTGAACC
grp25627	-1.60261	3.39518	tgu-miR-181b-1-3p	No	70	96	1	123	GCTCACTGAACAATGAATGCA
grp13627	0.804319	7.84759	NA	NA	380	3928	29	1987	CTAGTCTGGCACTGTGAAGAGACAT
grp13456	0.780203	8.79556	NA	NA	573	7867	43	4002	CTAGTCTGGCACTGTGAAGAGA
grp1282	0.802437	7.24739	NA	NA	328	2559	25	1112	GCGGGATGAACCGAACGCCGG
grp25651	-0.810984	4.99726	NA	NA	723	93	18	97	TAACACTGTCTGGTAACGATGTTAT
grp22395	0.9301	4.29642	ipu-miR-200b	No	108	148	9	269	AATACTGCCTGGTAATGATGA
grp27615	0.744482	8.94305	hhi-miR-181b	No	2664	2861	195	9086	AACATTCATTGCTGTCGGTGGGT
grp3519	0.739412	8.22279	NA	NA	3921	644	286	1614	TAGCTTATCAGACTGGTGTTGGTC
grp3724	-0.741937	8.64379	bbe-miR-100-5p	No	5857	2110	153	4141	AACCCGTAGATCCGAACTTGTGA
grp21663	0.760489	5.72831	ccr-miR-429	No	716	205	53	256	TAATACTGTCTGGTAATGCCGTT
grp21442	-0.74371	8.40866	bbe-miR-100-5p	No	3028	1985	79	6185	AAACCCGTAGATCCGAACTTGT
grp14281	-0.748453	7.28103	ccr-miR-17-5p	No	2192	736	57	1839	TAAAGTGCTTACAGTGCAGGTAG
grp16875	0.789311	4.51254	ccr-miR-193a	No	331	140	25	33	AACTGGCCTTCAAAGTCCCAGT
grp5695	-0.963319	7.60169	NA	NA	268	2836	6	2839	AGGATAGCTGGCACTCGTTGGC
grp427	0.720565	10.4995	ipu-miR-25	No	3917	12941	282	29729	CATTGCACTTGTCTCGGTCTGT
grp22055	-0.745937	8.26049	bbe-miR-375-3p	No	1574	2070	41	6874	TTTGTTCGTTCGGCTCGCGTTAT
grp10099	0.87116	6.11059	NA	NA	100	1174	8	518	CCATCTGCGGGATTATGACTGAACG
grp3771	-1.09545	6.1351	NA	NA	147	1455	3	129	TTGAAAAGAACTTTGAAGAGA
grp2171	0.782684	6.71663	NA	NA	266	1672	20	805	GGGATGAACCGAACGCCGGG
grp23911	-0.799293	7.73523	NA	NA	518	4382	13	675	TGGCATGTTAGAACAATGTA
grp23755	1.08025	4.31116	NA	NA	54	292	5	134	AACTTCGGGATAAGGATTGGCT
grp2739	1.18981	3.86308	NA	NA	40	218	4	86	TGGAAAGCGTCGCGCTTCCGGC
grp59	1.1544	5.15424	NA	NA	41	595	4	255	ATGTGATTTCTGCCCAGTGC
grp4258	-0.724362	6.61238	NA	NA	1475	448	39	1010	CAAAGTGCTGTTTGTGCAGGTAGA
grp2362	0.694282	13.5301	ccr-miR-203a	No	30187	129341	2134	210955	GTGAAATGTTTAGGACCACTTG
grp8479	0.691251	8.61731	pol-miR-22-5p	No	5741	917	405	703	AGTTCTTCACTGGCAAGCTTTA
grp11555	2.16803	3.47297	NA	NA	10	109	2	178	CCGGCGGCGACTCTGGACGCATC
grp20515	0.86495	6.70233	NA	NA	113	1965	9	613	GTGATAGGACCCGAAAGATGG
grp18037	0.721475	8.21396	NA	NA	458	5023	33	2815	ATAAGGATTGGCTCTAAGGGCT
grp3255	-0.777515	4.95553	NA	NA	471	261	12	107	GACGATCGAACTTGACTATCTAGAG
grp14979	0.905135	5.51717	NA	NA	61	641	5	544	CCCGGCGGCGACTCTGGACGCG
grp13547	-1.53964	6.21386	NA	NA	67	1425	1	449	GGGATTATGACTGAACGCCTC
grp21479	-1.47379	3.61695	aca-miR-1388-5p	No	64	150	1	107	AGGACTGTCTAACCTGAGAA
grp6362	-0.739421	7.23086	NA	NA	688	1415	18	2707	ATGGCACTGGTAGAATTCACT
grp23947	0.764998	5.60701	NA	NA	175	816	13	158	TAGCAGCTGGCTTAGAACTGGTG
grp24642	-0.673018	9.78224	bbe-miR-375-3p	No	4124	6513	113	19797	TTTGTTCGTTCGGCTCGCGTT
grp7111	-0.768254	4.32771	NA	NA	429	92	11	35	GTAGTGTTTCCTACTTTATGGAATC
grp16330	-0.667018	8.75977	NA	NA	5815	1079	160	7168	TGGACGGAGAACTGATAAGGGTATC
grp11624	0.739972	8.67408	NA	NA	274	8367	20	2421	GATAAGGATTGGCTCTAAGGGC
grp9061	-0.657667	11.8261	hhi-miR-21	No	53079	21190	1470	33108	TAGCTTATCAGACTGGTGTTG
grp19956	0.690611	8.4423	NA	NA	553	6642	39	2052	TCTGGCATGTTAGAACAATGTAGG
grp17373	0.649614	9.36516	ipu-miR-462	No	6697	4805	459	3161	TAACGGAACCCATAATGCAGCT
grp18413	-0.644335	10.7447	ipu-miR-30c	No	39139	3858	1094	2867	TGTAAACATCCTACACTCTCAGC
grp343	-0.753333	4.89815	NA	NA	386	300	10	105	GACGATCGAACTTGACTATCTAG
grp6394	0.656245	8.49894	bbe-miR-183-5p	No	973	3658	67	6627	ATGGCACTGGTAGAATTCACTG
grp22111	0.87064	5.16917	NA	NA	75	616	6	179	GCGGAGGAAAAGAAACTAACCAG
grp16159	1.14127	4.24018	NA	NA	31	326	3	85	GGTTTAGACCGTCGTGAGACAG
grp16887	1.23672	4.29497	NA	NA	29	316	3	129	GGATTGGCTCTAAGGGCTGGG
grp7327	1.23672	5.20384	NA	NA	29	701	3	154	CAGTGCTCTGAATGTCAAAG
grp22179	-0.734535	4.21872	ipu-miR-139	No	381	59	10	92	TCTACAGTGCATGTGTCTCCAGA
grp17819	-0.641602	7.48314	mmu-miR-203-5p	No	2464	1178	69	1569	AGTGGTTCTAGACAGTTCAACA
grp6491	-0.690238	5.48745	ipu-miR-92a	No	628	234	17	456	TATTGCACTTGTCCCGGCCTGA
grp17943	-6.4008	4.45904	NA	NA	20	377	0	152	ACTATGACTCTCTTAAGGTAG
grp18055	-6.25069	3.4459	NA	NA	18	141	0	125	TGTTGGTTGATACGGACAGCATC
grp19695	-6.16934	3.51118	NA	NA	17	174	0	93	GTTGGTTGATACGGACAGCATC
grp2303	1.48904	3.73909	NA	NA	8	205	1	116	TCTGCCCAGTGCTCTGAATGT
grp8936	-0.778452	7.55346	NA	NA	275	3626	7	1228	TAAATCATTCGTAGACGACCTGA
grp8256	-0.686041	7.33673	NA	NA	663	2573	18	1285	CTGCGGGATTATGACTGAAC
grp26340	0.630756	8.60013	NA	NA	946	6614	64	2892	CTGCGGGATTATGACTGAACGC
grp24595	-0.74327	5.0319	mdo-miR-22-3p	No	345	383	9	130	AAGCTGCCAGTTGAAGAACTGC
grp20351	0.67278	4.07498	NA	NA	244	25	17	171	TCGGATCCCACTTCTGACACCA
grp16575	0.953038	5.93625	NA	NA	59	1113	5	386	AACTGGTGCGGACCAGGGGAATC
grp8083	-0.609846	9.09177	oar-miR-30a-3p	No	3598	5457	103	8030	CTTTCAGTCGGATGTTTGCAG
grp2763	0.760384	6.21029	NA	NA	108	1280	8	535	AGGAAAAGAAACTAACCAGGATTCC
grp8466	-0.609881	8.68947	aca-miR-222-5p	No	2620	5038	75	4667	TGCTCAGTAGTCAGTGTAGATTC
grp9521	-0.598366	9.00036	aja-miR-22	No	9426	2916	272	1415	AAGCTGCCAGTTGAAGAACTGT
grp9421	-0.668533	8.98617	NA	NA	655	11096	18	1726	GCATGTTAGAACAATGTAGG
grp18171	1.50267	3.48293	NA	NA	16	167	2	86	TTCCCCGGCGGCGACTCTGGA
grp20643	1.41646	3.4469	NA	NA	17	155	2	94	CGGCGTCCGGAGAGCTCTCGCC
grp3695	1.59436	5.13707	NA	NA	15	680	2	149	GAACTGGTGCGGACCAGGGGAAT
grp19795	0.598921	8.1181	NA	NA	952	3997	63	2623	TCTGGCACTGTGAAGAGACA
grp5215	0.597598	6.24457	ccr-miR-20a-5p	No	968	312	64	499	TAAAGTGCTTATAGTGCAGGTAGT
grp11387	0.858772	5.27873	NA	NA	63	672	5	220	GGGATTAGACCGTCGTGAGACAGG
grp9351	0.887805	4.18406	NA	NA	37	285	3	118	CGCATGAATGGATGAACGAG
grp758	0.619072	7.93199	NA	NA	447	4460	30	1598	CTCTGGCATGTTAGAACAATGTAGG
grp1843	0.645684	4.54828	NA	NA	234	200	16	132	TGAGAACTGTTTTCCATAGATGGAA
grp25419	0.64385	7.53035	NA	NA	205	3529	14	1202	GCTGGCTTAGAACTGGTGCGG
grp10433	-0.566992	11.6094	ipu-miR-25	No	16344	24015	482	65966	CATTGCACTTGTCTCGGTCTGA
grp24281	0.708357	7.46566	NA	NA	154	3173	11	1561	CTGGCTTAGAACTGGTGCGG
grp7427	0.615213	7.07809	NA	NA	239	2421	16	893	GGACGGACTGTCCGCAGTGC
grp16043	0.708164	3.90932	ipu-miR-200b	No	126	110	9	151	AATACTGCCTGGTAATGATGAT
grp10319	-0.856768	4.30935	NA	NA	166	283	4	43	CGTTACTTGGATAACTGTGG
grp6408	0.556456	9.40845	ipu-miR-142	No	10381	2095	667	337	GTAGTGTTTCCTACTTTATGG
grp21339	-0.562097	7.32987	tgu-miR-130b-3p	No	3785	202	112	340	CAGTGCAATAATGAAAGGGCGTA
grp14529	0.546296	15.6692	hhi-miR-21	No	310859	328345	19833	916712	TAGCTTATCAGACTGGTGTTGG
grp19367	0.557704	8.07352	hhi-miR-21	No	1104	2307	71	4775	TAGCTTATCAGACTGGTGTTGAC
grp7631	-1.03415	5.56235	NA	NA	94	800	2	346	GAGGAAAAGAAACTAACCAGGA
grp8142	0.898606	6.67923	NA	NA	49	1862	4	862	GAACCGAACGCCGGGTTAAGG
grp21195	-0.548519	7.65042	ipu-miR-200a	No	3080	1186	92	1406	TAACACTGTCTGGTAACGATG
grp6031	-0.630831	5.72749	NA	NA	390	255	11	1052	TGGACGGAGAACTGATAAGGGCATC
grp16055	-0.551447	6.96379	mml-miR-148b-5p	No	1778	913	53	783	AAGTTCTGTTATACACTCAGACT
grp16219	-0.600508	7.17543	NA	NA	486	2387	14	1130	TGCGGGATTATGACTGAACG
grp5691	-0.873452	3.34664	NA	NA	126	62	3	96	TGAAATGTTTAGGACCACTTGAAC
grp20671	-0.587951	4.8982	NA	NA	585	57	17	227	TCGTATCCCACTTCTGACACCA
grp14435	-5.41777	3.11694	NA	NA	10	118	0	92	TTGGCTCTAAGGGCTGGGTCG
grp19039	-5.26951	3.2077	NA	NA	9	126	0	100	TGAAAGTCAGCCCTCGAGCCAAGCT
grp515	-0.582595	4.73033	hsa-miR-3074-5p	No	480	84	14	200	CTGGCTCAGTTCAGCAGGAAC
grp5007	-0.615967	4.3502	NA	NA	386	36	11	178	TCCTTCATTCCACCGGAGTCTGAC
grp21651	1.04906	3.32447	NA	NA	22	138	2	85	AGAACAATGTAGGTAAGGGA
grp8703	1.25811	4.66769	NA	NA	19	448	2	149	TGCGGACCAGGGGAATCCGAC
grp19528	-0.51659	7.75224	ipu-miR-148	No	3471	923	106	1786	TCAGTGCATTACAGAACTTTG
grp11319	0.535631	8.28706	NA	NA	521	5324	33	2903	TAAGGATTGGCTCTAAGGGCT
grp4011	0.706839	4.45949	NA	NA	56	190	4	380	TCCTTCATTCCACCGGAGTCTGAGA
grp9127	0.53728	4.7176	NA	NA	410	123	26	87	ATCACATTGCCAGGGATTTCCATT
grp8979	-0.612049	4.18507	NA	NA	280	103	8	124	TGAGAACTGTTTTCCATAGATGGTT
grp23606	-0.49921	11.8877	bta-miR-30a-5p	No	30120	32231	931	56669	TGTAAACATCCTCGACTGGAAGCT
grp6323	-0.663952	5.96348	NA	NA	254	815	7	699	ATCTGTGGAATCAGCTCTTA
grp9427	-0.663952	5.09586	NA	NA	254	311	7	415	TGAAATGTTTAGGACCACTTGTT
grp22787	0.494512	7.74161	pma-miR-29a-3p	No	3298	798	203	231	TAGCACCATTTGAAATCAGTTA
grp15779	0.728002	4.75516	NA	NA	69	436	5	149	TAATCGAACCATCTAGTAGCTGG
grp6195	-0.487937	11.103	sha-miR-101	No	32903	18171	1025	7318	GTACAGTACTGTGATAACTGA
grp22126	-0.485344	11.3825	NA	NA	25410	29967	793	20404	TCAGACCTCAGCTCAGACGT
grp17671	-0.9555	3.67577	NA	NA	89	85	2	194	TATTGCACTTGTCCCGGCCTGTAAA
grp23347	-0.9555	3.17405	NA	NA	89	102	2	39	GTGTAATGGTTAGCACTCTGGA
grp2579	-0.939242	3.3575	NA	NA	88	116	2	60	TTTTGTGGGTTTCCTGAACCGG
grp24586	-0.482948	7.66293	ipu-miR-429a	No	3359	925	105	1384	TAATACTGTCTGGTAATGCCG
grp26100	0.471263	9.04637	ccr-miR-17-5p	No	5564	2677	337	5000	CAAAGTGCTTACAGTGCAGGTAG
grp10530	0.462944	10.5964	ipu-miR-101a	No	21538	8206	1297	1578	TACAGTACTGTGATAACTGA
grp24782	-0.645741	6.91815	NA	NA	215	2163	6	930	GTGTCGTACGTAGCAGAGCAG
grp11515	0.608371	5.68106	NA	NA	90	259	6	1345	GCTTATCAGACTGGTGTTGG
grp17595	-0.465902	7.33052	NA	NA	3446	211	109	723	CACCCGTAGATCCGATCTTGT
grp755	-0.570333	7.43821	NA	NA	306	3528	9	715	AGTTGAAAAGAACTTTGAAGAGAG
grp24051	-0.68167	3.93528	NA	NA	147	185	4	56	ACGTTACTTGGATAACTGTGG
grp13187	-0.521226	6.31658	NA	NA	460	705	14	1269	TGGATAACGCGTCTGACTACGG
grp19569	-0.444623	10.5067	NA	NA	10093	14134	324	20909	TTTGGCAATGGTAGAACTCACA
grp26923	-0.536061	5.3564	NA	NA	332	187	10	764	ACCCTGTAGAACCGAATTTGTGATC
grp18335	0.812332	4.25889	NA	NA	39	243	3	217	CGGGATGAACCGAACGCATC
grp423	0.849575	4.14772	NA	NA	38	264	3	134	AAGGGCAAAAGCTCGCTTGATC
grp3176	-0.431446	14.7979	cgr-miR-184	No	330501	135829	10707	416285	TGGACGGAGAACTGATAAGGGT
grp24011	0.732722	4.12076	NA	NA	55	236	4	142	CGGGGTGTCGTACGTAGCAG
grp3668	-0.440271	7.82234	NA	NA	2671	1066	86	3181	TAGCTTATCAGACTGGTGTTGGAC
grp4451	0.463242	4.8422	NA	NA	415	182	25	77	CGGAGAGGGAGCCTGAGAAACGG
grp13503	-0.475372	5.32177	oar-miR-17-5p	No	732	191	23	168	CAAAGTGCTTACAGTGCAGGT
grp13871	0.561487	6.08138	NA	NA	124	1213	8	374	AATCCGACTGTTTAATTAAAAC
grp18406	0.419792	9.43354	oar-miR-19b	No	7768	4087	454	4740	TGTGCAAATCCATGCAAAACTGA
grp22575	0.412904	10.3555	NA	NA	6000	7628	349	29168	TAGCTTATCAGACTGGTGTTGGATC
grp27175	0.524964	4.5177	NA	NA	159	303	10	78	GTCTGGCACTGTGAAGAGACA
grp21568	-0.412953	9.61521	ggo-miR-148b	No	9691	4652	318	8743	TCAGTGCATCACAGAACTTTG
grp5291	0.515861	5.0311	bbe-miR-375-3p	No	144	211	9	609	TTTGTTCGTTCGGCTCGCGTTATT
grp10527	-0.651971	3.54873	NA	NA	144	45	4	151	TGGTAGAATTCTCGCCTGCCACG
grp7799	0.417535	7.85839	ipu-miR-205	No	1508	1606	88	3646	TCCTTCATTCCACCGGAGTCTGTA
grp20775	-0.999454	3.72996	NA	NA	46	119	1	208	CGGAGAGCTCTCGCCGGCATC
grp27506	0.416189	7.26726	oar-miR-103	No	2024	600	118	1064	AGCAGCATTGTACAGGGCTATG
grp1094	0.406543	11.314	ccr-miR-203a	No	8634	33854	500	32044	GTGAAATGTTTAGGACCACTTGA
grp542	0.48633	6.78951	NA	NA	196	1897	12	860	TTGAGCTTGACTCTAGTCTGG
grp13297	-0.412263	8.0253	aca-miR-1388-5p	No	1584	3617	52	2115	AGGACTGTCTAACCTGAGAAT
grp8286	-0.399565	9.2904	bbe-miR-183-5p	No	2959	5354	98	12378	TATGGCACTGGTAGAATTCACT
grp5659	0.461696	6.34349	NA	NA	216	1398	13	446	AGCAGCTGGCTTAGAACTGGTG
grp22527	0.515285	4.72145	NA	NA	80	378	5	208	TCGGGATAAGGATTGGCTCTAA
grp4279	0.533378	4.9887	NA	NA	79	471	5	260	CAAGTCCTTCTGATCGAGGCTCCGC
grp5071	-0.638125	5.57635	NA	NA	107	831	3	288	CGGAGGAAAAGAAACTAACCAGGA
grp21931	0.419873	5.09774	NA	NA	479	195	28	153	CTTGGACCGGCGCAAGACGA
grp20188	-0.393957	9.64283	NA	NA	4722	11879	157	5795	GTTTACGGCCATACCACTCTGAAC
grp17094	0.528566	7.48523	NA	NA	111	3615	7	1045	GTCAGTCGGTCCTAAGGGATG
grp6249	0.409709	7.22787	NA	NA	603	1791	35	1847	TGCTCAGTAGTCAGTGTAGATTCT
grp15764	-0.488501	7.87859	NA	NA	257	3699	8	3114	CAGGATAGCTGGCACTCGTTGGCA
grp14923	0.471216	5.99436	NA	NA	99	1192	6	303	TGCTCTGAATGTCAAAGTGAAG
grp25546	0.374876	9.66812	ggo-miR-200a	No	9920	4439	562	4778	TAACACTGTCTGGTAACGATGT
grp3083	0.409734	7.30915	NA	NA	379	3051	22	574	TCTGGCATGTTAGAACAATGTA
grp6350	0.405935	8.33454	NA	NA	380	6550	22	1665	TGGCATGTTAGAACAATGTAGG
grp15211	0.447492	5.24282	NA	NA	151	377	9	529	TGTGAAATGTTTAGGACCACTTGT
grp20157	0.370922	11.2422	ccr-miR-203a	No	3770	25565	213	52001	TGAAATGTTTAGGACCACTTG
grp12307	0.435253	6.09648	NA	NA	220	1188	13	275	CAGAATTCACCAAGCGTTGGAT
grp5923	0.405712	3.6888	NA	NA	190	87	11	39	AAGACGATCGAACTTGACTATCTAG
grp22583	-5.99144	3.69052	NA	NA	15	210	0	92	CTTTCCGAATCGTGGGGCGAT
grp22919	1.6757	4.04669	NA	NA	7	285	1	104	CTGGTGCGGACCAGGGGAATCCG
grp23251	-6.08313	3.54734	NA	NA	16	159	0	127	TTCGCACCGCACGTTCGTGGG
grp25063	1.89016	4.09178	NA	NA	6	309	1	86	GGGGGCCCAAGTCCTTCTGATCGAG
grp27675	1.89016	4.70412	NA	NA	6	497	1	117	GCGGACCAGGGGAATCCGACTGTT
grp9063	-5.89352	4.17101	NA	NA	14	163	0	350	GATGGGTGATCTCTGTCCGAC
grp4159	0.373376	4.91876	NA	NA	318	134	18	376	TGAGGTAGTTGGTTGTATAGTTTC
grp308	-0.338858	8.80841	NA	NA	4574	3383	158	5231	CATCGGGACTGTCGTGTCAACC
grp1859	0.407647	4.40594	hhi-miR-21	No	207	117	12	249	TAGCTTATCAGCCTGGTGTTGG
grp23315	0.452777	5.70003	NA	NA	117	921	7	248	ACGGACTGTCCGCAGTGCGT
grp4687	0.383139	5.68158	NA	NA	193	464	11	842	CATTGCACTTGTCTCGGTCTGTT
grp21467	-0.426806	5.10883	ipu-miR-30e	No	277	245	9	489	CTTTCAGTCGGATGTTTGCAGCT
grp8531	0.334586	6.38952	ipu-miR-363	No	726	521	40	1070	AATTGCACGGTATCCATCTGTAA
grp10994	0.339826	8.47572	NA	NA	434	6669	24	2781	ATAAGGATTGGCTCTAAGGGC
grp13283	0.924821	6.20656	NA	NA	24	1485	2	363	AATCCGACTGTTTAATTAAA
grp19911	0.924821	4.44528	NA	NA	24	393	2	98	TCGTAGACGACCTGATTCTGGG
grp3791	0.924821	5.4699	NA	NA	24	875	2	178	ACTGGTGCGGACCAGGGGAAT
grp25772	-0.317368	11.6392	ipu-miR-200b	No	23758	27045	833	48291	TAATACTGCCTGGTAATGATGA
grp11883	0.428076	3.11393	NA	NA	85	49	5	96	AAAGTTCTGTTAACACTTCGACT
grp15275	0.479766	5.13731	NA	NA	82	637	5	119	AAAAGAACTTTGAAGAGAGAGTTC
grp18427	0.428076	5.64367	NA	NA	85	851	5	342	GTTGACGCGATGTGATTTCTGCC
grp10623	0.560592	7.4052	NA	NA	62	3586	4	791	GACTCTAGTCTGGCACTGTGAAGA
grp16735	0.575513	4.11161	NA	NA	46	263	3	112	CTGTTGAGCTTGACTCTAGTCT
grp19047	0.607056	4.77241	NA	NA	45	466	3	156	GCCTAGCAGCTGGCTTAGAAC
grp435	0.607056	4.16868	NA	NA	45	280	3	111	TAACTTCGGGATAAGGATTGGCTCT
grp2761	0.342099	8.84323	NA	NA	650	8881	36	3013	CTGGCATGTTAGAACAATGTAGG
grp11715	0.332039	6.09435	tgu-miR-30d-5p	No	600	346	33	986	TGTAAACATCCCCGACTGGAAGCTT
grp18320	-0.315732	8.58855	cgr-miR-184	No	3903	1730	137	6437	TTGGACGGAGAACTGATAAGGGT
grp10991	0.314902	6.72292	NA	NA	1472	442	80	654	ATCACATTGCCAGGGATTTCCAAT
grp25059	-0.314084	7.41563	ipu-miR-99b	No	3927	97	138	284	AACCCGTAGATCCGATCTTGTG
grp24270	-0.312354	9.55064	aca-miR-1388-5p	No	4576	9366	161	7951	AGGACTGTCTAACCTGAGAATG
grp17473	-0.322352	8.18519	aca-miR-1388-5p	No	1660	3470	58	3449	AGGACTGTCTAACCTGAGAATGT
grp17542	-0.311956	8.45584	ipu-miR-462	No	3495	4016	123	1897	TAACGGAACCCATAATGCAGC
grp3451	0.305236	10.6619	ppy-miR-10b	No	14912	8983	805	20987	TACCCTGTAGAACCGAATTTGTG
grp1343	0.303907	7.35247	tgu-miR-200a-3p	No	2262	754	122	867	TAACACTGTCTGGTAACGATGTTA
grp7218	0.297697	8.21331	hhi-miR-23a	No	4227	1259	227	1393	ATCACATTGCCAGGGATTTCCAA
grp22613	-0.295323	11.0328	tgu-miR-30d-5p	No	19353	13962	689	31065	TGTAAACATCCCCGACTGGAAGCT
grp18495	0.295332	10.404	ccr-miR-203a	No	8356	12650	448	18099	GTGAAATGTTTAGGACCACTTGT
grp3998	0.341987	7.69869	NA	NA	325	3581	18	1882	GAAGACCCTGTTGAGCTTGA
grp25314	-0.295851	7.99586	ppy-miR-10b	No	3400	1271	121	2618	TACCCTGTAGAACCGAATTTGTGT
grp10479	0.297269	7.67396	hhi-miR-21	No	1695	2038	91	1531	TAGCTTATCAGACTGGCGTTGGC
grp2647	-0.338089	4.74745	NA	NA	463	70	16	232	TGGACGGAGAACTGATAAGGGTATT
grp13635	0.316755	7.50849	NA	NA	441	3259	24	1110	TAGTCTGGCACTGTGAAGAGACA
grp10359	0.391363	3.59574	NA	NA	157	92	9	50	GACGATCGAACTTGACTATCTA
grp1223	-0.868921	4.17949	NA	NA	42	226	1	219	CCCCGGCGGCGACTCTGGACGCG
grp13767	0.55881	4.00656	NA	NA	31	260	2	96	ATCATTCGTAGACGACCTGATT
grp17355	0.605747	4.18673	NA	NA	30	269	2	159	CAAGCCGGATCCGTAACTTCG
grp19955	0.55881	4.55715	NA	NA	31	377	2	181	TTCCGAATCGTGGGGCGATG
grp22555	-0.902678	4.30968	NA	NA	43	335	1	108	TGAACAGCCTCTGGCATGTTAGAAC
grp26231	0.704467	4.36223	NA	NA	28	338	2	137	TTGACTCTAGTCTGGCACTG
grp3387	0.704467	4.50423	NA	NA	28	385	2	140	GAACAATGTAGGTAAGGGAAG
grp3923	0.316678	5.92614	NA	NA	294	426	16	1109	AAAGTTCTGTGGTACACTTGGACT
grp14395	0.386719	3.83864	tgu-miR-200a-3p	No	140	87	8	155	AACACTGTCTGGTAACGATGTT
grp14242	-0.278765	9.98243	ipu-miR-142	No	17355	6180	625	1385	GTAGTGTTTCCTACTTTATGGA
grp19131	-0.6101	5.9202	NA	NA	70	1249	2	166	AGTTGAAAAGAACTTTGAAG
grp11271	1.04109	5.14092	NA	NA	11	581	1	328	CGAAACCCTGTGGCGCAATGAAAGT
grp18319	1.04109	4.81229	NA	NA	11	486	1	206	TGCCCAGTGCTCTGAATGTCA
grp2143	1.04109	3.61385	NA	NA	11	195	1	90	TTCGTAGACGACCTGATTCTGG
grp26875	1.32378	4.54794	NA	NA	9	406	1	160	AGACCCTGTTGAGCTTGACT
grp19703	-0.540739	4.86103	NA	NA	100	446	3	198	GATTGGCTCTAAGGGCTGGGTC
grp4723	-0.540739	4.84643	NA	NA	100	254	3	496	TGGATAACGCGTCTGACTACGA
grp7029	0.269265	11.4187	oar-miR-10b	No	16447	21904	866	44150	ACCCTGTAGAACCGAATTTGTG
grp7823	-0.482346	4.38187	NA	NA	128	322	4	56	CGCGCATGAATGGATGAACGA
grp3256	0.271242	8.2412	ssc-miR-20b	No	3319	1187	175	3713	AAAAGTGCTCACAGTGCAGGTAG
grp969	0.306966	7.8718	NA	NA	407	4240	22	1741	AGCTGGCTTAGAACTGGTGCGGA
grp9111	-0.292722	8.48141	NA	NA	701	6983	25	2028	GCGGGATTATGACTGAACGC
grp171	0.386526	6.67284	NA	NA	105	2155	6	269	ATGTTAGAACAATGTAGGTA
grp24799	-0.331105	4.38499	cgr-miR-184	No	288	94	10	210	TGGACGGAGAACTGATAAGGGTG
grp16136	-0.254492	7.87049	NA	NA	3850	726	141	1808	TGGACGGAGAACTGATAAGGGTTT
grp15345	0.264016	7.97603	NA	NA	324	4747	17	1819	GATAAGGATTGGCTCTAAGGGCT
grp3907	-0.357335	3.63519	NA	NA	176	36	6	146	AGAGACTACTCTTGGCGGTG
grp4244	0.239664	7.5646	NA	NA	2113	2047	109	146	GTGAACCTGCGATGAAGACCGA
grp10067	0.251127	7.36571	NA	NA	500	2777	26	1099	AGCAGCTGGCTTAGAACTGGT
grp27311	0.272704	7.633	NA	NA	341	4114	18	589	AGTTGAAAAGAACTTTGAAGAG
grp23423	0.470731	5.78594	NA	NA	66	948	4	421	ATGACTGAACGCCTCTAAGT
grp9623	0.249653	4.88239	NA	NA	385	129	20	270	GAAGAAGAAACTGCCAAGCTGA
grp20554	0.217928	12.3971	NA	NA	56875	36081	2890	47462	TGAGAACTGTTTTCCATAGATGGT
grp22551	-0.251482	4.81974	aja-miR-142	No	545	151	20	30	TGTAGTGTTTCCTACTTTATGGAA
grp3200	0.223021	8.57	NA	NA	804	7079	41	2395	TGCGGGATTATGACTGAACGC
grp13795	0.276761	6.62622	NA	NA	170	1694	9	784	CATCTGCGGGATTATGACTGAAC
grp3459	0.285261	6.74502	NA	NA	169	1703	9	1120	AGGATAGCTGGCACTCGTTGGCA
grp5055	-0.496903	3.75005	bbe-miR-375-3p	No	97	46	3	264	TTGTTCGTTCGGCTCGCGTTA
grp19407	0.252268	5.78619	NA	NA	269	820	14	294	AGAACTGGTGCGGACCAGGGG
grp19587	-0.201232	9.87967	bbe-miR-125b-3p	No	15368	2391	584	7681	TCCCTGAGACCCTAACTTGTGA
grp23109	0.198465	10.4335	cgr-miR-181a-3p	No	3391	12223	170	31191	ACCATCGACCGTTGATTGTACA
grp22266	0.199935	7.32219	NA	NA	1355	1621	68	1190	TTGAGAACTGTTTTCCATAGATGG
grp19791	-0.264462	6.68385	NA	NA	220	1853	8	653	AATCCGACTGTTTAATTAAAACA
grp20735	0.258823	5.50617	NA	NA	153	695	8	313	TGACGCGATGTGATTTCTGCC
grp9491	-0.300474	3.60033	NA	NA	141	30	5	186	TCAGTGCATCACAGAACTTTGATC
grp18843	0.399498	4.22812	NA	NA	52	185	3	281	TGAAATGTTTAGGACCACTTGAG
grp7847	-0.189236	9.81059	NA	NA	10204	8219	391	5485	TTGAGAACTGTTTTCCATAGATG
grp11023	0.236282	7.0435	NA	NA	272	2497	14	636	TCTGGCATGTTAGAACAATGTAG
grp11247	0.217221	6.76514	NA	NA	315	1847	16	680	GCGGGATTATGACTGAACGCC
grp10631	-0.302882	3.72312	bbe-let-7a-5p	No	113	99	4	151	TGAGGTAGTAGGTTGTATAGTTG
grp7407	0.268214	4.64359	rno-miR-144-5p	No	133	414	7	28	GATATCATCATATACTGTAAGTT
grp22125	-0.172151	9.72672	ccr-miR-20a-5p	No	11786	3804	457	7690	TAAAGTGCTTATAGTGCAGGTAG
grp1655	-0.166212	10.7816	ipu-miR-103	No	26737	7239	1041	12727	AGCAGCATTGTACAGGGCTATGA
grp344	0.16105	13.6453	ipu-miR-146a	No	127045	109379	6206	96165	TGAGAACTGTTTTCCATAGATGG
grp13089	-0.165079	9.40934	ccr-miR-203a	No	3208	6799	125	11420	TGAAATGTTTAGGACCACTTGT
grp25771	0.168786	5.87277	NA	NA	733	362	36	413	TCAACCACTGTAGACGGTGACT
grp26073	-0.153818	10.5349	hhi-miR-199a	No	28851	1474	1133	6438	CCCAGTGTTCAGACTACCTGTTC
grp4179	0.156307	6.63717	pma-miR-29a-3p	No	1869	305	91	69	TAGCACCATTTGAAATCAGTT
grp12747	0.194382	5.88177	NA	NA	160	1019	8	307	GTTGACGCGATGTGATTTCTG
grp11575	-0.687162	4.22282	NA	NA	37	323	1	91	GGGATTATGACTGAACGCCTCTAA
grp21859	-0.687162	5.5285	NA	NA	37	775	1	413	GCGACTCTGGACGCGCGCCGGGC
grp11071	-0.356785	4.44507	bbe-miR-375-3p	No	88	94	3	501	TTTTGTTCGTTCGGCTCGCGTTA
grp13131	-0.306882	5.68016	NA	NA	85	1023	3	137	GTTAGACCGTCGTGAGACAGG
grp18300	-0.180486	7.58633	NA	NA	441	3463	17	1326	GCGGAGGAAAAGAAACTAACC
grp816	0.18493	7.99319	NA	NA	302	4924	15	1713	GCTGGCTTAGAACTGGTGCGGA
grp9343	-0.192224	7.97776	NA	NA	340	4898	13	1643	ATCATTCGTAGACGACCTGA
grp26751	-0.253145	4.82551	NA	NA	191	185	7	461	TCATCTCGGTAGAACCTCCA
grp19459	0.230526	4.93028	NA	NA	78	477	4	214	AAGTCCTTCTGATCGAGGCTCCGC
grp23333	0.155573	7.59342	NA	NA	637	1658	31	3909	GTGAAATGTTTAGGACCACTTGATC
grp22902	-0.145595	6.9878	oar-miR-148a	No	1266	1147	50	1045	TCAGTGCACTACAGAACTTTG
grp15223	0.344619	4.2862	NA	NA	36	317	2	124	GAGGAAAAGAAACTAACCAGGAT
grp4727	0.384988	5.1536	NA	NA	35	668	2	164	GCATGTTAGAACAATGTAGGTAAG
grp5207	0.469283	4.71044	NA	NA	33	462	2	141	GATTGGCTCTAAGGGCTGGG
grp961	0.134739	8.51423	ipu-miR-363	No	3565	1561	171	5544	AATTGCACGGTATCCATCTGTA
grp3522	0.130483	11.4116	bbe-miR-375-3p	No	10413	17512	498	65312	TTTGTTCGTTCGGCTCGCGTTA
grp14355	-0.117443	9.8083	ccr-miR-19d	No	13458	3776	542	6280	TGTGCAAACCCATGCAAAACTGA
grp13863	0.134759	5.20559	ipu-miR-155	No	271	318	13	423	TTAATGCTAATCGTGATAGGGG
grp11589	0.109406	11.5091	tgu-miR-130b-3p	No	51728	3100	2438	12233	CAGTGCAATAATGAAAGGGCGT
grp26328	-0.153854	7.68518	NA	NA	382	3794	15	1446	ATCTGCGGGATTATGACTGAACGC
grp4563	-0.115424	7.21845	oar-let-7i	No	2306	595	93	1039	TGAGGTAGTAGTTTGTGCTGT
grp21908	0.116789	7.77405	hhi-miR-183	No	971	2093	46	3641	ATGGCACTGGTAGAATTCACTGT
grp21223	0.128008	4.97626	NA	NA	377	113	18	395	TGGACGGAGAACTGATAAGGATC
grp26167	-0.458644	5.20876	NA	NA	63	611	2	282	GAGGAAAAGAAACTAACCAGGATTC
grp23539	0.0974357	9.20192	NA	NA	1412	10407	66	4581	CGTAGACGACCTGATTCTGG
grp16191	-0.142487	4.29584	NA	NA	379	46	15	111	GCATTGGTGGTTCAGTGGTAG
grp5391	0.267628	3.8222	NA	NA	57	152	3	164	TCAGACCTCAGCTCAGACATC
grp8972	-0.0879851	9.76911	oar-miR-10b	No	6593	6674	271	13245	ACCCTGTAGAACCGAATTTGTGT
grp4029	-0.0869142	9.8686	ccr-miR-93	No	9165	4434	377	14733	CAAAGTGCTGTTTGTGCAGGTAG
grp2975	-0.210996	6.39445	NA	NA	159	1492	6	575	TGAGCTTGACTCTAGTCTGG
grp2170	-0.081809	11.1856	ipu-miR-462	No	22989	13941	949	31590	TAACGGAACCCATAATGCAGCTG
grp25815	-0.0824021	6.74915	ipu-miR-199b	No	1963	184	81	647	CAGTAGTCTGCACATTGGTTA
grp20307	0.0823298	7.26887	NA	NA	908	2219	42	881	GAAAGTCGGAGGTTCGAAGACG
grp22181	0.069478	10.6465	hhi-miR-23a	No	26917	5033	1234	5225	ATCACATTGCCAGGGATTTCCA
grp16254	-0.0691749	11.2214	bbe-miR-184-3p	No	10878	20735	453	46057	TGGACGGAGAACTGATAAGGGC
grp13431	0.0751321	5.98959	NA	NA	1195	252	55	49	GTAGACGACCTGATTCTGGGT
grp5759	-0.0928674	4.55673	NA	NA	415	132	17	55	TACAGTACTGTGATAACTGAATC
grp453	-0.0683757	8.36636	ccr-miR-203a	No	3480	2513	145	3087	GTGAAATGTTTAGGACCACTT
grp23374	-0.0758613	7.11422	NA	NA	1351	678	56	2104	TAGCTTATCAGACTGGTGTTGGCAC
grp12059	-0.224342	3.47284	ipu-miR-363	No	107	42	4	172	ATTGCACGGTATCCATCTGTA
grp11423	-0.0708529	6.14724	NA	NA	577	354	24	1227	TAATACTGCCTGGTAATGATGAATC
grp20811	-0.0724948	6.76403	NA	NA	698	997	29	1483	TTAAGGATGGTTGTGACAATGT
grp4516	-0.0704271	7.98335	NA	NA	697	4778	29	1210	AAAAGAACTTTGAAGAGAGAGT
grp11107	-0.0608879	8.53611	ipu-miR-462	No	4035	2257	169	4185	TAACGGAACCCATAATGCAGCTGA
grp24827	0.0846601	6.64494	NA	NA	259	1660	12	755	CATTCGTAGACGACCTGATTCTGG
grp4739	0.090236	3.9267	ola-miR-142	No	258	86	12	42	TCCATAAAGTAGAAAGCACT
grp2343	-0.0560725	6.8218	NA	NA	1285	816	54	952	CATCGGGACTGTCGTGTCAAC
grp16443	0.0571259	8.12691	NA	NA	550	5024	25	2146	TCTGCGGGATTATGACTGAACGC
grp26794	-0.0634808	7.36149	ipu-miR-25	No	885	1215	37	3088	CATTGCACTTGTCTCGGTCTG
grp7564	0.0377742	8.19842	hhi-miR-181b	No	825	2643	37	6203	AACATTCATTGCTGTCGGTGGG
grp24996	-0.0328162	9.16804	hhi-miR-199a	No	11099	793	474	1611	CCCAGTGTTCAGACTACCTGTT
grp3796	-0.0339348	9.83699	hhi-miR-182	No	5132	7014	219	17073	TTTGGCAATGGTAGAACTCACACT
grp12562	-0.0445532	8.56843	NA	NA	661	6668	28	3477	AAGGATTGGCTCTAAGGGCT
grp1607	-0.029913	10.3397	NA	NA	10399	8734	445	20156	TAGCTTATCAGACTGGTGTTGGCAT
grp13339	0.0570894	3.88733	ipu-miR-462	No	220	100	10	58	TAACGGAACCCATAATGCAGCTA
grp25431	-0.0737666	6.767	NA	NA	265	2081	11	432	AGCTGGCTTAGAACTGGTGC
grp16163	0.0477762	4.72179	NA	NA	310	241	14	113	TTTGGTGACTCTAGATAACC
grp11	0.0364168	6.63008	hhi-miR-183	No	491	773	22	1785	TATGGCACTGGTAGAATTCACTGT
grp25019	0.0102244	4.84964	NA	NA	500	71	22	205	TGGACGGAGAACTGATAAGGGTATA
grp21335	-0.012671	10.7512	bbe-miR-184-3p	No	22098	10369	957	12457	TGGACGGAGAACTGATAAGG
grp7567	-0.0215348	5.81907	ccr-miR-203a	No	697	340	30	486	GTGAAATGTTTAGGACCACTTT
grp9374	-0.00245367	11.4978	ccr-miR-203a	No	7956	35424	347	48365	TGAAATGTTTAGGACCACTTGA
grp21912	-0.000982233	9.47803	aja-miR-142	No	12002	3302	524	1197	TGTAGTGTTTCCTACTTTATGGA
grp11295	-0.042323	5.80332	NA	NA	165	831	7	500	TGGCACTGTGAAGAGACATGAGA
grp11507	0.510163	4.22652	NA	NA	16	314	1	128	CTTTCCGAATCGTGGGGCGATG
grp11630	0.0246963	7.63361	NA	NA	180	3894	8	1311	CTAGTCTGGCACTGTGAAGA
grp11707	-4.70313	3.84293	NA	NA	6	240	0	105	CTGCCCAGTGCTCTGAATGT
grp11735	0.0440007	4.70831	NA	NA	111	398	5	136	TAGAACAATGTAGGTAAGGG
grp12891	-4.91759	3.28413	NA	NA	7	134	0	107	GCGGCGACTCTGGACGCATC
grp14895	-0.364377	5.27628	NA	NA	59	734	2	155	GGCATGTTAGAACAATGTAG
grp15311	-0.0676887	4.36534	NA	NA	24	341	1	146	TGCTCTGAATGTCAAAGTGAAGAAA
grp15783	-4.91759	4.09153	NA	NA	7	311	0	89	GGGAATCCGACTGTTTAATTAAA
grp16831	-0.182069	4.07973	NA	NA	26	272	1	119	AGTCTGGCACTGTGAAGAGACATG
grp19	0.342604	3.26449	NA	NA	18	131	1	91	TGCGGGATTATGACTGAACGCATC
grp19255	0.170177	4.73783	NA	NA	61	431	3	172	AGGAAACTCTGGTGGAGGTCC
grp19639	0.0898321	3.71213	ccr-miR-203a	No	43	121	2	196	GAAATGTTTAGGACCACTTGT
grp2055	0.699771	4.45173	NA	NA	14	322	1	233	AAACCCTGTGGCGCAATGAAAG
grp21451	-3.22489	3.74696	NA	NA	2	97	0	298	TCTATTTTGTGGGTTTCCTGAACCG
grp21975	-0.00694375	5.35208	NA	NA	46	824	2	103	AAAGTTGAAAAGAACTTTGAAGAG
grp23091	0.265599	4.06057	ccr-miR-132b	No	19	251	1	151	CCATGGCTGTAGACTGTTACC
grp23987	-0.00697338	5.17291	cgr-miR-181a-5p	No	253	225	11	583	AACATTCAACGCTGTCGGTGAGTA
grp24255	0.0569982	2.99058	cgr-miR-184	Yes	88	33	4	98	TGGACGGGGAACTGATAAGGGT
grp26459	-0.523227	3.67224	ipu-miR-25	No	33	87	1	252	CATTGCACTTGTCTCGGTCTGC
grp26763	-0.338247	4.36666	NA	NA	29	320	1	175	CGAATCGTGGGGCGATGGCC
grp2963	-0.0378116	5.10527	NA	NA	47	621	2	183	TTGAGCTTGACTCTAGTCTG
grp4323	-0.182069	4.48792	NA	NA	26	387	1	138	TGCAAATCGGTCGTCCGACCT
grp5315	-4.70313	2.95543	NA	NA	6	96	0	98	CGGGATTATGACTGAACGCCATC
grp5891	-0.479158	3.51406	ipu-miR-200b	No	32	129	1	142	TAATACTGCCTGGCAATGATGA
grp7359	-0.338247	4.4698	NA	NA	29	378	1	139	CCCGGTGCTAAATCATTCGTAGA
grp7363	-4.1456	3.62591	ipu-miR-181a	No	4	105	0	245	AACATTCAACGCTGTCGGCGAG
grp759	0.0407404	4.12099	NA	NA	89	236	4	108	GGCGACTCTGGACGCGCGCCGGGC
grp7655	-0.0480379	3.56303	hhi-miR-21	No	71	88	3	168	TAGCTTATCAGACTGGTGTTAG
grp7935	0.699771	3.2755	NA	NA	14	130	1	99	ACGGACTGTCCGCAGTGCATC
grp819	-0.0144815	7.07931	NA	NA	578	2372	25	480	TGAAAAGAACTTTGAAGAGAGAG
grp8343	0.0898321	4.35657	NA	NA	43	321	2	146	GATAGGACCCGAAAGATGGTGA
grp911	-0.126956	3.75815	bbe-miR-100-5p	No	100	85	4	197	ACCCGTAGATCCGAACTTGTGC
