# Supplementary material for: A Conserved MicroRNA Regulatory Circuit Is Differentially Controlled during Limb/Appendage Regeneration
Source: PLoS One. 2016 Jun 29;11(6):e0157106. doi: 10.1371/journal.pone.0157106 (PMC4927183; doi:10.1371/journal.pone.0157106)
Supplement: S7 Table — Small RNA expression analysis results for regenerating axolotl forelimbs at 6 dpa compared to 0 dpa. Fold-change is expressed as log2. The average level of normalized expression across 0 dpa, 3 dpa, 6 dpa and 14 dpa samples and normalized read counts per sample are reported as expressed as log2 cpm. Statistics include the p-value and false discovery rate (FDR) adjusted p-value. (XLSX) [file pone.0157106.s011.xlsx]

## Sheet: Sheet1
S7 Table: Small RNA expression profiles from axolotl during limb regeneration.
TagID	logFC	logCPM	Symbol	SeedChange	AxoD0	AxoD3	AxoD6	AxoD14	20-25-mer
grp5525	-8.17964	6.58444	oan-miR-184	No	494	0	3	1098	TGGACGGAGAATTGATAAGGGC
grp14422	-6.72766	11.714	bbe-miR-133-5p	No	35701	1666	625	161	TTGGTCCCCTTCAACCAGCTGT
grp16086	-6.12593	8.82247	ccr-miR-140-5p	No	4296	835	114	230	CAGTGGTTTTACCCTATGGTAGT
grp9440	6.56858	6.34139	NA	NA	5	323	896	354	CTCCGGGTCGGCTGGGAAGGCC
grp13171	-5.88171	11.2139	ipu-miR-206	No	24850	1436	782	198	TGGAATGTAAGGAAGTGTGTGGT
grp14833	-6.15045	6.90461	hhi-miR-21	No	542	67	14	1416	TAGCTTATCAGACTGGTGTTGG
grp2298	-5.78136	10.7018	bbe-miR-133-5p	No	17342	1135	585	107	TTTGGTCCCCTTCAACCAGCTGT
grp2635	-5.74357	9.34773	aca-miR-133a	No	6587	730	228	77	TTTGGTCCCCTTCAACCAGCTG
grp18166	-5.80853	7.40174	ccr-miR-140-5p	No	1545	448	51	35	CAGTGGTTTTACCCTATGGTA
grp7905	-5.60891	12.0617	ccr-miR-140-5p	No	39266	9601	1493	1788	CAGTGGTTTTACCCTATGGTAG
grp17813	-5.5406	10.2262	ipu-miR-206	No	12369	814	493	213	TGGAATGTAAGGAAGTGTGTGC
grp3000	-5.55544	8.61963	ccr-miR-140-5p	No	3425	1274	135	54	CAGTGGTTTTACCCTATGGTAA
grp9323	-5.44886	12.8124	tgu-miR-140-3p	No	71388	3914	3033	7873	TACCACAGGGTAGAACCACGGAC
grp9644	5.70293	6.43869	NA	NA	10	257	975	467	CAAGCGTTGGATTGTTCACCCAC
grp17696	-5.33723	15.0437	ccr-miR-140-3p	No	325754	51098	14954	12400	TACCACAGGGTAGAACCACGGA
grp10237	5.33825	8.81286	NA	NA	46	954	3460	4693	AGCTTATCAGACTGATGTTGAC
grp9288	5.40811	7.36089	NA	NA	24	1080	1898	89	GCGCCGTTCGGAAGGGACGGGC
grp720	5.3047	7.83982	NA	NA	39	760	2867	844	GCGGCGCCGACTCTGGACGC
grp7036	-5.16366	14.1118	ccr-miR-140-3p	No	163208	40225	8450	3195	TACCACAGGGTAGAACCACGG
grp7809	-5.16276	9.12773	pma-miR-1c-3p	No	4983	1566	258	96	TGGAATGTAAAGAAGTATGTACC
grp8034	5.36136	6.47345	NA	NA	12	463	922	302	GGAGCGTCGGGCCCATACCCGGC
grp9706	-5.1588	6.89391	NA	NA	1004	422	52	35	TACCACAGGGTAGAACCACGGAAG
grp1699	-5.02221	9.1605	ipu-miR-133b	No	5431	1047	310	119	TTTGGTCCCCTTCAACCAGCT
grp15955	-4.95699	10.3785	ccr-miR-140-3p	No	12237	2867	731	439	TACCACAGGGTAGAACCACGGT
grp18075	-4.91179	13.8947	ipu-miR-206	No	153884	11537	9487	3970	TGGAATGTAAGGAAGTGTGTGG
grp12997	4.96874	7.61726	NA	NA	27	1444	1574	640	ATCCGACTGTTTAATTAAAACA
grp14392	4.90066	7.85744	NA	NA	49	1446	2721	160	AGCGCCGTTCGGAAGGGACGGGC
grp7729	4.86242	7.34386	NA	NA	38	442	2056	671	GCCGACTCTGGACGCGAGCC
grp10354	4.75921	8.16449	NA	NA	65	916	3271	1412	CTCCGGGTCGGCTGGGAAGGC
grp5446	4.89312	6.65832	NA	NA	16	538	887	495	ATCTGTGGGATTATGACTGAACGCC
grp11498	4.78888	7.83532	NA	NA	32	226	1646	2799	AGCTTATCAGACTGATGTTGA
grp1538	-4.60808	8.51317	ipu-miR-206	No	3629	366	276	83	TGGAATGTAAGGAAGTGTGTGGA
grp8943	4.84523	6.30043	NA	NA	13	81	698	804	ATCCTCTGAGCCAAGCTTTTGTA
grp8879	4.55768	13.6957	NA	NA	2831	13210	123734	133040	ATCCTCTGAGCCAAGCTTTTGT
grp19181	-4.52364	9.4591	hhi-miR-21	No	3150	382	254	8240	TAGCTTATCAGACTGGTGTTGGC
grp8488	4.75128	6.39041	NA	NA	12	609	604	342	ATCTGTGGGATTATGACTGA
grp6309	4.64553	6.66443	NA	NA	18	782	840	239	ATCCGACTGTTTAATTAAAAC
grp16516	4.60222	6.51459	NA	NA	16	654	725	312	ATCTATTGAAAGTCATCCTCTGAGC
grp10470	-4.45979	6.51117	NA	NA	654	408	55	126	TCGTTGCCCGCATTCTCCACCA
grp1511	4.36367	8.59806	NA	NA	130	1063	4970	1482	GTCAGTCGGTCCTAAGAGATGGGC
grp18283	-4.31235	9.98597	ipu-miR-206	No	9551	1684	892	191	TGGAATGTAAGGAAGTGTGTG
grp15033	4.26764	12.1527	NA	NA	1436	9241	51334	29426	TCATCCTCTGAGCCAAGCTTTTGT
grp8437	4.30125	8.07187	NA	NA	90	826	3296	1071	GCTCCGGGTCGGCTGGGAAGGC
grp15949	4.44878	6.73847	NA	NA	22	742	895	339	ATCCGACTGTTTAATTAAAACAAAG
grp2335	4.42586	6.62237	NA	NA	21	676	841	305	TCCGACTGTTTAATTAAAAC
grp15482	4.36745	7.03272	NA	NA	32	847	1229	354	GTGATAGGACCCGAAAGATGGTG
grp2128	4.283	7.72408	NA	NA	70	710	2532	820	CGGGGGCGGCGCCGACTCTGGACGC
grp18438	-4.29611	6.77975	pma-miR-1c-3p	No	912	378	86	39	TGGAATGTAAAGAAGTATGTACA
grp13480	4.30184	8.02108	sha-miR-21	No	48	1221	1760	2049	ATAGCTTATCAGACTGATGTTGACC
grp4879	4.36816	6.75366	NA	NA	24	772	923	292	AATCCGACTGTTTAATTAAAAC
grp12144	4.38233	6.36195	NA	NA	21	332	816	421	CAAGCGTTGGATTGTTCACCCACT
grp14661	4.27787	7.53526	NA	NA	58	838	2091	584	GTCAGTCGGTCCTAAGAGATG
grp1304	4.25112	8.1192	NA	NA	71	1910	2512	730	GCATGTTGGAACAATGTAGG
grp18792	-4.19119	11.6433	pma-miR-1c-3p	No	26775	10193	2720	854	TGGAATGTAAAGAAGTATGTAC
grp19196	-4.22448	7.54566	NA	NA	1583	23	157	770	CCAGTATGATGATCCACTCATGGA
grp19301	-4.20088	8.21388	tgu-miR-140-3p	No	2578	363	260	663	TACCACAGGGTAGAACCACGGACA
grp7780	4.28759	6.93808	NA	NA	41	265	1489	630	TGGTGCGGACCAGGGGAATC
grp12348	4.26731	7.89901	NA	NA	38	2352	1361	586	CTCTGTCGGGGAGGTGGAGC
grp12811	4.25366	7.32158	NA	NA	50	717	1773	539	TGCGGACCAGGGGAATCCGAC
grp15435	4.24399	7.35819	NA	NA	43	758	1515	857	ACCAAGCGTTGGATTGTTCACC
grp4383	-4.15491	12.4153	ipu-miR-140	No	45653	15006	4756	4537	ACCACAGGGTAGAACCACGGA
grp8013	4.18281	7.69929	NA	NA	67	948	2261	727	GGGATAAGGATTGGCTCTAAGGGC
grp10104	4.11701	12.707	sha-miR-21	No	1418	36084	45665	46669	ATAGCTTATCAGACTGATGTTGAC
grp9211	4.21925	6.98817	NA	NA	32	800	1109	454	CCAAGCGTTGGATTGTTCACCC
grp3038	4.16259	8.0192	sha-miR-21	No	52	1301	1731	1962	ATAGCTTATCAGACTGATGTTGACA
grp1578	4.12197	7.11491	NA	NA	49	497	1586	560	GCGGACCAGGGGAATCCGAC
grp13340	4.07231	8.73355	NA	NA	166	1533	5185	1404	GTCAGTCGGTCCTAAGAGATGG
grp2868	4.12631	7.44101	NA	NA	52	956	1688	614	TGGAGCGTCGGGCCCATACCCGGC
grp2252	4.18354	6.47731	NA	NA	28	238	947	537	GCCTGTGACTCTTGGCGGTG
grp16485	-4.08592	7.10789	bbe-miR-125b-3p	No	889	773	97	158	TCCCTGAGACCCTAACTTGTG
grp14846	4.02818	10.4637	NA	NA	543	3151	16444	8007	TCCTCTGAGCCAAGCTTTTGT
grp4130	4.01015	9.37518	NA	NA	252	2843	7538	2214	GATAAGGATTGGCTCTAAGGGC
grp13572	4.00755	9.46705	NA	NA	215	1460	6420	6163	ATCCTCTGAGCCAAGCTTTTG
grp13125	-3.98787	9.93804	ipu-miR-24	No	7499	3079	877	1669	TGGCTCAGTTCAGCAGGAACAGT
grp11608	-3.99187	9.09558	ipu-miR-140	No	4545	983	530	1140	CCACAGGGTAGAACCACGGAC
grp10061	3.99933	8.43295	NA	NA	148	1018	4395	1207	GTCAGTCGGTCCTAAGAGATGGG
grp4107	-3.99115	8.18484	ipu-miR-133b	No	2332	997	272	184	TTTGGTCCCCTTCAACCAGC
grp7430	-4.02887	6.66096	tgu-miR-130b-3p	No	705	458	80	150	CAGTGCAATAATGAAAGGGCGA
grp2130	3.98643	8.6954	NA	NA	129	2497	3797	1450	GCCGACTCTGGACGCGAGCCGGGC
grp18143	4.0331	7.4013	NA	NA	51	858	1552	782	CCAAGCGTTGGATTGTTCACC
grp8332	4.00746	8.03682	NA	NA	88	1417	2629	876	TGTGATAGGACCCGAAAGATGGTG
grp2711	-3.94902	10.5261	ipu-miR-140	No	12318	4174	1480	892	ACCACAGGGTAGAACCACGG
grp13951	3.95708	8.3172	NA	NA	115	1364	3317	1381	CGCCCGGAGGATTCAACACGGC
grp12126	4.11478	6.54836	NA	NA	22	693	710	313	ATATTCAAACGAGAACTTTG
grp9181	-3.9244	10.4189	hhi-miR-199a	No	10457	2390	1278	4729	CCCAGTGTTCAGACTACCTGTTC
grp8819	-3.92799	8.5223	hhi-miR-199a	No	2716	1100	331	887	CCCAGTGTTCAGACTACCTGTT
grp4155	4.05818	6.94285	NA	NA	30	915	930	414	AGACCCTGTTGAGCTTGACTC
grp2765	3.99998	7.03017	NA	NA	47	707	1398	323	CGCCGTTCGGAAGGGACGGGC
grp2379	-3.91571	9.16329	tgu-miR-130b-3p	No	4108	2070	505	1175	CAGTGCAATAATGAAAGGGCG
grp2472	-3.90732	9.9676	ipu-miR-206	No	9105	1816	1126	364	TGGAATGTAAGGAAGTGTGT
grp5026	-3.92245	7.92568	ccr-miR-140-3p	No	2101	612	257	118	TACCACAGGGTAGAACCACGGAA
grp18511	3.93083	8.33042	NA	NA	121	1060	3427	1707	TCATCCTCTGAGCCAAGCTTTTG
grp4631	-3.90588	9.1376	NA	NA	1237	7371	153	56	CCGTAACTTCGGGATAAGGATTGGC
grp15099	3.95219	6.94269	NA	NA	45	353	1295	721	ATGGGTAAGAAGCCCGGCTCGCTGG
grp14083	3.93049	7.38651	NA	NA	63	1036	1785	252	GGGCGGCGCCGACTCTGGACGC
grp1951	3.86375	7.93523	NA	NA	103	738	2785	1171	CTGTCGGGGAGGTGGAGCATGAGC
grp13571	3.84506	8.86249	NA	NA	170	2135	4536	2155	TCAGTCGGTCCTAAGAGATGGGC
grp11230	3.88217	6.8367	NA	NA	46	555	1261	311	GTCAGTCGGTCCTAAGAGATGGGCG
grp1818	-3.83195	7.31783	tgu-miR-15b-5p	No	1321	348	172	260	TAGCAGCACATCATGGTTTGC
grp4591	3.82697	9.05248	NA	NA	130	4437	3426	1843	ATATTCAAACGAGAACTTTGA
grp7440	3.82378	8.0455	NA	NA	107	976	2814	1245	CGGGATAAGGATTGGCTCTAAGGGC
grp16615	3.86793	7.21824	NA	NA	50	856	1357	559	CGCCCGGAGGATTCAACACGGCG
grp18572	3.86486	6.96491	NA	NA	47	619	1273	442	TGTGATAGGACCCGAAAGATGGTGA
grp2022	3.78964	8.86256	NA	NA	197	1964	5058	1778	GGATAAGGATTGGCTCTAAGGGC
grp15344	-3.76617	8.72518	ccr-miR-130c	No	3007	1436	410	999	CAGTGCAATATTAAAAGGGCAT
grp19346	3.81362	7.26352	NA	NA	62	608	1620	680	TCCGGGTCGGCTGGGAAGGCC
grp16711	3.82009	7.66455	NA	NA	56	1531	1470	722	AATCCGACTGTTTAATTAAAACA
grp8211	3.75844	9.95681	sha-miR-21	No	242	4809	6080	8304	TAGCTTATCAGACTGATGTTGACC
grp16138	3.75215	8.64615	NA	NA	154	1980	3853	1708	TCAGTCGGTCCTAAGAGATGGG
grp12350	3.79824	7.08885	NA	NA	61	492	1577	500	GTGCGGACCAGGGGAATCCGAC
grp13825	-3.72046	12.8296	tgu-miR-130b-3p	No	55261	20298	7780	14953	CAGTGCAATAATGAAAGGGCGT
grp8389	-3.73157	8.55555	aca-miR-1b-3p	No	2993	1328	418	155	TGGAATGTTAAGAAGTATGTAC
grp10503	3.72852	8.87184	NA	NA	200	1434	4922	2658	TCCGGGTCGGCTGGGAAGGC
grp2050	3.74665	7.5729	NA	NA	79	702	1970	949	TCTGTCGGGGAGGTGGAGCATGAGC
grp7581	3.84459	7.41404	NA	NA	30	1797	802	437	CTCTGGGCCGGTGCGTAGAGC
grp3832	3.79873	6.61452	NA	NA	41	333	1061	463	ATTATGACTGAACGCCTCTA
grp8939	3.85977	6.47274	NA	NA	21	105	568	1108	TCTGCCCAGTGCTCTGAATGTCA
grp7230	3.73084	7.72971	NA	NA	86	893	2121	1002	ATGTTGGAACAATGTAGGTAAGGG
grp3790	3.75925	6.87187	NA	NA	46	466	1158	592	TGACTCTAGTCTGGCACTGTG
grp15449	3.67596	13.0219	NA	NA	2077	25859	49268	89767	ATAGCTTATCAGACTGATGTTGA
grp2148	3.6848	7.86907	NA	NA	126	589	3009	849	GCGCTGTGGAGCCTCGGTTGGC
grp5276	3.7501	6.42328	NA	NA	35	375	876	354	CGCGATGTGATTTCTGCCCA
grp10408	3.76071	6.24027	NA	NA	32	280	807	334	ACTGGTGCGGACCAGGGGAATCC
grp15055	-3.65303	8.63747	ipu-miR-23b	No	3031	1123	447	783	ATCACATTGCCAGGGATTACC
grp17008	3.68804	7.84554	NA	NA	86	1318	2059	903	ATTGAAAGTCATCCTCTGAGC
grp11574	3.78454	6.19335	NA	NA	26	375	667	319	GGGATTATGACTGAACGCCTCT
grp12368	3.71498	7.03658	NA	NA	46	791	1123	517	CGCCCGGAGGATTCAACACGGCGGG
grp49	3.66569	8.38369	NA	NA	118	1937	2781	1523	TCCGACTGTTTAATTAAAACAAAGC
grp5565	3.68447	7.69514	NA	NA	71	1537	1696	543	CGACTGTTTAATTAAAACAAAGCA
grp1309	3.65998	7.90472	NA	NA	94	1173	2207	1125	TCCGCCCGGAGGATTCAACACGGC
grp1198	3.73674	6.09497	NA	NA	27	380	670	205	CGCGACCGGCTCCGGGTCGGC
grp6206	-3.60007	13.1884	ipu-miR-140	No	79084	12896	12103	17902	ACCACAGGGTAGAACCACGGAC
grp10313	3.69441	6.79721	NA	NA	42	717	1011	307	GGCGGCGCCGACTCTGGACGC
grp4429	3.65691	7.22297	NA	NA	59	886	1383	487	GGCATGTTGGAACAATGTAGGT
grp8748	3.62959	8.06378	NA	NA	94	1974	2161	746	TGATAGGACCCGAAAGATGGTG
grp8392	3.62322	8.33672	NA	NA	90	2980	2060	764	TGAAAAGAACTTTGAAGAGAG
grp13970	3.6226	8.23841	NA	NA	105	2012	2402	1162	CAAGCGTTGGATTGTTCACCC
grp11774	3.72268	6.96085	NA	NA	30	1160	737	336	CTCTGGCATGTTGGAACAATG
grp4768	3.64437	7.1214	NA	NA	54	697	1255	654	GGGATTATGACTGAACGCCTC
grp12701	3.65674	7.02948	NA	NA	52	692	1219	518	TGGGCCGGTGCGTAGAGCCGC
grp6404	3.55584	16.443	sha-miR-21	No	24943	415620	544381	761072	TAGCTTATCAGACTGATGTTGAC
grp18743	3.56927	8.70701	NA	NA	214	1412	4716	1790	AGCGCTGTGGAGCCTCGGTTGGC
grp5490	3.59309	7.92302	NA	NA	94	1312	2107	1117	CTGGAGCGTCGGGCCCATACCCGGC
grp9425	3.58384	7.5167	NA	NA	80	873	1782	769	TGGGATTATGACTGAACGCCTC
grp18827	3.562	7.67232	NA	NA	95	962	2084	758	GGGTGGACTGTCCTCAGTGCGC
grp18385	3.60209	6.93831	NA	NA	47	693	1061	520	ACCAAGCGTTGGATTGTTCACCC
grp12251	-3.50779	10.5316	ipu-miR-30c	No	11383	3222	1857	3649	TGTAAACATCCTACACTCTCAGCT
grp17520	3.56196	7.41354	NA	NA	70	708	1536	985	AAGACCCTGTTGAGCTTGAC
grp8897	3.56009	8.04485	NA	NA	61	2725	1337	633	CTCTGGCATGTTGGAACAATGTAGG
grp12688	3.56147	6.95257	NA	NA	53	676	1163	450	TCGCTGTGATGAATTTTGTTCCAAA
grp5266	3.59148	6.5248	NA	NA	41	506	919	265	TGCTCTGAATGTCAAAGTGAAG
grp3319	3.5036	8.32536	NA	NA	150	1594	3159	1223	ATCATTCGTAGACGACCTGA
grp11366	3.57513	6.71486	NA	NA	44	501	975	484	ACCATCTGTGGGATTATGACTGAAC
grp10515	3.50711	8.30627	NA	NA	133	2173	2808	790	GTGATAGGACCCGAAAGATGGT
grp18102	3.55449	7.30514	NA	NA	55	1351	1201	278	GAAAAGAACTTTGAAGAGAG
grp1932	3.59194	6.865	NA	NA	27	1158	606	310	CTCTGGCATGTTGGAACAATGTA
grp10040	3.54658	7.1931	NA	NA	50	1170	1086	386	AGTTGAAAAGAACTTTGAAGAGAG
grp4322	3.45974	12.0504	sha-miR-21	No	1229	22764	25096	33160	TAGCTTATCAGACTGATGTTGACT
grp3026	3.48013	7.77738	NA	NA	126	768	2611	727	GGGGGCGGCGCCGACTCTGGACGC
grp11959	3.4676	9.1162	NA	NA	212	4081	4354	1687	TGATAGGACCCGAAAGATGGT
grp15298	3.55554	6.8763	NA	NA	32	1111	700	282	TGAAAAGAACTTTGAAGAGAGA
grp8035	3.53783	6.6288	NA	NA	42	618	907	280	CGCCCGGAGGATTCAACACGG
grp5778	3.4737	8.13794	NA	NA	127	1503	2620	1109	AATCATTCGTAGACGACCTGA
grp3729	3.44603	9.24696	NA	NA	268	3628	5422	2174	TGTGATAGGACCCGAAAGATGGT
grp10504	3.51956	7.11272	NA	NA	47	1177	1002	301	GATAGGACCCGAAAGATGGTG
grp17349	3.47414	7.6913	NA	NA	84	1407	1734	633	GGCATGTTGGAACAATGTAGG
grp5030	3.51137	6.7534	NA	NA	45	731	954	272	GTGATAGGACCCGAAAGATG
grp8528	3.43688	8.62384	NA	NA	158	2353	3177	1796	CAAGCGTTGGATTGTTCACC
grp18994	-3.41853	8.34033	NA	NA	2317	1050	402	714	TCGTTTCCCGGCCAATGCACCA
grp17167	3.41798	8.83793	NA	NA	229	2315	4544	1634	TGTGTGATAGGACCCGAAAGATGGT
grp8203	3.50277	6.89566	NA	NA	36	1092	759	271	CCGACTGTTTAATTAAAACA
grp12602	3.42333	8.16277	NA	NA	106	2420	2112	610	GATAGGACCCGAAAGATGGT
grp7200	3.40599	8.11931	NA	NA	151	1176	2972	1037	GCAGCGCTGTGGAGCCTCGGTTGGC
grp16200	-3.38287	10.266	ipu-miR-30c	No	8865	3807	1577	2725	TGTAAACATCCTACACTCTCAGC
grp3279	3.39831	9.06219	NA	NA	237	3066	4639	2206	TCAGTCGGTCCTAAGAGATGG
grp18012	3.39372	8.52982	NA	NA	185	1788	3610	1483	CGGCGCCGACTCTGGACGCGAGC
grp10434	3.40046	7.74989	NA	NA	103	1108	2020	864	CCGCCCGGAGGATTCAACACGGC
grp11836	3.47242	6.20002	NA	NA	34	300	702	370	CTGTGGGATTATGACTGAACGCCTC
grp1339	3.44146	6.94199	NA	NA	52	692	1050	530	ACCATCTGTGGGATTATGACTGA
grp12214	3.44165	6.65582	NA	NA	39	576	788	503	CTACGACCTCAGATCAGACGT
grp7979	3.4087	6.77587	NA	NA	50	604	987	426	ACTGGTGCGGACCAGGGGAATC
grp10078	3.33411	9.06706	NA	NA	167	5044	3127	1421	ATCTGTGGGATTATGACTGAACGC
grp4696	3.39398	6.67632	NA	NA	52	373	1016	530	AGCCTCTGGCATGTTGGAACAATG
grp525	3.33164	8.33892	NA	NA	188	1183	3514	1371	CAGTCGGTCCTAAGAGATGGGC
grp3896	3.36688	7.24387	NA	NA	72	832	1380	581	CCGGGTCGGCTGGGAAGGCC
grp14632	3.32907	8.26208	NA	NA	173	1612	3228	789	GTGTGATAGGACCCGAAAGATGGT
grp14348	3.33208	8.06003	NA	NA	111	1850	2076	946	ATAGGACCCGAAAGATGGTGAAC
grp4914	-3.30676	8.0223	ola-miR-23b	No	1851	400	347	1131	ATCACATTGCCAGGGATTACCACT
grp3222	3.34444	6.94693	NA	NA	70	373	1321	629	AACGATACCGCAGCGCTGTGGAGCC
grp17568	3.32245	7.90102	NA	NA	116	1628	2155	542	GCATGTTGGAACAATGTAGGT
grp15901	3.37893	6.84068	NA	NA	44	873	851	344	ATTCAAACGAGAACTTTGAAG
grp9684	-3.28906	8.17216	ipu-miR-140	No	2392	348	454	656	ACCACAGGGTAGAACCACGGACT
grp16770	3.39017	6.30561	NA	NA	36	476	702	262	TGCAAATCGGTCGTCCGACC
grp18483	3.32952	7.45372	NA	NA	77	1227	1438	514	TTGAAAAGAACTTTGAAGAG
grp16884	3.30341	7.3809	NA	NA	95	719	1742	627	CGGGACTCGAGTGTGGACAGAAGGG
grp12352	3.29978	7.24163	NA	NA	100	447	1829	546	CGGTCGGGCTGGGGCGCGAAGCGGG
grp758	3.35134	6.71222	NA	NA	42	744	797	360	CCCGGAGGATTCAACACGGCGGG
grp6088	3.35863	6.65117	NA	NA	41	784	782	234	GAAAAGAACTTTGAAGAGAGAGT
grp15742	3.36739	6.50824	NA	NA	36	630	691	332	CATCTGTGGGATTATGACTG
grp2460	-3.27062	9.1198	NA	NA	1358	6941	261	114	GTCCAGTGCGGTAACGCAAACG
grp12636	3.32331	6.94122	NA	NA	53	865	986	373	AGGTCGGTCGCCCGGAACGGCGGA
grp1106	3.27701	8.00409	NA	NA	133	1417	2394	909	TGGAACAATGTAGGTAAGGG
grp10326	3.30077	6.98807	NA	NA	54	685	989	684	CTACGACCTCAGATCAGACGTGGC
grp3455	3.24656	8.23829	NA	NA	133	1999	2344	1185	CGCCGACTCTGGACGCGAGCCGGGC
grp16877	3.2754	6.8575	NA	NA	46	942	828	305	AGTTGAAAAGAACTTTGAAGAGAGA
grp165	3.22794	7.64328	NA	NA	128	484	2227	1070	AAAGTCATCCTCTGAGCCAAGC
grp6062	-3.21012	8.07344	oar-miR-30c	No	1756	1222	352	455	TGTAAACATCCTACACTCTCA
grp13239	3.30715	6.45312	NA	NA	34	681	626	266	CGGCGCCGACTCTGGACGCGAG
grp13252	3.23321	7.43578	NA	NA	90	1051	1572	528	GATTATGACTGAACGCCTCTA
grp18853	3.25266	6.93976	NA	NA	59	721	1045	481	CCCGGAGGATTCAACACGGCG
grp7838	3.26116	6.59379	NA	NA	55	338	980	485	CGCCTAGCAGCTGACTTAGAACTG
grp2812	3.27066	6.27039	NA	NA	38	381	682	359	TGGACTGTCCTCAGTGCGCCCC
grp14174	3.21882	7.52324	NA	NA	85	1279	1470	584	TGTGATAGGACCCGAAAGATG
grp2056	3.30328	6.92809	NA	NA	33	1285	606	248	CTCTGGCATGTTGGAACAATGTAG
grp12512	3.18008	10.9609	NA	NA	882	13707	14837	7940	ATATTCAAACGAGAACTTTGAAGGC
grp3698	3.23076	6.96373	NA	NA	75	599	1308	376	GTGTGATAGGACCCGAAAGATGGTG
grp8700	3.19104	8.57326	NA	NA	221	1891	3747	1381	CAGTCGGTCCTAAGAGATGGG
grp11229	3.26559	7.92909	NA	NA	42	3155	751	295	CTCTAGTCTGGCACTGTGAAGAGAC
grp6393	3.24052	6.81315	NA	NA	53	721	931	391	ACCATCTGTGGGATTATGAC
grp14289	3.18464	8.01052	NA	NA	145	1393	2448	885	GCGGCGCCGACTCTGGACGCGAGC
grp3202	-3.17357	7.26644	NA	NA	1046	600	215	297	CGTTGCCCGCATTCTCCACCA
grp13754	3.14241	11.6144	NA	NA	1488	20822	24385	12160	ATTCAAACGAGAACTTTGAAGGC
grp18141	3.19614	7.22878	NA	NA	77	824	1311	620	AGCTGACTTAGAACTGGTGCG
grp11276	-3.15237	7.52978	oar-let-7i	No	1208	761	252	398	TGAGGTAGTAGTTTGTGCTGTT
grp246	3.16112	7.94563	NA	NA	131	1571	2176	725	TGTGTGATAGGACCCGAAAGATGG
grp10200	3.22666	6.56231	NA	NA	42	638	731	343	ATATTCAAACGAGAACTTTGAAG
grp18746	3.18084	7.13435	NA	NA	78	791	1314	454	ATAAGGATTGGCTCTAAGGG
grp6670	3.182	7.13064	NA	NA	72	729	1214	641	CATGTTGGAACAATGTAGGTAAGG
grp5165	3.14727	7.69922	NA	NA	126	842	2073	946	AGGACAGAAACCTCCCGCGGAGCA
grp6626	3.17502	6.90122	NA	NA	60	727	1007	442	GGGATTATGACTGAACGCCT
grp15745	-3.12794	7.96363	ssc-miR-199b-3p	No	1720	773	365	665	TACAGTAGTCTGCACATTGGT
grp8305	-3.12502	8.18974	hhi-let-7c	No	2102	804	447	710	TGAGGTAGTAGGTTGTATGGT
grp10154	-3.12335	8.16521	cgr-miR-93-5p	No	2170	577	462	750	CAAAGTGCTGTTCGTGCAGGT
grp13836	3.1275	8.02548	NA	NA	214	518	3472	862	AAGTCATCCTCTGAGCCAAGC
grp12817	3.12603	8.07214	NA	NA	172	1377	2788	740	GCCTAGCAGCTGACTTAGAACTGG
grp17756	3.17884	6.43329	NA	NA	48	406	808	374	CGCGATGTGATTTCTGCCCAGTGC
grp13612	3.19272	6.61144	NA	NA	42	754	714	283	AATATTCAAACGAGAACTTTGAAG
grp4895	3.09081	12.3369	NA	NA	3597	8535	56874	33677	CATCCTCTGAGCCAAGCTTTTGT
grp7408	3.13141	7.4684	NA	NA	79	1357	1286	541	TGGCATGTTGGAACAATGTA
grp3031	3.07797	12.0769	NA	NA	1539	3456	24119	60075	GTATAGTGGTTAGTACTCTGC
grp13708	3.12415	7.1655	NA	NA	76	776	1231	629	ATGTTGGAACAATGTAGGTAAGG
grp6828	3.11454	7.98507	NA	NA	92	627	1480	2880	TAGCTTATCAGACTGATGTTGAA
grp19212	-3.0719	9.32638	ipu-miR-205	No	4142	2775	914	1245	TCCTTCATTCCACCGGAGTCT
grp5015	-3.05967	9.34366	ccr-miR-140-3p	No	4444	2984	989	482	TACCACAGGGTAGAACCACG
grp2970	3.08707	7.77182	NA	NA	88	1784	1389	757	ATAGGACCCGAAAGATGGTG
grp16606	3.07339	7.30834	NA	NA	93	666	1454	824	TGTGGGATTATGACTGAACGCC
grp19274	3.07686	7.13641	NA	NA	71	1031	1113	375	AGTTGAAAAGAACTTTGAAGAG
grp1254	3.06829	7.32238	NA	NA	95	844	1480	599	CGGGACTCGAGTGTGGACAGAAGG
grp16778	3.05938	7.82588	NA	NA	125	1337	1935	867	TTGGAACAATGTAGGTAAGGG
grp2996	3.09274	6.7803	NA	NA	61	609	967	427	CTGTGGGATTATGACTGAAC
grp13118	3.11321	6.50373	NA	NA	47	407	756	521	CTACGACCTCAGATCAGACG
grp12490	3.08376	7.22982	NA	NA	61	1250	961	474	CGCTGCGGGATGAACCGAACGC
grp7931	3.03457	8.34431	NA	NA	154	2622	2343	841	TGATAGGACCCGAAAGATGGTGAAC
grp4765	3.04507	7.695	NA	NA	119	925	1824	1100	CATGTTGGAACAATGTAGGTAAGGG
grp13593	3.01393	9.61179	NA	NA	446	4937	6687	2579	ATAAGGATTGGCTCTAAGGGC
grp5210	3.0818	6.20614	NA	NA	46	399	724	206	GACTGTCGACTGGGGTGGAC
grp4255	3.08277	6.85419	NA	NA	55	795	866	430	CATGTTGGAACAATGTAGGT
grp18432	3.05921	7.00849	NA	NA	70	792	1084	457	TCAGTCGGTCCTAAGAGATG
grp1185	3.03176	7.47276	NA	NA	112	996	1701	518	GTTGAACATGGGTCAGTCGG
grp13630	2.99817	12.2125	NA	NA	1831	12101	27151	54374	ATAGCTTATCAGACTGATGTTG
grp2191	-3.01537	7.5804	NA	NA	872	1512	200	272	TACCTGGTTGATCCTGCCAGTAGC
grp11000	3.0765	6.24491	NA	NA	47	296	737	364	CGATACCGCAGCGCTGTGGAGCC
grp12269	3.06482	6.97383	NA	NA	45	1223	700	290	AAAGAACTTTGAAGAGAGAG
grp13748	-2.99032	8.13433	ipu-miR-30c	No	2133	616	498	604	TGTAAACATCCTACACTCTCAGT
grp11856	3.06063	6.1733	NA	NA	43	259	667	413	ATTGAAAGTCATCCTCTGAGCCAAG
grp11986	3.03842	6.64904	NA	NA	64	407	977	464	TGGAACAATGTAGGTAAGGGAAGT
grp16305	-3.0372	8.79129	NA	NA	412	6673	93	29	GTAGACGACCTGATTCTGGG
grp7133	-2.96652	9.46031	hhi-let-7c	No	4760	1619	1130	2647	TGAGGTAGTAGGTTGTATGGTT
grp15695	3.07313	6.84815	NA	NA	32	1294	501	208	CTCTAGTCTGGCACTGTGAAGAGA
grp17109	2.96675	9.24338	NA	NA	405	2789	5877	2479	GGTGGACTGTCCTCAGTGCGC
grp16773	2.98721	8.03687	ccr-miR-203a	No	120	82	1767	3423	TGTGAAATGTTTAGGACCACTTG
grp176	2.97396	8.76156	NA	NA	196	3668	2859	1216	AAATATTCAAACGAGAACTTTGA
grp11539	-2.94628	10.1034	cgr-let-7g-5p	No	6600	5210	1589	2477	TGAGGTAGTAGTTTGTACAGTT
grp16466	3.00483	6.89337	NA	NA	69	571	1029	587	TGGGATTATGACTGAACGCCTCT
grp7843	3.00205	6.68254	NA	NA	54	695	804	347	TGGGGTGGACTGTCCTCAGT
grp2896	-2.94269	8.54296	ipu-miR-30b	No	2768	814	668	915	TGTAAACATCCTACACTCAGCT
grp2150	-2.95723	7.07613	NA	NA	825	487	197	476	TCAATCCCCGGCATCTCCACCA
grp4419	2.97623	7.19052	NA	NA	71	1053	1038	540	TCAGTCGGTCCTAAGAGATGGGCG
grp2108	3.01452	6.50856	NA	NA	47	557	706	389	TGGGATTATGACTGAACGCCTCTAA
grp12604	2.9948	6.63287	NA	NA	49	745	726	300	CTATTGAAAGTCATCCTCTGAGC
grp11032	2.9723	7.45623	sha-miR-21	No	76	1031	1108	1117	ATAGCTTATCAGACTGATGTTGACT
grp12028	2.98057	6.47972	NA	NA	60	409	880	333	CGACTGTCGACTGGGGTGGACT
grp10462	2.93566	8.87295	NA	NA	306	2317	4346	1931	CGCCGACTCTGGACGCGAGC
grp18041	2.93175	8.68362	NA	NA	236	2923	3343	1100	TGTGATAGGACCCGAAAGATGG
grp11771	2.95477	7.11716	NA	NA	95	653	1368	506	CGGTCGGGCTGGGGCGCGAAGCG
grp17342	2.95019	7.30089	NA	NA	96	916	1378	561	TGTGGGATTATGACTGAACG
grp7691	2.92611	8.63999	NA	NA	284	1497	4007	1880	CGCTGTGGAGCCTCGGTTGGC
grp7564	2.9519	6.81203	NA	NA	72	494	1035	534	TGGACTGTCCTCAGTGCGCCC
grp1861	2.91525	8.22489	NA	NA	182	1669	2549	1240	CCCGGAGGATTCAACACGGC
grp5776	2.95886	6.5185	NA	NA	58	462	838	365	TGCGACTGTCGACTGGGGTG
grp1625	2.89786	9.73158	NA	NA	375	7433	5188	2530	CTAGCAGCTGACTTAGAACTGG
grp3613	2.94409	6.87248	NA	NA	67	689	958	478	CCGACTCTGGACGCGAGCCGG
grp450	2.95691	6.26678	NA	NA	51	353	736	310	CCGACTCTGGACGCGAGCCG
grp3876	2.91524	7.7342	NA	NA	133	1283	1863	697	GCTGACTTAGAACTGGTGCGGACC
grp18127	2.90832	7.74177	aca-miR-451-5p	No	149	1316	2077	425	TAACCGTTACCATTACTGAGT
grp4575	2.93116	7.33035	NA	NA	77	1418	1091	325	GATAGGACCCGAAAGATGGTGAAC
grp5103	2.92725	7.02036	NA	NA	68	842	961	548	TACCATCTGTGGGATTATGACTGA
grp2778	2.92575	7.10835	NA	NA	68	1036	960	476	CCATCTGTGGGATTATGACTGA
grp14862	2.88217	8.38331	NA	NA	211	1980	2888	1176	CGCCTAGCAGCTGACTTAGAACTGG
grp5606	2.90691	7.21029	NA	NA	87	862	1212	615	TGGGATTATGACTGAACGCCT
grp17352	2.8862	7.67982	NA	NA	154	840	2114	793	TGGAACAATGTAGGTAAGGGAAGTC
grp4722	2.91084	7.47012	NA	NA	71	1672	992	465	CCGACTGTTTAATTAAAACAAAGCA
grp10468	2.89601	7.32784	NA	NA	124	475	1714	784	TGAAAGTCATCCTCTGAGCCAAGC
grp15702	-2.86821	8.25144	ggo-miR-23b	No	2133	644	542	1028	ATCACATTGCCAGGGATTACCA
grp7234	2.88652	7.61263	NA	NA	134	1046	1840	654	AGGACAGAAACCTCCCGCGGA
grp5005	2.9293	6.7749	NA	NA	58	862	821	254	GTTGAAAAGAACTTTGAAGAG
grp15966	2.88622	7.09953	NA	NA	104	520	1428	560	CTGTCGGGGAGGTGGAGCATGAGCG
grp17425	2.88597	7.1508	NA	NA	96	857	1318	366	GAACGGGCTTGGCAGAATCA
grp16316	2.93472	6.54112	NA	NA	47	719	668	267	AAGTTGAAAAGAACTTTGAAGAGAG
grp5361	-2.84917	9.54385	ipu-miR-16b	No	5320	1940	1370	1803	TAGCAGCACGTAAATATTGGAG
grp12004	2.91517	6.73703	NA	NA	56	480	785	721	TGCCTGTGACTCTTGGCGGTG
grp1008	-2.8527	8.89962	ipu-miR-30c	No	3274	1627	841	952	TGTAAACATCCTACACTCTCAG
grp8494	2.86793	7.93955	NA	NA	177	978	2399	1141	TGGACTGTCCTCAGTGCGCC
grp7290	2.90753	6.42778	NA	NA	54	499	753	295	TGCGACTGTCGACTGGGGTGG
grp832	-2.85245	7.80973	mdo-miR-30d-3p	No	1421	741	365	740	TTTCAGTCGGATGCTTACAGC
grp5096	2.85749	7.58404	NA	NA	151	759	2032	706	CGGTCGGGCTGGGGCGCGAAGCGG
grp12708	2.8606	7.72693	NA	NA	121	1509	1632	649	TGGCATGTTGGAACAATGTAGG
grp2092	-2.82449	8.74645	ola-miR-23b	No	2806	628	735	2216	ATCACATTGCCAGGGATTACCAC
grp11628	2.85726	7.09176	NA	NA	87	892	1171	370	GGGGTGGACTGTCCTCAGTGCGC
grp4385	2.88331	6.29874	NA	NA	49	186	672	629	TCTGCCCAGTGCTCTGAATGTC
grp933	2.83024	8.58164	NA	NA	262	2301	3459	1125	TGGGGTGGACTGTCCTCAGTGCGC
grp17005	2.87449	6.79367	NA	NA	59	794	804	387	CCCGGAGGATTCAACACGGCGG
grp1122	-2.82985	7.2781	ccr-miR-130b	No	943	670	246	397	CAGTGCAATAATGAAAGGGC
grp7811	2.81724	9.30944	NA	NA	312	5521	4082	1636	AATATTCAAACGAGAACTTTGA
grp7720	2.84227	7.63689	NA	NA	110	1556	1465	510	TTGAAAAGAACTTTGAAGAGAG
grp6266	-2.80519	8.29926	ipu-miR-30c	No	2313	682	614	778	TGTAAACATCCTACACTCTCAGTT
grp6105	2.85208	6.77556	NA	NA	60	851	805	282	TCTATTGAAAGTCATCCTCTGAGC
grp13768	2.83269	6.70381	NA	NA	86	307	1138	465	GAAAGTCATCCTCTGAGCCAAGC
grp17970	2.82832	7.06513	NA	NA	94	705	1240	470	TCGGTCGGGCTGGGGCGCGAAGCG
grp362	2.78137	10.8371	ccr-miR-203a	No	1066	991	13602	21687	GTGAAATGTTTAGGACCACTTGA
grp19314	2.79528	9.02689	pma-miR-181a-3p	No	187	147	2410	8095	ACCATCGACCGTTGACTGTACC
grp11021	2.79906	7.95286	NA	NA	143	1631	1848	994	AACGGGCTTGGCAGAATCAG
grp18272	2.81638	6.9082	NA	NA	97	393	1269	537	ACGATACCGCAGCGCTGTGGAGCCT
grp18007	2.8442	6.60629	NA	NA	52	786	694	237	AACTATGACTCTCTTAAGGTAGC
grp7142	-2.75889	9.00089	oar-miR-199a-3p	No	3294	1399	903	1883	ACAGTAGTCTGCACATTGGT
grp8533	2.77142	8.2041	NA	NA	158	2197	2003	1088	TAGGACCCGAAAGATGGTGAAC
grp16781	2.78474	7.07074	NA	NA	85	831	1088	496	AGCTGACTTAGAACTGGTGCGGACC
grp15156	2.77744	7.73581	NA	NA	105	1883	1337	537	ATAGGACCCGAAAGATGGTGAACT
grp777	2.73665	13.9185	ccr-miR-203a	No	10189	8919	126034	169465	GTGAAATGTTTAGGACCACTTG
grp15242	-2.74653	7.89021	oar-miR-143	No	1230	958	340	1127	TGAGATGAAGCACTGTAGCA
grp4908	2.76207	7.09998	NA	NA	107	497	1348	668	TCTGTCGGGGAGGTGGAGCATGAG
grp16203	2.76713	6.98868	NA	NA	79	920	999	328	GTTGACGCGATGTGATTTCTGCC
grp10854	2.74533	7.49998	NA	NA	142	893	1768	595	CGGTCGGGCTGGGGCGCGAAGC
grp2946	2.74148	7.62761	NA	NA	134	1198	1664	687	AAATCATTCGTAGACGACCTGA
grp10713	-2.71335	8.57617	ssc-miR-206	No	2916	946	825	483	TGGAATGTAAGGAAGTGTGTGA
grp10176	2.7445	7.47864	NA	NA	110	1337	1369	448	GCAGTTGAACATGGGTCAGTCGG
grp13577	-2.70915	8.69414	ipu-miR-140	No	3052	891	866	943	ACCACAGGGTAGAACCACGGACA
grp17639	2.761	6.69413	NA	NA	57	771	718	352	TCAGATCCCCGAACCCGGAGTGGC
grp11030	2.7187	8.42915	NA	NA	199	2367	2432	1410	AACGGGCTTGGCAGAATCAGCG
grp1635	2.73955	6.99513	NA	NA	94	715	1166	399	ATGAACCGAACGCCGGGTTAAGG
grp10102	2.73327	7.17753	NA	NA	103	779	1272	557	GCTGACTTAGAACTGGTGCGGAC
grp9107	-2.71514	7.10588	ipu-miR-199b	No	786	324	222	791	CAGTAGTCTGCACATTGGTTA
grp15965	2.69305	14.1421	NA	NA	14408	34530	172915	135143	TGGGGAACCTGGTGCTAAAT
grp7818	2.71415	8.35942	NA	NA	169	2796	2059	959	ATTCAAACGAGAACTTTGAAGG
grp1952	2.74615	6.67686	NA	NA	60	741	748	327	CCCGGAGGATTCAACACGGCGGGC
grp12941	2.68727	9.8089	NA	NA	554	6227	6623	3238	ATTCAAACGAGAACTTTGAAGGCC
grp13508	2.69714	8.08137	NA	NA	201	1475	2420	980	AGGACAGAAACCTCCCGCGGAG
grp10747	2.72148	6.92827	NA	NA	92	628	1127	431	AGCGCTGTGGAGCCTCGGTTGGCC
grp8916	2.7205	7.03408	NA	NA	91	662	1114	601	CACCAAGCGTTGGATTGTTCACC
grp7819	2.71721	7.29695	NA	NA	74	1411	904	456	ATATTCAAACGAGAACTTTGAAGG
grp586	2.66938	15.5273	NA	NA	24029	116801	283687	520580	TAGCTTATCAGACTGATGTTGA
grp6427	2.71082	7.01956	NA	NA	74	983	900	419	TAACTATGACTCTCTTAAGGTAGC
grp1866	2.67403	9.21653	NA	NA	352	4541	4170	1876	CCGACTCTGGACGCGAGCCGGGC
grp9618	2.70632	6.94977	NA	NA	99	678	1200	317	GTGTGATAGGACCCGAAAGATGG
grp8404	-2.67246	7.70318	oar-let-7g	No	1165	1085	339	476	TGAGGTAGTAGTTTGTACAGT
grp11304	2.71404	6.52659	NA	NA	57	709	695	213	GTTGAAAAGAACTTTGAAGAGAG
grp16822	2.64895	13.2859	ccr-miR-203a	No	6107	4974	71086	121854	TGAAATGTTTAGGACCACTTG
grp10555	2.66353	8.21101	NA	NA	260	917	3058	1461	CATCCTCTGAGCCAAGCTTTTG
grp14155	2.68807	7.15224	NA	NA	97	871	1161	513	CTAAATCATTCGTAGACGACCTGA
grp8522	2.65714	8.0335	NA	NA	197	1412	2307	997	TGGGATTATGACTGAACGCC
grp18598	2.6634	7.44621	NA	NA	123	1071	1447	597	GCTGACTTAGAACTGGTGCGG
grp1474	2.6894	6.86086	NA	NA	65	935	779	335	GGCATGTTGGAACAATGTAG
grp11800	2.6762	6.80599	NA	NA	86	612	1021	362	AGGACAGAAACCTCCCGCGG
grp3937	2.67949	6.86096	NA	NA	80	758	952	352	TGTGTGATAGGACCCGAAAGATG
grp5630	2.66294	7.52894	NA	NA	113	1374	1329	572	TGGCATGTTGGAACAATGTAGGT
grp6583	2.66569	7.19495	NA	NA	102	951	1202	450	ACATGGGTCAGTCGGTCCTAAGAGA
grp7833	2.66297	7.18999	NA	NA	105	861	1235	514	CAGTGCTCTGAATGTCAAAGTGAAG
grp14992	-2.63221	8.13157	aca-miR-99b-5p	No	1761	603	527	1291	AACCCGTAGATCCGAACTTGCG
grp3374	-2.63515	8.07645	ssc-miR-199b-3p	No	1547	990	462	1049	TACAGTAGTCTGCACATTGGTT
grp9324	2.63444	8.88408	NA	NA	283	3910	3262	1142	TGATAGGACCCGAAAGATGG
grp13348	2.64426	7.93526	NA	NA	158	1755	1834	757	GCTGACTTAGAACTGGTGCGGA
grp6313	2.65585	6.91604	NA	NA	85	748	995	407	AGGACAGAAACCTCCCGCGGAGCAG
grp15104	-2.61932	8.87963	aca-miR-27b-3p	No	3126	836	944	2003	TTCACAGTGGCTAAGTTCTGCA
grp7812	2.68066	6.62093	NA	NA	58	823	691	203	GCGCCGACTCTGGACGCGAGCCGG
grp3800	2.66688	6.8358	NA	NA	60	989	708	307	AAAAGAACTTTGAAGAGAGAG
grp12495	2.67778	6.43159	NA	NA	55	607	654	264	AAGTTGAAAAGAACTTTGAAGAG
grp4966	2.62345	7.98523	NA	NA	193	1392	2208	949	CGGAGGAAAAGAAACTAACC
grp16062	2.58523	9.80248	NA	NA	636	5885	7084	2952	ATAAGGATTGGCTCTAAGGGCT
grp18868	2.59952	7.78685	NA	NA	154	1365	1733	857	AGCTGACTTAGAACTGGTGCGGAC
grp11660	2.59899	7.33072	NA	NA	132	925	1485	440	GAACGGGCTTGGCAGAATCAG
grp7698	2.60988	7.78048	NA	NA	113	2057	1281	501	GCAAATATTCAAACGAGAACTTTGA
grp7996	2.63694	6.43222	NA	NA	61	405	705	457	CGGTGCGTAGAGCCGCTCGCC
grp10323	2.62554	6.45359	NA	NA	60	605	688	250	TCGGGTTGCTTGGGAATGCAGC
grp2053	-2.57224	10.0667	bbe-miR-1-5p	No	7134	4874	2226	620	TGGAATGTAAAGAAGTATGTA
grp16821	2.57365	9.60902	NA	NA	441	6593	4873	2325	CTAGCAGCTGACTTAGAACTGGT
grp13056	-2.5679	8.74057	bbe-miR-1-5p	No	2467	2511	772	378	TGGAATGTAAAGAAGTATGT
grp6623	2.57665	9.67581	NA	NA	214	211	2370	14359	TGGGGAACCCGGTGCTAAAT
grp16939	2.59079	7.11091	NA	NA	101	998	1130	290	GTGATAGGACCCGAAAGATGG
grp13863	2.56077	9.22385	NA	NA	474	3268	5191	2273	TAAGGATTGGCTCTAAGGGC
grp12712	2.58662	7.40018	NA	NA	96	1437	1071	456	AAAGAACTTTGAAGAGAGAGT
grp3626	-2.55835	8.92185	hhi-miR-23a	No	3222	1442	1015	1266	ATCACATTGCCAGGGATTTCC
grp13672	2.58208	8.19268	NA	NA	117	1727	1301	2451	ATAGCTTATCAGACTGATGTT
grp6425	2.5798	7.2289	NA	NA	107	928	1188	559	ATTCAAACGAGAACTTTGAAGGCCG
grp17745	2.56641	7.28414	NA	NA	110	1002	1210	561	TGACTCTAGTCTGGCACTGTGA
grp15093	2.54312	8.22295	NA	NA	217	1737	2348	1287	CTCGGTTGGCCTAGGATAGC
grp3320	2.54455	7.66563	NA	NA	161	1094	1744	798	AGGATAGCCGGCCTCTGGGC
grp14725	2.5492	7.39726	NA	NA	122	1164	1326	482	TGAAACCGTCGAGAGGTAAACGG
grp13937	2.52231	9.28832	NA	NA	363	5674	3871	1364	GCAGCTGACTTAGAACTGGT
grp6327	2.5813	6.56123	NA	NA	58	694	645	330	ACTCTAGTCTGGCACTGTGAAGA
grp2820	2.55437	7.25586	NA	NA	79	1404	862	405	TCTGGCATGTTGGAACAATGTAG
grp237	-2.51052	9.64772	oar-miR-199a-3p	No	4471	2986	1456	3201	ACAGTAGTCTGCACATTGGTT
grp13311	2.52165	8.493	NA	NA	250	2513	2665	1216	TGCGGGATGAACCGAACGCCGG
grp7820	2.51807	8.10106	NA	NA	178	2002	1893	979	AGCTGACTTAGAACTGGTGCGG
grp1425	-2.53543	7.06084	NA	NA	494	1225	158	171	CCTTCGATAGCTCAGTTGGGAGAGC
grp6213	2.49612	11.0816	NA	NA	1541	14863	16135	7557	TATTCAAACGAGAACTTTGAAGGC
grp19364	2.5371	7.2067	NA	NA	91	1168	981	450	TAGGACCCGAAAGATGGTGAACT
grp2031	2.51913	7.50855	NA	NA	121	1335	1288	594	ATTCGTAGACGACCTGATTCTGGG
grp17898	-2.49728	8.60713	ccr-miR-19d	No	2626	924	863	1205	TGTGCAAACCCATGCAAAACTG
grp14728	2.5436	6.35793	NA	NA	60	475	650	335	CGCCGACTCTGGACGCGAGCCGG
grp9566	2.51939	7.40543	NA	NA	130	860	1384	815	AGAACTGGTGCGGACCAGGGGAATC
grp7954	2.50468	8.28503	NA	NA	209	2243	2202	1088	CTAGCAGCTGACTTAGAACTG
grp9672	2.52031	7.56038	NA	NA	90	1830	959	506	TTAGACCGTCGTGAGACAGG
grp9617	-2.4837	10.8191	cgr-miR-148b-3p	No	9669	6865	3208	7869	TCAGTGCATCACAGAACTTTGT
grp10827	2.52278	6.93877	NA	NA	74	1074	790	267	AAGAACTTTGAAGAGAGAGT
grp6927	-2.47857	9.70956	bbe-miR-125b-3p	No	5241	2286	1745	3064	TCCCTGAGACCCTAACTTGTGA
grp6700	-2.48165	8.14256	prd-let-7-5p	No	1752	1265	582	449	TGAGGTAGTAGGTTGTATAGTTT
grp10243	2.49927	7.09522	NA	NA	106	934	1113	348	GAACGGGCTTGGCAGAATCAGCG
grp18450	-2.46518	9.14934	NA	NA	3202	955	1076	3636	TGAGATGAAGCACTGTAGCTCTT
grp6925	2.46439	9.40138	NA	NA	546	3933	5593	2540	AGGACAGAAACCTCCCGCGGAGC
grp5905	2.49291	7.05367	NA	NA	108	842	1129	362	GACGCGATGTGATTTCTGCC
grp13358	2.48694	7.52455	NA	NA	127	1380	1322	533	GACTCTTGGCGGTGGATCACTCGGC
grp16944	2.49233	7.27485	NA	NA	100	1330	1045	312	GCAGATCTTGGTGGTAGTAGC
grp4967	2.46768	7.60376	NA	NA	193	686	1982	828	AGGTGTAGGATAAGTGGGAGGC
grp15290	2.47755	7.37546	NA	NA	93	1524	962	403	AATATTCAAACGAGAACTTTGAAGG
grp11038	-2.45508	7.46122	oar-let-7i	No	1200	454	406	463	TGAGGTAGTAGTTTGTGCTGTTA
grp12276	-2.43773	12.6107	oar-miR-143	No	34271	14765	11739	36587	TGAGATGAAGCACTGTAGCTCT
grp11809	2.46371	7.50526	NA	NA	157	1086	1608	501	GGGACTCGAGTGTGGACAGAAG
grp13450	2.48029	6.76457	NA	NA	71	842	736	327	ATTCGTAGACGACCTGATTCTGGGT
grp8515	2.46011	7.73105	NA	NA	157	1597	1604	510	GCGCCGACTCTGGACGCGAGC
grp11586	2.46579	7.57846	NA	NA	124	1692	1272	342	GATCGGGTCTTCTCGGAGTCGG
grp16791	2.45851	7.43732	NA	NA	131	1149	1337	574	ATACCGCAGCGCTGTGGAGC
grp5418	2.43114	9.20042	NA	NA	484	4009	4845	1458	GATAAGGATTGGCTCTAAGGGCT
grp18845	-2.43133	8.43633	ccr-miR-17-5p	No	2032	762	699	1795	CAAAGTGCTTACAGTGCAGGTAG
grp4347	2.42167	11.339	NA	NA	2131	15796	21190	9020	TTCAAACGAGAACTTTGAAGGC
grp6798	2.42133	11.4257	NA	NA	2471	7578	24565	18835	CGTGGGGAACCTGGTGCTAAAT
grp2716	2.43995	7.53061	NA	NA	175	794	1763	747	TCGGTCGGGCTGGGGCGCGAAGCGG
grp2210	-2.43577	7.3151	NA	NA	703	1360	241	62	GGGGAATTAGCTCAGATGGTAGAG
grp12689	2.43483	8.38768	NA	NA	240	2496	2409	981	TAGCAGCTGACTTAGAACTG
grp13465	2.44599	7.41608	NA	NA	127	881	1285	924	GACTCTAGTCTGGCACTGTGAAGA
grp4616	2.44492	7.19846	NA	NA	117	846	1183	583	CTGTGGGATTATGACTGAACGCC
grp5392	2.41183	11.9232	NA	NA	3532	19189	34882	15397	CAAACGAGAACTTTGAAGGC
grp11514	2.44783	6.39872	NA	NA	74	463	750	270	CGAAAGACTAATCGAACCATC
grp11377	2.43739	7.41673	NA	NA	101	1529	1016	428	AAAAGAACTTTGAAGAGAGAGT
grp7737	2.43917	7.04025	NA	NA	97	773	977	603	CTAGGATAGCCGGCCTCTGGGC
grp15683	2.44833	6.58576	NA	NA	72	656	730	298	CCGGCTCCGGGTCGGCTGGGA
grp17681	2.42734	7.22538	NA	NA	98	1204	979	434	TTGGAACAATGTAGGTAAGG
grp5976	2.4207	6.89418	NA	NA	106	588	1054	471	TTGGAACAATGTAGGTAAGGGAAG
grp2566	2.42536	6.72987	NA	NA	87	656	868	341	TGGAACAATGTAGGTAAGGGA
grp12482	-2.38436	10.0135	ipu-miR-24	No	6201	3678	2204	3149	TGGCTCAGTTCAGCAGGAACAG
grp3020	2.41295	7.11071	NA	NA	109	986	1078	344	TGCGACTGTCGACTGGGGTGGAC
grp5333	2.41295	7.11027	NA	NA	109	892	1078	463	CTGGCATGTTGGAACAATGTAGGT
grp18659	2.41127	7.22909	NA	NA	107	1073	1057	511	CTGTGGGATTATGACTGAACG
grp15087	2.40949	7.18774	NA	NA	112	1004	1105	449	CGGGACTCGAGTGTGGACAGA
grp2124	2.41501	6.73776	NA	NA	85	657	842	383	TCGGGACTCGAGTGTGGACA
grp14528	-2.37856	10.5263	ipu-miR-205	No	8967	4687	3200	4920	TCCTTCATTCCACCGGAGTCTG
grp18472	-2.37194	10.9509	ipu-miR-27b	No	12789	2754	4585	9383	TTCACAGTGGCTAAGTTCTGC
grp4370	2.39364	7.35109	NA	NA	148	1002	1444	403	CAGAATTCACCAAGCGTTGGAT
grp1252	2.41434	6.66412	NA	NA	72	755	713	304	TTCGGGATAAGGATTGGCTCT
grp11533	2.39864	6.88986	NA	NA	92	768	901	420	TGGTGGAGGTCCGTAGCGGT
grp13066	2.36612	9.09338	NA	NA	425	4243	4067	1182	CCTAGCAGCTGACTTAGAACTGG
grp2448	2.35332	10.2963	NA	NA	818	10565	7758	3706	CGAGAACTTTGAAGGCCGAA
grp7333	2.36451	7.81177	NA	NA	207	1091	1979	932	CGCCTAGCAGCTGACTTAGAACT
grp9105	2.36551	7.36204	NA	NA	162	823	1550	521	CGAAACCCTGTGGCGCAATGAAGG
grp11515	2.39347	6.35736	NA	NA	63	628	615	171	GTAACTTCGGGATAAGGATTGG
grp7042	2.34298	11.1516	NA	NA	2234	6824	21035	13736	GTGGGGAACCTGGTGCTAAAT
grp9319	2.36054	8.43532	NA	NA	189	3261	1802	973	TCTGGCATGTTGGAACAATGTAGG
grp9472	2.34417	9.76361	NA	NA	537	8012	5061	2016	TAGCAGCTGACTTAGAACTGG
grp14759	-2.33753	9.61684	ccr-miR-19d	No	4663	1361	1712	4285	TGTGCAAACCCATGCAAAACTGA
grp4158	2.3728	6.70598	NA	NA	92	567	885	390	CGGCGCCGACTCTGGACGCGAGCCG
grp3053	2.35376	7.73317	NA	NA	157	1531	1490	720	CGGTGCGTAGAGCCGCTCGC
grp11442	2.36604	7.06364	NA	NA	94	1038	900	397	GGCGGCGCCGACTCTGGACGCGAGC
grp2533	-2.32243	10.5195	oar-miR-26a	No	10029	3422	3721	3800	TTCAAGTAATCCAGGATAGGCT
grp8870	2.35734	6.6621	NA	NA	85	768	809	160	GACTCGAGTGTGGACAGAAGG
grp8017	2.36006	6.85409	NA	NA	84	901	801	308	ATAAGGATTGGCTCTAAGGGCTGGG
grp10824	2.3335	7.54336	NA	NA	179	1047	1675	543	CCTAGCAGCTGACTTAGAACTG
grp10445	2.33506	8.11178	NA	NA	196	2030	1836	1012	ACGGGCTTGGCAGAATCAGCG
grp4855	2.32116	9.67275	NA	NA	530	7156	4916	2142	AGCAGCTGACTTAGAACTGGT
grp9208	2.31402	12.0173	NA	NA	3849	21839	35521	16332	TCAAACGAGAACTTTGAAGGC
grp14318	2.302	10.6708	ccr-miR-203a	No	1609	1196	14726	14926	TGAAATGTTTAGGACCACTTGT
grp7342	2.31851	7.84018	NA	NA	188	1629	1741	624	TGACGCGATGTGATTTCTGCC
grp17788	-2.30029	9.09407	ipu-miR-10b	No	2819	2118	1062	2440	TACCCTGTAGAACCGAATTTG
grp4833	2.32262	7.07623	NA	NA	107	985	994	367	TTGAAAGTCATCCTCTGAGC
grp15906	2.33879	6.61667	NA	NA	73	716	686	310	GGGTGGACTGTCCTCAGTGC
grp16603	2.31435	6.99616	NA	NA	123	644	1136	468	AACGATCCCGGAGAAGCCGGC
grp10731	2.35695	6.28779	NA	NA	46	710	438	201	CGGGATAAGGATTGGCTCTAAG
grp1385	2.31291	6.99255	NA	NA	101	824	932	486	CCATCTGTGGGATTATGACTGAACG
grp4773	2.29636	8.29887	NA	NA	227	2523	2070	897	CGACTCTGGACGCGAGCCGGG
grp15877	2.29151	7.93005	NA	NA	238	1204	2163	947	AAACGATCCCGGAGAAGCCG
grp15018	2.29313	7.88414	NA	NA	150	2150	1365	574	CAAATATTCAAACGAGAACTTTGA
grp13270	2.30949	6.85003	NA	NA	92	861	847	289	CGGTGCGACTGTCGACTGGG
grp13030	2.26494	11.8611	ccr-miR-203a	No	3050	2812	27206	41872	TGAAATGTTTAGGACCACTTGA
grp2222	2.25588	14.5308	NA	NA	18366	140081	162796	122375	GCATTGGTGGTTCAGTGGTAGAA
grp8275	2.28208	7.15335	NA	NA	128	896	1156	430	GCGGCGCCGACTCTGGACGCGAGCC
grp3569	2.30438	6.71942	NA	NA	80	867	734	209	GGGGCGGCGCCGACTCTGGACGCGA
grp1032	2.30154	6.79965	NA	NA	83	818	760	367	TCAGGATAGCTGGCGCTCGGAAAC
grp3776	2.29107	7.29064	NA	NA	89	1552	809	332	ACTCTAGTCTGGCACTGTGAAGAGA
grp2135	2.2573	8.90668	NA	NA	319	4110	2831	1426	CTGGCATGTTGGAACAATGTAGG
grp13297	2.26825	7.93491	NA	NA	161	2242	1440	538	GCGGCGCCGACTCTGGACGCGAG
grp18044	2.25648	8.52875	NA	NA	269	2905	2386	1162	AGCTGACTTAGAACTGGTGCGGA
grp369	2.25718	7.91085	NA	NA	200	1771	1775	630	TTGACGCGATGTGATTTCTGCC
grp4048	2.25467	8.369	NA	NA	276	2226	2445	1128	TGCGGGATGAACCGAACGCCGGG
grp5289	2.24543	9.47519	NA	NA	558	5511	4911	1965	TTCAAACGAGAACTTTGAAGG
grp8746	2.28064	6.76824	NA	NA	79	911	713	254	TTCAGATCCCCGAACCCGGAGTGGC
grp16562	2.28477	6.2328	NA	NA	78	353	706	253	AGCGCTGTGGAGCCTCGGTT
grp7844	2.25445	8.65197	NA	NA	232	3927	2055	974	TATTCAAACGAGAACTTTGA
grp8084	-2.24168	8.91383	ppa-miR-143	No	2587	918	1015	3102	TGAGATGAAGCACTGTAGCTCA
grp5787	2.23588	9.0858	NA	NA	444	4063	3882	1508	TCAAACGAGAACTTTGAAGG
grp13079	2.25685	7.51197	NA	NA	120	1651	1065	434	TGAAAAGAACTTTGAAGAGAGAGT
grp19087	2.25664	7.07416	NA	NA	96	1144	852	329	TATTGAAAGTCATCCTCTGAGC
grp10202	2.25471	7.39048	NA	NA	109	1461	966	486	CTGGCATGTTGGAACAATGTA
grp7460	-2.23304	7.48681	bbe-let-7a-5p	No	1310	270	517	440	GTGAGGTAGTAGGTTGTATAGT
grp18314	2.25222	7.20231	NA	NA	130	959	1150	457	AAGCTACCATCTGTGGGATTATGAC
grp1023	2.23973	8.07858	NA	NA	190	270	1666	3319	TGAAATGTTTAGGACCACTTGAA
grp17947	2.22812	9.25696	NA	NA	402	5505	3496	1609	AGCAGCTGACTTAGAACTGGTG
grp12937	2.23319	8.1721	NA	NA	250	1935	2182	922	CGGGACTCGAGTGTGGACAGAAG
grp2624	2.23783	7.65726	NA	NA	173	1320	1515	700	CTGGTGCGGACCAGGGGAATCCGAC
grp15096	2.2393	7.41411	NA	NA	150	1195	1315	443	GTTCGGAAGGGACGGGCGATGGC
grp4567	2.22235	8.65085	NA	NA	355	2505	3075	1489	AACGGGCTTGGCAGAATCAGC
grp10405	2.24728	6.67035	NA	NA	88	684	776	308	CTCAGGATAGCTGGCGCTCGGAAAC
grp9438	2.25721	6.36625	NA	NA	83	403	737	303	CTGTCGGGGAGGTGGAGCATG
grp2741	2.22474	8.41827	NA	NA	217	3267	1883	740	GCAGCTGACTTAGAACTGGTG
grp9183	2.24153	7.08831	NA	NA	101	1080	887	393	CCTAGGATAGCCGGCCTCTGGGC
grp1382	2.23862	7.32878	NA	NA	135	1072	1183	557	CCGGAGGATTCAACACGGCG
grp3623	2.25171	6.62611	NA	NA	78	713	690	314	TTGGAACAATGTAGGTAAGGGA
grp10908	2.2499	6.5325	NA	NA	73	769	645	167	GTGCAGATCTTGGTGGTAGTAGC
grp1478	2.23939	6.70152	NA	NA	87	709	763	339	CTCAGGATAGCTGGCGCTCGGA
grp15758	2.21379	8.34708	NA	NA	265	2288	2282	1133	TGACTCTAGTCTGGCACTGTGAAGA
grp14629	2.20023	9.79533	NA	NA	593	8232	5058	2043	TAGCAGCTGACTTAGAACTGGT
grp12679	2.22861	6.94545	NA	NA	98	845	853	460	TAGGATAGCCGGCCTCTGGGC
grp7265	2.24411	6.66743	NA	NA	75	838	660	253	CGACGCCTAGCAGCTGACTTAGAAC
grp8595	2.20842	7.56261	NA	NA	148	1425	1270	595	TGTTGACGCGATGTGATTTCTGCC
grp12082	2.20127	8.45276	NA	NA	257	2854	2194	1045	TGGCACTGTGAAGAGACATGA
grp553	-2.18549	10.6015	ipu-miR-103	No	9812	3805	4003	5273	AGCAGCATTGTACAGGGCTATGA
grp5659	2.18634	9.60354	NA	NA	735	4965	6209	2389	GTGGACTGTCCTCAGTGCGC
grp17168	-2.18746	7.39608	NA	NA	960	395	391	845	CAGTCGGTAGAGCATGAGAC
grp6003	2.20378	6.66884	NA	NA	79	779	676	306	TTCGGGATAAGGATTGGCTCTA
grp3582	2.18097	7.34559	NA	NA	196	192	1650	1118	TTTGTTCGTTCGGCTCGCGT
grp3001	2.17704	7.6217	NA	NA	210	1028	1763	639	TCGGTCGGGCTGGGGCGCGAAGC
grp2147	2.22363	6.29239	NA	NA	53	689	460	197	CAGCTGACTTAGAACTGGTG
grp18644	-2.16478	7.63249	ipu-miR-24	No	1061	690	439	863	TGGCTCAGTTCAGCAGGAACAGA
grp9261	2.18761	7.18717	NA	NA	100	1307	846	354	CTTTTTGATCCTTCGATGTCGGC
grp17211	2.204	6.90349	NA	NA	77	1168	659	215	TTTTTGATCCTTCGATGTCGG
grp5753	2.16984	7.67215	NA	NA	178	1530	1487	496	AGAACTTTGAAGGCCGAAGT
grp9641	-2.14618	13.3189	mdo-miR-30d-5p	No	53157	31682	22286	52302	TGTAAACATCCTTGACTGGAAGC
grp14104	2.15899	8.09469	NA	NA	234	1966	1940	843	GTTGAGCTTGACTCTAGTCTGG
grp2084	2.17688	7.02281	NA	NA	116	873	974	409	CGAATGATTAGAGGTCTTGGGGC
grp16578	2.16911	7.25817	NA	NA	134	1107	1119	417	AACAATGTAGGTAAGGGAAGTC
grp9195	2.2144	6.16508	NA	NA	48	59	414	912	TGAAATGTTTAGGACCACTTGAAA
grp12323	2.14864	8.11811	NA	NA	264	1956	2173	651	GCCTAGCAGCTGACTTAGAACTGGT
grp1084	2.16645	7.29096	NA	NA	107	1469	892	318	TTTTGATCCTTCGATGTCGGC
grp7504	-2.15058	7.3048	cgr-miR-148b-3p	No	797	419	333	965	TCAGTGCATCACAGAACTTTGTT
grp12588	2.15227	7.37994	NA	NA	170	1065	1403	394	AGACTAATCGAACCATCTAGTAG
grp9001	2.13085	10.6635	NA	NA	1393	11565	11323	5405	AACGAGAACTTTGAAGGCCGAA
grp3155	2.14222	8.06491	NA	NA	257	1717	2106	825	TAAATCATTCGTAGACGACCTGA
grp15815	2.17417	7.05193	NA	NA	65	285	545	1759	GAACGAAAGTCGGAGGTTCGAAGA
grp6097	-2.12265	8.75806	aca-miR-1b-3p	No	2835	1663	1208	414	TGGAATGTTAAGAAGTATGTAT
grp1410	2.13115	8.47658	NA	NA	304	2721	2472	960	GAAGACCCTGTTGAGCTTGA
grp8249	-2.11424	9.57344	aja-miR-143	No	4076	1473	1747	4739	TGAGATGAAGCACTGTAGCTCGT
grp2998	2.14301	7.15954	NA	NA	114	1150	935	376	GTTTAGACCGTCGTGAGACAGG
grp3588	2.12898	7.89669	NA	NA	208	1675	1689	777	AGGATAGCTGGCGCTCGGAAAC
grp5184	-2.11149	10.1166	ipu-miR-199b	No	4839	2450	2078	9128	ACAGTAGTCTGCACATTGGTTA
grp11534	2.1341	6.66349	NA	NA	126	415	1027	307	GCCTAGCAGCTGACTTAGAACT
grp5337	2.10779	11.4871	ipu-miR-181a	No	1868	867	14943	41235	AACATTCAACGCTGTCGGTGAG
grp11069	2.13008	7.18109	NA	NA	141	986	1146	360	GAACGGGCTTGGCAGAATCAGC
grp15652	2.13565	7.33782	NA	NA	106	1550	865	355	CCCTCTCGGGGGTCGCCGGGGC
grp14207	2.11932	8.15514	NA	NA	165	2879	1331	692	TCTGGCATGTTGGAACAATG
grp12539	2.11098	8.42597	NA	NA	323	2150	2590	1269	AACGATACCGCAGCGCTGTGGAGC
grp13359	2.14694	6.4435	NA	NA	75	668	617	203	AGGAAACTCTGGTGGAGGTC
grp14309	2.09273	10.3608	NA	NA	1175	9227	9302	4355	AACGAGAACTTTGAAGGCCGA
grp2241	2.12423	6.59966	NA	NA	93	680	753	224	GCGACTGTCGACTGGGGTGGAC
grp3044	-2.10048	7.16886	ipu-miR-181c	No	749	106	324	1163	CACATTCATTGCTGTCGGTGGGT
grp10704	2.10078	7.88062	NA	NA	241	1430	1919	731	AGGATAGCTGGCGCTCGGAAACC
grp10779	2.16321	6.15605	NA	NA	43	722	358	130	GGGCGGCGCCGACTCTGGAC
grp2235	2.09695	7.95142	NA	NA	223	1696	1771	833	ATGGGTCAGTCGGTCCTAAGAGA
grp13690	2.11255	6.42944	NA	NA	96	425	771	294	CTCGAGTGTGGACAGAAGGGGGC
grp9690	2.09134	8.10106	NA	NA	279	1606	2207	965	CAGCGCTGTGGAGCCTCGGTTGGC
grp6923	2.09496	7.57159	NA	NA	175	1237	1388	686	TCGGGACTCGAGTGTGGACAGAAGG
grp10278	2.08312	8.92435	NA	NA	341	4393	2682	1303	CTAGCAGCTGACTTAGAACTGGTG
grp8934	2.11974	6.6726	NA	NA	83	876	670	187	TTCAAACGAGAACTTTGAAG
grp7199	2.08819	8.72562	NA	NA	198	3306	1563	2800	TAGCTTATCAGACTGATGTT
grp9457	2.07988	8.53192	NA	NA	315	2981	2472	904	GTGGGATTATGACTGAACGC
grp17955	2.09437	6.90948	NA	NA	114	885	904	261	GATACCGCAGCGCTGTGGAGC
grp7926	2.06489	9.11213	NA	NA	521	3635	4046	1952	CGGTTGGCCTAGGATAGCCGGC
grp17321	2.06985	8.12909	NA	NA	276	1886	2151	786	AGGACGGTGGCCATGGAAGTCGGA
grp10682	2.0503	13.8284	NA	NA	10989	53224	84470	134265	TAGCTTATCAGACTGATGTTG
grp7489	2.08928	6.69268	NA	NA	83	810	656	316	CGGGATGAACCGAACGCCGGGT
grp17170	2.05069	8.29264	NA	NA	278	2246	2138	1054	TGACTTAGAACTGGTGCGGACC
grp8011	2.05677	7.72468	NA	NA	192	1710	1483	405	GTGAACTATGCCTGGGCAGGGC
grp10475	2.03974	9.41672	NA	NA	616	5163	4701	1913	CGGACCAAGGAGTCTAACACGTGC
grp1260	2.0376	9.00508	NA	NA	511	3298	3894	1714	CGGGATGAACCGAACGCCGG
grp16956	2.04814	7.5386	NA	NA	174	1371	1336	479	CGACTGTCGACTGGGGTGGAC
grp6935	2.07622	7.04391	NA	NA	72	1435	564	244	GGCGGCGCCGACTCTGGACGCGA
grp12364	2.05382	6.88649	NA	NA	107	772	825	460	CATGGGTCAGTCGGTCCTAAGAGA
grp11524	2.03247	7.90826	NA	NA	195	1918	1481	749	GGTTTAGACCGTCGTGAGACAGG
grp309	2.02664	8.56859	NA	NA	300	3232	2269	1027	CGCAAACGATCCCGGAGAAG
grp684	2.0432	6.75952	NA	NA	104	737	796	328	CGGACCAAGGAGTCTAACACGTGCG
grp7301	-2.0134	8.04716	ipu-let-7b	No	1869	341	859	734	TGAGGTAGTAGGTTGTGTGGT
grp4830	2.04481	6.79333	NA	NA	92	928	705	257	CCCTGTGGCGCAATGAAGGT
grp13975	-2.00188	12.4795	bbe-miR-1-5p	No	39592	17741	18345	3904	TGGAATGTAAAGAAGTATGTAT
grp9602	2.0441	6.7013	NA	NA	91	841	697	232	ACAATGTAGGTAAGGGAAGTCG
grp8400	2.00008	10.5751	NA	NA	1816	7008	13482	6118	GTCATCCTCTGAGCCAAGCTTTTGT
grp17147	1.99911	9.41716	NA	NA	646	4932	4793	2060	CGGGATGAACCGAACGCCGGG
grp3430	2.02297	6.51287	NA	NA	106	548	800	198	AGAGGTGTAGGATAAGTGGG
grp5949	2.00952	7.35938	NA	NA	145	1245	1084	494	ATAAGGATTGGCTCTAAGGGCTGG
grp6996	1.98287	11.5549	NA	NA	3183	18504	23350	10223	AAACGAGAACTTTGAAGGCC
grp14268	1.98046	10.7253	NA	NA	1606	11890	11762	5641	AACGAGAACTTTGAAGGCCG
grp1773	-1.97878	10.2306	NA	NA	5276	2840	2484	9315	TGAGATGAAGCACTGTAGCTCTA
grp10347	-1.97085	12.1611	aja-miR-143	No	21070	12652	9975	30786	TGAGATGAAGCACTGTAGCTCG
grp16556	1.99934	7.17017	NA	NA	106	1375	787	281	AGAACTGGTGCGGACCAGGGG
grp13613	1.97331	8.4074	NA	NA	343	2187	2500	1183	ACGGGCTTGGCAGAATCAGC
grp13806	1.96631	9.43946	NA	NA	637	5088	4620	2286	TGTGGGATTATGACTGAACGC
grp15097	1.98033	7.51997	NA	NA	172	1357	1260	529	CGATACCGCAGCGCTGTGGAGC
grp8090	1.98988	7.06027	NA	NA	101	1237	745	285	GCTGCGGGATGAACCGAACGC
grp1657	-1.95372	12.7979	bbe-let-7a-5p	No	39795	23771	19065	25261	TGAGGTAGTAGGTTGTATAGTT
grp5781	1.95428	10.5474	NA	NA	1421	10843	10220	4740	AAACGAGAACTTTGAAGGCCGAA
grp1804	1.97692	6.99503	NA	NA	149	636	1089	476	TCGGGCTGGGGCGCGAAGCGGGGC
grp19336	-1.95909	7.52812	oar-miR-19b	No	1008	538	481	820	TGTGCAAATCCATGCAAAACTG
grp14507	1.95496	8.82013	NA	NA	387	3481	2785	1551	CTAGTCTGGCACTGTGAAGAGACAT
grp14778	1.95218	9.02536	NA	NA	389	4813	2794	1310	AGCTGACTTAGAACTGGTGC
grp12902	1.96264	7.02419	NA	NA	135	799	977	467	CGCCTAGCAGCTGACTTAGA
grp16545	1.94631	8.69045	NA	NA	319	3596	2282	1227	CTAGCAGCTGACTTAGAACTGGTGC
grp15998	-1.94557	8.07028	tgu-miR-106-5p	No	1202	702	579	1931	AAAAGTGCTTACAGTGCAGGTAG
grp8212	1.95637	7.46935	NA	NA	151	1372	1088	594	CAGGTCGGTCGCCCGGAACGGCGGA
grp18252	1.94854	7.87477	NA	NA	279	1432	1999	552	GTGAAACCGTCGAGAGGTAAACGGG
grp5879	1.97441	6.71549	NA	NA	94	807	686	303	TCAGGATAGCTGGCGCTCGGAAACC
grp8311	1.97441	6.56299	NA	NA	94	688	686	230	GCAGGTCGGTCGCCCGGAACGGC
grp18624	1.9607	7.11378	NA	NA	123	1120	889	350	CCGGAGGATTCAACACGGCGGG
grp16329	1.9702	6.82266	NA	NA	94	956	684	288	ATCGGGTCTTCTCGGAGTCGG
grp421	1.93895	8.7077	NA	NA	428	3002	3046	1088	GCGGGATGAACCGAACGCCGG
grp6846	-1.94155	8.11252	NA	NA	675	3033	326	390	CCTTCGATAGCTCAGTTGGAGAGC
grp11400	-1.9292	8.36225	oar-let-7i	No	1919	1038	935	1042	TGAGGTAGTAGTTTGTGCTGT
grp19275	1.95953	6.59262	NA	NA	85	764	614	267	CGCGACGAGTAGGAGGGCCGCTGC
grp13972	1.94217	7.23991	NA	NA	156	953	1113	537	CAGCTGACTTAGAACTGGTGCG
grp16286	1.9457	6.7517	NA	NA	131	586	937	310	CGAGACCGATAGCCAACAAGTACC
grp10588	1.92618	8.7386	NA	NA	425	3370	2998	866	CAGAATTCACCAAGCGTTGGA
grp1724	1.94437	6.81888	NA	NA	109	910	779	213	AGTCTGGCACTGTGAAGAGACA
grp5423	-1.91403	9.78409	ipu-miR-24b	No	5280	2556	2600	2700	TGGCTCAGTTCAGCAGGAAC
grp12098	1.94116	6.84056	NA	NA	99	882	706	380	TCAGGATAGCTGGCGCTCGGA
grp7787	1.94692	6.89494	NA	NA	113	926	809	284	GGAACGGGCTTGGCAGAATC
grp18493	1.92381	7.75818	NA	NA	206	1602	1451	656	CAGGTCGGTCGCCCGGAACGG
grp5427	1.92681	7.50524	NA	NA	170	1305	1200	622	CTAGTCTGGCACTGTGAAGAG
grp12730	1.9136	8.85752	NA	NA	422	3696	2951	1289	CGAGAACTTTGAAGGCCGAAGTG
grp7658	1.93508	7.03888	NA	NA	109	1138	774	324	TGACTTAGAACTGGTGCGGACCA
grp11044	1.90369	11.8575	NA	NA	4255	21952	29547	12312	CAAACGAGAACTTTGAAGGCC
grp7155	-1.906	9.22423	ipu-miR-101a	No	2888	2892	1430	2034	TACAGTACTGTGATAACTGAAGT
grp8935	1.93797	6.45447	NA	NA	77	732	548	204	GCGCCGACTCTGGACGCGAGCCGGG
grp8926	1.91579	8.04076	NA	NA	227	1991	1590	975	CTCGGTTGGCCTAGGATAGCCGGC
grp1396	1.92564	6.86541	NA	NA	110	892	776	316	CGGGATAAGGATTGGCTCTA
grp2761	-1.89872	8.57529	ccr-let-7b	No	2339	705	1164	1541	TGAGGTAGTAGGTTGTGTGGTT
grp9101	1.9026	8.79227	NA	NA	415	3750	2880	868	CAGAATTCACCAAGCGTTGG
grp15468	1.89992	8.39353	NA	NA	343	2432	2376	929	AGGACGGTGGCCATGGAAGTCGG
grp6574	1.91301	7.14417	NA	NA	131	1075	916	427	TGAACATGGGTCAGTCGGTC
grp688	1.90895	7.25141	NA	NA	145	1174	1011	408	AGGTCGGTCGCCCGGAACGG
grp13948	-1.88635	9.92148	mdo-miR-20b-5p	No	4845	2473	2432	5708	CAAAGTGCTCATAGTGCAGGTAG
grp8567	1.88334	8.4177	NA	NA	329	2531	2253	1079	TGACTTAGAACTGGTGCGGAC
grp17173	1.88319	7.94884	NA	NA	282	1556	1931	723	CGAAACCCTGTGGCGCAATGAAGGT
grp3975	1.87412	8.51389	NA	NA	317	2876	2157	1265	AACGGGCTTGGCAGAATCAGCGG
grp7803	1.88678	7.06904	NA	NA	120	961	824	536	AAGGGAACGGGCTTGGCAGA
grp14161	1.88671	6.98812	NA	NA	127	912	872	379	CCGGAGGATTCAACACGGCGGGC
grp7980	1.86469	8.58385	NA	NA	379	3001	2562	952	GCGGGATGAACCGAACGCCGGG
grp17054	1.85472	9.9121	NA	NA	957	7366	6424	2632	TTCAAACGAGAACTTTGAAGGCC
grp19280	-1.85375	8.70068	NA	NA	2312	1250	1187	1610	CAAAGTGCTGTTCGTGCAGG
grp5256	1.85437	8.94917	NA	NA	461	4027	3094	1292	AGCAGCTGACTTAGAACTGGTGC
grp7205	-1.85505	7.85142	cgr-miR-148b-3p	No	971	552	498	1842	TCAGTGCATCACAGAACTTTGTA
grp74	1.87341	6.74656	NA	NA	127	661	864	290	AGTGGGCCACTTTTGGTAAGCAG
grp18131	1.86332	7.25832	NA	NA	139	1348	939	288	GAATGATTAGAGGTCTTGGGGC
grp18440	1.84445	9.02478	NA	NA	526	4178	3506	1113	CCTAGCAGCTGACTTAGAACTGGT
grp6519	1.83657	9.58008	ccr-miR-203a	No	975	646	6463	6934	GTGAAATGTTTAGGACCACTTGT
grp13014	1.83594	10.1329	NA	NA	1213	7743	8037	3386	CAAACGAGAACTTTGAAGGCCGA
grp3573	1.84744	7.33372	NA	NA	191	998	1276	460	AGCAGAATTCACCAAGCGTTGGA
grp437	1.83753	7.72247	NA	NA	189	1813	1254	511	TGCAGATCTTGGTGGTAGTAGC
grp14031	1.84342	7.11875	NA	NA	110	1256	733	374	CTGGCATGTTGGAACAATGTAG
grp16679	-1.81893	9.43739	xtr-let-7b	No	3658	2726	1924	2285	TGAGGTAGTAGTTTGTGTAGT
grp3730	1.82881	7.19371	NA	NA	195	743	1286	449	CGAGCTCAGGGAGGACAGAAACC
grp126	1.84824	6.76104	NA	NA	102	957	682	173	GTGCAGATCTTGGTGGTAGT
grp6873	1.80763	10.7376	NA	NA	1612	13910	10473	4690	ACGAGAACTTTGAAGGCCGAA
grp10357	1.82328	6.94574	NA	NA	142	820	933	326	CGGAGGATTCAACACGGCGGG
grp17899	1.81	8.22789	NA	NA	285	183	1855	3683	GATTTCAGTGGGGTGAAGAACT
grp11087	1.84671	6.35797	NA	NA	69	695	461	236	CCGGTGCGACTGTCGACTGG
grp8756	1.80909	7.48191	NA	NA	184	1324	1197	512	CATTCGTAGACGACCTGATTCTGG
grp4776	1.80646	7.93831	NA	NA	221	2324	1435	336	GAACATGGGTCAGTCGGTCC
grp11154	1.80184	7.9355	NA	NA	269	1597	1741	845	AAACGAGAACTTTGAAGGCCGAAG
grp19358	1.79132	9.74689	NA	NA	804	7121	5165	2321	ACGGACCAAGGAGTCTAACACGTGC
grp15692	1.81814	6.87333	NA	NA	104	998	681	305	ACGGGCTTGGCAGAATCAGCGGGG
grp11461	1.81619	7.2802	NA	NA	130	1398	850	384	CAGGATAGCTGGCGCTCGGAAACCC
grp17469	1.8107	7.04502	bbe-miR-375-3p	No	152	147	990	1293	TTTGTTCGTTCGGCTCGCGTTAT
grp12330	1.79346	8.22755	NA	NA	380	1844	2445	757	GTAACGATACCGCAGCGCTGTGG
grp15191	1.82011	7.16337	NA	NA	77	1707	505	192	CTTCGGGATAAGGATTGGCTCTA
grp16887	1.81502	6.9785	NA	NA	103	1199	673	248	TGACGCGCATGAATGGATGAACGAG
grp15313	1.78092	9.94603	NA	NA	942	7499	6008	3416	CTAGTCTGGCACTGTGAAGAGAC
grp16947	1.7922	7.92222	NA	NA	254	1906	1633	543	CCTAGCAGCTGACTTAGAACTGGTG
grp16990	1.78657	8.32223	NA	NA	322	2517	2062	841	CGAGAACTTTGAAGGCCGAAGTGGA
grp12308	1.78066	8.69868	NA	NA	456	2897	2908	1257	CTAGCAGCTGACTTAGAACT
grp8292	1.79339	7.17538	NA	NA	140	1215	901	313	GAACGGGCTTGGCAGAATCAGCGG
grp3491	1.82762	6.23233	NA	NA	64	638	422	213	CCAAGTCCTTCTGATCGAGG
grp3823	1.77051	10.1666	NA	NA	626	14239	3964	1001	ATACCAGGTGCTGTAGGCAT
grp10973	1.77524	7.89412	NA	NA	294	1578	1868	541	GCCTAGCAGCTGACTTAGAAC
grp8636	1.7922	6.70039	NA	NA	109	759	701	297	CCGGAGGATTCAACACGGCGGGCA
grp4559	1.82951	6.0102	NA	NA	53	604	350	124	AACCGTCGAGAGGTAAACGG
grp7853	1.78444	7.42481	NA	NA	144	1525	921	471	AAGACCCTGTTGAGCTTGACTC
grp2758	-1.76539	7.83363	NA	NA	1103	481	602	1512	CTAAGCCAGGGATTGTGGGT
grp18195	1.7678	7.61947	NA	NA	299	825	1890	590	GAGAGGTGTAGGATAAGTGGGAGGC
grp2687	1.7606	9.1002	NA	NA	630	3692	3962	1659	CGAGAACTTTGAAGGCCGAAGT
grp482	-1.74848	11.0472	bbe-let-7a-5p	No	10447	9498	5770	6943	TGAGGTAGTAGGTTGTATAGT
grp16748	1.76971	7.29463	NA	NA	139	577	880	1417	GTTTGTGGAATTTTTGGAAGACTT
grp19173	-1.74567	9.21411	aja-miR-143	No	2268	1645	1255	4921	TGAGATGAAGCACTGTAGCTCGA
grp4742	1.7499	8.73072	NA	NA	445	3247	2778	1165	TATTCAAACGAGAACTTTGAAGGCC
grp6202	1.74745	8.07495	NA	NA	353	1543	2200	806	CTGTTGAGCTTGACTCTAGTCTGGC
grp10837	1.76331	6.87284	bbe-miR-10a-5p	No	112	326	706	1119	ACCCTGTAGATCCGAATTTGT
grp19263	1.75275	7.55727	NA	NA	207	1334	1295	558	CCGGAGGATTCAACACGGCGG
grp15107	1.73301	9.14792	NA	NA	583	4343	3597	1691	CTAGTCTGGCACTGTGAAGAGACA
grp4561	1.74722	7.14379	NA	NA	146	1137	910	325	GCAGCGCTGTGGAGCCTCGGT
grp18157	1.72812	10.7032	NA	NA	1818	11982	11178	5169	AAACGAGAACTTTGAAGGCCG
grp7037	1.73432	8.6419	NA	NA	467	1283	2884	2986	TTCGTGGGGAACCTGGTGCTAAAT
grp35	1.75431	6.73353	NA	NA	125	700	783	308	GTCATCCTCTGAGCCAAGCTTTTG
grp784	-1.72835	8.64065	cgr-miR-93-5p	No	2307	447	1292	2177	CAAAGTGCTGTTCGTGCAGGTAGT
grp16196	-1.7281	8.9864	oar-miR-19b	No	2403	800	1346	3794	TGTGCAAATCCATGCAAAACTGA
grp7201	1.73037	8.27542	NA	NA	422	1492	2599	1183	AGAGGTGTAGGATAAGTGGGAGGC
grp14036	1.74327	7.45074	NA	NA	153	1695	951	272	ATACAGGACTCTTTCGAGGC
grp18172	1.76854	6.92403	sha-miR-21	No	70	909	443	820	TAGCTTATCAGACTGATGTTGACG
grp13475	1.733	8.31459	NA	NA	323	2367	1993	1067	CAGGATAGCTGGCGCTCGGAAAC
grp6492	1.71962	11.089	NA	NA	2350	15722	14364	6976	CGAGAACTTTGAAGGCCGAAG
grp16783	1.72425	8.67754	NA	NA	422	2822	2588	1623	TCGGTTGGCCTAGGATAGCCGGC
grp14459	1.73851	7.24877	NA	NA	107	1641	663	241	GGCGGCGCCGACTCTGGACGCG
grp17057	-1.70998	13.405	oar-miR-30a-5p	No	57381	21280	32550	60254	TGTAAACATCCTCGACTGGAAGC
grp3408	1.72027	7.24067	NA	NA	223	685	1364	492	AAACGATCCCGGAGAAGCCGGC
grp13845	1.71995	7.72373	NA	NA	208	1619	1272	708	CTAGTCTGGCACTGTGAAGA
grp1015	1.72104	7.48769	NA	NA	183	1452	1120	446	TGAGCTTGACTCTAGTCTGG
grp2179	1.71152	8.17608	eca-miR-223	No	316	2249	1921	683	TGTCAGTTTGTCAAATACCCCAA
grp6113	1.71189	8.33467	NA	NA	184	3902	1119	375	GCAGAATTCACCAAGCGTTGGAT
grp15062	1.71968	7.30638	NA	NA	139	1451	850	360	CGTGGACGGTGTTAGGCCGGTAGC
grp17660	1.70728	7.77343	NA	NA	260	1404	1576	725	CGGGCTGGGGCGCGAAGCGG
grp2707	1.70944	7.57966	hhi-miR-181b	No	197	173	1196	2227	AACATTCATTGCTGTCGGTGGG
grp3625	1.69701	8.73408	NA	NA	504	2820	3033	1354	CGCCTAGCAGCTGACTTAGAAC
grp12263	1.7065	7.12573	NA	NA	187	819	1133	383	TGGTGAACTATGCCTGGGCAGGGC
grp5902	1.70847	7.1179	NA	NA	194	760	1177	383	TAACCAGGATTCCCTCAGTAACGGC
grp3553	1.70098	7.40763	NA	NA	256	760	1545	541	GAGGTGTAGGATAAGTGGGAGGC
grp16397	-1.70589	6.52026	NA	NA	459	149	261	617	CAGTCGGTAGAGCATGAGACTC
grp11627	-1.70263	7.73548	NA	NA	586	2124	334	357	CCTTCGATAGCTCAGTTGGTAGAGC
grp8850	1.68737	9.36126	NA	NA	582	5918	3479	1733	TGACTTAGAACTGGTGCGGA
grp18214	1.69361	7.83473	NA	NA	215	1903	1291	673	ATAGGGGCGAAAGACTAATCGAACC
grp311	1.69645	7.04	NA	NA	178	793	1071	326	GTGGGCCACTTTTGGTAAGCAGA
grp2564	1.67995	10.4806	NA	NA	1649	9959	9806	4414	CAAACGAGAACTTTGAAGGCCGAA
grp6629	1.69711	7.3887	NA	NA	150	1542	903	366	TTAGAACTGGTGCGGACCAGGGG
grp6555	-1.67503	8.92235	NA	NA	2416	617	1404	3472	TCTGTGTGGTACTTGGGGACGGT
grp14922	1.67767	8.30298	NA	NA	339	2370	2013	957	CAGGATAGCTGGCGCTCGGAAACC
grp12702	1.68934	7.86702	NA	NA	160	2576	958	375	AGAAAAGGTGTTGGTTGATATAGA
grp12487	1.67011	8.28867	NA	NA	291	2666	1719	910	ACGGGCTTGGCAGAATCAGCGG
grp5723	1.68406	7.04657	NA	NA	119	1221	710	281	AAGACCCTGTTGAGCTTGACTCT
grp5696	-1.65601	8.9198	oar-miR-143	No	2257	1304	1329	2957	TGAGATGAAGCACTGTAGCTC
grp13135	1.67088	7.80726	NA	NA	191	2128	1129	508	CCCCGTGGACGGTGTTAGGC
grp10539	1.66092	8.50477	NA	NA	360	3253	2113	696	GGGATGAACCGAACGCCGGG
grp12770	1.66385	7.59744	NA	NA	212	1500	1247	500	AACAATGTAGGTAAGGGAAGTCG
grp7300	1.66491	8.035	NA	NA	246	2732	1448	116	GAATACCAGGTGCTGTAGGC
grp1191	1.68569	6.29408	NA	NA	79	615	472	232	CGGGGAGGTGGAGCATGAGCG
grp9102	1.67434	6.85668	NA	NA	122	931	723	284	TAACTTCGGGATAAGGATTGG
grp5078	1.65751	7.62413	NA	NA	195	1648	1142	530	AGCAGCTGACTTAGAACTGGTGCGG
grp12705	1.64893	8.95967	NA	NA	435	4289	2532	1670	TCTGGGCCGGTGCGTAGAGC
grp15440	1.67089	7.10153	NA	NA	114	1386	674	227	GGGCGGCGCCGACTCTGGACGCGA
grp12296	-1.6406	9.57067	hhi-miR-26	No	4528	1944	2695	2242	TTCAAGTAATCCAGGATAGGC
grp10787	1.67691	6.6947	NA	NA	81	1068	481	177	TTTTGATCCTTCGATGTCGG
grp17369	1.6449	8.41661	eca-miR-223	No	394	2742	2287	643	TGTCAGTTTGTCAAATACCCCA
grp14729	1.64641	8.26422	NA	NA	354	2189	2057	935	ACGATACCGCAGCGCTGTGGAGC
grp4261	1.64058	8.62284	NA	NA	493	2665	2853	1085	GTGGACTGTCCTCAGTGCGCC
grp3443	1.63865	8.28854	NA	NA	408	1880	2358	1025	CAGGTCGGTCGCCCGGAACGGC
grp14876	1.6507	7.01552	NA	NA	135	1081	787	289	AGTTGAACATGGGTCAGTCGGT
grp17506	-1.62967	9.77642	hhi-miR-23a	No	4894	2433	2935	3153	ATCACATTGCCAGGGATTTCCA
grp3733	1.62388	11.48	NA	NA	3348	20813	19150	8057	TCAAACGAGAACTTTGAAGGCC
grp12520	1.64804	7.14276	NA	NA	138	1237	803	322	TCGGTCCTAAGAGATGGGCGAGC
grp4029	1.62101	9.62242	NA	NA	807	6550	4607	2108	TAAGGATTGGCTCTAAGGGCT
grp8757	1.62982	6.74047	NA	NA	126	746	724	320	TCGGGCTGGGGCGCGAAGCG
grp420	1.61917	7.55331	NA	NA	242	1189	1380	577	TGTTGAGCTTGACTCTAGTCTGG
grp16277	1.62743	6.90618	NA	NA	129	994	740	259	GAAGACCCTGTTGAGCTTGAC
grp6614	1.60756	10.3932	NA	NA	1391	11053	7867	3731	ACGAGAACTTTGAAGGCCGA
grp14443	1.622	7.01651	NA	NA	168	776	960	437	CGTAGACGACCTGATTCTGGGT
grp143	1.61358	8.50299	NA	NA	431	2455	2448	1223	AACGAGAACTTTGAAGGCCGAAG
grp6099	1.61535	7.78678	NA	NA	310	1239	1763	689	CAAACGATCCCGGAGAAGCCG
grp1123	1.6269	6.95259	NA	NA	128	960	734	394	TCGGGACTCGAGTGTGGACAGA
grp10146	1.60238	9.47803	NA	NA	782	5717	4407	1825	CGAGAACTTTGAAGGCCGAAGTGG
grp15490	1.60134	9.29166	NA	NA	646	5444	3638	1388	GCAGCTGACTTAGAACTGGTGC
grp5013	1.60911	6.65633	NA	NA	128	670	725	283	CATTCGTAGACGACCTGATTC
grp2063	1.612	6.87521	NA	NA	108	1077	613	271	TAAGGATTGGCTCTAAGGGCTGGG
grp13248	1.60117	7.53071	NA	NA	147	2014	828	217	GGGCGGCGCCGACTCTGGACGCG
grp15663	1.5768	9.49771	NA	NA	781	5881	4324	1913	CTGTGGGATTATGACTGAACGC
grp12022	-1.5732	12.36	ipu-miR-10b	No	21994	10498	13717	42374	TACCCTGTAGAACCGAATTTGT
grp6547	1.59115	7.22391	NA	NA	155	1188	867	460	TCGGGGAGGTGGAGCATGAGC
grp9689	-1.58084	7.09597	oar-miR-103	No	653	675	405	384	AGCAGCATTGTACAGGGCTATG
grp17493	1.57604	8.53996	NA	NA	352	3319	1948	991	CTGACTTAGAACTGGTGCGG
grp17202	-1.57796	6.80533	bbe-miR-184-3p	No	449	410	279	709	TGGACGGAGAACTGATAAGG
grp1618	-1.56475	8.76256	oar-miR-10b	No	1811	1636	1136	2521	ACCCTGTAGAACCGAATTTGT
grp7582	1.57381	6.46802	NA	NA	129	501	713	246	CGAAACCCTGTGGCGCAATGAAG
grp12975	1.566	6.86575	NA	NA	157	729	863	345	ACGCCTAGCAGCTGACTTAGAACT
grp10807	-1.54818	8.16627	ccr-miR-365	No	1524	953	967	983	TAATGCCCCTAAAAATCCTTAT
grp4446	1.54537	9.85922	NA	NA	1031	7678	5585	2221	AAGGATTGGCTCTAAGGGCT
grp14995	1.54791	8.4083	NA	NA	459	2071	2491	1123	TTCGGAAGGGACGGGCGATGGC
grp14736	1.55425	7.30062	NA	NA	157	1466	856	287	CGTAACTTCGGGATAAGGATTGG
grp4081	-1.55215	7.43198	NA	NA	460	1857	291	122	GTTGGTTGATATAGACAGCAGGACG
grp10846	1.54563	8.08005	NA	NA	320	2053	1734	723	ACCCCGTGGACGGTGTTAGGC
grp17946	1.53635	9.88774	NA	NA	1054	7753	5674	2385	CGTAGACGACCTGATTCTGG
grp3927	1.56659	6.91625	NA	NA	108	1106	594	326	AATGATTAGAGGTCTTGGGGC
grp18694	1.53902	8.56586	NA	NA	386	3501	2082	697	GAGAACTTTGAAGGCCGAAGT
grp16614	1.55738	6.75393	NA	NA	127	833	694	260	AGGACGGTGGCCATGGAAGTCGGAA
grp1235	1.54486	7.44694	NA	NA	221	1242	1197	455	TCTAGTCTGGCACTGTGAAGAG
grp2086	1.53864	8.00421	NA	NA	321	1788	1731	767	CGCGACGAGTAGGAGGGCCGC
grp10576	-1.53449	7.88539	ipu-miR-181c	No	1110	361	711	1716	CACATTCATTGCTGTCGGTGG
grp16627	1.53388	8.39459	NA	NA	363	2729	1951	959	CAGGATAGCTGGCGCTCGGA
grp2348	1.53206	8.51901	ccr-miR-203a	No	446	483	2394	3864	TGAAATGTTTAGGACCACTT
grp11981	1.52915	8.83839	NA	NA	482	3731	2582	1383	TCTGTGGGATTATGACTGAACGC
grp13641	1.52821	9.09302	NA	NA	345	6644	1847	571	GCAGAATTCACCAAGCGTTGGA
grp14007	1.52036	10.0417	NA	NA	1034	9561	5505	2567	CTGCGGGATGAACCGAACGC
grp16158	1.52397	7.75101	NA	NA	278	1535	1484	547	GCGGAGGAAAAGAAACTAACC
grp12825	1.52616	7.30954	NA	NA	228	868	1219	558	AGAGGTGTAGGATAAGTGGGAGGCC
grp1686	1.52234	7.59425	NA	NA	274	1085	1461	680	TCGGGCTGGGGCGCGAAGCGGG
grp8393	1.52584	7.42678	NA	NA	191	1238	1021	649	TGCAGATCTTGGTGGTAGTAGCA
grp19150	1.51148	7.79849	NA	NA	267	1668	1413	626	CTGACTTAGAACTGGTGCGGAC
grp14449	1.5049	9.3462	NA	NA	632	5709	3329	1915	CTAGTCTGGCACTGTGAAGAGA
grp7959	1.50829	8.32476	aja-miR-142	No	450	2086	2376	832	TGTAGTGTTTCCTACTTTATGG
grp11236	1.5034	9.42917	NA	NA	867	4934	4562	1995	CGATACCGCAGCGCTGTGGA
grp10125	1.50597	8.47757	NA	NA	501	2386	2641	840	CCTAGCAGCTGACTTAGAACT
grp18179	1.51462	7.06769	NA	NA	194	771	1029	422	AAAGTCGGAGGTTCGAAGACG
grp6895	1.51141	7.9073	NA	NA	195	2541	1032	417	AGCAGTTGAACATGGGTCAGTCGG
grp12394	-1.4968	11.5161	cgr-miR-30e-3p	No	12555	8243	8256	19308	CTTTCAGTCGGATGCTTACAGC
grp2558	1.48852	10.5543	NA	NA	1835	11017	9556	4562	CAAACGAGAACTTTGAAGGCCG
grp643	1.50769	6.63074	NA	NA	118	811	623	191	GGGGCGGCGCCGACTCTGGACGCG
grp8982	-1.49001	7.95732	ipu-miR-126a	No	987	1253	652	1129	TCGTACCGTGAGTAATAATGC
grp13697	1.49421	8.39409	NA	NA	310	3222	1621	771	TAGCAGCTGACTTAGAACTGGTGC
grp15407	1.48763	8.32757	NA	NA	400	2403	2082	842	AGGGGCGAAAGACTAATCGAACC
grp4627	1.49512	7.02327	NA	NA	150	985	785	400	TCTAGTCTGGCACTGTGAAGA
grp11962	1.47922	8.60234	NA	NA	550	2316	2846	1311	AACGATACCGCAGCGCTGTGG
grp11040	1.48931	7.31056	NA	NA	165	1491	860	259	TAGAACTGGTGCGGACCAGGGG
grp7919	1.51047	6.22822	NA	NA	79	641	418	181	TGAAAATGGATGGCGCTGGAG
grp18303	1.47324	10.2889	bbe-miR-375-3p	No	2180	926	11233	9684	TTTGTTCGTTCGGCTCGCGTT
grp6860	-1.47171	8.56536	NA	NA	1532	377	1025	3600	TCTGTGCGGTACTTGGGGACGGT
grp8553	1.47349	8.2868	NA	NA	402	1990	2072	1186	TCGGGCTGGGGCGCGAAGCGG
grp8901	-1.45418	10.4789	xtr-let-7b	No	6994	5152	4737	5510	TGAGGTAGTAGTTTGTGTAGTT
grp1199	-1.45239	9.62457	ppy-miR-10b	No	2737	1359	1856	7943	TACCCTGTAGAACCGAATTTGTG
grp2251	1.45234	8.87922	NA	NA	977	992	4962	1740	TACGACCTCAGATCAGACGTGC
grp15735	1.45457	8.47458	NA	NA	402	2920	2045	952	TCGGGACTCGAGTGTGGACAGAAG
grp11726	1.45253	8.98051	NA	NA	451	5093	2291	1015	TAGCAGCTGACTTAGAACTGGTG
grp9068	1.45197	8.19517	NA	NA	372	2087	1889	899	CTAAGCCGCGACGAGTAGGAGGGC
grp1233	1.44474	10.883	bbe-miR-375-3p	No	2812	1654	14206	18096	TTTGTTCGTTCGGCTCGCGTTA
grp16027	1.45715	7.31077	NA	NA	217	1051	1106	466	CGGCCGTCGCCGGCGCTGAGA
grp3402	1.45073	7.91566	NA	NA	257	2110	1304	596	CTGCGGGATGAACCGAACGCCGG
grp5377	1.45525	6.95616	NA	NA	132	1028	672	371	AACGGGCTTGGCAGAATCAGCGGGG
grp5314	1.44459	7.63316	NA	NA	209	1826	1056	392	ACTCGAGTGTGGACAGAAGG
grp204	1.43225	11.7358	NA	NA	4918	11095	24631	23666	AGGACTTAGCTCACTTTGTGAACA
grp3794	1.43959	8.09384	NA	NA	317	2354	1596	543	ACTTCGGGATAAGGATTGGC
grp6887	1.4418	8.23395	NA	NA	258	3170	1301	515	TGAACTATGCCTGGGCAGGGC
grp16661	1.43934	7.41722	NA	NA	204	1414	1027	369	TTCAAACGAGAACTTTGAAGGCCGA
grp4208	1.43024	8.99273	NA	NA	557	4354	2786	1334	CTCGGGACTCGAGTGTGGACAGAAG
grp15307	1.42644	10.6507	NA	NA	1881	13738	9383	3389	TCTAGTCTGGCACTGTGAAGAGAC
grp10884	-1.42438	10.4293	cgr-miR-184	No	5425	4784	3751	9011	TGGACGGAGAACTGATAAGGGT
grp6638	1.43512	7.04664	NA	NA	204	767	1024	372	GAAAGTCGGAGGTTCGAAGACGATC
grp17583	1.44219	6.6096	NA	NA	110	856	555	189	CGTAGTTGGATCTTGGGATCGAGC
grp10598	-1.41939	8.14985	bbe-miR-184-3p	No	1120	847	777	2021	TGGACGGAGAACTGATAAGGG
grp8322	1.42062	7.37383	NA	NA	259	1000	1287	414	ACGAAACCCTGTGGCGCAATGAAGG
grp12363	1.41837	8.28558	NA	NA	385	2585	1910	620	AGACTAATCGAACCATCTAGTAGC
grp8585	1.42371	7.59784	NA	NA	201	1891	1001	279	GTTGAACATGGGTCAGTCGGT
grp19395	1.43149	7.07047	NA	NA	128	1232	641	369	TAAGGATTGGCTCTAAGGGCTGG
grp3683	1.42648	6.42008	NA	NA	109	675	544	177	AACCCTGTGGCGCAATGAAGGT
grp13032	1.41829	6.82813	NA	NA	132	930	655	289	TGACTTAGAACTGGTGCGGACCAGG
grp14466	1.4159	6.88358	NA	NA	151	890	748	302	AGCAGAATTCACCAAGCGTTGG
grp12579	1.39758	8.06759	NA	NA	391	766	1912	1999	TTTGGCAATGGTAGAACTCA
grp11061	1.38798	9.94958	NA	NA	1267	8018	6154	2022	TCTAGTCTGGCACTGTGAAGAGACA
grp1812	1.40324	6.95668	NA	NA	167	848	820	381	CGGCCGTCGCCGGCGCTGAGAG
grp10640	1.38566	8.93496	NA	NA	658	3506	3191	1376	CGTAGACGACCTGATTCTGGG
grp17099	1.38904	7.60785	NA	NA	303	1187	1473	521	CGGTACACCTGTCAAACGATAACGC
grp4475	1.38824	7.26535	NA	NA	248	852	1205	453	TGGGCCACTTTTGGTAAGCAGA
grp2939	1.38302	8.64093	NA	NA	490	3156	2372	1070	ATGGGTCAGTCGGTCCTAAGAGATG
grp15657	1.39994	6.93378	NA	NA	139	1067	681	258	TGGCACTGTGAAGAGACATGAG
grp1237	1.38591	9.16745	NA	NA	275	7697	1334	510	ATACCAGGTGCTGTAGGCATT
grp16649	-1.37388	9.47393	ipu-miR-205	No	4286	930	3069	2564	TCCTTCATTCCACCGGAGTCTGT
grp6760	1.3868	7.14354	NA	NA	165	1174	801	355	GCAGCTGACTTAGAACTGGTGCGGA
grp10074	-1.36853	8.86337	NA	NA	1980	1720	1423	2461	TGGGGTGTAGTTTACAGAGCTGT
grp12010	1.38697	6.81122	NA	NA	152	830	738	264	TGGGGTGGACTGTCCTCAGTGCGCC
grp19032	1.3784	6.77608	NA	NA	167	685	806	292	CAAACGATCCCGGAGAAGCCGG
grp2959	1.36695	8.05308	NA	NA	259	2610	1240	535	TTGACGCGATGTGATTTCTG
grp12858	1.3792	7.31114	NA	NA	158	1465	763	408	AACGCAAACGATCCCGGAGAAG
grp8670	-1.35256	9.46269	ipu-miR-429a	No	3542	2029	2574	2987	TAATACTGTCTGGTAATGCCG
grp6813	1.35324	9.08551	NA	NA	724	4124	3433	1357	TGACTTAGAACTGGTGCGGACCAG
grp10091	1.37297	7.52682	NA	NA	141	2033	678	350	TTTGATCCTTCGATGTCGGC
grp14485	1.34197	9.04864	NA	NA	857	1005	4032	4182	GAGGACTTAGCTCACTTTGTGAACA
grp16696	1.33172	9.65982	NA	NA	1427	1955	6666	5103	TTCAGTCATTTTTTCTGGTGG
grp17851	1.34315	6.82314	NA	NA	138	976	650	216	CAGTTGAACATGGGTCAGTCGG
grp2968	1.34017	7.1298	NA	NA	180	1091	846	357	GCAGCTGACTTAGAACTGGTGCGG
grp11262	1.33689	7.31181	NA	NA	145	1598	680	351	GGGTTTAGACCGTCGTGAGACAGG
grp10873	1.31448	8.80053	NA	NA	698	2975	3222	1015	CGTAACTTCGGGATAAGGATTGGC
grp2194	1.31533	7.52064	NA	NA	226	1589	1044	357	GTGAAACCGTCGAGAGGTAAACGG
grp134	1.31484	7.35126	NA	NA	259	1083	1196	348	GAAAGTCGGAGGTTCGAAGACGA
grp3867	1.30599	9.03581	NA	NA	601	4578	2758	1322	CATCTGTGGGATTATGACTGAACGC
grp15558	1.30252	8.93337	NA	NA	751	2286	3438	2492	TCGTGGGGAACCTGGTGCTAAAT
grp16622	1.31611	6.49565	NA	NA	151	449	698	323	CAGGATTCCCTCAGTAACGGCGAGT
grp10426	1.31091	8.06517	NA	NA	271	2644	1248	508	TGAACATGGGTCAGTCGGTCC
grp1533	-1.29738	9.89106	ipu-miR-200b	No	4552	1842	3437	5601	TAATACTGCCTGGTAATGATGAT
grp17081	1.3034	7.53981	NA	NA	277	1300	1269	447	TCGGTCCTAAGAGATGGGCGAGCGC
grp12480	1.3	8.07393	NA	NA	363	1969	1659	802	CGGGCTTGGCAGAATCAGCG
grp2036	1.30822	6.79655	NA	NA	149	829	685	302	AGCAGCTGACTTAGAACTGGTGCG
grp18769	1.30568	6.93356	NA	NA	197	705	904	377	TGGGCCACTTTTGGTAAGCAGAAC
grp17517	1.30127	7.79891	NA	NA	282	1801	1290	557	TCGTAGACGACCTGATTCTGGGT
grp4298	1.29615	8.18892	NA	NA	353	2349	1609	865	TAACGATACCGCAGCGCTGTGGAGC
grp6694	1.30623	6.88945	NA	NA	154	957	707	264	AGTCTGGCACTGTGAAGAGA
grp4511	1.29597	7.90228	NA	NA	330	1735	1504	680	CGTAACGATACCGCAGCGCTGTGG
grp14599	1.30668	6.93539	NA	NA	113	1267	519	224	ACTTAGAACTGGTGCGGACCAGGGG
grp4986	1.28531	8.95594	NA	NA	655	3624	2963	1622	CAGGACGGTGGCCATGGAAGTCGGA
grp3113	1.29075	7.54813	NA	NA	279	1452	1267	274	GTAACTTCGGGATAAGGATTGGC
grp12393	1.26974	9.91842	NA	NA	1415	6454	6332	3105	CAAACGAGAACTTTGAAGGCCGAAG
grp7013	1.27028	9.74718	NA	NA	900	8297	4029	1816	TCTGGCACTGTGAAGAGACA
grp13144	-1.27038	8.87907	cgr-miR-93-5p	No	1621	1072	1247	4275	CAAAGTGCTGTTCGTGCAGGTAGA
grp15427	1.29854	6.12803	NA	NA	81	655	370	103	AGGTCGGTCGCCCGGAACGGCGG
grp209	1.25901	8.27447	NA	NA	389	2667	1728	646	TTGAACATGGGTCAGTCGGT
grp7578	1.26459	7.07666	NA	NA	224	758	999	431	TGGGCCACTTTTGGTAAGCAGAA
grp12426	1.26473	6.8178	NA	NA	165	843	736	236	AGTCTGGCACTGTGAAGAGAC
grp1031	1.28086	6.40447	NA	NA	82	857	370	158	AAGGATTGGCTCTAAGGGCTGGGTC
grp1397	1.24902	7.97884	NA	NA	272	2353	1200	596	TGTTGACGCGATGTGATTTCTG
grp4497	1.2519	7.3609	NA	NA	171	1662	756	258	GTTGACGCGATGTGATTTCTG
grp796	-1.23752	9.43755	cgr-miR-126	No	2991	2340	2354	3619	TCGTACCGTGAGTAATAATGCG
grp2730	1.23833	9.40773	NA	NA	713	7019	3122	902	GAGAACTTTGAAGGCCGAAG
grp4027	1.24319	7.27765	NA	NA	208	1266	914	332	TGGCACTGTGAAGAGACATGAGA
grp943	1.23811	7.64595	NA	NA	288	1522	1261	454	GGGGCGAAAGACTAATCGAACC
grp3168	-1.24846	6.9268	NA	NA	228	1166	178	476	CGGTGGATCACTCGGCTCGC
grp18569	1.23205	8.875	NA	NA	414	4928	1805	1042	TCTGGCACTGTGAAGAGACATGA
grp8202	1.22805	9.63804	NA	NA	1203	5285	5230	2501	AACGATACCGCAGCGCTGTGGA
grp10108	1.22437	8.60396	NA	NA	621	2464	2693	1154	ACGATACCGCAGCGCTGTGG
grp8877	1.23223	7.34412	NA	NA	180	1583	785	271	TTGAACATGGGTCAGTCGGTCC
grp14241	1.2307	7.02996	NA	NA	157	1145	684	301	CCTCGGTTGGCCTAGGATAGC
grp9013	1.20786	8.79426	NA	NA	306	5570	1312	394	GCAGAATTCACCAAGCGTTGG
grp6038	1.20814	6.47824	NA	NA	180	374	772	264	CAGGATTCCCTCAGTAACGGC
grp4510	-1.18902	14.8064	oar-miR-148a	No	121752	71944	99102	183052	TCAGTGCACTACAGAACTTTGT
grp2575	-1.18439	8.44119	hhi-miR-23a	No	1537	1546	1255	1185	ATCACATTGCCAGGGATTTCCAA
grp15538	1.19146	7.10327	NA	NA	234	845	992	362	CGAAAGTCGGAGGTTCGAAGACGA
grp13139	1.18065	9.70305	NA	NA	1532	1170	6445	6666	GAGGACTTAGCTCACTTTGTGAAC
grp2894	1.18506	8.2629	NA	NA	427	2564	1802	575	CTGACTTAGAACTGGTGCGGACCAG
grp12979	1.19548	6.591	ccr-miR-203a	No	167	164	710	774	TGAAATGTTTAGGACCACTTA
grp10611	1.18187	7.82153	NA	NA	251	2315	1057	277	CGGTACAGTGAAACTGCGAATGGC
grp13749	-1.18157	6.68473	NA	NA	379	227	310	851	TACAGACTGTGCTCTTGTGAGGA
grp18528	1.17567	8.79622	NA	NA	415	4700	1740	866	CAGCTGACTTAGAACTGGTGC
grp5509	1.17258	9.96067	NA	NA	659	12763	2757	815	AATACCAGGTGCTGTAGGCAT
grp11412	1.18421	6.63469	NA	NA	151	724	637	231	GTGGGCCACTTTTGGTAAGCAGAAC
grp2183	1.17831	6.85021	NA	NA	159	1054	668	104	TTTAGTGAGGTCCTCGGATCGGC
grp3602	1.17091	7.70065	NA	NA	251	1960	1049	351	CTTAGAACTGGTGCGGACCAGGGG
grp5355	-1.17134	6.91578	ipu-miR-101a	No	437	716	360	446	TACAGTACTGTGATAACTGAAGA
grp8492	1.17362	7.46582	NA	NA	176	1813	737	340	ACTTAGAACTGGTGCGGACC
grp5984	1.17134	7.48687	NA	NA	227	1681	949	246	AATACAGGACTCTTTCGAGGC
grp3098	1.16732	7.0209	NA	NA	207	823	863	413	CGGGCTGGGGCGCGAAGCGGG
grp7994	1.1625	7.82877	NA	NA	323	1758	1342	579	AGCGGAGGAAAAGAAACTAACC
grp4036	-1.15811	7.90258	ipu-let-7f	No	813	1672	676	703	TGAGGTAGTAGATTGTATAGTTA
grp13382	1.16705	7.19002	NA	NA	202	1170	842	346	CAATGTAGGTAAGGGAAGTCG
grp13216	1.16058	7.42928	NA	NA	261	1291	1083	390	AGGTCGGTCGCCCGGAACGGC
grp14516	1.15318	9.00504	NA	NA	689	4467	2844	968	TAGTCTGGCACTGTGAAGAGACA
grp136	1.14834	8.91627	NA	NA	676	3688	2781	1401	ACGAGAACTTTGAAGGCCGAAG
grp5925	1.14338	6.94464	NA	NA	189	897	775	302	TGAGAGGTGTAGGATAAGTGG
grp1179	-1.13418	7.09573	ccr-miR-365	No	692	254	585	659	TAATGCCCCTAAAAATCCTTAC
grp8687	1.1462	6.58362	NA	NA	147	722	604	202	GAAAGAAGACCCTGTTGAGCTTGA
grp8622	-1.12989	8.29626	NA	NA	1118	357	948	3122	TGAGATGAAGCACTGTAGCTCTTA
grp10859	1.14843	6.59327	NA	NA	130	823	535	191	ACTCGAGTGTGGACAGAAGGG
grp13764	1.12808	8.08347	NA	NA	441	1806	1789	764	TAACGATACCGCAGCGCTGTGG
grp3649	-1.1261	7.66091	hhi-let-7c	No	941	460	800	1093	TGAGGTAGTAGGTTGTATGG
grp12234	1.13017	7.04672	NA	NA	190	1052	772	298	TGGCACTGTGAAGAGACATG
grp3291	1.1151	8.22055	NA	NA	392	2624	1576	611	ACGCCTAGCAGCTGACTTAGAAC
grp10823	-1.09862	7.92828	NA	NA	779	737	675	2057	TCTGTGCGGCACTTGTGGACAG
grp2468	1.08868	9.13941	xtr-let-7b	No	1154	836	4555	4018	TGAGGTAGTAGTTTGTGTAG
grp9241	1.09762	7.01472	NA	NA	182	1130	723	203	AACAATACAGGACTCTTTCGAGGC
grp2495	1.09384	6.8489	NA	NA	159	986	630	228	TTCAAACGAGAACTTTGAAGGCCG
grp11890	1.07644	9.05738	NA	NA	581	5258	2274	1163	CTGACTTAGAACTGGTGCGGA
grp739	1.08575	7.25125	NA	NA	216	1192	851	417	CAGCTGACTTAGAACTGGTGCGGAC
grp3051	-1.07402	8.99682	NA	NA	1780	2326	1569	2882	TTGTGGAATTTTTGGAAGACT
grp13088	1.0786	7.55547	NA	NA	201	1918	788	347	CTGCGGGATGAACCGAACGCCGGG
grp9231	-1.06651	12.2617	ccr-miR-30d	No	19465	8933	17248	38174	TGTAAACATCCCCGACTGGAAGC
grp2009	1.08216	7.34808	NA	NA	172	1653	676	320	ACGCAAACGATCCCGGAGAAG
grp305	-1.0715	7.51293	ipu-miR-363	No	461	781	407	1586	AATTGCACGGTATCCATCTGTA
grp17722	1.0636	9.07265	NA	NA	745	4503	2890	1294	CCGGTGCGACTGTCGACTGGGG
grp1086	1.06292	9.18159	NA	NA	856	4309	3319	1786	CAGGACGGTGGCCATGGAAGTCGG
grp15042	1.07202	6.5252	NA	NA	195	426	761	244	CAAACGATCCCGGAGAAGCCGGCG
grp6939	1.0717	6.83882	NA	NA	153	981	597	263	CTAAGCCGCGACGAGTAGGAGGGCC
grp5561	1.05629	8.45491	NA	NA	634	559	2447	3009	AACTGGCCCGCAAAGTCCCGC
grp19025	-1.058	7.04241	NA	NA	395	235	352	1382	TGAGATGAAGCACTGTAGCTCTAA
grp8221	1.04778	9.57753	NA	NA	950	7291	3645	1368	TCTAGTCTGGCACTGTGAAGAGA
grp17876	-1.04349	10.6316	sha-miR-30e	No	5810	4267	5231	11835	TGTAAACATCCTTGACTGGAAGCT
grp5547	1.05048	6.90514	NA	NA	174	1021	669	212	TAACTTCGGGATAAGGATTGGCT
grp12709	-1.03067	10.3014	hhi-miR-26	No	4355	7663	3956	4662	TTCAAGTAATCCAGGATAGG
grp3012	1.03636	7.21242	NA	NA	192	1378	731	264	ACAATACAGGACTCTTTCGAGGC
grp11407	1.01382	13.3176	NA	NA	19394	56187	72677	33406	TACGACCTCAGATCAGACGTGGC
grp3861	1.01337	8.79155	NA	NA	773	3148	2896	930	CCTAGCAGCTGACTTAGAAC
grp9331	1.00785	7.21371	NA	NA	258	1142	963	201	AACAATGTAGGTAAGGGAAG
grp7266	1.00912	6.72289	bbe-miR-375-3p	No	197	143	736	914	TTTGTTCGTTCGGCTCGCGTTAA
grp19120	0.995725	9.17804	NA	NA	789	5158	2920	1212	TCAAACGAGAACTTTGAAGGCCGA
grp17258	-0.988343	12.2598	ipu-miR-101a	No	20632	16807	19300	23515	TACAGTACTGTGATAACTGAAG
grp14568	0.997414	6.6753	NA	NA	187	674	693	229	ACGAAAGTCGGAGGTTCGAAGACGA
grp4308	0.991435	7.84736	NA	NA	297	2103	1096	507	CGTGGGGCTCTCGCTTCTGGC
grp1648	0.98466	9.43247	NA	NA	901	6415	3309	1371	TAGTCTGGCACTGTGAAGAGA
grp4954	-0.993509	6.95805	NA	NA	367	344	342	1147	TCTGACTGGTGCTTGGGGACGG
grp15069	0.983092	7.95459	NA	NA	480	1424	1761	712	ACAATGTAGGTAAGGGAAGTCGGC
grp10527	0.989014	7.37665	NA	NA	228	1538	840	259	CAATACAGGACTCTTTCGAGGC
grp2019	0.990987	6.44129	NA	NA	145	657	535	169	GCCGCGACGAGTAGGAGGGCCGC
grp63	0.973273	7.79967	NA	NA	295	2077	1075	406	TAGTCTGGCACTGTGAAGAGACATG
grp8330	-0.969191	7.45433	cgr-miR-30e-3p	No	594	678	563	1147	CTTTCAGTCGGATGCTTACAGT
grp16919	0.969085	7.5699	NA	NA	341	1218	1239	545	TGGAAAGCGTCGCGGTTCCGGC
grp12961	0.964764	9.15979	NA	NA	789	5026	2858	1290	TCAAACGAGAACTTTGAAGGCCG
grp4643	0.972835	7.16925	NA	NA	199	1207	725	382	AACGAGAACTTTGAAGGCCGAAGTG
grp3609	0.969804	6.86849	ipu-miR-200a	No	214	192	778	1015	TAACACTGTCTGGTAACGATGA
grp17698	0.966587	7.11504	NA	NA	204	1210	740	240	TAACAATACAGGACTCTTTCGAGGC
grp7019	0.95258	10.579	NA	NA	3659	3300	13142	7760	CCTCTGAGCCAAGCTTTTGT
grp14886	0.951736	10.5698	NA	NA	2349	12092	8432	3710	ACGAGAACTTTGAAGGCCGAAGTGG
grp4940	-0.950632	10.0806	ipu-miR-181a	No	4020	2814	3860	7796	AACATTCAACGCTGTCGGTGA
grp6403	0.959551	6.98756	NA	NA	182	997	657	390	CCGGCCGTCGCCGGCGCTGAGA
grp17888	0.953969	8.28415	NA	NA	440	2650	1582	767	CGGGCTTGGCAGAATCAGCGG
grp9404	-0.951039	7.67242	ssc-miR-181a	No	797	246	765	1712	AACATTCAACGCTGTCGGTGAGTTT
grp17566	0.959363	7.25379	NA	NA	192	1420	693	342	AAGGATTGGCTCTAAGGGCTGG
grp7271	0.958755	6.29657	aca-miR-10a-5p	No	120	121	433	826	ACCCTGTAGATCCGAATTTGTGT
grp3734	0.942692	7.43393	NA	NA	333	1037	1188	480	AACGAAAGTCGGAGGTTCGAAGACG
grp18206	0.94044	7.22066	NA	NA	290	909	1033	380	CGAAAGTCGGAGGTTCGAAGACG
grp15513	0.936925	10.2863	NA	NA	763	16804	2711	884	GGAATACCAGGTGCTGTAGGCAT
grp16574	0.940324	7.40426	NA	NA	324	1082	1154	400	CTCGAGTGTGGACAGAAGGG
grp628	0.946249	7.08657	NA	NA	189	721	676	901	AAGGGAACGGGCTTGGCAGAATC
grp7310	0.936906	7.44001	NA	NA	300	1331	1066	310	GCAGGACGGTGGCCATGGAAGTCGG
grp11529	-0.928041	8.00371	NA	NA	1012	477	987	1898	TGGGGTGTAGTTTGCAGAGCTGT
grp10212	0.919031	8.92038	NA	NA	809	3692	2839	1109	GTAACGATACCGCAGCGCTGTGGA
grp5226	0.915969	8.34164	NA	NA	518	2584	1814	731	TAACTTCGGGATAAGGATTGGC
grp11905	0.905817	9.30714	NA	NA	945	5098	3286	1768	TCAAACGAGAACTTTGAAGGCCGAA
grp12197	-0.895067	9.475	NA	NA	1889	1350	1885	7894	TGGTCTAGCGGTTAGGATTCCTGG
grp4042	0.902883	7.22523	NA	NA	255	1042	885	441	TATGAATACAGACCGTGAAAGC
grp7755	0.904899	6.67976	hhi-miR-183	No	145	136	504	1196	ATGGCACTGGTAGAATTCACTGT
grp11402	0.899599	6.84793	NA	NA	149	489	516	997	TGACTCTTGGCGGTGGATCACTC
grp3009	0.89216	7.95046	NA	NA	263	2621	906	472	GGCGGCGCCGACTCTGGACGCGAG
grp7119	0.891946	7.41622	NA	NA	225	694	775	1509	TGTGGAATTTTTGGAAGACTT
grp17375	-0.87678	13.1489	cgr-miR-93-5p	No	30987	19383	31317	77258	CAAAGTGCTGTTCGTGCAGGTAG
grp19095	0.882805	8.41604	NA	NA	329	3875	1126	525	TCTGGCACTGTGAAGAGACATG
grp6701	0.881471	7.04501	NA	NA	236	933	807	323	TCGGAAGGGACGGGCGATGGC
grp16488	0.872627	8.23888	NA	NA	472	2414	1604	779	TAAGCCGCGACGAGTAGGAGGGC
grp19347	0.87074	8.72673	NA	NA	706	3190	2396	1110	CGTAACGATACCGCAGCGCTGTGGA
grp13885	-0.866924	7.19686	ccr-miR-365	No	573	414	583	893	TAATGCCCCTAAAAATCCTTA
grp17063	0.866256	7.55652	NA	NA	232	1839	785	395	CAGGTCGGTCGCCCGGAACGGCG
grp15880	0.8617	8.3909	NA	NA	432	3319	1457	568	TAGTCTGGCACTGTGAAGAGACAT
grp10281	0.857017	7.40725	NA	NA	268	1395	901	378	CCGCGACGAGTAGGAGGGCCGC
grp18851	0.849813	7.66997	NA	NA	223	2258	746	246	CTTCGGGATAAGGATTGGCT
grp17311	0.841857	10.3518	NA	NA	588	18795	1956	698	AATACCAGGTGCTGTAGGCA
grp8218	0.83919	8.89551	NA	NA	668	4199	2218	1201	CTGGCACTGTGAAGAGACATGA
grp11037	-0.829891	9.6098	oar-miR-200b	No	3385	2479	3534	3332	TAATACTGCCTGGTAATGATG
grp13325	0.831521	8.39058	NA	NA	730	480	2411	2636	TATGGCACTGGTAGAATTCA
grp16033	0.83548	7.10993	NA	NA	221	1082	732	369	AAAGAAGACCCTGTTGAGCTTGA
grp7462	0.83067	7.62828	NA	NA	442	559	1459	1133	AGGACTTAGCTCACTTTGTGAA
grp13718	0.837782	6.59077	NA	NA	211	535	700	230	ACGAAAGTCGGAGGTTCGAAGACG
grp11757	0.830195	6.97046	NA	NA	270	728	891	291	TGGCACTGTGAAGAGACATGAGAGG
grp5010	-0.825332	8.58328	NA	NA	952	2872	997	1647	TATGAACTGAAAGGCTATTCTGAGC
grp5356	0.829982	7.39029	NA	NA	237	1531	782	345	AGGTGAAATTCTTGGACCGGC
grp2924	0.817584	11.7493	NA	NA	7104	20418	23236	9602	TACGACCTCAGATCAGACGTG
grp7726	0.819768	7.32233	NA	NA	228	1466	747	317	TCACCCCGTGGACGGTGTTAGGC
grp16392	-0.808444	7.58562	ipu-miR-24b	No	772	823	818	713	TGGCTCAGTTCAGCAGGAACC
grp17080	0.80507	7.65957	NA	NA	420	1115	1362	658	AGAAGACCCTGTTGAGCTTGA
grp7178	0.804288	7.50602	NA	NA	394	1117	1277	358	GAAAGTCGGAGGTTCGAAGACG
grp12020	-0.803569	7.54247	NA	NA	665	495	707	1331	TGGGGTGTAGTTTACAGAGC
grp3806	0.805592	7.733	NA	NA	299	1930	970	481	CAGCTGACTTAGAACTGGTGCGG
grp3812	0.797029	9.0578	NA	NA	1144	2927	3689	1595	AACAATGTAGGTAAGGGAAGTCGGC
grp6779	0.800793	7.52009	ccr-miR-30d	No	330	378	1067	1681	TGTAAACATCCCCGACTGGAA
grp12029	-0.795301	7.37245	oar-miR-148a	No	592	428	633	1191	TCAGTGCACTACAGAACTTTGTT
grp2285	0.795829	7.47696	NA	NA	333	279	1073	1680	ATGGCACTGGTAGAATTCACT
grp14569	-0.788983	10.4181	aca-miR-99b-5p	No	5577	4526	5990	6483	AACCCGTAGATCCGAACTTGC
grp2505	-0.785721	9.29829	oar-miR-10b	No	1648	1380	1774	6678	ACCCTGTAGAACCGAATTTGTG
grp9301	0.78179	10.3809	NA	NA	2176	9868	6943	4456	CGACTGTTTAATTAAAACAAAGC
grp5773	-0.76726	12.2183	ipu-let-7f	No	15815	25449	17244	20905	TGAGGTAGTAGATTGTATAGTT
grp6707	0.768516	7.72473	NA	NA	309	1936	977	421	ACGAGAACTTTGAAGGCCGAAGTG
grp1562	0.763149	7.42492	NA	NA	213	1763	671	297	GGCGGCGCCGACTCTGGACG
grp5818	0.754242	10.4021	NA	NA	1319	16495	4129	964	GAATACCAGGTGCTGTAGGCAT
grp1207	0.77044	6.94301	NA	NA	114	172	361	1796	AACGAAAGTCGGAGGTTCGAAGA
grp18371	-0.752112	8.2502	ggo-miR-148b	No	570	2220	628	1909	TCAGTGCATCACAGAACTTTGA
grp7533	0.748167	7.37103	NA	NA	349	1003	1088	440	ACAATGTAGGTAAGGGAAGTCGGCA
grp8986	0.741366	11.0085	NA	NA	4350	13502	13496	4328	GTTTCCGTAGTGTAGTGGTT
grp11006	-0.738635	10.4183	tgu-miR-200a-3p	No	4804	2315	5343	11496	TAACACTGTCTGGTAACGATGTT
grp8544	0.734601	10.0758	NA	NA	1749	8444	5401	3268	CCGACTGTTTAATTAAAACAAAGC
grp18099	0.738878	8.10021	NA	NA	390	1415	1208	2036	TGCCTGTGACTCTTGGCGGTGGATC
grp10148	0.727585	8.76038	NA	NA	1108	1800	3405	1280	CGGGAAATGTGGCGTACAGAAGAC
grp12823	0.743239	6.28196	NA	NA	121	686	376	150	GCAAACGATCCCGGAGAAGC
grp11636	0.726691	8.70322	NA	NA	547	4096	1680	855	CAGCTGACTTAGAACTGGTGCGGA
grp6347	-0.723068	9.70719	ccr-miR-429	No	3372	1623	3791	5356	TAATACTGTCTGGTAATGCCGT
grp8720	0.722946	8.76466	ipu-miR-181a	No	711	616	2178	4869	AACATTCAACGCTGTCGGTGAGA
grp3972	0.717458	8.7116	NA	NA	658	3902	2008	600	AAGACTAATCGAACCATCTAGTAGC
grp12040	0.719268	7.32941	ipu-miR-25	No	233	92	712	2115	CATTGCACTTGTCTCGGTCTGAA
grp2592	-0.712644	7.66883	ipu-miR-205	No	816	365	924	1347	TCCTTCATTCCACCGGAGTCTGA
grp18477	0.707348	9.5194	NA	NA	1321	5547	4003	1870	ACGATACCGCAGCGCTGTGGA
grp3170	-0.704929	10.0326	oar-miR-10b	No	2643	1489	3009	12285	ACCCTGTAGAACCGAATTTGTGT
grp15583	0.705519	9.63108	NA	NA	603	10233	1825	781	TGGGAATACCAGGTGCTGTAGGCA
grp12862	0.707796	7.70293	cgr-miR-30e-3p	No	382	440	1158	1938	CTTTCAGTCGGATGCTTACAG
grp12389	0.70819	6.8414	NA	NA	247	714	749	272	AGTATGAATACAGACCGTGAAAGC
grp2127	-0.705887	7.0187	NA	NA	407	340	463	1064	ATGGTCTAGCGGTTAGGATTCCTGG
grp16618	0.696506	10.7075	NA	NA	2914	3982	8764	15951	TTTGGCAATGGTAGAACTCACA
grp8755	-0.693527	8.80648	NA	NA	746	4452	856	1538	AACTCTATGGATCTGACTGCTGAGC
grp147	0.703048	6.98248	NA	NA	184	1223	556	194	GTAAACGGCGGGAGTAACTATGA
grp5146	0.694736	7.29377	NA	NA	235	980	706	900	GCCTGTGACTCTTGGCGGTGGATC
grp13253	0.692741	7.61564	NA	NA	311	1689	933	450	CAGCGCTGTGGAGCCTCGGT
grp11801	0.680344	7.9145	NA	NA	504	573	1499	1883	TTCAGTCATTTTTTCTGGTGGAA
grp2958	0.672227	10.286	bbe-miR-183-5p	No	2205	1819	6521	13353	TATGGCACTGGTAGAATTCACT
grp2727	-0.681485	7.55507	xtr-miR-181a-1-3p	No	344	92	398	2814	ACCATCGATCGTTGACTGTACC
grp17565	0.659899	8.15279	NA	NA	650	1561	1906	841	CAATGTAGGTAAGGGAAGTCGGC
grp8093	0.65525	10.1499	oar-miR-148a	No	2046	3586	5980	9546	TCAGTGCACTACAGAACTTTG
grp16003	0.661581	7.56859	NA	NA	343	1479	1007	446	ACAATGTAGGTAAGGGAAGTCGG
grp2843	0.655365	6.75181	NA	NA	144	1120	421	144	GGGCGGCGCCGACTCTGGACG
grp2524	-0.631393	9.61375	ipu-miR-196d	No	990	681	1186	12756	TAGGTAGTTTTATGTTGTTGGG
grp18568	0.633534	7.05427	NA	NA	224	1081	645	344	CAAGGGAACGGGCTTGGCAGA
grp10283	-0.634669	6.96001	aca-miR-10a-5p	No	415	415	496	809	ACCCTGTAGATCCGAATTTGTG
grp7648	0.629829	7.52589	NA	NA	328	1505	942	391	CCGCGACGAGTAGGAGGGCC
grp10870	-0.620943	7.41155	mdo-miR-30d-5p	No	542	641	654	1089	TGTAAACATCCTTGACTGGAA
grp776	0.60831	9.25653	NA	NA	1060	4943	2999	1577	TAACGATACCGCAGCGCTGTGGA
grp10803	0.605913	9.68941	NA	NA	1288	7706	3638	1511	TAGTCTGGCACTGTGAAGAGAC
grp948	0.603411	9.08395	NA	NA	527	6538	1486	660	TCTGGCACTGTGAAGAGACAT
grp3091	0.606568	7.56959	NA	NA	253	1942	715	333	TAACGCAAACGATCCCGGAGAAG
grp5007	0.602541	7.32282	ipu-miR-142	No	275	1364	775	330	GTAGTGTTTCCTACTTTATGGA
grp11517	0.588197	8.53584	bbe-miR-183-5p	No	548	590	1529	4526	TATGGCACTGGTAGAATTCACTG
grp4884	0.581294	12.7028	NA	NA	13931	46850	38682	15476	TACGACCTCAGATCAGACGTGG
grp16246	-0.571553	8.46371	ccr-miR-20a-5p	No	977	553	1220	3685	TAAAGTGCTTATAGTGCATGTAG
grp1145	0.571472	8.94369	oar-let-7f	No	851	3411	2347	2071	TGAGGTAGTAGATTGTATAG
grp854	0.559648	9.26717	NA	NA	1164	2501	3184	4413	TTTGGCAATGGTAGAACTCAC
grp18642	0.563489	7.85305	oar-miR-30a-5p	No	451	700	1237	1880	TGTAAACATCCTCGACTGGAA
grp2117	-0.559664	7.04003	NA	NA	390	340	491	1108	TGTAAACATCCTCGACTGGA
grp13610	0.542082	7.33271	NA	NA	326	1220	881	330	GAACAATGTAGGTAAGGGAAGTCGG
grp18486	0.536527	8.11842	NA	NA	487	2277	1311	714	TAGGGGCGAAAGACTAATCGAACC
grp17300	0.530299	8.71167	ggo-miR-148b	No	682	1166	1828	4249	TCAGTGCATCACAGAACTTTG
grp1940	0.532723	6.76611	NA	NA	254	684	682	243	CTAATCGAACCATCTAGTAGCTGG
grp12932	0.526206	9.05017	NA	NA	1436	2517	3838	1343	CGGGAAATGTGGCGTACAGAAGACC
grp1829	0.515689	8.93027	hhi-miR-182	No	750	1268	1990	5288	TTTGGCAATGGTAGAACTCACACTG
grp11422	0.511919	9.25919	NA	NA	331	8719	876	378	AATACCAGGTGCTGTAGGCATT
grp16039	0.512185	7.37277	NA	NA	272	1607	720	203	CCGCGGCTGGACGAGGCGTC
grp5402	0.500489	12.8006	NA	NA	19201	14699	50411	44368	AGGACTTAGCTCACTTTGTGAAC
grp11167	0.512283	7.18055	NA	NA	139	1769	368	175	ACGTGCAAATCGGTCGTCCG
grp13394	0.493195	11.9278	ipu-miR-25	No	7228	2727	18881	46362	CATTGCACTTGTCTCGGTCTGA
grp16061	-0.492347	10.288	oar-let-7f	No	3358	8714	4430	4493	TGAGGTAGTAGATTGTATAGT
grp8780	-0.493724	9.67154	NA	NA	953	10787	1256	472	GGAATACCAGGTGCTGTAGGCATT
grp7147	0.49187	8.64466	NA	NA	810	2988	2114	962	AACAATGTAGGTAAGGGAAGTCGG
grp13019	0.48689	6.37443	NA	NA	168	753	437	23	TAGCTCTTTCTCGATTCTGTG
grp7734	0.478443	7.90063	hhi-miR-181b	No	519	422	1342	2162	AACATTCATTGCTGTCGGTGGGTT
grp17838	-0.47576	8.10642	NA	NA	1175	510	1568	1342	GAGGACTTAGCTCACTTTGTGA
grp16464	-0.471261	8.98437	ipu-let-7e	No	1943	2026	2601	1782	TGAGGTAGTGGATTGAATAGTT
grp4467	-0.462311	10.7781	NA	NA	1588	25099	2139	111	ACACGGAAAGGATTGACAGA
grp2881	0.463764	7.58306	oar-miR-30a-3p	No	470	269	1203	1587	CTTTCAGTCGGATGTTTGCAG
grp5502	-0.460197	9.53739	NA	NA	2261	3510	3050	3863	TGTGGAATTTTTGGAAGACT
grp18801	0.464046	9.1708	ipu-miR-196d	No	391	446	1001	9963	TAGGTAGTTTTATGTTGTTGG
grp5106	0.456506	7.97086	NA	NA	503	1989	1281	506	CACCCCGTGGACGGTGTTAGGC
grp10307	0.461687	6.68641	NA	NA	241	629	616	282	CAGTATGAATACAGACCGTGAAAGC
grp4399	-0.450822	10.2878	tgu-miR-146a-5p	No	4816	2855	6539	6993	TGAGAACTGAATTCCATGGACT
grp5308	0.453531	6.80485	ipu-let-7b	No	325	158	826	692	TGAGGTAGTAGGTTGTGTGA
grp15388	-0.442446	7.23818	ipu-miR-429a	No	599	263	818	882	TAATACTGTCTGGTAATGCCGA
grp5656	0.444097	7.50711	NA	NA	280	1770	707	338	TAAACGGCGGGAGTAACTATGA
grp1862	0.438161	7.44715	NA	NA	412	1096	1036	447	CAATGTAGGTAAGGGAAGTCGGCAA
grp12373	0.437676	7.56402	NA	NA	364	1530	915	424	CTGGCACTGTGAAGAGACATG
grp346	0.432956	7.38632	NA	NA	362	1168	907	431	TTGGAAAGCGTCGCGGTTCCGGC
grp16745	0.425556	10.9032	NA	NA	1417	25918	3532	1349	GAATACCAGGTGCTGTAGGCA
grp15489	-0.419722	7.73691	cgr-miR-93-5p	No	519	515	720	2144	AAAGTGCTGTTCGTGCAGGTAG
grp5215	0.41775	6.67252	NA	NA	194	897	481	149	GATTGGCTCTAAGGGCTGGGTCGGT
grp7493	-0.401835	7.79375	oar-miR-148a	No	608	682	854	1804	TCAGTGCACTACAGAACTTTGTA
grp4071	0.391538	9.08162	ipu-let-7b	No	1664	541	4051	3466	TGAGGTAGTAGGTTGTGTGG
grp18634	0.382803	10.5158	ggo-miR-200a	No	3852	2135	9321	11466	TAACACTGTCTGGTAACGATGT
grp14333	-0.383141	8.59271	NA	NA	889	826	1265	4164	TCTGTGCGGTACTTGGGGACGG
grp5649	0.3767	6.96566	NA	NA	288	916	694	214	AAGCGGAGGAAAAGAAACTAACC
grp14542	0.369853	8.96438	NA	NA	565	5937	1355	570	TGGGAATACCAGGTGCTGTAGGCAT
grp17737	0.357767	6.79561	NA	NA	304	263	723	690	ATGGCACTGGTAGAATTCAC
grp271	-0.351122	8.06312	NA	NA	332	2749	483	1047	GGGGATGTAGCTCAGTGGTAGAGC
grp11680	0.348735	7.23332	NA	NA	399	34	943	1412	TGGGGAACCTGGTGCTAAAA
grp14418	0.343795	7.58159	bbe-miR-10a-5p	No	394	907	928	1199	TACCCTGTAGATCCGAATTTG
grp8342	-0.333747	10.7037	bta-miR-30a-5p	No	5136	1897	7563	15490	TGTAAACATCCTCGACTGGAAGCT
grp9127	0.340264	7.54925	NA	NA	266	2001	625	270	TCTGGCACTGTGAAGAGACATGAG
grp2227	0.331277	7.43728	sha-miR-101	No	406	623	948	1129	GTACAGTACTGTGATAACTGA
grp308	0.327801	8.32473	NA	NA	337	3969	785	297	GGGAATACCAGGTGCTGTAGGCAT
grp46	-0.316214	8.23492	ipu-miR-101a	No	738	1664	1100	1738	TACAGTACTGTGATAACTGAA
grp19289	-0.311967	7.52677	ipu-miR-181c	No	390	115	583	2426	CACATTCATTGCTGTCGGTGGG
grp242	0.30506	13.442	NA	NA	26712	70680	61246	32273	TACGACCTCAGATCAGACGT
grp17645	0.293812	10.2788	bbe-let-7a-5p	No	3516	4148	7999	6154	TGAGGTAGTAGGTTGTATAG
grp12615	-0.298255	6.4215	NA	NA	220	196	332	801	CAGTGGTAGAATTCTCGCCTG
grp7667	0.291827	7.35969	NA	NA	261	146	593	2190	TCTCTGTGGTACTTGGGGACGGT
grp11965	-0.28351	7.25729	xtr-let-7b	No	547	327	834	925	TGAGGTAGTAGTTTGTGTAGTTA
grp13602	0.284494	7.79567	ipu-miR-92a	No	334	307	755	2916	TATTGCACTTGTCCCGGCCTGTA
grp12037	0.27971	8.30797	bbe-miR-183-5p	No	680	556	1532	3152	ATGGCACTGGTAGAATTCACTG
grp15591	0.273392	10.2567	mdo-miR-30d-5p	No	3024	2665	6783	9873	TGTAAACATCCTTGACTGGAAG
grp11141	0.269676	10.3698	hhi-miR-182	No	2478	3707	5544	13023	TTTGGCAATGGTAGAACTCACACT
grp18729	0.266549	11.6688	ipu-miR-200b	No	9792	4083	21860	22814	TAATACTGCCTGGTAATGATGA
grp896	-0.269282	8.17903	NA	NA	465	3329	716	285	CAGTTGAACATGGGTCAGTCGGT
grp13436	-0.266587	6.8993	ipu-miR-101a	No	223	770	344	768	TACAGTACTGTGATAACTGA
grp4512	0.258881	9.36874	hhi-miR-182	No	1523	1637	3382	5586	TTTGGCAATGGTAGAACTCACAC
grp1711	0.260896	7.69646	NA	NA	429	1687	954	447	CAATGTAGGTAAGGGAAGTCGG
grp17455	0.261608	7.14865	NA	NA	160	1748	356	107	GTAACGCAAACGATCCCGGA
grp10079	0.247488	6.75387	NA	NA	182	1097	401	126	TGGATAACTGTGGTAATTCTAGAGC
grp5722	-0.236844	9.6637	ipu-miR-24	No	2298	4874	3619	2904	TGGCTCAGTTCAGCAGGAACCG
grp513	0.24013	7.5686	NA	NA	375	1724	822	265	GTATGAATACAGACCGTGAAAGC
grp9282	0.231675	10.1738	ccr-miR-30d	No	3171	2064	6910	8763	TGTAAACATCCCCGACTGGAAG
grp13275	0.222091	10.0471	NA	NA	771	14748	1669	505	GAATACCAGGTGCTGTAGGCATT
grp15472	-0.216285	8.69451	NA	NA	1252	978	2000	3109	TGGGGTGTAGTTTACAGAGCTG
grp3695	0.212502	7.15313	NA	NA	359	921	772	361	CTAAGCGGAGGAAAAGAAACTAACC
grp1183	0.21414	6.25034	NA	NA	170	603	366	139	TTGGTTGATATAGACAGCAGGAC
grp4576	0.192301	7.20445	NA	NA	307	1252	651	273	TGAATACAGACCGTGAAAGC
grp4758	0.185237	8.79109	NA	NA	1217	1455	2568	2586	GTTTGTGGAATTTTTGGAAGACT
grp18508	0.181742	8.91166	NA	NA	1581	1328	3328	2082	AGGACTTAGCTCACTTTGTGA
grp5841	0.176084	10.1622	NA	NA	2832	3510	5938	8378	TTCAGTCATTTTTTCTGGTGGA
grp6892	-0.174757	7.42745	NA	NA	413	1428	679	343	CTGGCACTGTGAAGAGACATGAGA
grp6424	-0.171255	9.77123	NA	NA	1418	10496	2337	70	ACACGGAAAGGATTGACAGAT
grp9200	0.167327	10.1497	ipu-miR-92a	No	1820	1250	3793	15261	TATTGCACTTGTCCCGGCCTGT
grp4615	-0.159577	9.07203	oar-miR-148a	No	1288	2214	2140	3962	TCAGTGCACTACAGAACTTTGA
grp8878	0.157324	9.43845	bbe-miR-10a-5p	No	1823	1177	3773	5891	TACCCTGTAGATCCGAATTTGT
grp7545	-0.158797	7.18395	cgr-miR-221-3p	No	465	213	773	1128	AGCTACATTGTCTGCTGGGTTTC
grp2311	0.156806	7.78858	NA	NA	348	929	720	2107	TTTGTGGAATTTTTGGAAGACT
grp4822	0.146033	11.1145	NA	NA	5605	14777	11510	5705	TACGACCTCAGATCAGACGTGGCG
grp5101	0.145577	7.7372	NA	NA	586	1273	1203	544	CAATGTAGGTAAGGGAAGTCGGCA
grp5347	0.140775	9.16945	NA	NA	1650	898	3376	4468	TTGAGAGGTGAACTCCTGGTGA
grp9177	0.141404	7.52088	NA	NA	447	1322	915	413	TAAGCGGAGGAAAAGAAACTAACC
grp13529	-0.135247	9.18832	NA	NA	1444	1270	2440	5527	TCTGTGTGGTACTTGGGGACGG
grp2059	-0.139318	6.63191	NA	NA	219	786	369	300	GGTTCCGTAGTGTAGTGGTT
grp14311	-0.126756	8.01461	NA	NA	706	1876	1200	512	TGGACGGTGTTAGGCCGGTAGCGGC
grp18614	0.123829	6.86685	NA	NA	225	339	455	1141	ACTGGGGTTGCGGATGCCTGTG
grp10130	-0.103124	6.98652	NA	NA	191	633	330	1176	TTGTGGAATTTTTGGAAGACTT
grp3176	0.091159	7.59919	cgr-miR-191-5p	No	606	957	1198	500	CAACGGAATCCCAAAAGCAGCTG
grp14032	-0.0882508	7.95176	oar-miR-221	No	814	623	1421	1443	AGCTACATTGTCTGCTGGGTTT
grp5766	-0.0830437	9.74579	ipu-miR-30e	No	2351	1106	4119	8133	CTTTCAGTCGGATGTTTGCAGC
grp18885	-0.0770353	9.84888	ipu-miR-27b	No	3000	1560	5278	6451	TTCACAGTGGCTAAGTTCTG
grp16192	-0.0753816	9.83324	NA	NA	2665	2301	4694	6543	TATGGCACTGGTAGAATTCAC
grp8098	0.0766593	7.05011	NA	NA	280	420	548	1174	CTTTCAGTCGGATGCTTACA
grp17642	0.0686179	9.86012	tgu-miR-30d-5p	No	2139	888	4163	10294	TGTAAACATCCCCGACTGGAAGCT
grp10295	-0.0686993	9.10984	NA	NA	1562	3560	2764	1363	TACGACCTCAGATCAGACGTGGCGA
grp3498	0.0692091	7.70673	NA	NA	491	281	956	2156	TCTCCAATAGATCGCTCTGGTT
grp17599	-0.06664	6.67571	NA	NA	193	1046	342	111	CCAAGGGAACGGGCTTGGCAGA
grp9445	0.0583712	8.0492	ipu-miR-25	No	770	440	1488	2061	CATTGCACTTGTCTCGGTCTG
grp7506	-0.0518522	10.2361	ipu-miR-200a	No	4006	3396	7172	6260	TAACACTGTCTGGTAACGATG
grp11181	-0.040381	8.29965	NA	NA	435	3734	785	292	CAGCAGTTGAACATGGGTCAGTCGG
grp3616	-0.0350889	9.20414	NA	NA	1584	1183	2869	5059	TGGTCTAGGGGTATGATTCTCGC
grp5966	-0.0347809	8.71063	NA	NA	568	4852	1029	571	TCTGGCACTGTGAAGAGACATGAGA
grp60	-0.0407495	6.80045	NA	NA	194	895	350	489	CCTGTGACTCTTGGCGGTGGATC
grp16897	0.0326008	12.165	cgr-miR-181a-5p	No	9297	2510	17648	58862	AACATTCAACGCTGTCGGTGAGT
grp9268	-0.0314622	7.35144	NA	NA	380	1327	690	335	CTGGCACTGTGAAGAGACAT
grp14607	0.031404	7.93934	NA	NA	542	2138	1028	389	CTCACCCCGTGGACGGTGTTAGGC
grp3189	-0.0295659	8.37743	ssc-miR-181a	No	649	116	1180	4477	AACATTCAACGCTGTCGGTGAGTT
grp19384	0.0282707	7.97288	hhi-miR-181b	No	726	309	1374	2140	AACATTCATTGCTGTCGGTGGGT
grp1574	-0.0212804	10.536	oar-miR-30a-5p	No	4920	2950	8997	9135	TGTAAACATCCTCGACTGGAAG
grp6913	-0.015447	8.0554	ipu-miR-27b	No	732	684	1344	1996	TTCACAGTGGCTAAGTTCTGA
grp13318	0.0139036	9.03637	xtr-miR-193	No	1569	793	2940	4127	AACTGGCCCGCAAAGTCCCGCT
grp19391	-0.0102039	8.89085	NA	NA	1221	1133	2250	4002	AACATTCATTGCTGTCGGTGG
grp3596	0.00422114	6.77053	ccr-miR-203a	No	346	240	644	682	TGAAATGTTTAGGACCACTTAA
