# Supplementary material for: A Conserved MicroRNA Regulatory Circuit Is Differentially Controlled during Limb/Appendage Regeneration
Source: PLoS One. 2016 Jun 29;11(6):e0157106. doi: 10.1371/journal.pone.0157106 (PMC4927183; doi:10.1371/journal.pone.0157106)
Supplement: S8 Table — Expression data for all 1,084 20-25-mer small RNA sequence tags expressed in all zebrafish samples together with the number of reads that the same 20-25-mer was detected in each bichir and axolotl sample. Fold-change, statistics, normalized read counts and tag sequence is given for each small RNA tag in the zebrafish. Fold-change is expressed as log2. The average level of normalized expression across all six samples are expressed as log2 counts per million (cpm). Statistics include the p-value and false discovery rate (FDR) adjusted p-value. Non-normalized read counts are reported per sample. For bichir and axolotl samples, the read counts are listed after the hyphen character. The number preceding the hyphen is a species-specific sequence tag identifier. (XLSX) [file pone.0157106.s012.xlsx]

## Sheet: Sheet1
S8 Table: Small RNA sequence tags expressed in all zebrafish samples.
Zebrafish IsoMiR Tag ID	Tag	Tag_Length	miRNA_Symbol	Alignment_Start	Alignment_End	Zebrafish_logFC	Zebrafish_logCPM	Zebrafish_PValue	Zebrafish_FDR	Zebrafish_0dpa_1	Zebrafish_0dpa_2	Zebrafish_0dpa_3	Zebrafish_4dpa_1	Zebrafish_4dpa_2	Zebrafish_4dpa_3	bichir_0dpa	bichir_3dpa	bichir_7dpa_1	bichir_7dpa_2	bichir_14dpa	axolotl_0dpa	axolotl_3dpa	axolotl_7dpa	axolotl_14dpa
grp11994	AACCCGTAGATCCGATCTTGT	25	dre-miR-99-1-5p	1	21	-2.44755	5.27575	0.00016781	0.00045431	91	136	46	14	15	19	326-4584	326-4584	7633-65	5366-57	2008-544	963-572	7020-319	13428-115	7939-160
grp3415	TATTGCACTTGTCCCGGCCTGTAT	23	dre-miR-92a-1-3p	1	22	-2.49851	13.0354	7.48e-05	0.00023657	13295	21214	9974	2776	2812	2433	932-1159	932-1159	5657-91	3510-91	1080-960	5322-107	31974-55	11614-139	3276-394
grp9004	TATTGCACTTGTCCCGGCCTGTAA	20	dre-miR-92a-1-3p	1	22	-1.87359	11.3056	0.00025695	0.00064885	3771	6055	2943	1223	1269	1080	1619-615	1619-615	7169-70	5155-60	996-1027	6539-87	27453-66	8056-223	1056-1112
grp9587	TATTGCACTTGTCCCGGCCTGTTT	23	dre-miR-92a-1-3p	1	22	-2.39528	11.5006	8.37e-05	0.00025792	4730	7589	3281	1063	965	938	2196-438	2196-438	9073-54	7214-41	2703-404	8719-65	77768-16	23553-53	10962-112
grp11960	TATTGCACTTGTCCCGGCCTGTATT	24	dre-miR-92a-1-3p	1	22	-1.9446	8.559	0.00020653	0.00054084	609	953	391	157	196	156	3745-262	3745-262	17080-28	18490-16	3773-276	32250-15	84909-15	28763-40	14694-80
grp7176	TATTGCACTTGTCCCGGCCTGTAAA	22	dre-miR-92a-1-3p	1	22	-1.13366	7.89566	0.00306586	0.00578519	373	535	237	154	203	173	10167-89	10167-89	533526-2	41513-7	5157-194	63259-7	115458-9	26974-44	3426-379
grp2030	TATTGCACTTGTCCCGGCCTGTAAT	22	dre-miR-92a-1-3p	1	22	-1.52144	8.06154	0.00057489	0.00129163	354	602	296	139	159	148	3415-287	3415-287	22999-20	21475-13	2865-382	11351-48	66188-21	23285-53	7265-175
grp1396	TATTGCACTTGTCCCGGCCTGTAC	25	dre-miR-92a-1-3p	1	22	-1.29941	6.93673	0.00046469	0.00109521	169	305	122	83	88	69	14190-61	14190-61	1107434-1	114079-3	23589-25	286942-2	80557-16	124490-5	29598-34
grp6817	TATTGCACTTGTCCCGGCCTGTAG	23	dre-miR-92a-1-3p	1	22	-1.97174	7.25208	0.0002034	0.00053381	232	359	207	63	78	73	6616-143	6616-143	31601-15	24701-12	6216-157	27194-18	65391-21	27678-42	7349-173
grp9673	TATTGCACTTGTCCCGGCCTGTT	23	dre-miR-92a-1-3p	1	22	-2.1995	10.5872	4.03e-06	2.45e-05	3158	4654	1427	652	713	575	1134-908	1134-908	7258-69	4409-72	741-1366	4171-139	23844-79	10024-169	2877-447
grp13077	TATTGCACTTGTCCCGGCCTGTA	22	dre-miR-92a-1-3p	1	22	-2.23926	10.4904	2.95e-06	1.92e-05	3027	4327	1349	584	706	504	495-2705	495-2705	8962-54	4948-63	252-3895	1805-317	7043-318	2741-736	372-2880
grp5339	TATTGCACTTGTCCCGGCCTG	23	dre-miR-92a-1-3p	1	21	-0.53487	7.727	0.160091	0.190713	294	491	168	258	209	170	2397-405	2397-405	9815-49	6688-45	2612-417	8128-69	33696-51	19133-70	5107-253
grp9178	TATTGCACTTGTCCCGGCCTGA	23	dre-miR-92a-1-3p	1	21	-2.4619	8.06558	7.63e-05	0.00023955	432	729	351	111	75	90	1587-628	1587-628	28173-17	31184-9	2383-456	8703-65	38552-43	17762-78	6331-204
grp6586	TAGTGCAATATTGCTTATAGGGTCT	25	dre-miR-454b-3p	1	24	0.016102	7.62124	0.961808	0.965825	274	371	122	246	238	266	1646-606	1646-606	7321-68	5339-57	13814-55	1077-517	10628-203	20451-64	10445-118
grp7514	TAGTGCAATATTGCTTATAGGGT	21	dre-miR-454b-3p	1	23	-1.81662	8.11963	2.04e-05	8.31e-05	756	1240	218	182	226	162	765-1486	765-1486	9170-53	5575-55	18047-38	995-557	10409-208	15388-95	7988-159
grp12263	TAATACTGTCTGGTAATGCCGT	23	dre-miR-429a-3p	1	21	-0.873109	8.95505	0.00669458	0.0113656	826	1578	334	441	449	458	100-21561	100-21561	1178-549	672-565	225-4471	178-3282	1231-1651	397-3721	197-5316
grp124	TAATACTGTCTGGTAATGCCGTA	24	dre-miR-429a-3p	1	21	-1.76615	4.43233	0.00051556	0.00118717	34	61	28	12	12	12	393-3654	393-3654	9183-53	5952-51	6276-155	3374-173	19466-101	9216-188	3420-379
grp6479	TTTGTTCGTTCGGCTCGCGTT	24	dre-miR-375-1-3p	1	21	-2.11142	8.54166	0.00050662	0.00117108	689	1175	343	196	138	145	356-4124	356-4124	4634-113	3195-100	77-19797	286-2142	2403-912	120-10971	124-9440
grp7262	TTTGTTCGTTCGGCTCGCGTTAT	22	dre-miR-375-1-3p	1	22	-3.21935	6.80137	8.69e-07	8.16e-06	266	399	125	25	27	29	742-1574	742-1574	11595-41	7436-40	157-6874	3459-168	12768-165	1919-1022	890-1293
grp1616	TCCAGCATCAGTGATTTTGTTG	23	dre-miR-338-1-3p	1	21	-3.24067	8.18297	3.8e-05	0.00013779	338	1127	581	103	43	69	391-3675	391-3675	29552-16	19313-15	10267-83	3906-148	16701-121	51387-17	34266-28
grp5756	TGTAAACATCCTTGACTGGA	23	dre-miR-30e-2-5p	1	20	-2.61882	6.46479	0.0003325	0.00081232	75	301	225	51	27	28	621-1975	621-1975	28179-17	23925-12	3891-267	1854-311	11068-194	11004-150	4090-316
grp7690	TGTAAACATCCTTGACTGGAAGC	20	dre-miR-30e-2-5p	1	23	-0.58603	7.03022	0.202211	0.234839	90	378	161	164	102	136	11-208028	11-208028	914-707	631-608	51-33894	13-50267	23-31705	66-21675	27-51096
grp10451	TGTAAACATCCCCGACTGGAAGCTT	25	dre-miR-30d-5p	1	24	-0.204799	6.58173	0.549234	0.583197	82	240	79	101	138	93	1671-600	1671-600	14324-33	10371-28	1049-986	11867-46	47854-32	15494-94	8996-139
grp12025	TGTAAACATCCCCGACTGGA	23	dre-miR-30d-5p	1	20	-2.63405	9.3566	1.05e-05	4.9e-05	968	2324	955	231	215	223	274-5642	274-5642	8382-59	4684-66	255-3792	2094-275	8818-251	5654-344	1773-708
grp3599	TGTAAACATCCCCGACTGGAAGC	24	dre-miR-30d-5p	1	23	-0.615193	9.55128	0.0515051	0.0698748	794	1956	776	749	759	735	17-131378	17-131378	677-961	514-756	15-91812	45-18210	143-8999	87-16830	38-37182
grp3988	TGTAAACATCCCCGACTGGAA	22	dre-miR-30d-5p	1	21	-1.75247	7.10305	0.0008323	0.00178967	167	445	183	77	65	86	401-3568	401-3568	11904-40	6276-48	279-3294	1992-290	9841-222	2030-973	721-1580
grp9468	TGTAAACATCCCCGACTGGAAGT	21	dre-miR-30d-5p	1	22	-2.16243	6.99066	0.00020065	0.00052776	127	398	195	70	42	48	532-2432	532-2432	18786-25	12530-23	796-1265	3700-157	25769-72	7335-251	3626-356
grp6006	TGTAAACATCCCCGACTGGAAG	22	dre-miR-30d-5p	1	22	-1.12652	6.35857	0.0114733	0.0182968	61	236	106	64	58	59	127-15987	127-15987	3993-136	3228-99	96-13858	199-2993	986-1995	178-6711	134-8459
grp5249	TGTAAACATCCTACACTCTCAGC	23	dre-miR-30c-5p	1	23	-1.84762	6.74108	6.03e-07	6.84e-06	248	336	125	66	75	55	59-39139	59-39139	595-1094	384-974	330-2867	82-8321	442-3713	1213-1538	396-2648
grp4514	TTCACAGTGGCTAAGTTCCGC	22	dre-miR-27d-3p	1	18	-1.2294	8.03788	0.00559908	0.00965581	286	786	307	231	155	178	24-95149	24-95149	686-940	461-840	97-13735	9225-61	197072-4	349501-2	20661-53
grp12901	TTCACAGTGGCTAAGTTCCG	23	dre-miR-27d-3p	1	18	-1.85593	6.19081	0.00130997	0.00267786	83	266	78	42	34	32	166-11123	166-11123	5142-101	2749-118	3285-324	22622-22	280673-3	76916-9	71737-11
grp6919	TTCACAGTGGCTAAGTTCTGT	23	dre-miR-27d-3p	1	20	-1.42057	6.59021	0.00147134	0.00297235	121	364	94	62	80	56	1505-666	1505-666	1131426-1	54732-6	16239-44	2177-266	17082-118	11057-149	11406-107
grp1339	GTTCACAGTGGCTAAGTTCTG	23	dre-miR-27d-3p	2	20	-1.28013	7.09481	0.00292387	0.00557723	204	388	136	81	112	98	4314-226	4314-226	885841-1	134384-3	10503-80	54105-8	103971-11	37655-27	25773-40
grp2031	TTCACAGTGGCTAAGTTCTGCT	21	dre-miR-27b-3p	1	21	-0.71175	10.3871	0.128125	0.157149	902	4124	1465	1441	1170	1102	1136-905	1136-905	40698-12	28207-10	21468-29	2831-204	38057-44	41009-24	31794-31
grp12298	TTCACAGTGGCTAAGTTCTGCA	22	dre-miR-27b-3p	1	21	-1.50354	7.05938	0.00084899	0.0018158	138	494	130	77	90	76	365-4009	365-4009	8808-55	6280-48	1136-920	196-3047	2582-858	2148-926	561-1982
grp5146	TTCAAGTAATCCAGGATAGGT	22	dre-miR-26b-5p	1	21	-3.2684	8.17464	1.44e-06	1.14e-05	427	1062	474	73	75	56	789-1401	789-1401	56065-9	38255-8	28052-20	18647-28	68359-20	79198-9	41853-22
grp11546	TTCAAGTAATCCAGGATAGG	22	dre-miR-26b-5p	1	20	-3.24821	6.4317	1.37e-06	1.12e-05	125	330	153	24	17	22	16-143253	16-143253	1684-366	1122-325	188-5585	144-4201	173-7649	376-3871	234-4614
grp1644	TTCAAGTAATCCAGGATAGGCTT	21	dre-miR-26a-1-5p	1	22	-2.66882	9.68905	3.57e-06	2.22e-05	1456	2602	1141	260	271	285	362-4029	362-4029	14983-32	10629-27	5375-184	1559-366	10256-211	13139-119	11681-104
grp3958	TTCAAGTAATCCAGGATAGGCTA	23	dre-miR-26a-1-5p	1	22	-2.85845	5.98146	8.24e-07	8.12e-06	129	206	86	19	22	17	371-3955	371-3955	32234-15	11473-25	6565-147	1141-491	9456-232	12262-130	7669-166
grp6450	TTCAAGTAATCCAGGATAGGC	21	dre-miR-26a-1-5p	1	21	-2.65954	8.82844	5.65e-06	3.07e-05	784	1347	677	152	144	157	52-45471	52-45471	707-916	426-898	358-2643	143-4317	1088-1837	620-2627	481-2203
grp5345	TTCAAGTAATCCAGGATAGGCG	23	dre-miR-26a-1-5p	1	21	-1.88859	5.19699	0.00124585	0.00255984	74	84	54	20	21	20	5508-176	5508-176	519806-2	285376-2	42610-11	30607-16	262548-3	124685-5	126098-6
grp13546	TTCAAGTAATCCAGGATAGGCA	23	dre-miR-26a-1-5p	1	21	-3.70666	5.99332	1.34e-06	1.11e-05	111	240	95	9	11	13	201-8874	201-8874	6796-74	4173-76	4105-252	1849-311	8176-273	12990-120	13158-90
grp13328	CATTGCACTTGTCTCGGTCTG	22	dre-miR-25-3p	1	21	-1.76023	6.40501	4.48e-06	2.64e-05	160	265	76	37	56	48	1167-885	1167-885	12956-37	13765-21	298-3088	762-715	6306-358	1383-1361	610-1841
grp6868	CATTGCACTTGTCTCGGTCTGT	23	dre-miR-25-3p	1	21	-2.79363	5.59888	1.22e-06	1.04e-05	125	161	55	8	25	16	375-3917	375-3917	2132-282	1373-254	61-29729	1313-426	10305-210	1514-1259	669-1690
grp13607	TGGCTCAGTTCAGCAGGAACC	24	dre-miR-24-1-3p	1	20	-0.85597	5.36601	0.113275	0.141094	37	132	41	41	23	41	257-6114	257-6114	5971-86	4199-75	739-1382	757-720	3264-695	2584-777	1868-680
grp3579	TGGCTCAGTTCAGCAGGAACAGT	22	dre-miR-24-1-3p	1	20	-1.54658	6.34171	0.00183676	0.00362135	169	296	55	60	53	47	30-75240	30-75240	704-921	457-844	161-6588	87-7116	549-3117	2322-859	690-1645
grp12388	ATCACATTGCCAGGGATTACCAC	23	dre-miR-23b-3p	1	23	0.779383	5.7329	0.163853	0.194049	62	59	24	63	91	98	1298-789	1298-789	28013-17	13698-21	5053-198	226-2703	3636-628	2839-714	476-2208
grp10042	ATCACATTGCCAGGGATTACC	22	dre-miR-23b-3p	1	21	-2.3675	6.79629	2.13e-05	8.53e-05	199	379	121	39	41	48	385-3766	385-3766	10723-45	8500-35	4176-247	200-2972	1887-1129	4521-443	1616-769
grp8905	ATCACATTGCCAGGGATTTCCA	24	dre-miR-23a-1-3p	1	21	-0.782972	7.37917	0.0473466	0.0648184	271	365	134	156	163	125	77-26917	77-26917	535-1234	324-1125	196-5225	125-4831	761-2460	543-2886	339-3133
grp125	AGCTACATCTGGCTACTGGGTC	20	dre-miR-222a-3p	1	22	-1.56884	6.07089	0.0010989	0.00228617	146	211	62	49	40	45	2621-374	2621-374	8404-59	6405-47	15341-47	9101-62	50993-30	33853-32	31133-32
grp12723	AGCTACATCTGGCTACTGGGTCTCT	22	dre-miR-222a-3p	1	24	0.207618	8.70767	0.520184	0.554309	551	813	247	656	531	583	2513-388	2513-388	4503-117	3431-93	1915-570	10437-53	84912-15	43314-22	23456-45
grp12210	AGCTACATCTGGCTACTGGGTCT	24	dre-miR-222a-3p	1	23	-1.26476	8.81835	0.00048089	0.00112021	847	1302	390	390	286	323	662-1825	662-1825	1158-559	710-536	4843-208	1436-395	12802-165	17932-77	11396-107
grp11444	AGCTACATTGTCTGCTGGGTT	22	dre-miR-221-1-3p	1	21	-2.24349	6.95446	2.06e-07	3.81e-06	297	485	105	49	68	56	1726-578	1726-578	16371-29	24950-12	1656-653	3159-184	10276-211	3856-528	1814-694
grp8813	AGCTACATTGTCTGCTGGGTTTC	25	dre-miR-221-1-3p	1	22	-1.02661	8.16009	0.0167692	0.0256119	742	1000	125	233	367	231	751-1544	751-1544	2143-281	1608-215	318-2934	1228-458	9836-222	2653-759	1070-1102
grp8369	TACAGCAGGCACAGACAGGCAGA	23	dre-miR-214-3p	2	21	-1.35793	4.57687	0.00817505	0.0135724	40	46	31	15	20	14	17728-47	17728-47	19759-24	16236-18	23396-26	1817-316	110828-10	44778-21	10696-115
grp6536	TACAGCAGGCACAGACAGGCAGT	25	dre-miR-214-3p	2	22	-0.922434	8.05938	0.00163315	0.00328268	520	665	230	240	285	214	10016-90	10016-90	18088-26	11484-25	9548-91	676-802	72821-18	34189-31	7842-162
grp11438	TAGCTTATCAGACTGGTGTTGGCAT	22	dre-miR-21-1-5p	1	23	1.99029	5.37594	0.00178687	0.00355011	15	36	7	48	101	64	179-10399	179-10399	1424-445	918-400	75-20156	37419-12	187908-5	647923-1	31362-31
grp176	TAGCTTATCAGACTGGTGTTGG	23	dre-miR-21-1-5p	1	22	1.02847	13.0998	0.0171547	0.0261012	7536	11965	3917	15963	18347	12294	5-310859	5-310859	21-19833	10-18065	2-916712	1083-516	29448-61	58177-14	829-1384
grp3577	TAGCTTATCAGACTGGTGTTGGCA	21	dre-miR-21-1-5p	1	23	2.62143	11.0136	4.48e-06	2.64e-05	804	1325	311	4036	5898	4134	106-20817	106-20817	213-3106	143-2727	17-88958	18751-28	150897-6	192849-3	10295-120
grp9546	TAGCTTATCAGACTGGTGTTGGA	21	dre-miR-21-1-5p	1	22	-0.677548	10.3314	0.00954595	0.0155267	1878	2982	1067	1093	1490	1078	57-41628	57-41628	700-924	450-851	38-45499	24458-20	132899-8	594862-1	13524-87
grp4544	TAGCTTATCAGACTGGTGTTGGT	23	dre-miR-21-1-5p	1	22	-0.98906	10.2074	0.00295172	0.00560501	1777	2795	1164	1028	1062	812	75-27064	75-27064	1222-530	883-420	70-21057	18737-28	868799-1	332304-2	19730-56
grp8461	TAGCTTATCAGACTGGTGTTG	25	dre-miR-21-1-5p	1	21	-0.417152	8.47177	0.199103	0.2319	375	833	329	390	444	304	43-53079	43-53079	454-1470	274-1418	52-33108	8524-66	89336-13	58231-14	7652-166
grp3348	AGCTTATCAGACTGGTGTTGGC	23	dre-miR-21-1-5p	1	22	2.97261	5.86019	4e-06	2.45e-05	14	19	11	125	138	100	669-1795	669-1795	2234-266	1523-228	55-32044	168873-2	2144445-1	158908-3	21394-50
grp6366	TAGCTTATCAGACTGGTGTTGAC	23	dre-miR-21-1-5p	1	21	3.20433	5.68711	1.85e-06	1.35e-05	13	18	4	111	113	86	962-1104	962-1104	7073-71	5682-54	214-4775	35408-13	28583-63	17228-81	10050-123
grp7960	TCCTTCATTCCACCGGAGTC	21	dre-miR-205-5p	1	20	-1.29255	8.28755	0.00078485	0.00170291	489	970	290	255	201	212	908-1190	908-1190	2850-199	1589-218	5585-177	2610-222	13753-152	16359-88	7364-173
grp2648	TCCTTCATTCCACCGGCGTCT	23	dre-miR-205-5p	1	16	-3.00617	6.53705	8.69e-07	8.16e-06	185	385	110	25	23	30	13821-62	13821-62	146442-4	262527-2	76305-5	89029-4	295848-3	161194-3	302997-2
grp11210	TCCTTCATTCCACCGGAGTCTGT	23	dre-miR-205-5p	1	22	-2.11675	13.6442	0.00012905	0.00036433	17821	39551	15074	6056	5347	4827	86-25262	86-25262	160-4045	99-3716	48-35207	145-4166	2318-943	513-3034	411-2546
grp7393	TCCTTCATTCCACCGGAGTCTGA	21	dre-miR-205-5p	1	22	-1.29195	10.5275	0.0122566	0.0193848	1558	3813	1694	1140	827	882	108-20079	108-20079	408-1642	278-1400	105-12159	660-817	5252-432	2142-928	855-1349
grp6139	TCCTTCATTCCACCGGAGTCTGTT	21	dre-miR-205-5p	1	22	-1.69711	9.59545	0.00062508	0.00139138	983	2229	847	463	385	364	823-1331	823-1331	1654-373	1234-290	516-1877	2297-253	41500-39	12757-123	10170-121
grp4269	TCCTTCATTCCACCGGAGTCT	22	dre-miR-205-5p	1	21	-2.74093	10.228	1.06e-07	2.55e-06	2338	4472	1296	403	397	341	67-30530	67-30530	94-6168	64-5515	271-3506	150-3990	681-2678	2342-852	985-1170
grp2731	TCCTTCATTCCACCGGAGTCTGTA	22	dre-miR-205-5p	1	22	-1.84916	7.5211	8.92e-05	0.00027353	268	547	181	92	86	85	761-1508	761-1508	5836-88	3092-104	263-3646	13076-41	60381-24	13072-119	6340-203
grp5123	TCCTTCATTCCACCGGAGTCTGG	22	dre-miR-205-5p	1	22	-1.9371	6.27871	0.00694387	0.0117062	116	208	119	45	31	43	5296-183	5296-183	47042-10	27120-11	7895-117	52008-8	193261-5	60200-13	62366-13
grp486	CCTTCATTCCACCGGAGTCTGT	24	dre-miR-205-5p	1	21	-2.30613	6.00349	0.00551662	0.00952727	65	47	91	26	11	14	115846-5	115846-5	997953-1	119331-3	27507-20	100370-4	266369-3	321475-2	107947-7
grp4015	TTCCCTTTGTCATCCTATGCC	23	dre-miR-204-2-5p	1	21	-4.55717	6.53601	1.78e-09	2.8e-07	215	371	112	11	10	7	2133-452	2133-452	77712-7	25936-11	25917-22	8194-69	65210-21	53896-16	144931-5
grp7088	GTGAAATGTTCAGGACCACTTG	23	dre-miR-203b-3p	2	21	-2.45231	11.7497	1.43e-06	1.14e-05	8294	11960	3395	1269	1488	1363	66593-10	66593-10	1029003-1	809033-1	13743-56	70699-6	351607-2	32279-34	20625-53
grp6037	TGAAATGTTTAGGACCACTTGAA	21	dre-miR-203a-3p	1	21	-1.38471	6.32328	0.00047358	0.00110748	172	229	68	68	52	52	1450-695	1450-695	27500-17	16010-18	374-2554	2971-194	7907-284	1131-1658	324-3321
grp13656	TGAAATGTTTAGGACCACTTGA	21	dre-miR-203a-3p	1	21	-1.74669	8.70121	8.43e-06	4.1e-05	802	1520	361	235	266	234	220-7956	220-7956	1761-347	1057-345	34-48365	204-2909	624-2867	46-26873	34-41643
grp5053	TGAAATGTTTAGGACCACTTG	23	dre-miR-203a-3p	1	21	-1.14568	7.68796	0.0122771	0.0193916	460	883	87	154	249	155	384-3770	384-3770	2704-213	1492-233	33-52001	100-5838	296-4888	15-69827	13-120733
grp4374	TGAAATGTTTAGGACCACTTGT	22	dre-miR-203a-3p	1	21	-2.27876	7.81413	1.17e-08	8.73e-07	549	1048	165	92	125	104	442-3208	442-3208	4259-125	2700-120	110-11420	387-1564	1740-1207	97-14499	87-14830
grp6686	GTGAAATGTTTAGGACCACTTGT	21	dre-miR-203a-3p	1	22	-2.32625	7.76805	1.82e-09	2.8e-07	500	877	200	91	114	86	214-8356	214-8356	1416-448	856-438	85-18099	604-937	3425-664	200-6346	162-6886
grp3203	GTGAAATGTTTAGGACCACTTGA	22	dre-miR-203a-3p	1	22	-1.93308	7.08913	5.59e-06	3.07e-05	306	485	121	75	88	62	208-8634	208-8634	1275-500	769-482	54-32044	543-1066	1940-1103	102-13507	62-21651
grp1554	GTGAAATGTTTAGGACCACT	22	dre-miR-203a-3p	1	20	-2.26782	7.13843	1.12e-05	5.13e-05	273	530	169	56	79	59	554-2273	554-2273	10574-46	6899-43	639-1557	1867-309	6983-322	2343-852	903-1278
grp12898	GTGAAATGTTTAGGACCACTTT	24	dre-miR-203a-3p	1	21	-2.23458	6.26286	3.27e-05	0.00012097	151	239	102	33	45	28	1449-697	1449-697	15726-30	7491-40	2258-486	8400-67	21214-91	9140-190	5356-242
grp7170	GTGAAATGTTTAGGACCACTT	23	dre-miR-203a-3p	1	21	-2.30348	6.3075	8.72e-06	4.14e-05	186	359	57	27	44	37	411-3480	411-3480	3758-145	2485-131	299-3087	792-688	2775-806	702-2391	398-2638
grp1638	TAATACTGCCTGGTAATGATG	24	dre-miR-200c-3p	1	21	-3.48207	5.87714	1.57e-08	8.73e-07	157	253	68	13	14	13	170-10870	170-10870	2323-252	1459-239	272-3480	184-3232	776-2407	457-3353	332-3176
grp621	TAATACTGCCTGGTAATGATGAT	23	dre-miR-200c-3p	1	21	-0.58008	8.51605	0.120797	0.149074	608	875	207	314	373	368	140-14385	140-14385	467-1435	270-1431	91-15128	141-4387	1049-1891	448-3399	188-5579
grp10890	TAATACTGCCTGGTAATGATGA	24	dre-miR-200c-3p	1	21	-2.13134	6.98453	5.21e-06	2.98e-05	310	413	123	62	66	58	92-23758	92-23758	778-833	425-899	35-48291	75-9410	382-4096	67-21523	59-22594
grp172	TAACACTGTCTGGTAACGATGTT	25	dre-miR-200a-3p	1	21	-1.29235	9.14948	0.0198911	0.0297748	493	2407	718	618	343	365	50-47271	50-47271	153-4207	96-4009	78-19354	135-4636	798-2363	243-5247	109-11418
grp6936	TAACACTGTCTGGTAACGATGT	24	dre-miR-200a-3p	1	21	-2.17725	8.44476	0.00012328	0.00035449	417	1408	484	182	141	154	188-9920	188-9920	1153-562	696-542	213-4778	160-3722	919-2122	143-9137	110-11297
grp5129	TGTGCAAATCCATGCAAAACTGA	24	dre-miR-19b-3p	1	22	-0.401553	5.56018	0.310853	0.345648	67	105	35	48	65	41	224-7768	224-7768	1399-454	932-395	215-4740	262-2333	2737-816	1427-1325	281-3765
grp1669	TACAGTAGTCTGCACATTGGTT	22	dre-miR-199-1-3p	2	21	-0.0396885	10.2763	0.865698	0.884085	1376	2468	895	1438	1728	1354	194-9562	194-9562	3880-140	2608-125	336-2813	409-1492	2155-1002	4379-458	1138-1035
grp4307	TACAGTAGTCTGCACATTGGTA	23	dre-miR-199-1-3p	2	20	-3.31304	6.78456	6.69e-07	7.06e-06	200	401	155	23	36	17	1516-662	1516-662	453169-2	241926-2	16403-43	5247-109	28858-62	73424-10	43343-21
grp10748	CAGTAGTCTGCACATTGGTT	25	dre-miR-199-1-3p	1	20	-1.2903	7.44319	0.0001912	0.00050623	314	433	164	113	153	107	652-1866	652-1866	26139-18	12643-23	3279-325	1375-410	11657-184	24417-50	10059-123
grp6171	ACAGTAGTCTGCACATTGGT	22	dre-miR-199-1-3p	1	20	-1.91637	6.19229	5.51e-05	0.00018484	103	252	87	35	36	40	212-8522	212-8522	14077-34	6765-44	813-1247	183-3232	1665-1263	2279-877	611-1839
grp5107	ACAGTAGTCTGCACATTGGTTT	22	dre-miR-199-1-3p	1	21	-2.74227	6.06275	9.87e-07	8.92e-06	145	210	92	28	27	13	602-2050	602-2050	12437-38	9108-32	3057-354	3062-189	12665-167	21356-60	7371-172
grp2635	ACAGTAGTCTGCACATTGGTTA	22	dre-miR-199-1-3p	1	21	-0.771583	10.2246	0.00408408	0.00736693	1859	2577	1117	1109	1216	973	95-22625	95-22625	1623-381	913-403	148-7409	128-4748	756-2478	872-2034	129-9044
grp11572	CAGTAGTCTGCACATTGGTTA	22	dre-miR-199-1-3p	1	20	-0.0702843	7.15384	0.849299	0.868815	216	229	74	141	196	154	622-1963	622-1963	6280-81	4011-79	1677-647	706-771	6910-326	8187-219	1591-782
grp9534	ACAGTAGTCTGCACATTGGTTAA	21	dre-miR-199-1-3p	1	21	-2.30239	7.08408	1.21e-05	5.48e-05	212	399	174	67	47	44	329-4573	329-4573	17560-27	10668-27	2080-527	974-568	6090-372	8254-217	1599-778
grp6801	CAGTAGTCTGCACATTGGTTAT	24	dre-miR-199-1-3p	1	20	-2.08731	5.70375	0.00016398	0.00044695	81	166	67	32	26	15	2712-363	2712-363	265211-3	38152-8	23951-25	16964-31	77225-17	141492-4	86508-9
grp3862	CAGTAGTCTGCACATTGGTTAA	21	dre-miR-199-1-3p	1	20	-2.59722	5.61554	5.14e-05	0.00017389	76	149	60	12	16	18	1507-665	1507-665	66705-8	41987-7	13318-58	3260-179	21378-90	29876-38	18366-61
grp5986	TACAGTAGTCTGCACATTGGTTA	21	dre-miR-199-1-3p	2	21	0.316686	6.23151	0.403566	0.439788	91	108	41	94	121	86	616-1999	616-1999	13312-36	6338-48	1700-639	1389-407	11088-194	11762-137	2109-602
grp3367	CCCAGTGTTCAGACTACCTG	23	dre-miR-199			-2.03676	6.48563	0.00194408	0.00380306	81	257	149	58	26	37	2690-365	2690-365	17877-26	9656-30	10792-77	5615-101	26506-69	25777-46	10649-115
grp841	AACTGGCCCGCAAAGTCCCGCTT	24	dre-miR-193b-3p	1	22	-2.64316	6.47028	5.03e-05	0.00017193	139	378	108	30	37	26	3128-312	3128-312	10313-47	7141-42	19827-33	7078-80	41866-39	21224-61	11307-108
grp7521	ATGACCTATGAATTGACAGCC	22	dre-miR-192-5p	1	21	-2.19548	6.26371	7.45e-05	0.00023618	86	255	98	27	26	38	510-2586	510-2586	28074-17	20689-14	317-2946	1431-396	19247-102	8888-198	10221-121
grp11045	TGGACGGAGAACTGATAAGGGAA	22	dre-miR-184-1-3p	1	21	-2.616	7.06779	3.63e-05	0.00013215	283	432	140	44	50	41	678-1769	678-1769	13789-34	8539-35	2309-475	384704-1	132383-8	494094-1	100306-7
grp5258	TGGACGGAGAACTGATAAGGGAT	24	dre-miR-184-1-3p	1	21	-3.07122	7.10833	1.46e-05	6.26e-05	246	363	199	31	40	30	1124-913	1124-913	292661-3	248068-2	4989-201	141301-3	103575-11	193324-3	109024-7
grp4750	TGGACGGAGAACTGATAAGGGTAT	23	dre-miR-184-1-3p	1	21	-3.33361	5.63267	1.22e-05	5.48e-05	84	141	53	8	11	8	229-7446	229-7446	5313-98	4018-79	254-3824	20828-25	36420-46	54429-16	22829-47
grp10673	TGGACGGAGAACTGATAAGGGTTT	21	dre-miR-184-1-3p	1	21	-2.8218	4.53426	0.00263089	0.00503555	33	56	42	6	7	7	378-3850	378-3850	3854-141	2815-115	535-1808	22680-22	85138-14	258926-2	135725-5
grp8865	TGGACGGAGAACTGATAAGGGT	22	dre-miR-184-1-3p	1	21	-3.17856	9.69762	5.57e-06	3.07e-05	1570	2457	1085	181	196	191	3-330501	3-330501	48-10707	31-9300	3-416285	114-5237	301-4843	401-3701	131-8958
grp3163	TGGACGGAGAACTGATAAGGGTT	22	dre-miR-184-1-3p	1	21	-3.26993	7.4682	6.34e-05	0.00020819	281	460	215	34	38	29	103-21257	103-21257	1819-337	1173-307	99-13162	8762-64	25423-73	31928-34	13030-91
grp6778	TGGACGGAGCACTGATAAGGGT	23	dre-miR-184-1-3p	1	9	-3.51545	5.04068	5.4e-05	0.00018179	50	160	39	8	5	6	10851-82	10851-82	200678-3	302694-2	454-2103	329923-1	272663-3	126929-4	75775-10
grp9226	TGGACGGAGAACTGATAAGGG	23	dre-miR-184-1-3p	1	21	-2.20271	10.1076	3.6e-06	2.23e-05	2376	3469	1219	443	503	547	40-56838	40-56838	883-730	617-622	43-40412	542-1066	2807-800	2660-757	553-1994
grp5147	TGGACGGAGAACTGATAAGGGA	22	dre-miR-184-1-3p	1	21	-2.62149	10.4151	2.74e-05	0.00010507	2733	4021	1439	331	485	489	118-17478	118-17478	2085-289	1345-260	191-5505	6362-90	15835-129	21304-61	10637-116
grp11001	TGGACGGAGAACTGATAAGGA	23	dre-miR-184-1-3p	1	20	-3.11514	6.53913	3.53e-06	2.22e-05	169	292	132	26	30	14	617-1990	617-1990	19029-25	7749-38	2087-525	45529-10	37774-44	95153-7	43534-21
grp5333	TGGACGGAGAACTGATAAGGT	24	dre-miR-184-1-3p	1	20	-3.6404	5.93332	2.09e-06	1.51e-05	102	199	90	9	10	12	782-1415	782-1415	5704-90	4065-78	2234-492	46700-9	105181-11	153834-3	50037-17
grp2209	TTGGTGGTTCAGTGGTAGAATTCTC	22	dre-miR-183-5p	13	11	-2.77201	6.39058	0.0218628	0.0323236	46	149	10	1	8	14	24116-33	24116-33	22720-21	15520-18	12652-62	50216-9	25710-72	7252-256	13352-89
grp12628	ATTGGTGGTTCAGTGGTAGAATTCT	21	dre-miR-183-5p	14	11	-2.41915	5.71058	0.0443087	0.0611958	50	91	4	3	3	15	20030-41	20030-41	4944-106	3912-81	17532-39	103640-4	33324-52	19066-71	25967-40
grp4894	ATGGCACTGGTAGAATTCACTGT	22	dre-miR-183-5p	1	21	-1.20927	5.22222	0.00184223	0.00362415	51	127	43	32	38	22	1062-971	1062-971	10466-46	8159-36	264-3641	4283-135	14928-138	4062-500	977-1177
grp215	TATGGCACTGGTAGAATTCACTGT	24	dre-miR-183-5p	1	22	-1.18624	4.59117	0.0127869	0.0201176	42	80	24	26	21	14	1977-491	1977-491	21680-22	23183-12	547-1785	11739-47	31519-56	9700-176	3717-347
grp10788	TATGGCACTGGTAGAATTCACT	22	dre-miR-183-5p	1	22	-1.53644	7.39873	1.6e-05	6.71e-05	213	551	261	112	125	118	465-2959	465-2959	5265-98	3828-83	103-12378	292-2087	1111-1807	196-6378	95-13179
grp7720	ATGGCACTGGTAGAATTCACTG	22	dre-miR-183-5p	1	21	-0.73976	6.70192	0.0203112	0.0302529	132	326	105	103	119	98	1059-973	1059-973	7449-67	5143-60	160-6627	835-660	4155-551	1235-1506	342-3117
grp12315	TTTGGCAATGGTAGAACTCAC	21	dre-miR-182-5p	1	21	-1.6912	7.38331	6.58e-05	0.00021362	277	549	162	101	89	96	551-2291	551-2291	15402-31	15770-18	311-2978	522-1113	805-2341	507-3078	250-4286
grp13702	TTTGGCAATGGTAGAACTCACAC	22	dre-miR-182-5p	1	23	-0.805726	9.49365	0.0142544	0.0221366	1057	1760	768	660	714	683	894-1210	894-1210	18959-25	9786-30	281-3285	420-1428	1416-1472	476-3249	195-5351
grp318	TTTGGCAATGGTAGAACTCACACTG	20	dre-miR-182-5p	1	24	0.0170057	7.99141	0.957706	0.962511	334	498	171	317	343	328	1603-620	1603-620	2728-211	2303-144	178-6038	774-703	1657-1269	917-1952	203-5213
grp3854	AACATTCATTGCTGTCGGTGGGTT	25	dre-miR-181c-5p	2	23	1.93041	10.6893	0.00020736	0.00054185	813	1731	437	3324	4135	3067	469-2912	469-2912	1252-511	947-388	109-11456	1088-514	5260-432	1442-1319	491-2151
grp3013	AACATTCATTGCTGTCGGTGGGTTT	21	dre-miR-181c-5p	2	23	1.1879	6.73911	0.0163943	0.0250712	58	173	40	161	213	182	1987-488	1987-488	3501-158	2473-132	827-1227	7549-75	35034-49	15432-95	9334-134
grp881	AACATTCATTGCTGTCGGTGGA	22	dre-miR-181b-1-5p	1	21	-2.59945	6.91726	0.00010456	0.00031034	137	383	159	36	30	42	2117-455	2117-455	78456-7	121083-3	4754-212	10280-54	22104-87	23829-52	11569-105
grp12818	AACATTCATTGCTGTCGGTGGG	25	dre-miR-181b-1-5p	1	22	0.996575	11.2528	0.0085727	0.0141544	2025	3411	1077	4052	4596	3843	1244-825	1244-825	12762-37	10789-27	173-6203	3245-179	13385-157	1687-1151	485-2175
grp32	AACATTCATTGCTGTCGGTGGGA	22	dre-miR-181b-1-5p	1	22	-0.796921	7.74043	0.0822425	0.105615	282	561	136	153	185	179	2504-390	2504-390	19946-24	13701-21	539-1794	8207-69	31578-56	7453-246	2331-547
grp4765	AACATTCATTGCTGTCGGTGGGTA	23	dre-miR-181b-1-5p	1	23	0.999452	5.99407	0.0303477	0.043478	55	105	14	89	127	94	5204-187	5204-187	21402-22	17056-17	2387-456	127009-3	156824-6	40692-24	15643-74
grp7677	AACATTCAACGCTGTCGGTGAGTT	23	dre-miR-181a-1-5p	1	22	1.79225	10.4288	0.00194899	0.00380306	467	1541	512	2868	2832	2494	541-2335	541-2335	2431-238	1734-199	87-17210	864-637	18387-108	1633-1174	245-4421
grp11529	AACATTCAACGCTGTCGGTGAGTTT	22	dre-miR-181a-1-5p	1	22	2.36314	9.31349	0.00016563	0.00044941	167	532	161	1347	1453	1299	800-1376	800-1376	1421-447	931-395	250-3945	693-784	8954-247	2627-766	658-1710
grp2636	AACATTCAACGCTGTCGGTGAAA	23	dre-miR-181a-1-5p	1	21	-4.24026	7.13482	1.68e-05	7.01e-05	177	545	216	14	18	16	19398-42	19398-42	228938-3	724533-1	13373-58	117531-3	275294-3	57678-14	38502-24
grp6338	AACATTCAACGCTGTCGGTGA	22	dre-miR-181a-1-5p	1	21	-1.48201	12.1638	0.0051425	0.00894543	3506	12588	4649	2546	2426	2113	133-15183	133-15183	4876-107	3313-97	82-18357	152-3928	645-2801	395-3747	153-7606
grp7778	AACATTCAACGCTGTCGGTGAGA	22	dre-miR-181a-1-5p	1	22	-1.83445	10.6553	0.00021678	0.00055915	1965	4827	1628	702	839	713	408-3492	408-3492	15573-30	9210-32	93-14689	788-690	3516-648	798-2177	218-4894
grp6423	AACATTCAACGCTGTCGGTG	22	dre-miR-181a-1-5p	1	20	-2.26282	8.17741	0.00053166	0.00121262	279	898	316	105	87	100	1271-805	1271-805	33531-14	16492-17	858-1175	3465-168	20901-93	5524-352	1317-920
grp1595	AACATTCAACGCTGTCGGTGAT	23	dre-miR-181a-1-5p	1	21	-2.87393	8.48085	0.00014012	0.00039105	346	1075	453	93	82	75	15790-54	15790-54	94272-6	578908-1	9012-98	54580-8	186681-5	61587-13	23921-44
grp2334	AACATTCAACGCTGTCGGTGAA	20	dre-miR-181a-1-5p	1	21	-3.3946	8.17441	7.34e-06	3.68e-05	282	978	496	60	52	56	1265-809	1265-809	81388-6	246460-2	2724-402	9508-58	11784-181	13815-110	4379-295
grp9072	AACATTCAACGCTGTCGGTGAGT	22	dre-miR-181a-1-5p	1	22	0.579463	15.2032	0.120642	0.149035	27625	69946	21985	52429	64718	51735	125-16236	125-16236	2312-253	1650-210	9-114897	78-9082	706-2597	81-17540	25-58648
grp8801	CAAAGTGCTTACAGTGCAGGTAT	20	dre-miR-17a-1-5p	1	22	-2.36686	4.21131	0.00072811	0.00159706	32	53	41	12	5	9	2649-370	2649-370	22151-21	21865-13	14531-51	12557-43	109722-10	244928-2	115445-6
grp10452	TAGCAGCACGTAAATATTGGAG	25	dre-miR-16b-5p	1	22	0.155362	7.86282	0.664807	0.696078	281	406	152	327	306	287	128-15478	128-15478	1776-344	1092-337	523-1842	119-5114	1019-1937	1406-1341	628-1792
grp586	TTAATGCTAATCGTGATAGGGGTT	25	dre-miR-155-5p	1	23	-0.955605	5.19827	0.0397487	0.0556756	61	90	35	39	32	24	3340-293	3340-293	6560-77	3963-80	5743-171	7042-80	9219-239	11618-139	30695-32
grp6768	TGAGATGAAGCACTGTAGCTCA	22	dre-miR-143-1-3p	1	21	-2.32691	7.13396	1.37e-05	5.94e-05	205	452	178	40	57	65	164-11237	164-11237	13936-34	7971-37	1336-801	231-2645	1675-1256	1922-1021	334-3164
grp5620	TGAGATGAAGCACTGTAGCTCT	22	dre-miR-143-1-3p	1	21	-1.57878	11.4406	0.00011498	0.00033384	3820	8676	3078	1743	1796	1488	9-234080	9-234080	740-880	430-890	41-42008	24-33111	62-14936	113-11497	40-36117
grp11276	TGAGATGAAGCACTGTAGCT	23	dre-miR-143-1-3p	1	20	-1.53913	10.4573	0.00012912	0.00036433	1856	3635	1681	854	844	789	7-261618	7-261618	2254-263	1318-265	46-37541	17-40251	30-23657	89-16384	29-47439
grp12439	TGAGATGAAGCACTGTAGCTT	23	dre-miR-143-1-3p	1	20	-1.55254	6.81178	0.00022695	0.00058164	147	296	131	62	72	62	1802-551	1802-551	52045-9	46334-7	11342-73	10728-51	51023-30	50430-17	25047-41
grp8151	CTGAGATGAAGCACTGTAGCT	21	dre-miR-143-1-3p	2	20	-2.09845	5.27056	0.00022806	0.00058325	74	119	43	17	15	21	157-12016	157-12016	48446-10	28174-10	505-1901	2325-251	11070-194	15867-91	5953-217
grp13363	TGAGATGAAGCACTGTAGCTCTT	24	dre-miR-143-1-3p	1	21	-1.48301	7.99963	0.00026042	0.00065623	335	808	299	173	171	154	80-26588	80-26588	7291-68	4000-79	223-4514	192-3097	2203-983	1849-1053	298-3592
grp5182	CTGAGATGAAGCACTGTAGCTCT	20	dre-miR-143-1-3p	2	21	-1.04384	5.88634	0.00358003	0.00659897	84	145	56	47	48	41	230-7390	230-7390	21021-22	11803-24	944-1084	5415-105	28374-64	41389-23	18717-59
grp13930	TCCATAAAGTAGAAAGCACTA	22	dre-miR-142a-5p	3	19	-1.5035	7.36911	0.0006205	0.00138375	228	425	245	136	80	110	4677-208	4677-208	21684-22	12572-23	10263-83	28843-17	60233-24	31634-35	108587-7
grp368	TCCATAAAGTAGAAAGCACTAC	25	dre-miR-142a-5p	3	20	-1.26736	6.88825	0.0025659	0.00492686	154	287	157	94	85	78	780-1428	780-1428	3779-144	2310-144	6999-137	13758-39	26117-71	19962-66	56260-15
grp7695	TCCATAAAGTAGAAAGCACT	22	dre-miR-142a-5p	3	18	-1.8642	6.64255	6.18e-06	3.29e-05	141	244	161	56	58	47	3802-258	3802-258	41496-12	19846-14	16554-42	42650-11	84477-15	88311-8	89499-9
grp7923	TACCACAGGGTAGAACCACGGAC	22	dre-miR-140-3p	2	22	-0.405617	6.34219	0.2659	0.302667	130	233	47	74	135	79	44-52268	44-52268	2301-254	2236-148	50-34974	9-67835	366-4263	523-2979	147-7802
grp5809	ACCACAGGGTAGAACCACGGAC	21	dre-miR-140-3p	1	22	-0.823589	6.7068	0.0208378	0.0309605	231	297	93	103	128	111	56-42207	56-42207	3980-136	3980-80	63-29116	8-76984	80-13025	110-11911	76-17732
grp4589	TACCACAGGGTAGAACCACGGA	20	dre-miR-140-3p	2	21	-1.52195	5.52742	0.00094318	0.00199245	98	151	44	35	26	35	13-183343	13-183343	904-715	712-533	40-43144	2-312101	12-51810	94-14700	99-12302
grp10068	TACCACAGGGTAGAACCACGGAA	24	dre-miR-140-3p	2	21	-3.1545	5.83168	1.07e-06	9.47e-06	132	199	91	12	19	17	237-7075	237-7075	5059-103	3952-80	1173-899	252-2472	2786-804	7070-264	9511-131
grp12014	CAGTGCAATATTAAAAGGGCATT	24	dre-miR-130c-1-3p	1	21	-2.40766	6.20975	0.00046586	0.00109582	41	297	138	43	21	23	1870-525	1870-525	170801-4	62847-5	7926-116	4386-132	22102-87	55819-15	29358-34
grp365	TCACAGTGAACCGGTCTCTTTT	24	dre-miR-128-1-3p	1	21	-2.24459	5.98458	0.00010234	0.00030524	83	164	81	28	22	20	845-1302	845-1302	16512-29	7601-39	13344-58	4625-125	49432-31	74717-10	251607-3
grp8226	CATTATTACTTTTGGTACGCGA	22	dre-miR-126a-5p	1	21	-3.25857	5.42395	4.71e-05	0.00016275	74	159	48	7	8	12	1576-633	1576-633	65590-8	49309-6	30815-17	22200-23	46576-34	145999-4	87835-9
grp3963	TCCCTGAGACCCTAACTTGTG	24	dre-miR-125b-1-5p	1	21	-1.85717	8.23355	0.000108	0.00031816	613	769	378	206	137	152	472-2875	472-2875	6923-73	5178-59	4184-246	648-840	3133-719	17611-79	10291-120
grp1938	TCCCTGAGACCCTAACTTGTGAA	23	dre-miR-125b-1-5p	1	22	-2.41156	7.53181	0.00014424	0.00040135	305	555	281	94	52	70	1429-705	1429-705	22235-21	10313-28	11047-75	13747-39	32638-53	63927-12	50790-17
grp13823	TCCCTGAGACCCTAACTTGTGT	22	dre-miR-125b-1-5p	1	21	-3.52127	5.58273	4.43e-06	2.64e-05	108	153	60	12	12	4	1179-879	1179-879	22428-21	18243-16	27080-21	10052-55	25533-73	140222-4	73088-11
grp5945	TCCCTGAGACCCTTAACCTGTGA	25	dre-miR-125a-2-5p	1	22	0.210236	9.39869	0.558368	0.592373	603	1088	621	1255	703	805	355-4126	355-4126	1781-344	1219-295	576-1707	778-700	7303-309	11652-139	5300-245
grp1889	TCCCTGAGACCCTTAACCTGTGT	22	dre-miR-125a-2-5p	1	22	-2.13669	6.73259	0.00193023	0.00378488	173	246	143	68	28	36	916-1173	916-1173	11370-42	11769-25	10750-78	10174-54	47651-32	99675-6	48263-18
grp9504	TCCCTGAGACCCTTAACCTGT	20	dre-miR-125a-2-5p	1	21	-2.67699	7.13861	0.0005348	0.00121748	188	365	230	63	29	36	748-1550	748-1550	12672-38	11387-25	3848-270	5770-99	12320-172	39987-25	20330-54
grp13945	TACCCTGTAGAACCGAATTTGTG	22	dre-miR-10b-1-5p	1	22	-0.686018	12.7468	0.0101451	0.0163683	11060	16971	5311	6368	7196	6384	135-14912	135-14912	802-805	532-731	71-20987	235-2613	1592-1332	1003-1816	145-7890
grp3025	TACCCTGTAGAACCGAATTTGTGT	21	dre-miR-10b-1-5p	1	22	-1.73744	10.4442	1.59e-07	3.44e-06	2809	4068	1497	743	897	835	422-3400	422-3400	4364-121	3384-94	363-2618	1424-397	12897-164	6788-277	1457-843
grp11912	TACCCTGTAGAACCGAATTTGTGA	22	dre-miR-10b-1-5p	1	22	-2.39075	9.5528	1.57e-08	8.73e-07	1653	2482	871	272	345	317	492-2720	492-2720	7927-62	5062-61	426-2234	7482-75	22958-83	21866-58	5706-226
grp3980	ACCCTGTAGAACCGAATTTGTG	20	dre-miR-10b-1-5p	1	21	-1.0216	12.4056	0.00056897	0.00128311	9046	13566	4768	4134	4809	4261	122-16447	122-16447	752-866	510-763	39-44150	405-1509	1908-1120	1094-1704	171-6412
grp7100	ACCCTGTAGAACCGAATTTGTGT	23	dre-miR-10b-1-5p	1	21	-1.81936	10.7032	2.21e-07	3.97e-06	3266	4733	1851	871	1024	885	248-6593	248-6593	2201-271	1519-229	98-13245	233-2620	1350-1533	527-2968	100-12235
grp4892	ACCCTGTAGAACCGAATTTGT	23	dre-miR-10b-1-5p	1	21	-2.85693	11.2429	4.02e-08	1.46e-06	5183	8360	2916	677	780	751	197-9328	197-9328	4235-126	2881-112	107-11620	343-1769	1290-1591	1746-1112	433-2433
grp10150	ACCCTGTAGAACCGAATTTGTGA	22	dre-miR-10b-1-5p	1	21	-2.83041	10.4835	3.99e-08	1.46e-06	3131	4997	1876	435	495	454	299-5095	299-5095	4438-119	3348-96	162-6560	4258-136	9199-239	13024-120	3828-337
grp12862	ACCCTGTAGAACCGAATTTG	20	dre-miR-10b-1-5p	1	20	-1.15796	8.14604	0.00076966	0.00168206	449	756	291	239	210	208	6504-145	6504-145	87664-6	53693-6	6660-145	13117-41	24529-76	34133-31	12263-98
grp6777	ACCCTGTAGAACCGAATTTGTGG	24	dre-miR-10b-1-5p	1	21	-2.67562	7.83396	2.87e-05	0.00010836	546	698	335	84	86	83	14814-58	14814-58	476554-2	167032-3	16520-43	949716-1	208619-4	320573-2	240042-3
grp9290	TACCCTGTAGAACCGAATTTG	22	dre-miR-10b-1-5p	1	21	-1.8359	9.57879	7.15e-06	3.61e-05	1476	2344	773	438	439	368	689-1736	689-1736	16187-29	15839-18	1482-729	253-2453	1403-1482	2155-921	566-1955
grp3915	TACCCTGTAGAACCGAATTTGTT	23	dre-miR-10b-1-5p	1	22	-2.89962	7.87715	8.23e-07	8.12e-06	509	785	302	75	77	60	1400-719	1400-719	39289-12	20546-14	3464-304	13129-41	43115-37	36625-28	16130-71
grp2164	TACCCTGTAGAACCGAATTTGTA	24	dre-miR-10b-1-5p	1	22	-3.54398	7.1243	1.6e-07	3.44e-06	321	483	191	24	23	36	720-1626	720-1626	34122-14	24987-12	2236-492	3013-192	12467-170	16449-87	6324-204
grp4164	GTACAGTACTGTGATAACTGA	22	dre-miR-101b-3p	2	20	-3.27943	5.87748	7.73e-09	7.49e-07	92	268	102	19	11	15	63-32903	63-32903	648-1025	342-1069	151-7318	1415-400	3666-624	2137-931	1062-1109
grp10058	TACAGTACTGTGATAACTGACT	23	dre-miR-101b-3p	1	20	-3.79875	9.04018	4.36e-07	5.96e-06	759	1934	931	107	92	65	2478-393	2478-393	373241-2	90067-4	16163-44	539700-1	125219-8	733183-1	133781-5
grp4457	TACAGTACTGTGATAACTGA	23	dre-miR-101b-3p	1	20	-3.45489	6.61214	3.08e-07	4.68e-06	118	379	227	34	21	14	101-21538	101-21538	505-1297	287-1352	631-1578	4154-139	5184-438	6198-309	1782-705
grp6625	TACAGTACTGTGATAACTGAAGT	22	dre-miR-101b-3p	1	22	-4.06192	7.56949	7.21e-08	2.17e-06	324	768	269	30	22	25	53-45007	53-45007	5870-88	3356-95	190-5532	222-2742	595-2942	1339-1410	545-2017
grp6337	TACAGTACTGTGATAACTGACC	22	dre-miR-101b-3p	1	20	-3.83163	7.27622	9.78e-07	8.91e-06	338	538	233	27	22	28	4290-227	4290-227	219999-3	737510-1	13536-57	21733-23	39392-42	82479-8	42709-21
grp2157	TACAGTACTGTGATAACTGAA	22	dre-miR-101b-3p	1	21	-3.91647	7.00633	1.31e-08	8.73e-07	164	596	215	21	21	19	79-26623	79-26623	3003-189	1578-219	353-2694	1043-534	2517-876	2065-957	741-1530
grp13294	TACAGTACTGTGATAACTGAAA	22	dre-miR-101b-3p	1	21	-4.51592	5.78844	2.49e-08	1.11e-06	76	284	87	7	8	3	253-6289	253-6289	12039-40	6033-50	2329-469	4809-120	9038-244	9330-185	4976-260
grp4771	AACCCGTAGATCCGAACTTGTGA	20	dre-miR-100-1-5p	1	22	-3.11697	9.68938	1.15e-05	5.24e-05	2019	2406	1131	260	176	212	266-5857	266-5857	3578-153	2981-108	239-4141	35368-13	1943822-1	261849-2	84768-9
grp3654	AACCCGTAGATCCGAACTTGT	23	dre-miR-100-1-5p	1	21	-2.97403	9.58976	2.35e-05	9.26e-05	1587	2305	1000	241	166	211	228-7466	228-7466	5389-96	3718-86	156-6893	19163-27	300312-3	84637-8	36332-26
grp12976	TGAGGTAGTAGTTTGTGCTGTT	21	dre-let-7g-1-5p	1	16	1.53466	8.06664	0.00042408	0.00100739	157	376	87	501	591	535	632-1920	632-1920	1277-499	826-452	1691-641	499-1171	3037-742	7562-241	3384-382
grp1648	TGAGGTAGTAGTTTGTGCTGTTA	21	dre-let-7g-1-5p	1	16	0.412688	5.32366	0.338907	0.373635	34	80	23	46	79	49	741-1582	741-1582	6193-82	4128-76	2451-444	504-1164	4835-473	4930-401	2800-456
grp13220	TGAGGTAGTAGATTGTATAGT	23	dre-let-7f-5p	1	21	-1.92166	7.7751	0.00166917	0.0033439	459	730	149	76	139	111	110-19861	110-19861	4506-117	2820-115	232-4352	185-3229	151-8510	323-4304	246-4368
grp557	TGAGGTAGTAGATTGTATAGTTT	23	dre-let-7f-5p	1	22	-1.43929	6.73739	0.00677567	0.0114597	167	355	77	53	67	78	300-5048	300-5048	15760-30	10356-28	1273-836	3252-179	5825-390	9530-180	9559-130
grp8417	TGAGGTAGTAGGTTGTATGGTTT	22	dre-let-7c-1-5p	1	22	-2.82379	6.28293	8.11e-08	2.27e-06	218	278	81	29	25	24	820-1335	820-1335	52819-9	68936-5	3789-275	1919-301	16497-123	20862-62	16094-71
grp2303	TGAGGTAGTAGGTTGTATGGT	24	dre-let-7c-1-5p	1	21	-2.57037	5.58536	2.21e-05	8.81e-05	124	162	42	12	24	17	388-3710	388-3710	17689-27	18430-16	1223-867	306-2024	2908-773	4693-426	1850-685
grp2081	TGAGGTAGTAGGTTGTATGGTTA	24	dre-let-7c-1-5p	1	22	-2.48791	5.31455	0.00018184	0.0004857	102	144	40	11	22	16	968-1090	968-1090	303397-3	76737-4	4445-229	1695-337	11596-184	18674-73	6963-185
grp6928	TGAGGTAGTAGGTTGTGTGGTTTT	20	dre-let-7b-1-5p	1	22	-3.11695	6.78193	4.74e-06	2.74e-05	283	383	113	25	31	30	12655-69	12655-69	27862-17	27127-11	80438-5	10073-55	108824-10	65048-12	174443-4
grp123	TGAGGTAGTAGGTTGTGTGGTTAT	21	dre-let-7b-1-5p	1	22	-2.57925	4.90476	0.00014848	0.00041029	76	100	22	11	12	8	8610-107	8610-107	195022-4	171113-3	34550-15	7973-71	41311-39	45177-21	58054-15
grp13310	TGAGGTAGTAGGTTGTGTGGT	25	dre-let-7b-1-5p	1	21	-1.82661	6.57574	0.00021057	0.00054785	258	351	55	54	68	49	929-1161	929-1161	2093-288	1881-178	2262-484	332-1805	6974-322	2398-832	1776-707
grp1799	TGAGGTAGTAGGTTGTGTGGTTT	23	dre-let-7b-1-5p	1	22	-2.77962	8.92523	6.62e-07	7.06e-06	1282	1700	421	150	169	149	2620-374	2620-374	5689-91	5681-54	8511-106	1692-337	18382-108	13445-115	12967-92
grp13518	TGAGGTAGTAGGTTGTGTGGTTA	23	dre-let-7b-1-5p	1	22	-2.06822	6.55846	9.94e-05	0.00029784	233	337	65	35	64	42	5298-183	5298-183	10274-47	11002-26	11747-69	1460-389	12753-166	12690-124	8491-148
grp435	TGAGGTAGTAGGTTGTATAGTTT	22	dre-let-7a-1-5p	1	22	-3.06891	10.8891	2.82e-07	4.59e-06	4722	6647	1904	444	596	481	171-10610	171-10610	2831-201	2350-141	324-2898	356-1702	1628-1304	3502-581	2859-449
grp8844	TGAGGTAGTAGGTTGTATAGT	22	dre-let-7a-1-5p	1	21	-3.08136	11.2509	4.44e-07	6e-06	6305	9139	2414	616	734	647	115-18368	115-18368	2326-251	1723-202	145-7563	70-9966	141-9083	235-5386	169-6506
grp10334	TGAGGTAGTCGGTTGTATAGTT	23	dre-let-7a-1-5p	1	9	-2.02432	9.12603	4.15e-06	2.49e-05	1608	1652	460	280	338	274	24618-32	24618-32	449496-2	446038-1	7086-134	69100-6	550250-2	73354-10	47023-19
grp3247	TGAGGTAGTAGGTTGTATAGTTA	22	dre-let-7a-1-5p	1	22	-2.2486	8.72981	1.59e-06	1.22e-05	851	1262	489	177	194	172	252-6342	252-6342	4533-116	3322-96	257-3767	220-2748	1183-1709	1526-1252	673-1685
grp2249	TGAGGTAGTAGGTTGTATAG	23	dre-let-7a-1-5p	1	20	-2.30236	7.1307	0.00025034	0.0006335	284	467	157	60	63	55	559-2256	559-2256	18921-25	8085-37	656-1528	176-3360	434-3738	162-7739	181-5970
grp3535	TTAGGTAGTAGGTTGTATAGTT	24	dre-let-7a-1-5p	3	20	-1.9342	7.74575	6.1e-06	3.29e-05	561	673	198	114	137	113	65848-10	65848-10	935446-1	819307-1	49767-9	133007-3	1406289-1	1237777-1	414435-2
grp8551	ACCATCGACCGTTGACTGTACC	25				1.16325	8.39551	0.00312237	0.00588259	289	428	100	518	688	517	619-1983	619-1983	1007-638	743-503	67-22014	3151-184	13895-151	716-2353	142-7994
grp6335	TCGATTCCCGGGCGGCGCACCA	23				0.984867	7.36386	0.00840856	0.0139216	164	248	52	280	269	294	9008-101	9008-101	10890-44	9403-31	15888-45	14378-37	46539-34	90757-7	39813-23
grp2630	GTTTCCGTAGTGTAGTGGTTATC	25				0.971008	6.54983	0.0693578	0.0910131	123	129	25	111	145	246	1797-552	1797-552	90365-6	56761-6	9676-90	12607-43	5214-435	7811-232	5761-224
grp7420	TGCCCAGTGCTCTGAATGTCAAA	23				5.68655	5.20223	1.48e-06	1.16e-05	2	4	0	98	137	64	70013-9	70013-9	88562-6	41937-7	5159-194	44064-10	33335-52	6445-295	9197-136
grp2564	AACTGGTGCGGACCAGGGGAATCCG	23				-0.879645	6.46318	0.198949	0.2319	128	155	96	94	97	34	64126-10	64126-10	71933-7	76425-4	7969-115	15932-33	10269-211	5587-348	8424-149
grp8745	TCGTTTCCCGGCCAATGCACCA	22				0.276816	5.81124	0.519111	0.553657	78	84	29	59	82	88	418-3432	418-3432	829-775	655-579	1885-578	282-2197	2045-1056	5045-390	1774-707
grp6532	TCCCTGGTGGTCTAGTGGTTAGGAT	23				1.45531	5.01879	0.00706366	0.0118748	21	41	6	35	86	51	9752-93	9752-93	66003-8	42577-7	22056-28	55442-8	40774-40	54017-16	34505-28
grp8585	CGGAGAGGGAGCCTGAGAAACGGCT	20				0.687565	4.80321	0.44246	0.477841	12	17	7	16	26	17	3594-273	3594-273	301729-3	59559-5	16586-42	5831-98	5469-416	6321-302	9729-128
grp38	CTTTCAGTCGGATGTTTGCAGC	24				-0.915662	7.86148	0.00201703	0.00392945	370	554	218	193	229	182	66-30750	66-30750	1340-474	943-389	20-79935	267-2314	1920-1114	348-4066	141-8075
grp6909	TCGTACCGTGAGTAATAATGCA	22				-0.983464	7.66903	0.0245601	0.0360455	282	448	208	201	136	140	96-22204	96-22204	5481-94	3988-79	217-4589	24389-20	73911-18	98588-6	55420-15
grp7075	CCCAGTGTTCAGACTACCTGTTCT	23				0.386124	10.8545	0.289287	0.325584	1386	3265	1548	3264	2236	2577	593-2101	593-2101	8076-61	5176-59	1166-903	1798-318	29118-62	22505-56	7983-159
grp1213	CCCAGTGTTCAGACTACCTGTTC	22				-0.0357364	10.571	0.931328	0.93993	1173	2984	1621	2431	1487	1822	72-28851	72-28851	573-1133	411-920	165-6438	69-10148	773-2423	1529-1250	228-4701
grp12209	CCCAGTGTTCAGACTACCTGTT	22				-1.85447	9.12582	0.00236479	0.00455525	505	1743	850	382	224	246	167-11099	167-11099	1343-474	919-400	620-1611	246-2527	2208-980	6365-299	1579-786
grp5103	CCCAGTGTTCAGACTACCTGTTT	25				-1.82202	8.17353	0.00345066	0.00643053	245	875	412	203	107	117	922-1166	922-1166	17376-27	11405-25	8344-108	5993-95	36203-47	60580-13	33984-28
grp846	CCCAGTGTTCAGACTACCTGTTCA	25				0.472775	5.96378	0.274108	0.310429	46	103	52	119	77	84	1156-891	1156-891	27996-17	14457-20	8815-101	5598-102	26299-70	49781-18	10796-114
grp9155	CCCAGTGTTCAGACTACCTGT	21				-2.56845	7.54101	0.00047232	0.00110669	164	629	375	90	41	70	509-2586	509-2586	5185-100	4042-78	3534-297	1198-471	8971-246	15970-90	7451-170
grp5162	CCCAGTGTTCAGACTACCTGTTA	23				-3.36188	8.01109	8.62e-06	4.12e-05	216	860	508	60	45	54	940-1148	940-1148	14721-32	11815-24	15094-48	2934-196	19277-102	37478-27	16131-71
grp4342	TATTGCACTTGTCCCGGCCTGTTAT	23	dre-miR-92a-1-3p	1	22	-1.84894	6.77827	0.00093913	0.00198916	159	245	121	53	45	50	21458-38	21458-38	306196-3		18107-37	72124-6	201051-4	125059-5	57959-15
grp1140	TATTGCACTTGTCCCGGCCTGTTA	23	dre-miR-92a-1-3p	1	22	-2.20742	7.2083	9.54e-05	0.00028872	234	354	161	50	58	56	10132-89	10132-89		724522-1	9026-98	61050-7	163992-6	61624-13	19150-58
grp4962	TCCTTCATTCCACCGGAGTCGG	23	dre-miR-205-5p	1	20	-1.33174	6.20131	0.00929407	0.0151993	141	220	86	59	53	62	38521-19	38521-19	937898-1		55371-8	868601-1	1226458-1	1243034-1	1519016-1
grp6578	GCGAAATGTTTAGGACCACTTG	23	dre-miR-203a-3p	3	20	-1.85894	6.84082	5.34e-06	3.01e-05	291	539	73	68	82	68	50922-13	50922-13	317709-2		5299-188	13026-41	118078-9	16736-84	11153-109
grp2423	TAACACTGTCTGGTAACGATGCT	24	dre-miR-200a-3p	1	21	-2.65965	8.34681	0.00012776	0.00036305	328	1002	601	116	94	108	60785-11	60785-11		900888-1	61119-7	60828-7	2204068-1	304026-2	95504-8
grp6587	ACAGTAGTCTGCACATTGGTA	24	dre-miR-199-1-3p	1	20	-2.95217	6.73545	4.61e-06	2.7e-05	209	318	145	33	31	24	1371-740	1371-740		218922-2	18169-37	4920-117	18645-106	40624-24	18816-59
grp5636	AACATTCAACGCTGTCGGTGT	23	dre-miR-181a-1-5p	1	20	-3.4669	9.39886	8.09e-06	3.95e-05	799	2459	927	127	117	118	7043-133	7043-133		61990-5	6135-159	13621-39	154761-6	18490-73	9457-131
grp4490	TGTGATGAAGCACTGTAGCTCT	23	dre-miR-143-1-3p	4	18	-1.74227	6.18883	8.07e-05	0.00025078	110	307	66	30	58	42	21484-38	21484-38	1155202-1		93100-4	148354-3	269873-3	362575-2	258694-3
grp8542	CCACAGGGTAGAACCACGGACT	23	dre-miR-140-3p	1	22	-1.99298	6.43291	1.23e-05	5.52e-05	201	339	107	49	52	54	1096-935	1096-935	116849-5		2016-542	4971-116	47964-32	47539-19	32378-30
grp5201	CAGTGCAATAATGAAAGGGCA	22	dre-miR-130b			-1.17413	5.03855	0.026705	0.0389255	50	109	29	22	27	28	10675-84	10675-84		409715-1	47116-9	6833-83	32728-53	139684-4	36354-26
grp3471	AACCCGTAGATCCGAACTTG	21	dre-miR-100-1-5p	1	20	-1.476	9.17333	0.00107554	0.00224444	907	1421	759	438	354	354	4484-217	4484-217	369687-2		10689-78	4684-123	11542-185	13934-109	9121-137
grp4499	TGAGGTAGTAGCTTGTATAGTT	23	dre-let-7g-1-5p	1	11	-1.06467	5.25876	0.0105943	0.0170018	77	119	24	25	41	32	12254-72	12254-72	1092428-1		13630-56	46126-10	96541-12	54166-16	65099-13
grp11816	TGAGGTAGTAGATTGTCTAGTT	20	dre-let-7f-5p	1	16	-0.581604	6.37141	0.154488	0.184955	121	188	40	59	81	76	33975-22	33975-22	967109-1		38536-13	81339-5	142579-7	120680-5	143456-5
grp8527	TGAGGGAGTAGGTTGTATAGTT	22	dre-let-7a-1-5p	1	5	-1.89762	6.1543	4.22e-05	0.00014969	168	255	67	35	51	39	10203-88	10203-88		197664-2	4369-233	5079-113	85722-14	83357-8	37292-25
grp2382	TGAGGTAGTAGGTTGTATATTT	22	dre-let-7a-1-5p	1	19	-2.23623	5.77022	1.24e-05	5.53e-05	160	179	38	30	23	22	48517-14	48517-14		527584-1	188476-2	89398-4	178140-5	233696-2	307224-2
grp2067	TGAGGTAGTGGGTTGTATAGTT	22	dre-let-7a-1-5p	1	9	-3.08955	5.06778	1.58e-06	1.22e-05	77	145	35	7	13	8	23515-34	23515-34	1058387-1		23704-25	55559-8	146946-7	87094-8	146777-5
grp10694	TGTGGTAGTAGGTTGTATAGTT	23	dre-let-7a-1-5p	4	19	-1.67766	9.13707	1.81e-05	7.5e-05	1209	1817	484	329	371	336	17685-47	17685-47		919799-1	24818-24	60121-7	85874-14	117954-5	139711-5
grp6950	AGTGAGGTCCTCGGATCGGCCC	23				-3.27957	6.71463	0.00767481	0.0127949	59	230	15	8	9	7	15928-53	15928-53	676839-1		60938-7	65452-6	35969-47	42840-22	101814-7
grp3205	AGAGCTTAGCTGATTGGTGAAC	22				0.112152	7.94468	0.75161	0.777483	334	448	116	254	419	265	1321-770	1321-770	489225-2		5316-187	3631-160	38523-43	9742-175	4443-291
grp100	TAACGGAACCCATAATGCAGCTGA	24	dre-miR-462-5p	1	23	-1.19334	5.75665	0.0117686	0.0186867	76	101	58	37	34	36	361-4035	361-4035	3303-169	2448-134	237-4185	960431-1	988627-1		440371-2
grp3873	TTCAAGTAATCCAGGATAGGTA	22	dre-miR-26b-5p	1	21	-3.55932	6.70023	1.59e-05	6.71e-05	162	349	201	18	23	22	5216-187	5216-187	289552-3	124252-3	115960-3	1012683-1	169670-5		454605-2
grp13247	CATTGCCCTTGTCTCGGTCTGA	25	dre-miR-25-3p	1	6	-0.455353	6.2638	0.143988	0.17342	103	156	74	83	84	79	133814-4	133814-4		539998-1	13481-57	778114-1	447253-2	179007-3	56738-15
grp10056	TAGCTTATCAGACTGGTGTTGGCT	23	dre-miR-21-1-5p	1	23	2.04465	11.8768	3.23e-05	0.00011983	1734	3528	962	7579	9678	6876	206-8687	206-8687	391-1705	246-1588	60-30267	15033-35	291348-3		20723-52
grp1342	TAGTTTATCAGACTGGTGTTGGC	22	dre-miR-21-1-5p	1	3	2.7678	8.44866	6.81e-07	7.08e-06	129	171	49	652	1000	668	6196-153	6196-153	28701-16	10441-28	1618-673	168280-2	685213-1		33836-28
grp9032	TAGCTTATCGGACTGGTGTTGGC	23	dre-miR-21-1-5p	1	9	2.52967	6.81997	1.18e-05	5.38e-05	51	52	21	215	305	214	3491-280	3491-280	9201-53	6096-50	965-1055	969506-1		1398924-1	1698445-1
grp3756	TAGCTTATCAGACTGGCGTTGGC	23	dre-miR-21-1-5p	1	16	3.05088	5.92737	8.04e-07	8.05e-06	20	28	3	127	159	105	700-1695	700-1695	5686-91	3508-91	655-1531	25041-20	494787-2		33477-29
grp6895	TATCTTATCAGACTGGTGTTGGC	22	dre-miR-21-1-5p	4	20	3.02482	11.976	5.46e-07	6.65e-06	1230	1882	519	8513	11659	8141	6067-157	6067-157	11655-41	18032-16	1965-557	200050-2	595504-2		23781-44
grp7316	TCCTTCATTCCACCGGCGTCTG	23	dre-miR-205-5p	1	16	-1.45026	10.7723	7.31e-05	0.0002336	3119	5361	1671	1339	1154	1045	18067-46	18067-46	40381-12	41142-7	35023-14	135102-3	185362-5	186223-3
grp12174	TCCTTCATTCCACCGGCGTCTGT	22	dre-miR-205-5p	1	16	-2.27857	10.0385	4.29e-05	0.0001516	1820	3415	1234	557	385	346	28671-27	28671-27	1024731-1	216081-2	32104-16	139170-3		106524-6	449135-2
grp12729	TTCTTCATTCCACCGGAGTCTGT	24	dre-miR-205-5p	3	20	-2.0929	8.59743	0.00022426	0.00057599	509	1212	436	170	181	138	110193-5	110193-5	243657-3	764865-1	97502-4	661149-1	1188450-1		216443-3
grp13103	TCTTTCATTCCACCGGAGTCTG	23	dre-miR-205-5p	4	19	-1.33881	9.04793	0.00051924	0.00119335	828	1533	513	380	377	335	79830-8	79830-8	1022814-1	188938-2	70919-5	266406-2	1486996-1		448378-2
grp1890	TTCCCTTTGTCATCCTATGCCTT	23	dre-miR-204-2-5p	1	22	-3.77208	5.21498	3.48e-06	2.2e-05	98	151	50	11	7	3	6471-146	6471-146	779231-1	88843-4	52809-8	44173-10	151227-6	895846-1
grp13914	TGGACGGAGAACTGATAAGT	23	dre-miR-184-1-3p	1	19	-3.28127	5.27403	1.56e-05	6.63e-05	72	128	64	8	13	7	11689-76	11689-76	51177-10	36095-8	25856-22	293575-2	566628-2	1676606-1
grp8010	TAGCAGCATGTAAATATTGGAG	22	dre-miR-16b-5p	1	8	-1.03802	7.26035	0.00118348	0.00244003	260	412	145	132	130	125	112132-5	112132-5	91716-6	323717-2	259261-2	15612-34	523467-2	1077924-1
grp1727	TAGCAGCACATCATGGTTTGT	25	dre-miR-15b-5p	1	21	-1.12809	5.76858	0.00415599	0.00746712	79	158	63	49	36	48	14312-60	14312-60	428521-2	60528-5		1190-474	18914-104	31460-35	25240-41
grp11398	AACCCGTAGATCCGAACTTGTGT	20	dre-miR-100-1-5p	1	22	-2.21118	6.55669	0.00078487	0.00170291	184	264	123	45	36	43	583-2143	583-2143	10101-48	8967-33	697-1449	45201-10		1271462-1	174433-4
grp12587	TGAGGTAGTAGATTGAATAGT	22	dre-let-7e-1-5p	1	21	-2.06741	8.7221	0.00106527	0.00222687	822	1494	315	154	241	181	153-12603	153-12603	11021-44	8867-33	370-2581		2430804-1	340542-2	467190-2
grp13805	TAACGGAACCCATAATGCAGCTGT	22	dre-miR-462-5p	1	23	-1.34483	9.76211	0.00725954	0.0121532	1219	1828	1047	697	456	522	701-1692	701-1692	4165-129	2610-125	896-1124		1855304-1		423659-2
grp5115	TAACGGAACCCATAATGCAGC	23	dre-miR-462-5p	1	21	-1.79967	6.84948	0.00097645	0.00205192	191	308	133	75	50	55	407-3495	407-3495	4302-123	3240-99	508-1897		763652-1		1231889-1
grp6506	TAATACTGTCTGGTAATGCCT	23	dre-miR-429a-3p	1	20	-2.04357	5.36619	0.00047124	0.00110631	81	162	55	27	22	20	57557-12	57557-12			94114-4	42309-11	374011-2	149288-4	125493-6
grp9558	TGCAAACATCCTTGACTGGAAGCT	24	dre-miR-30e-2-5p	4	21	0.151733	7.49256	0.795683	0.821659	86	411	202	356	165	241	64779-10	64779-10			119327-3	685745-1	198040-4	137370-4	218455-3
grp12487	TGCAAACATCCCCGACTGGAAGCT	24	dre-miR-30d-5p	4	21	-0.112163	8.33218	0.702562	0.729887	336	792	233	385	446	352	91531-6	91531-6	567852-1		56273-7		1189239-1	209684-2	190379-3
grp744	TGCAAACATCCCCGACTGGAAGC	24	dre-miR-30d-5p	4	20	-0.67313	6.50051	0.0621174	0.0827774	89	199	101	86	64	94	21662-37	21662-37			21799-29	43996-10	330581-2	135105-4	38589-24
grp8649	TGCAAACATCCTACACTCTCAGCT	21	dre-miR-30c-5p	4	21	-0.313269	7.04569	0.333282	0.368541	174	279	97	141	147	142	114911-5	114911-5	465462-2		265212-2	49570-9		312704-2	236466-3
grp10962	TTCACAGTGGCTAAGTTCTGCTT	22	dre-miR-27b-3p	1	21	-2.06536	5.69124	0.00126682	0.00259849	44	174	85	35	15	21	8262-112	8262-112			70488-5	81959-5	537964-2	1377932-1	439119-2
grp7251	TTTACAGTGGCTAAGTTCTGC	23	dre-miR-27b-3p	4	18	0.316899	7.42515	0.404025	0.439889	152	409	111	261	240	262	162879-3	162879-3			439949-1	205175-2	1120553-1	875037-1	1094023-1
grp6994	TTCAAGTAATCCAGGATCGGCT	23	dre-miR-26a-1-5p	1	17	-2.30236	7.53518	2.06e-05	8.36e-05	270	444	327	72	75	83	50144-14	50144-14			94264-4	100877-4	1048017-1	1410159-1	1711723-1
grp11492	TTCAAGTAATCAAGGATAGGCT	22	dre-miR-26a-1-5p	1	11	-2.1663	6.90845	7.42e-05	0.00023618	201	311	116	56	38	42	83644-7	83644-7			217924-2	496238-1	1466086-1	666471-1	852747-1
grp7840	TAGCTTATCAGACTGGTGTTGGAT	21	dre-miR-21-1-5p	1	22	-0.372346	5.43562	0.340692	0.374657	56	88	31	40	59	35	379-3849	379-3849	8613-57	6505-46	202-5023	98199-4			142099-5
grp10865	TAGCTTATCAGCCTGGTGTTGGC	20	dre-miR-21-1-5p	1	11	2.81425	11.9085	3.46e-06	2.2e-05	1441	1263	679	7547	10171	7605	2379-408	2379-408	10817-45	11252-26	1215-874	1182478-1			150425-5
grp12375	TAGCTCATCAGACTGGTGTTGGC	23	dre-miR-21-1-5p	1	5	2.90636	6.83212	4.11e-07	5.74e-06	43	51	12	252	305	211	5534-175	5534-175	17684-27	16276-18	1199-883		2314206-1		179105-4
grp11111	TAGCTTATCAGACTGGTGCTGGC	23	dre-miR-21-1-5p	1	18	2.95224	6.38165	5.1e-07	6.6e-06	24	36	11	172	226	142	3064-320	3064-320	14980-32	9579-30	683-1473	63009-7			89199-9
grp12390	TAGCTTATCAGACTGGGGTTGGC	22	dre-miR-21-1-5p	1	16	2.64872	6.36479	4.84e-05	0.00016609	21	54	18	146	232	183	1491-672	1491-672	155289-4	39751-7	4273-240	76726-5			1018542-1
grp7865	TAGCTTATCAGATTGGTGTTGGC	23	dre-miR-21-1-5p	1	12	2.97867	6.18998	3.03e-06	1.97e-05	18	41	6	134	196	131	5507-176	5507-176	25285-19	25391-11	2011-543	1117108-1			1962391-1
grp13058	TAGGTTATCAGACTGGTGTTGGC	23	dre-miR-21-1-5p	1	3	3.00092	5.81557	6.33e-07	6.98e-06	13	26	6	100	155	89	20838-39	20838-39	177051-4	38681-8	1399-773		730259-1		1583907-1
grp13264	TAGCTTATCAGACCGGTGTTGGC	21	dre-miR-21-1-5p	1	13	3.17715	4.34741	2.21e-07	3.97e-06	4	8	1	39	47	28	5521-175	5521-175	19440-24	14439-20	1252-851	117566-3			207074-3
grp3078	TAGCTTATCAGACTGGTGTTGT	22	dre-miR-21-1-5p	1	21	-2.61204	5.74349	5.35e-06	3.01e-05	116	185	73	20	25	16	1145-899	1145-899	20766-23	9743-30	3277-325	277955-2			248793-3
grp6808	ATAGCTTATCAGACTGGTGTTGGC	23	dre-miR-21-1-5p	2	23	3.47701	10.9777	1.5e-07	3.41e-06	492	689	191	4493	5907	4298	6901-137	6901-137	5864-88	5308-58	428-2222	891775-1			64220-13
grp13305	ATAGCTTATCAGACTGGTGTTGG	22	dre-miR-21-1-5p	2	22	2.17339	7.3119	0.00032182	0.00078783	73	117	32	355	337	259	5765-167	5765-167	20510-23	24080-12	923-1103	231438-2			119922-6
grp2590	AAGCTTATCAGACTGGTGTTGGC	21	dre-miR-21-1-5p	2	22	2.97823	6.95904	2.13e-06	1.53e-05	35	53	17	266	298	242	4680-208	4680-208	25324-19	12892-22	621-1610	1149650-1			492465-2
grp2960	CAGCTTATCAGACTGGTGTTGGC	22	dre-miR-21-1-5p	2	22	2.77929	6.58099	1.41e-05	6.1e-05	27	49	16	176	245	193	3871-253	3871-253	12003-40	8916-33	711-1416	232796-2			394600-2
grp11337	CTAGCTTATCAGACTGGTGTTGGC	23	dre-miR-21-1-5p	2	23	2.9376	5.69277	5.59e-06	3.07e-05	15	19	7	99	115	100	3058-320	3058-320	10303-47	4968-62	429-2216	238950-2			95172-8
grp2901	TGGCTTATCAGACTGGTGTTGGC	23	dre-miR-21-1-5p	3	21	2.9676	7.28763	3.54e-07	5.07e-06	42	72	21	317	448	260	6553-144	6553-144	13428-35	12526-23	459-2063	438621-1			156300-4
grp3930	TCCTTCCTTCCACCGGAGTCTG	22	dre-miR-205-5p	1	6	-1.30976	9.35517	0.00081148	0.00175117	895	2067	626	453	540	378	23464-34	23464-34	127202-5	722113-1	15925-45		255382-3		443552-2
grp7834	TCCTTCATTCCGCCGGAGTCTG	23	dre-miR-205-5p	1	11	-1.31206	7.44544	0.00080948	0.00174999	256	500	190	135	146	95	121183-4	121183-4	319719-2	72536-5	69354-6	153643-2		406232-1
grp13455	TCCTTCATTCCCCCGGAGTCTGT	25	dre-miR-205-5p	1	11	-2.16419	7.75865	9.29e-05	0.00028186	276	677	234	88	74	88	208677-2	208677-2	609808-1	674562-1	58743-7	402822-1	1093471-1
grp242	TTCCCTTTGTCATCCTATGCCTA	22	dre-miR-204-2-5p	1	22	-1.97104	6.22273	5.25e-05	0.00017722	163	241	64	39	46	29	12327-71	12327-71		715105-1		33171-14	159983-6	114518-5	337015-2
grp4119	TTCCCTTTGTCATCCTATGCCA	22	dre-miR-204-2-5p	1	21	-4.63362	4.47207	1e-09	2.8e-07	94	140	20	2	5	2	7498-125	7498-125	469543-2		769241-1	31994-15	271861-3	315654-2
grp7382	GTGAAATGTTCAGGACCACTTGT	23	dre-miR-203b-3p	2	21	-2.79064	9.72418	2.87e-07	4.6e-06	1854	2647	1034	218	264	307	170054-3	170054-3	867581-1	701460-1	77450-5			178474-3	119609-6
grp1801	GGGAAATGTTTAGGACCACTTG	22	dre-miR-203a-3p	3	20	-1.94788	6.45746	0.00013814	0.00038794	230	399	53	56	55	44	163856-3	163856-3			32684-16	122472-3	343025-2	115757-5	103865-7
grp13672	TAACACTGTCTGGTAACGATGC	23	dre-miR-200a-3p	1	21	-2.43583	8.5023	2.54e-06	1.76e-05	554	1639	479	151	133	166	28311-27	28311-27			37570-13	35404-13	130319-8	53070-16	48656-18
grp4931	ACAGTAGTCCGCACATTGGTTA	24	dre-miR-199-1-3p	1	9	-0.832943	7.53621	0.0119218	0.0189049	263	451	193	166	195	151	428-3385	428-3385	7362-68	6043-50	2671-408		494371-2		148543-5
grp13034	TGGACGGAGAACTGATAAGGGCAT	22	dre-miR-184-1-3p	1	22	-2.12542	9.87116	7.67e-05	0.00023999	1723	2440	877	297	425	414	2433-399	2433-399	71378-7	104165-4	1893-577		2002735-1		206390-3
grp6442	TGGACGGAGAACTGATAAGGGAAT	21	dre-miR-184-1-3p	1	21	-2.65529	4.74332	6.73e-05	0.00021758	57	75	31	5	12	9	4183-234	4183-234		262176-2	18938-35		1273248-1	1178943-1	1444788-1
grp3234	TGGACGGAGAACTGATAAGGGCT	22	dre-miR-184-1-3p	1	22	-1.72166	12.0887	0.00033789	0.00082048	7848	12270	3682	1921	2649	2349	1025-999	1025-999	40960-12	22266-13	607-1641	83252-5			74706-11
grp5475	TGGACGGAGAACTGATAAGGGCA	22	dre-miR-184-1-3p	1	22	-2.02237	12.0409	7e-06	3.59e-05	8616	12477	4263	1741	2133	2195	825-1323	825-1323	24703-19	26409-11	401-2373		282960-3		85535-9
grp1956	TTGGACGGAGAACTGATAAGGG	20	dre-miR-184-1-3p	2	21	-1.69684	6.02677	5.53e-05	0.0001853	121	187	72	33	44	39	1027-998	1027-998	38099-12	22531-13	998-1024		273476-3		70311-11
grp2307	TCTGGCAATGGTAGAACTCACACT	20	dre-miR-182-5p	3	22	-0.540779	6.89283	0.131807	0.160845	182	278	111	108	138	143	401195-1	401195-1			161714-2	108774-3	423904-2	464256-1	619250-1
grp10858	AACATTCAACGCTGTCGGTGAGG	21	dre-miR-181a-1-5p	1	22	0.610363	6.27497	0.0626927	0.0833591	68	118	48	115	138	103	26672-29	26672-29			6641-145	741746-1	633727-1	53316-16	20844-52
grp3940	AACATTAAACGCTGTCGGTGAGT	22	dre-miR-181a-1-5p	1	6	0.894248	5.19276	0.0813123	0.104923	26	63	13	41	67	64	134494-4	134494-4			11245-73	801762-1	359185-2	140771-4	86294-9
grp7467	GACATTCAACGCTGTCGGTGAGT	25	dre-miR-181a-1-5p	2	21	0.604722	5.856	0.179629	0.210442	42	109	25	70	100	75	148645-3	148645-3	578652-1		25625-22	86723-4		127744-4	99953-7
grp13322	TCAGTGCATTACAGAACTTTGA	23	dre-miR-148-3p	1	21	-2.42132	7.64199	1.42e-05	6.13e-05	255	659	277	70	78	71	147-13224	147-13224	19729-24	8701-34	532-1818		359394-2		233154-3
grp11614	TGAGATGAAGCACTGTCGCT	22	dre-miR-143-1-3p	1	16	-1.59463	6.50174	0.0007108	0.00156195	109	217	119	48	62	44	18341-45	18341-45			76795-5	667822-1	204323-4	136886-4	50946-17
grp5409	TGAGATGAAGCACTGTCGCTCT	22	dre-miR-143-1-3p	1	16	-1.39001	7.75557	0.00215671	0.0041745	258	665	253	128	169	140	6345-149	6345-149			33124-16	63738-6	118396-9	81359-8	25503-40
grp13523	TGAGATGAAGCCCTGTAGCTCT	23	dre-miR-143-1-3p	1	11	-1.51678	6.44773	0.00227125	0.0043821	113	313	89	52	75	42	12618-69	12618-69			23656-25	122654-3	982146-1	83948-8	41468-22
grp6957	TGAGATGCAGCACTGTAGCTCT	24	dre-miR-143-1-3p	1	7	-1.72845	6.58919	4.57e-05	0.0001601	150	247	119	50	70	41	20903-39	20903-39			66303-6	5967-96	1750272-1	122881-5	39183-24
grp2131	TACCCTGTAGAACCGACTTTGT	23	dre-miR-10b-1-5p	1	16	-2.45067	10.8428	7.2e-08	2.17e-06	4040	6143	1990	646	865	659	18877-44	18877-44			28725-19	50795-9	143358-7	108657-6	36828-26
grp6985	TACCCTGTAGAACCGAATTTGA	23	dre-miR-10b-1-5p	1	21	-3.45322	7.50146	8.55e-07	8.16e-06	394	726	285	38	50	39	5933-161	5933-161			15166-48	12549-43	24060-78	48822-18	18741-59
grp6103	TATCCTGTAGAACCGAATTTGT	23	dre-miR-10b-1-5p	4	19	-2.39935	9.11992	9.76e-07	8.91e-06	1214	1907	632	226	247	216	44659-16	44659-16			65774-6	61504-7	1590528-1	188111-3	74051-11
grp6334	TACCCTGTAGAGCCGAATTTGT	22	dre-miR-10a-5p	1	11	-2.42365	7.59182	1.95e-07	3.78e-06	417	625	211	77	80	70	58793-11	58793-11			46211-10	458307-1	362829-2	112230-5	131674-5
grp3359	AGCAGCATTGTACAGGGCTATCT	22	dre-miR-107a-3p	1	22	-1.74569	6.79587	9.07e-06	4.26e-05	207	430	106	59	71	73	11392-78	11392-78	121753-5	146859-3		80206-5	430492-2		404546-2
grp1836	TGAGGTAGTAGGTTGTCTAGTT	24	dre-let-7a-1-5p	1	16	-1.92303	9.61698	1.57e-06	1.22e-05	1885	2390	659	390	496	370	52776-13	52776-13			48823-9	80130-5	190450-5	141456-4	106194-7
grp4451	TGAGGTAGTCGGTTGTATAGT	22	dre-let-7a-1-5p	1	9	-2.96447	6.36262	1.25e-06	1.05e-05	242	319	74	16	34	27	60847-11	60847-11			29660-18	245683-2	146910-7	183999-3	233330-3
grp11551	AACTCTTAGCGGTGGATCACTCGGC	25				0.962664	8.08823	0.00908462	0.014938	263	405	104	486	618	337			943913-1	63717-5	24437-24	1076-519	188411-5	9184-189	731-1553
grp13042	CGGATAGCTCAGTCGGTAGAGCATC	23				-1.67603	8.34559	0.114624	0.14248	151	1057	60	31	33	208	41958-17	41958-17			52667-8	60111-7	190518-5	68337-11	37548-25
grp6743	TGAGGTCCTCGGATCGGCCC	23				-3.37272	7.73479	0.0135017	0.0211316	98	503	32	21	16	9	51171-13	51171-13			38617-12	110087-3	73989-18	45374-20	76222-10
grp8776	CCGGATAGCTCAGTCGGTAGAGC	23				-1.1904	5.78156	0.234363	0.269671	20	136	10	21	10	22	11723-75	11723-75			35873-14	43612-10	31279-56	57585-14	50538-17
grp13075	CATATGGTCTAGCGGTTAGGATTCC	21				-2.31776	8.40601	0.0501946	0.068251	305	720	18	19	31	106	29513-26	29513-26			17743-39	35958-13	41723-39	38712-26	27472-37
grp3297	GTGAGGTCCTCGGATCGGCCCC	24				-1.16936	7.54394	0.340994	0.374657	94	350	10	12	31	101	1100782-1	1100782-1			141401-3	62198-7	61486-23	48193-19	109060-7
grp11682	CGGATAGCTCAGTCGGTAGAGC	21				0.0547449	5.1592	0.940416	0.947511	9	100	7	11	16	58	15700-54	15700-54			46456-10	58460-7	79412-16	76950-9	59123-14
grp2405	GTGAGGTCCTCGGATCGGCCC	23				-1.79407	7.26627	0.124691	0.153407	79	264	16	9	16	52	13624-63	13624-63			21218-30	39887-11	39414-42	23925-51	52615-16
grp13879	AGGGATTGTGGGTTCGGGTCCC	21				-4.49048	6.1977	0.00513	0.00893661	35	327	15	3	1	7	31545-24	31545-24			71107-5	252787-2	59584-24	86027-8	236816-3
grp5552	AGGGATTGTGGGTTCGTGTCCC	23				-3.91857	5.94056	0.00401533	0.00727968	33	270	9	3	4	7	35537-21	35537-21			184710-2	990962-1	90413-13	79787-9	243389-3
grp2272	ACCATCGACCGTTGATTGTACC	24				2.34273	9.70853	2.78e-05	0.00010593	404	593	123	1313	2346	1657	59712-11	59712-11	158899-4	323159-2	14081-54			264543-2	164476-4
grp6120	AACCCGTAGATCCGATCTTGTGG	21	dre-miR-99-1-5p	1	22	0.311354	5.37143	0.645473	0.678791	18	68	48	90	30	54	69802-9	69802-9	741341-1	738436-1	614160-1				1021032-1
grp7109	TATTGCACTTGTCCCGGCCTGTTAA	24	dre-miR-92a-1-3p	1	22	-1.83018	5.28409	0.00021015	0.00054785	61	107	44	24	20	15	155405-3	155405-3		279917-2	59064-7			162868-3	76953-10
grp2349	TAACGGAACCCATAATGCAGCT	24	dre-miR-462-5p	1	22	-2.45488	10.2389	2.11e-05	8.52e-05	2203	3544	1567	565	376	390	247-6697	247-6697	1385-459	884-419	289-3161				213096-3
grp3833	TCTGTTCGTTCGGCTCGCGTTA	23	dre-miR-375-1-3p	3	20	-1.52887	5.87489	0.00616549	0.0105269	118	156	30	36	37	25	709915-1	709915-1		136142-3	37365-13			923359-1	358509-2
grp7984	TGTAAACCTCCCCGACTGGAAGCT	25	dre-miR-30d-5p	1	7	-0.213126	6.83601	0.522858	0.556666	158	242	76	124	147	126	297253-2	297253-2		771632-1	97746-4	137621-3			1678379-1
grp12808	TGGAAACATCCCCGACTGGAAGC	22	dre-miR-30d-5p	4	20	-0.640447	6.12235	0.0947043	0.120202	80	182	67	70	76	59	93684-6	93684-6			41200-11	496192-1	413980-2	237739-2
grp5879	TTCACAGTGGCTAAGTTCTTC	23	dre-miR-27d-3p	1	19	-0.586396	7.4563	0.0677759	0.0893274	180	450	155	161	182	157	33839-22	33839-22				80075-5	233939-4	297496-2	1432923-1
grp2529	TTCACAGTGGCTAAGTTCCGCT	22	dre-miR-27d-3p	1	18	-1.65407	6.80366	0.0247286	0.0362485	66	339	245	124	31	63	163-11251	163-11251	5850-88	4036-78	5218-191	68017-6
grp6662	TCCAAGTAATCCAGGATAGGCT	24	dre-miR-26a-1-5p	3	20	-2.10647	11.0554	3.53e-05	0.0001294	3157	5958	3078	1033	897	964	43105-16	43105-16			154470-2	159577-2		155844-3	615606-1
grp2745	TCCAAGTAATCCAGGATAGGC	21	dre-miR-26a-1-5p	3	19	-2.37939	6.15318	2.13e-05	8.53e-05	121	219	97	25	30	29	109578-5	109578-5				627773-1	1698939-1	869735-1	1087995-1
grp8451	CACTGCACTTGTCTCGGTCTGA	23	dre-miR-25-3p	4	19	-0.469134	7.12251	0.102931	0.129417	206	327	96	137	176	125	897507-1	897507-1			46222-10	842180-1	1546956-1		95342-8
grp8981	TAGCTTATCAGACTGGTGTT	22	dre-miR-21-1-5p	1	20	0.475854	6.62981	0.201207	0.233898	82	182	46	133	171	100	633-1918	633-1918	8084-61	4832-64	1547-698				385996-2
grp8372	TAGCTTATCCGACTGGTGTTGGC	21	dre-miR-21-1-5p	1	9	3.27534	13.4305	6.72e-08	2.13e-06	2833	5182	1295	27146	29807	26510	4334-225	4334-225	23294-20	29089-10	1053-984				207911-3
grp1504	TAGCTTCTCAGACTGGTGTTGGC	23	dre-miR-21-1-5p	1	6	2.84281	12.4163	6.97e-07	7.16e-06	1906	2899	770	11401	15887	10903	8873-103	8873-103	40318-12	19201-15	1849-592		1874420-1
grp3048	TAGCGTATCAGACTGGTGTTGGC	22	dre-miR-21-1-5p	1	4	2.93436	9.22673	3.04e-07	4.68e-06	180	294	83	1164	1736	1190	33437-22	33437-22	226073-3	367249-1	9774-88				904654-1
grp6986	TAGCCTATCAGACTGGTGTTGGC	23	dre-miR-21-1-5p	1	4	2.91217	8.98492	4.24e-07	5.86e-06	181	231	67	1010	1492	1022	6509-145	6509-145	19496-24	9644-30	1248-853				163370-4
grp1233	TAGCTTATCAGTCTGGTGTTGGC	23	dre-miR-21-1-5p	1	11	2.98135	8.4085	6.83e-07	7.08e-06	112	144	41	682	924	675	10273-87	10273-87	30567-15	21728-13	3104-346	385740-1
grp9528	TAGCTTATCAGACTGGTGGTGGC	23	dre-miR-21-1-5p	1	18	3.10973	7.59828	6.67e-07	7.06e-06	54	82	24	426	533	378	17557-47	17557-47	332242-2	125693-3	13143-59				280872-2
grp1592	TAGCTTATCAGCCTGGTGTTGG	21	dre-miR-21-1-5p	1	11	0.492069	7.18368	0.256711	0.293314	116	173	80	168	178	179	4703-207	4703-207	41186-12	24650-12	4144-249	1100323-1
grp9015	TAGCTTATCAGACTAGTGTTGGC	23	dre-miR-21-1-5p	1	14	2.75474	6.37515	6.19e-07	6.95e-06	29	40	10	158	214	144	4730-205	4730-205	14219-33	17074-17	1274-836				114282-6
grp8234	TAGCTTATCAGACTCGTGTTGGC	23	dre-miR-21-1-5p	1	14	3.00303	6.34859	2.24e-06	1.6e-05	24	38	9	156	212	172	10192-88	10192-88	22081-21	14822-19	1977-552				157834-4
grp11877	TAGCATATCAGACTGGTGTTGGC	23	dre-miR-21-1-5p	1	4	3.27322	6.21518	1.31e-05	5.78e-05	22	23	7	148	189	162	13976-62	13976-62	45832-11	23701-12	3828-272				2031863-1
grp8720	TAGCTTATCAGACTGGTGATGGC	22	dre-miR-21-1-5p	1	18	2.78819	6.04137	2.66e-06	1.79e-05	18	40	9	135	179	118	13715-63	13715-63	31830-15	42653-7	4057-255				237613-3
grp2177	TAGCTTACCAGACTGGTGTTGGC	23	dre-miR-21-1-5p	1	7	2.76476	5.01014	0.0034789	0.00647312	6	14	7	55	68	64	5686-169	5686-169	24192-19	14334-20	1272-836				111887-6
grp13157	TAGCTTATCAGACTGCTGTTGGC	21	dre-miR-21-1-5p	1	15	3.38498	4.6391	4.14e-08	1.47e-06	4	7	2	46	51	38	15958-53	15958-53	36127-13	41835-7	2121-516				103214-7
grp1042	TCGCTTATCAGACTGGTGTTGGC	25	dre-miR-21-1-5p	3	21	3.02047	8.11968	5.74e-07	6.76e-06	89	136	29	599	795	537	12994-67	12994-67	94690-6	38525-8	1093-955				421996-2
grp934	TATCTTATCAGACTGGTGTTGG	22	dre-miR-21-1-5p	4	19	1.04071	7.24697	0.0140659	0.0218722	127	206	57	266	309	194	22629-35	22629-35	85397-6	271183-2	7691-121				836859-1
grp3358	TACCTTATCAGACTGGTGTTGGC	21	dre-miR-21-1-5p	4	20	2.97009	4.65208	1.44e-06	1.14e-05	7	5	6	46	62	48	21206-38	21206-38	161842-4	25376-11	2172-506				56412-15
grp2526	TCCTTCATTCCCCCGGAGTCTG	22	dre-miR-205-5p	1	11	-1.55061	8.50684	6.93e-05	0.0002226	600	1153	307	243	212	197	80719-8	80719-8	1095774-1		121925-3		302683-3		251616-3
grp1713	TCCTTCATTCCACCGGCGTCTGA	22	dre-miR-205-5p	1	16	-1.46525	6.88198	0.00437298	0.00779869	178	388	143	112	61	72	41877-17	41877-17	421962-2	149388-3	229212-2				378177-2
grp6496	TGAAATGTTCAGGACCACTTGT	23	dre-miR-203b-3p	1	21	-3.03381	9.76409	1.73e-08	8.73e-07	1896	3183	1004	227	227	252	967238-1	967238-1			66891-6	909218-1		143934-4	426490-2
grp11717	GTGAAATGTTCAGGACCACTT	20	dre-miR-203b-3p	2	20	-3.20309	8.29982	1.38e-06	1.12e-05	693	1179	389	78	82	76	799520-1	799520-1			261380-2	747617-1		1056065-1	1303095-1
grp11432	ACAGTAGTCCGCACATTGGTT	22	dre-miR-199-1-3p	1	9	-1.86471	8.44129	9.79e-05	0.00029497	605	1033	415	198	200	162	284-5478	284-5478	10293-47	5776-53	2223-494		331404-2
grp6862	ATAGTAGTCTGCACATTGGTT	22	dre-miR-199-1-3p	3	19	-1.67664	5.86962	0.00021344	0.00055292	97	165	58	33	33	31	88236-7	88236-7			117110-3	257430-2	2058473-1		1639931-1
grp10010	TAGGTAGTTTCATGTTGTTGGGA	22	dre-miR-196a-1-5p	1	22	-1.74835	6.79183	6.49e-05	0.00021156	202	312	121	45	71	71	4686-207	4686-207	27001-17	18024-16	2470-441	413241-1
grp1442	TGGACGGAGAACTGATAAGGGCC	21	dre-miR-184-1-3p	1	22	-1.13476	8.82761	0.00053813	0.00122274	924	1227	353	312	456	338	4952-197	4952-197	290462-3	56262-6	1471-734				456414-2
grp2627	TGTACGGAGAACTGATAAGGG	22	dre-miR-184-1-3p	4	18	-2.54601	4.37747	1.33e-05	5.84e-05	51	68	21	4	9	10	185961-3	185961-3	1079464-1		535075-1	1070868-1			1879645-1
grp2048	ATTGTGGTTCAGTGGTAGAATTCTC	21	dre-miR-183-5p	13	11	-4.96981	6.87467	0.00043566	0.00102882	34	164	11	0	4	1			992074-1	322696-2	258489-2		156146-6	145015-4	239753-3
grp11821	AACATTCATTGCTGTCGGTGGGG	22	dre-miR-181b-1-5p	1	22	1.40788	6.21675	0.00119588	0.00246139	78	86	23	130	178	173	112672-5	112672-5			47351-9	790536-1	357478-2	179703-3
grp4361	AACATTCAACGCTGTCGGTGG	22	dre-miR-181a-1-5p	1	20	-1.42751	9.53758	0.0285295	0.0412665	680	2032	839	467	385	428	280543-2	280543-2			171861-2	132495-3		1219399-1	1491640-1
grp11784	AACATTCAACGCTGTCGGGGAG	21	dre-miR-181a-1-5p	1	18	0.452474	6.3728	0.374175	0.408871	39	96	50	92	103	66	282547-2	282547-2			27453-20	866009-1		183873-3	45140-20
grp2357	AACATTCAACGCTGTCGGTTAGT	23	dre-miR-181a-1-5p	1	19	0.641216	7.19857	0.11202	0.13981	99	281	74	195	234	218	974361-1	974361-1			52630-8	253922-2		1316801-1	237356-3
grp2206	AACATTCAACGTTGTCGGTGAGT	20	dre-miR-181a-1-5p	1	11	0.318161	5.91644	0.483531	0.518932	54	111	38	86	82	75	111330-5	111330-5		228261-2	52019-8		2336826-1		138556-5
grp10727	AACTTTCAACGCTGTCGGTGAGT	25	dre-miR-181a-1-5p	1	3	0.518567	5.64041	0.239693	0.275441	39	104	20	67	75	66	136086-4	136086-4			70943-5		361035-2	1226747-1	412588-2
grp8362	ACCATTCAACGCTGTCGGTGAGT	22	dre-miR-181a-1-5p	3	20	0.865326	5.53112	0.0407162	0.056908	31	82	18	63	92	64	1034454-1	1034454-1			15309-48	975003-1		1407172-1	177934-4
grp10127	AATATTCAACGCTGTCGGTGAGT	23	dre-miR-181a-1-5p	4	19	0.792187	9.87534	0.0522101	0.0707514	640	1537	506	1301	1607	1503	117602-5	117602-5			30292-18	83256-5		123289-5	69388-12
grp13929	TCCCTGAGACTCTAACTTGTGA	22	dre-miR-125b-1-5p	1	10	-3.30375	5.36606	7.63e-05	0.00023955	90	118	54	13	4	9	39047-19	39047-19			248829-2	84684-5	999087-1		149514-5
grp3490	GACCCTGTAGAACCGAATTTGT	22	dre-miR-10b-1-5p	2	21	-2.85184	5.10671	1.73e-10	6.94e-08	79	117	46	9	12	12	179593-3	179593-3			131864-3	949322-1		1367642-1	240014-3
grp1264	ACTCTGTAGAACCGAATTTGTG	22	dre-miR-10b-1-5p	4	18	-0.94306	7.24453	0.00990127	0.0160179	226	457	128	138	124	130	199561-2	199561-2			76794-5	345714-1		434249-1	584405-1
grp4402	ACTCTGTAGAACCGAATTTGTGT	22	dre-miR-10b-1-5p	4	18	-2.01192	5.58433	2.84e-06	1.89e-05	101	149	51	26	21	25	989051-1	989051-1			506478-1	136236-3	1415812-1		238512-3
grp13303	TACCCTGTAGAACCGCATTTGT	22	dre-miR-10b-1-5p	1	15	-2.38189	6.81698	8.58e-07	8.16e-06	241	367	132	55	47	37	49490-14	49490-14			49020-9		599776-2	93288-7	35296-27
grp1182	TACCGTGTAGAACCGAATTTGT	22	dre-miR-10b-1-5p	1	4	-2.5492	5.85255	2.62e-06	1.78e-05	139	204	55	18	22	24	85721-7	85721-7			53854-8	124670-3	321008-3		367493-2
grp11618	AACCCGTAGATCCGAACTTGTA	23	dre-miR-100-1-5p	1	21	-3.4931	5.30481	0.00039525	0.00095017	84	99	56	9	7	6	7709-121	7709-121	254989-3	173935-3	14861-50			1055302-1
grp773	TGAGGTAGTAGTTTGTATAGT	20	dre-let-7g-1-5p	1	21	-2.26794	6.05428	6.23e-06	3.3e-05	116	230	73	33	24	25	289000-2	289000-2			314198-1	135083-3	386655-2	186203-3
grp9112	TGAGGTAGTAGATTGAATAGTTA	23	dre-let-7e-1-5p	1	22	-1.19558	6.21231	0.0171086	0.026064	136	216	55	44	64	59	189-9865	189-9865	9973-48	4997-62	284-3239		1200797-1
grp12471	TGAGGTAGTAGATTGAATAGTTT	20	dre-let-7e-1-5p	1	22	-1.75347	6.81928	0.00324182	0.00606957	213	395	85	35	79	74	142-13892	142-13892	13283-36	8094-37	253-3886		2099639-1
grp11349	TGAGGTCGTAGGTTGTATAGTT	23	dre-let-7a-1-5p	1	6	-1.81982	8.76941	8.86e-06	4.17e-05	1030	1467	383	234	303	239	39907-18	39907-18			18908-35		511762-2	270740-2	117949-6
grp10557	TGAGGTCGTAGGTTGTATAGT	22	dre-let-7a-1-5p	1	6	-3.20173	5.93507	1.9e-05	7.77e-05	174	239	66	20	20	10	1038013-1	1038013-1			89339-4	978391-1	260313-3		242387-3
grp1503	TGTGGTAGTAGGTTGTATAGT	21	dre-let-7a-1-5p	4	18	-3.02871	6.29436	9.16e-07	8.47e-06	159	335	93	24	30	14	102065-6	102065-6			170248-2	285076-2	126560-8		1930073-1
grp13680	CGACAACAGTCTGTAGGCTGTC	24				2.64702	6.55472	0.0319549	0.0456173	10	96	20	491	73	82	8052-115	8052-115	22371-21	17768-16	5795-169				220643-3
grp6911	TCGTACCGTGAGTAATAATGCAA	24				-2.57216	4.35666	0.00586887	0.010049	38	73	27	11	5	6	481-2798	481-2798	35375-13	22767-13	3735-280			491921-1
grp8926	CCTAGTGTTCAGACTACCTGTTC	23				-0.145325	5.14232	0.803977	0.8288	21	58	34	40	32	33	88061-7	88061-7			394949-1	135760-3	573675-2		1612219-1
grp3258	TTTTGCACTTGTCCCGGCCTGT	21	dre-miR-92a-1-3p	3	20	-0.976193	7.99688	0.00520093	0.00903399	413	690	241	256	224	184	132194-4	132194-4			54693-8		875859-1		1258656-1
grp6996	AACGGAACCCATAATGCAGCTG	20	dre-miR-462-5p	1	22	-1.44943	7.369	0.00445981	0.00791831	219	268	192	112	77	80	2116-455	2116-455	22356-21	21912-13	2687-406
grp3807	TAACGGAACCCATAATGCAGCTT	21	dre-miR-462-5p	1	22	-2.52988	6.81771	0.00017394	0.00046984	174	265	182	42	33	40	3088-316	3088-316	21611-22	16474-17	8718-102
grp12799	TGAAAACATCCCCGACTGGAAGCT	23	dre-miR-30d-5p	4	21	0.123711	6.34728	0.699608	0.728077	72	201	50	107	103	109	122560-4	122560-4			80277-5			216309-2	153886-4
grp4009	TTCACAGTGGCTAAGTTCTT	23	dre-miR-27d-3p	1	19	-1.34535	5.75181	0.00321917	0.00603657	91	179	37	29	49	33	72177-9	72177-9				256927-2	453945-2	1343623-1
grp9655	TTTACAGTGGCTAAGTTCTG	24	dre-miR-27d-3p	4	17	-1.17581	6.97256	0.00443484	0.00788561	198	411	90	78	106	97	786001-1	786001-1				95366-4		176575-3	378741-2
grp4033	TTCACAGTGGTTAAGTTCTGC	22	dre-miR-27c-1-3p	1	20	-0.19731	9.82665	0.644302	0.678153	618	2096	865	1218	910	896	185416-3	185416-3				142604-3		341159-2	468127-2
grp11350	TCCACAGTGGCTAAGTTCTGC	23	dre-miR-27b-3p	3	19	0.36701	9.86099	0.280389	0.316458	779	2018	599	1406	1337	1316	92848-6	92848-6				64822-6	2052732-1		197928-3
grp8122	TTTAAGTAATCCAGGATAGGCT	22	dre-miR-26a-1-5p	4	19	-2.15436	8.62518	2.74e-05	0.00010507	607	1064	556	204	169	143	31329-24	31329-24				125404-3		277118-2	1234429-1
grp6051	ACCACATTGCCAGGGATTTCC	24	dre-miR-23a-1-3p	3	19	-2.59312	6.1286	5.6e-06	3.07e-05	134	200	72	21	19	25	59805-11	59805-11				210005-2	399512-2		1145074-1
grp2011	TAGCTTATCAGCCTGGTGTTGGCT	22	dre-miR-21-1-5p	1	11	1.99337	6.22017	4.5e-05	0.00015804	39	37	22	136	170	111	122244-4	122244-4	584406-1	251723-2	58090-7
grp24	TAGCTTATCAGACTGGTGTTGGCAC	23	dre-miR-21-1-5p	1	23	4.12984	5.11158	5.63e-07	6.7e-06	5	7	1	61	93	68	813-1351	813-1351	8758-56	5647-54	453-2104
grp6712	TAGCTTATCAGCCTGGTGTTGGCA	22	dre-miR-21-1-5p	1	11	1.94311	5.25717	0.00540721	0.00936523	20	19	9	50	77	65	61483-11	61483-11	489562-2	840166-1	30311-18
grp12561	ATAGCTTATCAGACTGGTGTTGGCT	20	dre-miR-21-1-5p	2	23	3.26969	6.90579	1.06e-05	4.92e-05	22	64	11	265	333	228	89144-7	89144-7	1045720-1	185969-2	17180-40
grp680	TAGCTTATCAGGCTGGTGTTGGC	22	dre-miR-21-1-5p	1	11	2.84884	10.9343	2.49e-07	4.27e-06	667	925	302	3883	5602	3944	7582-123	7582-123	19507-24	12062-24	2336-468
grp265	TAGCTTATCCGACTGGTGTTGG	22	dre-miR-21-1-5p	1	9	1.37322	8.67088	0.00408255	0.00736693	315	521	143	924	794	670	10200-88	10200-88	71490-7	827941-1	4499-227
grp13924	TAGCTTCTCAGACTGGTGTTGG	23	dre-miR-21-1-5p	1	6	1.09094	7.7804	0.0137854	0.0214917	198	298	87	454	451	292	28879-27	28879-27	309470-3	420435-1	7547-124
grp11309	TAGCTTATCAGAGTGGTGTTGGC	23	dre-miR-21-1-5p	1	12	2.96502	7.16883	4.08e-07	5.74e-06	45	72	17	266	421	305	19716-41	19716-41	52110-9	31503-9	3275-325
grp12568	TAGCTTATCAGACTGGTGTTGGCC	23	dre-miR-21-1-5p	1	23	3.51787	6.74602	1.64e-06	1.23e-05	19	35	12	211	333	204	2664-369	2664-369	17279-27	9132-32	627-1583
grp10082	TAGCTAATCAGACTGGTGTTGGC	23	dre-miR-21-1-5p	1	5	3.33915	6.37064	5.99e-07	6.84e-06	17	35	8	171	238	161	21561-37	21561-37	106437-5	47447-6	7965-115
grp13647	TAGCTTATCAGACTGGTGTTGGCG	24	dre-miR-21-1-5p	1	23	2.12498	6.19655	0.0001495	0.00041215	40	56	15	138	181	147	3799-258	3799-258	7355-68	4889-63	963-1058
grp5297	TAGCTTATCAGGCTGGTGTTGG	21	dre-miR-21-1-5p	1	11	0.8402	6.26892	0.0681592	0.0897343	66	112	34	132	135	98	19451-42	19451-42	89616-6	67855-5	9103-97
grp1761	TAGCTTATCAGACTGGTGTAGGC	22	dre-miR-21-1-5p	1	19	3.36199	5.99878	3.45e-07	5e-06	9	32	5	121	192	110	12770-68	12770-68	62706-8	25507-11	5177-193
grp2338	TAGCTTATCAGACGGGTGTTGGC	23	dre-miR-21-1-5p	1	13	2.76945	5.83044	4.12e-06	2.49e-05	13	32	7	84	157	92	34862-21	34862-21		476921-1	7920-116				990494-1
grp12149	TAGCTTATCAGACTGGTGTGGGC	22	dre-miR-21-1-5p	1	19	3.06789	5.47885	1.64e-06	1.23e-05	9	16	7	74	119	80	29797-26	29797-26	100090-6	169475-3	8162-112
grp11933	GAGCTTATCAGACTGGTGTTGGC	22	dre-miR-21-1-5p	2	22	2.93835	8.5881	9.12e-08	2.44e-06	117	183	54	749	1090	785	25333-31	25333-31	269710-3	216561-2	4021-257
grp10112	TTGCTTATCAGACTGGTGTTGGC	23	dre-miR-21-1-5p	3	21	3.10141	12.7103	1.7e-07	3.58e-06	2066	3028	927	17346	18962	13715	10526-85	10526-85	88576-6	36500-8	5310-187
grp2844	TCCTTCATTCCGCCGGAGTCTGT	22	dre-miR-205-5p	1	11	-2.17676	6.73816	0.00028041	0.00070365	146	332	133	61	30	39	127297-4	127297-4	712880-1		55692-7			748752-1
grp2678	TTCTTCATTCCACCGGAGTCTG	22	dre-miR-205-5p	3	20	-1.2814	9.32334	0.00088289	0.00188496	958	1965	538	491	454	380	72904-9	72904-9	97810-6		85553-4	273446-2
grp7380	ACAGTAGTCCGCACATTGGTTT	24	dre-miR-199-1-3p	1	9	-2.2506	5.24097	9.03e-05	0.00027625	64	97	46	12	16	16	779-1430	779-1430	30061-16	20367-14	9157-96
grp5578	TAGGTAGTTTCATGTTGTTGGGT	20	dre-miR-196a-1-5p	1	22	-1.85843	7.83674	1.78e-06	1.31e-05	501	774	230	135	167	100	5536-175	5536-175	45297-11	39386-8	2883-380
grp12748	TGGACGGAGAACTGATAAGGGCTT	22	dre-miR-184-1-3p	1	22	-1.49018	9.13217	0.0127503	0.0200863	624	1411	536	238	327	325	11167-80	11167-80		118748-3	9002-98				1624823-1
grp11165	TGGACGGAGAACTGATAAGGGCATT	22	dre-miR-184-1-3p	1	22	-2.05244	7.2847	9.25e-05	0.00028163	308	417	139	65	67	70	39239-18	39239-18	571080-1		14008-54				587661-1
grp4415	TGGACGGAGAACTGATCAGGGC	21	dre-miR-184-1-3p	1	16	-1.63175	10.2135	0.00021231	0.00055117	2834	2600	930	565	789	711	272339-2	272339-2	891288-1		45556-10				1401387-1
grp13890	TGGACGGCGAACTGATAAGGGC	23	dre-miR-184-1-3p	1	7	-1.06092	9.23698	0.00358496	0.00659897	1070	1651	436	423	603	417	98272-6	98272-6			47397-9	239056-2			404685-2
grp4422	TGGACGGAGAACTGATCAGGG	21	dre-miR-184-1-3p	1	16	-2.3089	5.83003	3.54e-06	2.22e-05	134	162	68	27	20	26	68624-9	68624-9			39498-12			547717-1	715976-1
grp1270	TTGGACGGAGAACTGATAAGGGC	23	dre-miR-184-1-3p	2	22	-0.850117	8.36835	0.00840451	0.0139216	605	875	258	242	344	338	8785-104	8785-104	115575-5	342311-2	2171-507
grp7365	TTGACGGAGAACTGATAAGGGC	22	dre-miR-184-1-3p	3	20	-1.35148	8.65917	0.00033669	0.00081922	747	1040	349	212	288	313	158637-3	158637-3	712002-1		467928-1				55964-15
grp1446	CACATTCATTGCTGTCGGTGGGT	21	dre-miR-181c-5p	1	23	0.834703	7.47758	0.0286537	0.0413964	150	323	71	273	337	274					163470-2	741-732	19188-103	6021-320	1015-1144
grp7301	CACATTCATTGCTGTCGGTGGG	23	dre-miR-181c-5p	1	22	0.20332	6.10219	0.579439	0.614185	75	143	33	79	81	104					220737-2	1487-381	17967-111	3540-575	440-2375
grp4675	AATATTCATTGCTGTCGGTGGGT	25	dre-miR-181c-5p	4	20	1.29092	6.34981	0.00920658	0.0150767	63	103	30	136	183	142	182553-3	182553-3	1033549-1		165911-2				452574-2
grp1477	AACATTCAACGTTGTCGGTGAG	21	dre-miR-181a-1-5p	1	11	-0.283727	6.50741	0.4292	0.464773	97	181	73	89	88	105					54722-8	1023661-1	1286115-1	1482519-1	457587-2
grp694	ATCATTCAACGCTGTCGGTGAG	22	dre-miR-181a-1-5p	3	20	-0.67151	10.1676	0.300548	0.33543	1172	2656	1048	1319	1751	93	1253597-1	1253597-1			38804-12			363798-2	127319-6
grp7678	ATCATTCAACGCTGTCGGTGA	22	dre-miR-181a-1-5p	3	19	-2.05739	6.65908	0.00789121	0.0131374	91	295	121	46	77	3	202750-2	202750-2			220102-2	365930-1			620643-1
grp12255	AATATTCAACGCTGTCGGTGAG	22	dre-miR-181a-1-5p	4	19	0.152322	10.3678	0.671629	0.701998	1041	2405	926	1476	1526	1698	365175-1	365175-1			26618-21			410389-1	111744-6
grp10259	AATATTCAACGCTGTCGGTGA	23	dre-miR-181a-1-5p	4	18	-1.34294	6.73676	0.014839	0.0230148	74	260	90	53	47	56	128565-4	128565-4			57325-7		1946447-1	820032-1
grp10868	AACATTCCACGCTGTCGGTGAGT	25	dre-miR-181a-1-5p	1	7	0.765833	10.4928	0.0417777	0.0581887	948	2653	754	2096	2549	2199					66017-6	111350-3	1612466-1	547347-1	113371-6
grp460	AACATTCAACGATGTCGGTGAGT	21	dre-miR-181a-1-5p	1	11	0.578599	7.0916	0.194693	0.227205	109	270	93	280	197	191	1094662-1	1094662-1			35207-14			107046-6	80850-10
grp12504	TCAGTGCATGACAGAACTTTGA	22	dre-miR-152-3p	1	21	-2.50639	6.69263	1.2e-08	8.73e-07	168	374	135	33	37	44	98740-6	98740-6			102389-4	3327-175			34332-28
grp11300	TGAGATGAAGCACTGTCGCTC	21	dre-miR-143-1-3p	1	16	0.226249	7.07058	0.409417	0.444954	122	236	91	159	203	156	133300-4	133300-4			260426-2		1375279-1		1324811-1
grp6295	TGAGATGCAGCACTGTAGCTC	22	dre-miR-143-1-3p	1	7	0.321313	6.19449	0.340551	0.374657	59	105	49	93	95	80	284592-2	284592-2				98716-4		1258948-1	1537232-1
grp1927	TCCCTGAGACCCTAACTTGTGG	23	dre-miR-125b-1-5p	1	21	-0.964774	6.63301	0.0592748	0.0792529	172	215	148	108	71	112	82997-7	82997-7		725192-1		434519-1	305244-3
grp4167	TACCCTGTAGAACCGACTTTGTG	24	dre-miR-10b-1-5p	1	16	-0.612514	8.96088	0.0374418	0.0526991	776	1324	348	462	544	494	94477-6	94477-6			456779-1			756778-1	92320-8
grp2329	ACCCTGTAGCACCGAATTTGTG	20	dre-miR-10b-1-5p	1	9	-1.14093	7.74287	0.00060987	0.00136511	362	601	198	166	190	154	69507-9	69507-9		498770-1	6755-142				206805-3
grp5630	ACCCTGTCGAACCGAATTTGTG	23	dre-miR-10b-1-5p	1	7	-0.980729	7.38691	0.00352397	0.00653675	287	397	125	107	172	123	284905-2	284905-2			100009-4	133780-3			1540869-1
grp2607	ATACCCTGTAGAACCGAATTTGT	22	dre-miR-10b-1-5p	2	22	-1.81629	5.25084	1.26e-05	5.59e-05	83	91	39	19	21	21	34542-21	34542-21	591542-1	331649-2	17746-39
grp11078	TACCCTGTAGACCCGAATTTGT	.	dre-miR-10a-5p	1	11	-2.58364	9.30443	8.18e-11	6.94e-08	1282	2118	834	216	271	216	207717-2	207717-2			599717-1			157752-3	286205-2
grp1725	TACCCTGTAGACCCGAATTTGTG	23	dre-miR-10a-5p	1	11	-0.79538	7.47863	0.0075021	0.0125243	243	381	148	137	158	145	1215256-1	1215256-1			187208-2	1148580-1	694781-1
grp10327	AACCCGTAGATCCGAACTTGTGG	22	dre-miR-100-1-5p	1	22	-2.08316	7.78253	0.00014022	0.00039105	394	542	380	153	92	90	115404-5	115404-5	178810-4	66127-5	556828-1
grp1605	TGAGGTAGTCGGTTGTATAGTTT	22	dre-let-7a-1-5p	1	9	-3.47611	5.95865	8.6e-07	8.16e-06	216	206	66	9	16	18	108896-5	108896-5		483093-1	178858-2				1022393-1
grp10730	TGAGGTAGTAGGTTGTCTAGT	23	dre-let-7a-1-5p	1	16	-3.23266	6.89061	5.86e-07	6.84e-06	319	492	101	24	45	22	160488-3	160488-3		301928-2			1561312-1	254170-2
grp2456	CGGACACGGAAAGGATTGACAGA	23				2.79962	5.79759	0.00080389	0.00174103	20	14	12	81	222	72					221314-2	35124-13	11053-194	24674-49	71634-11
grp2782	CAACTCTTAGCGGTGGATCACTCGG	22				1.31676	5.49223	0.0101846	0.016388	31	55	19	79	116	64					18379-37	31096-15	2465821-1	90400-7	91636-8
grp9456	CGGCTAGCTCAGTCGGTAGAGCATG	23				-1.53149	6.57935	0.0952172	0.120602	74	516	16	40	50	58	137768-4	137768-4			364301-1		288731-3		175694-4
grp4049	TACGACCTCAGATCAGACGA	24				2.47526	4.20249	4.6e-05	0.0001601	3	15	4	30	41	43					128139-3	15364-35	9922-220	20101-66	31939-31
grp5975	TACGACCTCAGATCAGACGAGAC	23				-0.600882	4.68713	0.276352	0.312194	60	52	11	14	34	31	905782-1	905782-1				242609-2		1214745-1	1486217-1
grp4248	TGAGGTCCTCGGATCGGCCCCG	22				-2.60341	6.44871	0.0609977	0.0814658	37	160	12	11	7	8	1013470-1	1013470-1					77580-17	1375583-1	1671510-1
grp10044	AGTGAGGTCCTCGGATCGGCCCCGC	21				-3.18619	4.77414	0.0433258	0.0600664	22	58	4	5	1	1					176781-2	139743-3	58510-25	74219-10	1760201-1
grp11124	TGAGGTCCTCGGATCGGCCCCGC	22				-2.87944	5.26058	0.0430435	0.0598131	20	61	5	5	2	2					133756-3	72930-5	19473-101	50286-17	70345-11
grp3581	ATCTCAGGTTCGTCAGCCCATG	25				-0.681359	6.38124	0.25324	0.289899	79	160	90	98	60	54	435-3336	435-3336	7247-69	4097-77	132-8491
grp8107	TATTGCCCTTGTCCCGGCCTGT	22	dre-miR-92a-1-3p	1	6	-1.06731	9.00198	0.00379952	0.00694077	879	1553	413	368	552	368	95142-6	95142-6			25060-23				211613-3
grp7655	TACTGCACTTGTCCCGGCCTGT	20	dre-miR-92a-1-3p	4	19	-0.999768	9.70859	0.00168864	0.00337166	1456	2135	654	688	756	605			871020-1		59063-7	773744-1			169834-4
grp5635	TAATGCACTTGTCCCGGCCTGT	22	dre-miR-92a-1-3p	4	19	-1.06718	8.08292	0.00113352	0.00234912	453	729	214	202	239	196	604451-1	604451-1			78637-5				330948-2
grp10167	TAACGGAACCCATAATGCGGCTG	25	dre-miR-462-5p	1	18	-0.975021	5.64166	0.0726662	0.0949399	61	122	46	50	34	29	187949-3	187949-3	1105914-1		67777-6
grp5667	AGGACTTAGCTCACTCTGTGAAC	22	dre-miR-27a-5p	1	23	-0.0350809	9.3248	0.913964	0.925241	838	1248	380	714	940	680						93496-4	182905-5	77625-9	84992-9
grp10964	TTCAAGTAATCCAGGATAGGTTT	22	dre-miR-26b-5p	1	22	-2.90439	7.83485	0.00011708	0.0003391	160	691	463	72	52	62	38406-19	38406-19					323945-2	1158031-1
grp7752	TAGCTTCTCAGACTGGTGTTGGCA	24	dre-miR-21-1-5p	1	6	2.42944	5.6583	0.00011119	0.00032519	22	28	6	82	124	85	244216-2	244216-2		572055-1	52353-8
grp11582	TATCTTATCAGACTGGTGTTGGCT	23	dre-miR-21-1-5p	4	20	2.06477	6.05739	4.92e-05	0.00016864	25	63	16	123	156	125	827692-1	827692-1	871825-1	289632-2
grp11203	TAGCTTCTCCGACTGGTGTTGGC	23	dre-miR-21-1-5p	1	6	2.98547	9.50369	1.2e-06	1.03e-05	246	361	93	1683	1948	1615	134554-4	134554-4	892343-1		46972-9
grp1814	TAGCTTATCCGCCTGGTGTTGGC	24	dre-miR-21-1-5p	1	9	2.95356	6.9235	3.04e-05	0.00011382	36	39	23	255	281	267	219065-2	219065-2	355158-2		32979-16
grp10421	TTGCTTATCAGACTGGTGTTGG	22	dre-miR-21-1-5p	3	20	1.17359	7.99292	0.00932917	0.0152359	196	334	113	575	493	341	22348-36	22348-36	964133-1		17583-39
grp5233	TCCTTCATTCCACCGGCGTCTGTT	21	dre-miR-205-5p	1	16	-1.76778	5.94144	0.00029901	0.00074106	96	190	61	45	25	26	269681-2	269681-2		565863-1					1371669-1
grp6692	TCCTTCCTTCCACCGGAGTCTGT	22	dre-miR-205-5p	1	6	-2.14968	8.57401	0.00037791	0.00091215	506	1274	465	167	194	131	52525-13	52525-13		927827-1	21320-30
grp11715	TCCTGCATTCCACCGGAGTCTG	23	dre-miR-205-5p	1	4	-1.18597	5.71912	0.0101735	0.016388	75	159	54	49	39	33	368150-1	368150-1	561003-1			333159-1
grp10477	TCTTTCATTCCACCGGAGTCTGT	22	dre-miR-205-5p	4	19	-2.05975	8.31462	0.00013996	0.00039105	442	995	393	164	147	119	116004-5	116004-5	1004449-1		96883-4
grp2998	TCTTTCATTCCACCGGAGTCTGA	21	dre-miR-205-5p	4	19	-0.854804	5.34036	0.160504	0.191016	40	104	37	48	15	30	259323-2	259323-2			170321-2				1255539-1
grp13241	TTCCCTTTGTCCTCCTATGCCT	21	dre-miR-204-2-5p	1	11	-3.6883	8.23841	1.01e-07	2.53e-06	796	1259	271	47	78	44	741938-1	741938-1			782046-1			970445-1
grp13020	TGAAATGTTCAGGACCACTTG	23	dre-miR-203b-3p	1	21	-1.87458	9.96875	1.19e-05	5.38e-05	2127	3524	834	510	585	541					24893-23		305270-3	46568-20	25947-40
grp10931	TGGACGGAGAACTGATAAGGGCTTT	23	dre-miR-184-1-3p	1	22	-1.67672	7.94075	0.00899291	0.0148075	254	602	249	97	122	121	39377-18	39377-18			27450-20				704632-1
grp3391	TGGACGGAGAACTGATAAGGGCCT	20	dre-miR-184-1-3p	1	22	-1.55722	6.74787	0.00019375	0.00051185	182	322	119	52	94	64	56428-12	56428-12			21703-29			1168412-1
grp2059	TGGACGGAGCACTGATAAGGGC	22	dre-miR-184-1-3p	1	9	-1.40684	9.68097	0.00057438	0.00129163	1425	3751	586	615	769	499	116008-5	116008-5			3399-310				177530-4
grp7113	TGGACGGAGAACTGATACGGGC	25	dre-miR-184-1-3p	1	17	-1.22345	7.59988	0.00110296	0.00228973	350	496	159	135	158	126	86301-7	86301-7			15120-48				119274-6
grp2604	TGGACGGAGAAGTGATAAGGGC	25	dre-miR-184-1-3p	1	11	-1.20518	7.30259	0.00363933	0.00666841	294	409	112	84	128	125	1029020-1	1029020-1			133856-3				442811-2
grp2927	TGGACGGAGAAATGATAAGGGC	23	dre-miR-184-1-3p	1	11	-1.41236	6.74821	0.00430606	0.00769076	245	263	73	68	63	78	1171828-1	1171828-1			42371-11				252657-3
grp1759	AATATTCATTGCTGTCGGTGGG	23	dre-miR-181c-5p	4	19	1.16095	5.89701	0.015338	0.0236667	53	75	16	80	114	108	615174-1	615174-1			722314-1			781835-1
grp6179	AACATTCAACGGTGTCGGTGAG	20	dre-miR-181a-1-5p	1	11	-0.0072336	8.80117	0.984408	0.986049	380	874	339	516	542	488					49895-9	1184986-1		1732312-1	2083278-1
grp900	AACACTCAACGCTGTCGGTGAG	22	dre-miR-181a-1-5p	1	4	-0.130224	6.7984	0.729962	0.756391	96	240	91	130	117	128					19044-35	1187077-1		201669-3	111113-7
grp2638	ATCATTCAACGCTGTCGGTGAGT	23	dre-miR-181a-1-5p	3	20	-0.143165	9.53705	0.826261	0.850313	664	1533	520	1136	1239	81	192118-3	192118-3			34635-15				99039-8
grp2055	TAGCAGCATGTAAATATTGGAGT	23	dre-miR-16b-5p	1	8	-1.22234	7.93252	0.00038118	0.00091819	469	671	259	197	196	199	252726-2	252726-2		360732-1		48449-9
grp12257	CATTATTCCTTTTGGTACGCG	20	dre-miR-126a-5p	1	7	-1.08189	4.89872	0.0215905	0.0319997	32	61	33	15	30	17	234981-2	234981-2				568727-1			982188-1
grp9017	TATCCTGTAGAACCGAATTTGTG	25	dre-miR-10b-1-5p	4	19	-0.70214	7.32098	0.0288762	0.0416177	252	380	152	146	161	170	141426-4	141426-4			489536-1			1518546-1
grp6409	ACCCTGTAGCACCGAATTTGT	23	dre-miR-10b-1-5p	1	9	-3.44337	6.67957	6.25e-08	2.03e-06	197	356	143	16	29	19	140975-4	140975-4		380748-1	27371-20
grp3563	ACCCTGTAGAAACGAATTTGT	24	dre-miR-10b-1-5p	1	11	-3.88497	4.1508	1.53e-07	3.41e-06	38	44	50	5	2	3	223126-2	223126-2			595154-1			662523-1
grp7250	TTCCCTGTAGAACCGAATTTGT	23	dre-miR-10b-1-5p	3	20	-2.57115	8.9232	1.86e-09	2.8e-07	1021	1565	600	160	187	182	74532-8	74532-8			69128-6				192054-3
grp12957	TTAGGTAGTAGATTGAATAGTT	25	dre-let-7e-1-5p	3	20	-0.831929	5.25708	0.115845	0.143848	79	108	13	26	33	41	62881-10	62881-10		221198-2	63823-6
grp10689	TGAGGTAGTAGGTTGTCTGGTT	23	dre-let-7c-1-5p	1	16	-1.70944	5.11631	0.00084753	0.0018158	84	127	23	16	29	21	93906-6	93906-6		737380-1	613215-1
grp5426	TGAGGTAGTCGGTTGTGTGGTT	23	dre-let-7b-1-5p	1	9	-1.44021	5.01044	0.00716245	0.0120073	89	98	20	30	24	18					295764-1	569008-1		778480-1	333188-2
grp4436	TGAGGTCGTAGGTTGTATAGTTT	22	dre-let-7a-1-5p	1	6	-3.05423	5.66794	5.36e-06	3.01e-05	125	152	51	15	10	13	162513-3	162513-3			194846-2				348041-2
grp1456	AACAAAGCATCGCGAAGGCCCG	23				2.32369	5.19077	0.00134363	0.00273735	17	15	10	83	103	45						28244-17	27477-66	37459-27	72097-11
grp3701	TGAGGTCCTCGGATCGGCCCC	23				-2.86022	7.54525	0.0432989	0.0600664	70	352	21	24	6	14						117925-3	85055-14	100805-6	71768-11
grp7576	AGTGAGGTCCTCGGATCGGCCCC	21				-2.93299	7.33979	0.0133472	0.0209169	99	315	26	18	17	11						482450-1	78018-16	112684-5	309540-2
grp4603	TGAGGTCCTCGGATCGGCCCCGCC	24				-2.23951	5.62288	0.0738356	0.0960502	30	93	4	10	3	7						155394-2	86157-14	127172-4	270162-2
grp3590	AGGGATTGTGGGTTCGGGTCCCATC	24				-4.2199	7.15307	0.00414742	0.00746288	47	208	16	5	4	2	168915-3	168915-3					1063348-1	284016-2
grp4695	TGCTCAGTAGTCAGTGTAGATC	22				-1.03394	8.9806	0.00115833	0.00239229	709	1514	433	338	497	388	151744-3	151744-3	621478-1		106311-3
grp141	CAGTGCAATAATGAAAGGGCATT	22				-1.76702	6.7393	0.00068609	0.00151318	91	379	159	79	44	54	271488-2	271488-2			650434-1	797165-1
grp9563	TATTGCCCTTGTCCCGGCCTGTT	21	dre-miR-92a-1-3p	1	6	-2.06344	6.53659	2.61e-05	0.00010139	178	290	77	39	52	33	732203-1	732203-1			481443-1
grp890	TTTTGCACTTGTCCCGGCCTGTT	23	dre-miR-92a-1-3p	3	20	-2.00721	5.6732	8.2e-05	0.00025349	98	148	59	31	18	25	313951-2	313951-2							1863881-1
grp12224	TTCAGTCATTGTTTCTAGTAG	21	dre-miR-725-3p	1	21	-2.77334	7.72653	5.64e-06	3.07e-05	305	858	265	69	64	61	120279-5	120279-5			103997-4
grp3034	TAAAGGGAATTTGCGACTGTT	25	dre-miR-724-5p	1	21	-1.00816	5.5113	0.0955505	0.120897	64	102	37	21	50	30	68114-9	68114-9			32421-16
grp12653	TTACGGAACCCATAATGCAGCTGT	22	dre-miR-462-5p	3	21	-1.18814	4.45155	0.0368169	0.0520022	27	44	28	22	10	13	997025-1	997025-1			557560-1
grp7229	TAACGGCACCCATAATGCAGCTG	25	dre-miR-462-5p	1	6	-1.20655	10.9787	0.00911896	0.014974	2716	4661	2092	1590	1519	1055	113772-5	113772-5			15600-46
grp10067	TAACGGAACCCCTAATGCAGCTG	21	dre-miR-462-5p	1	11	-1.35225	10.073	0.00292781	0.00557723	1462	2233	1225	788	615	598	150049-3	150049-3			76240-5
grp8196	TAACGGAACCCGTAATGCAGCTG	23	dre-miR-462-5p	1	11	-1.33545	9.17546	0.00426723	0.00763276	746	1261	675	442	336	319	286512-2	286512-2			168123-2
grp1008	TAACGGAACCCATAATGCATCTG	23	dre-miR-462-5p	1	19	-1.40225	7.62462	0.00127788	0.00261671	293	389	199	125	114	105	163064-3	163064-3			71152-5
grp6435	TAACCGAACCCATAATGCAGCTG	24	dre-miR-462-5p	1	4	-1.30304	6.93399	0.0063425	0.0107984	156	296	132	104	65	66	628122-1	628122-1			737755-1
grp11975	TAACGGAACCCTTAATGCAGCTG	23	dre-miR-462-5p	1	11	-1.10276	6.62291	0.0301484	0.0432439	125	187	120	99	53	60	69049-9	69049-9			57153-7
grp11943	TAACGGAACCCATAATGCCGCTG	24	dre-miR-462-5p	1	18	-1.48149	6.56205	0.00266581	0.00509428	138	194	133	78	48	52	36378-20	36378-20			48550-9
grp1844	TAACGGAACCCATACTGCAGCTG	21	dre-miR-462-5p	1	14	-1.1805	6.42175	0.008113	0.013488	124	187	92	64	58	59	330927-2	330927-2			115991-3
grp13415	GAACGGAACCCATAATGCAGCTG	25	dre-miR-462-5p	2	22	-1.17342	6.77798	0.0105471	0.0169487	142	245	126	96	73	64	219716-2	219716-2			263531-2
grp7828	ATAGCTCTTTGAATGGTACT	22	dre-miR-458-3p	1	20	-4.25604	5.43738	1.68e-06	1.24e-05	72	206	119	8	5	8	5214-187	5214-187			39459-12
grp7008	TCATAGCTCTTTGAATGGTACT	21	dre-miR-458-3p	3	20	-2.23808	5.57805	1.36e-05	5.93e-05	66	168	70	19	28	17	8833-103	8833-103			34791-14
grp13549	TGGAAACATCCTTGACTGGAAGCT	22	dre-miR-30e-2-5p	4	21	0.172201	7.10418	0.764489	0.790125	73	337	133	287	136	155	559125-1	559125-1					813973-1
grp7188	TGCAAACATCCCCGACTGGA	22	dre-miR-30d-5p	4	17	-2.75644	6.25055	4.12e-05	0.00014747	121	249	125	21	24	29	447915-1	447915-1			562028-1
grp7805	TCCACAGTGGCTAAGTTCTG	25	dre-miR-27d-3p	3	18	-1.2735	9.33616	0.00093997	0.00198916	845	2268	546	417	529	426						92000-4	1036135-1		338420-2
grp11900	TTCACAGTGGTTAAGTTCTGCT	20	dre-miR-27c-1-3p	1	20	-0.942563	7.23858	0.146987	0.176678	54	375	264	193	88	103	1206500-1	1206500-1				1140343-1
grp8693	GTTCACAGTGGCTAAGTTCTGCT	21	dre-miR-27b-3p	2	21	-0.266537	4.68046	0.693307	0.722145	9	61	22	26	16	28	46680-15	46680-15			89749-4
grp12187	TTCAAGTCATCCAGGATAGGCT	23	dre-miR-26a-1-5p	1	7	-2.12871	9.3174	4.46e-05	0.00015721	917	1762	938	311	255	282	333276-2	333276-2				63324-7
grp13155	TTCAAGTAATCGAGGATAGGCT	24	dre-miR-26a-1-5p	1	11	-2.24168	6.50584	6.78e-05	0.00021844	159	239	134	47	31	38	86404-7	86404-7						1075084-1
grp5417	TCAAGTAATCCAGGATAGGCTT	23	dre-miR-26a-1-5p	1	21	-1.80636	4.93463	0.00183779	0.00362135	43	72	42	15	12	19	43626-16	43626-16							935269-1
grp6240	TGCAAGTAATCCAGGATAGGCT	23	dre-miR-26a-1-5p	3	20	-2.07376	10.7419	2.7e-05	0.0001042	2504	4642	2401	861	695	760	304872-2	304872-2				269082-2
grp4051	TACAAGTAATCCAGGATAGGCT	23	dre-miR-26a-1-5p	3	20	-1.9837	9.08313	6.36e-05	0.00020819	843	1571	732	277	251	271	97957-6	97957-6					393742-2
grp13893	TCCAAGTAATCCAGGATAGGCTT	23	dre-miR-26a-1-5p	3	20	-2.55635	7.08627	1.81e-05	7.5e-05	213	438	184	49	51	41	1246849-1	1246849-1						1723058-1
grp8983	CAGTGCACTTGTCTCGGTCTGA	24	dre-miR-25-3p	4	19	-0.360384	6.90336	0.210114	0.242844	167	249	83	118	151	112					615187-1			333985-2	1793014-1
grp8695	TAGCTTATCCGACTGGTGTTGGCA	22	dre-miR-21-1-5p	1	9	2.5619	6.6707	0.00012327	0.00035449	40	53	21	219	261	198	333052-2	333052-2			28185-20
grp2195	TAGCTTATCAGACTGGTGTTGGCCT	22	dre-miR-21-1-5p	1	23	3.3086	5.6451	2.32e-06	1.64e-05	12	8	9	110	135	84	311422-2	311422-2			47061-9
grp602	TTGCTTATCAGACTGGTGTTGGCA	23	dre-miR-21-1-5p	3	21	2.53615	5.9435	0.0001818	0.0004857	30	40	6	123	157	128	169025-3	169025-3			96563-4
grp10403	TAGCTGATCAGACTGGTGTTGGC	21	dre-miR-21-1-5p	1	5	2.91595	9.11583	5.95e-07	6.84e-06	173	256	80	1132	1523	1090	84928-7	84928-7			15924-45
grp5092	TAGCGTATCAGACTGGTGTTGG	21	dre-miR-21-1-5p	1	4	0.746556	4.56549	0.201149	0.233898	19	36	11	39	37	30	121285-4	121285-4			22801-27
grp12310	TTGCTTATCAGACTGGTGTTGGT	23	dre-miR-21-1-5p	3	20	-1.10819	5.08312	0.00677857	0.0114597	61	65	40	36	25	20	299176-2	299176-2			213342-2
grp1924	TCCTGCATTCCACCGGAGTCTGT	23	dre-miR-205-5p	1	4	-1.79765	4.8647	0.00294517	0.00560142	34	91	31	11	13	18	891806-1	891806-1			794759-1
grp2455	TTCCCTTTGTCATCCTCTGCCT	22	dre-miR-204-2-5p	1	16	-3.79854	9.99994	1.47e-08	8.73e-07	2767	4082	1053	167	243	135	178841-3	178841-3					1361249-1
grp13134	TTTCCTTTGTCATCCTATGCCT	21	dre-miR-204-2-5p	4	19	-3.65631	8.3046	1.41e-08	8.73e-07	840	1375	349	59	80	53	346469-1	346469-1				312415-1
grp12636	GTGAAATGTTCAGGACCACTTGA	24	dre-miR-203b-3p	2	22	-2.30977	10.7163	2.41e-05	9.43e-05	3146	4294	1987	596	559	756					70967-5			243455-2	102193-7
grp6713	GTGAAATGTTCAGGACCACT	21	dre-miR-203b-3p	2	19	-2.5834	8.88523	7.27e-06	3.66e-05	874	1471	611	120	187	185	683323-1	683323-1							1103511-1
grp6216	TGGACGGAGCACTGATAAGGGCT	22	dre-miR-184-1-3p	1	9	-1.80821	7.4628	0.00056233	0.00127292	285	734	162	102	120	82	1218190-1	1218190-1			47509-9
grp2551	TGGACGGAGCACTGATAAGGGCA	22	dre-miR-184-1-3p	1	9	-2.22667	7.3121	5.32e-06	3.01e-05	307	795	156	84	95	60	275417-2	275417-2			38972-12
grp1329	TGGACGGAGAACTGATAAGGGCTAT	22	dre-miR-184-1-3p	1	22	-1.5913	6.71739	0.00157006	0.00316116	159	240	143	66	61	62	46501-15	46501-15			23663-25
grp8548	TGGACGGAGAACTGATACGGGCA	22	dre-miR-184-1-3p	1	17	-2.50207	5.3991	5.23e-07	6.62e-06	96	101	66	13	21	16	906213-1	906213-1			159264-2
grp7360	TGGACGGAGAACTGATCAGG	23	dre-miR-184-1-3p	1	16	-2.83203	4.13558	3.15e-06	2.04e-05	36	59	27	6	6	5	161731-3	161731-3			478778-1
grp11890	TGTACGGAGAACTGATAAGGGCA	23	dre-miR-184-1-3p	4	19	-2.15544	6.27031	7.65e-08	2.24e-06	164	227	102	32	41	39	556881-1	556881-1			457567-1
grp8449	TGGACGGAGAACTGATAAGGGCG	21	dre-miR-184-1-3p	1	22	-2.22818	6.32187	9.88e-05	0.00029701	155	251	94	36	33	35	45666-15	45666-15			24277-24
grp1493	TGGTCGGAGAACTGATAAGGGC	23	dre-miR-184-1-3p	1	3	-1.32378	5.06344	0.00180617	0.00357662	69	93	26	24	25	23	670850-1	670850-1			120192-3
grp3666	TGGACGGAGAACTGATCAGGGA	24	dre-miR-184-1-3p	1	16	-2.57408	6.39216	0.00030598	0.00075366	210	188	98	23	37	28	155969-3	155969-3			408165-1
grp9566	TGGACGGAGCACTGATAAGGGA	22	dre-miR-184-1-3p	1	9	-2.77359	5.83828	6.33e-05	0.00020819	98	266	53	14	23	17	85334-7	85334-7			19046-35
grp609	TGGACGGCGAACTGATAAGGGA	22	dre-miR-184-1-3p	1	7	-2.65948	5.35953	9.13e-05	0.00027854	89	128	50	12	11	18	157430-3	157430-3				90602-4
grp12581	AACATTCCTTGCTGTCGGTGGG	23	dre-miR-181b-1-5p	1	7	1.14882	6.49785	0.00692973	0.0116988	82	131	30	203	172	128					660733-1		1058031-1		1393625-1
grp10030	AACATTCCACGCTGTCGGTGAG	21	dre-miR-181a-1-5p	1	7	0.149738	11.0069	0.657422	0.689547	1608	4120	1430	2222	2697	2650					228287-2			310384-2	95860-8
grp7998	AACATTCAACGCTGTCGGTTAG	22	dre-miR-181a-1-5p	1	19	-0.160735	7.63392	0.666657	0.697408	189	413	130	182	219	218					43634-10			344736-2	473620-2
grp10875	AACATTCCACGCTGTCGGTGA	21	dre-miR-181a-1-5p	1	7	-1.29437	7.46293	0.0196514	0.0294893	124	492	148	103	100	83					644902-1	133958-3	2172713-1
grp11920	AACATTCAACGCTGGCGGTGAG	23	dre-miR-181a-1-5p	1	14	-0.071722	6.01719	0.848815	0.868815	51	123	45	66	71	64					55221-8			1360247-1	239614-3
grp3154	GACATTCAACGCTGTCGGTGAG	22	dre-miR-181a-1-5p	2	21	0.0757388	6.32135	0.84904	0.868815	65	158	62	110	107	77					26909-21			161499-3	157316-4
grp8945	ACCATTCAACGCTGTCGGTGAG	21	dre-miR-181a-1-5p	3	20	0.0417746	5.99399	0.926193	0.935533	55	120	49	77	87	64					10492-80			140854-4	228203-3
grp2204	AACATGCAACGCTGTCGGTGAGT	24	dre-miR-181a-1-5p	1	5	0.733552	6.51747	0.0842303	0.107822	54	152	51	120	167	122					254775-2	1032794-1			460091-2
grp1306	AACATTCAACGCTGGCGGTGAGT	21	dre-miR-181a-1-5p	1	14	0.334241	5.49938	0.471261	0.507122	31	74	32	56	73	44					50823-8	165986-2			113045-6
grp1430	AGGACTGTCCAACCTGAGAAT	22	dre-miR-1388-5p	1	21	-1.64449	7.45386	0.00042764	0.00101385	233	463	303	154	72	109	357594-1	357594-1			741107-1
grp7933	ACCCTGTCGAACCGAATTTGT	23	dre-miR-10b-1-5p	1	7	-2.60789	6.2081	5.48e-07	6.65e-06	167	262	78	17	29	33						629757-1	550811-2	872799-1
grp12508	ATCCTGTAGAACCGAATTTGTG	23	dre-miR-10b-1-5p	3	19	-0.985799	7.09058	0.00476761	0.00837818	238	363	120	113	131	110	162996-3	162996-3			64384-6
grp7903	AACCCGTAGCTCCGAACTTGTG	23	dre-miR-100-1-5p	1	9	-1.01055	7.44923	0.0383552	0.0539216	284	358	205	184	140	118	172941-3	172941-3			81365-5
grp1763	AACCCGTAGCTCCGAACTTGT	24	dre-miR-100-1-5p	1	9	-3.26845	5.19675	0.00019752	0.00052065	89	101	44	13	5	6	197559-2	197559-2			28254-20
grp1017	TGAGGTAGTAGATTGACTAGTT	25	dre-let-7e-1-5p	1	16	-0.992487	7.1638	0.0243483	0.0357783	248	361	103	91	159	98	28820-27	28820-27			32416-16
grp13185	TGAGGTAGTAGGTTGTCTAGTTT	22	dre-let-7a-1-5p	1	16	-3.35698	6.44457	5.43e-08	1.81e-06	196	287	104	20	25	12	242141-2	242141-2				613580-1
grp11709	TGGGAATACCAGGTGCTGTAAGCTT	23				-0.990234	9.82702	0.0525977	0.0711964	1001	1473	600	300	542	691	778739-1	778739-1							59794-14
grp11666	CGACAACAGTCTGTAGGCTGTCT	24				2.02484	5.67404	0.132077	0.161011	5	51	28	256	25	56			199791-3	613960-1	207050-2
grp13036	CGGCGACTCTGGACGTGCGC	22				-1.38468	8.02203	0.145782	0.175405	144	407	31	93	46	38					248909-2	356272-1			603350-1
grp11213	GTTGTCGTGGCCGAGTGGTTAAGG	22				0.216423	4.8829	0.869262	0.886971	24	31	2	9	13	34	1215871-1	1215871-1					355222-2
grp8207	AGGGATTGTGGGTTCGTGTCCCATC	23				-4.25981	6.87026	0.00363034	0.00666209	36	183	7	2	1	5	306061-2	306061-2						1466861-1
grp12610	TGCTCAGTAGTCAGTGTAGATCC	23				-0.213925	10.5809	0.50409	0.539551	2025	3905	660	1417	2041	1605	271853-2	271853-2			52049-8
grp1060	TATTGCCCTCGTCCCGGCCTCC	24	dre-miR-92b-3p	1	6	-1.50024	4.55611	0.0310869	0.0444839	40	63	17	23	6	10					650407-1		689828-1
grp7717	TTTTGCACTTGTCCCGGCCTGTTT	21	dre-miR-92a-1-3p	3	20	-2.35091	6.54334	0.00028417	0.00070853	197	247	107	42	31	35	365378-1	365378-1
grp4582	TTTTGCACTTGTCCCGGCCTGTA	21	dre-miR-92a-1-3p	3	20	-2.46354	5.39093	1.29e-06	1.07e-05	102	126	44	16	21	12					319506-1				1274432-1
grp6394	TACTGCACTTGTCCCGGCCTGTT	23	dre-miR-92a-1-3p	4	19	-2.05348	7.26284	1.47e-05	6.26e-05	281	423	153	65	75	63			869424-1		733541-1
grp953	TAATGCACTTGTCCCGGCCTGTA	22	dre-miR-92a-1-3p	4	19	-2.17736	5.49652	7.65e-06	3.78e-05	90	137	35	18	23	14	241004-2	241004-2
grp5318	TAACGGAACCCATAATGCAGCGG	23	dre-miR-462-5p	1	21	-1.08837	6.51392	0.0564056	0.0759233	143	173	108	87	51	71	236966-2	236966-2
grp13379	TATCGGAACCCATAATGCAGCTG	22	dre-miR-462-5p	4	20	-1.31703	10.0542	0.00424268	0.00760015	1496	2333	1102	802	576	619	346682-1	346682-1
grp12630	TGGAAACATCCCCGACTGGAAGCT	22	dre-miR-30d-5p	4	21	0.127903	7.90812	0.674591	0.704481	224	576	161	309	341	320					136622-3				1569849-1
grp12611	TGGAAACATCCTACACTCTCAGCT	22	dre-miR-30c-5p	4	21	-0.43838	6.53611	0.177718	0.208814	130	205	65	99	101	85	480899-1	480899-1
grp113	TGCACAGTGGCTAAGTTCTG	21	dre-miR-27d-3p	3	18	-1.32342	8.90212	0.00041389	0.00099104	670	1705	382	323	371	297	475664-1	475664-1
grp11773	TACACAGTGGCTAAGTTCTGC	21	dre-miR-27b-3p	3	19	0.297902	7.96639	0.373127	0.408097	195	529	180	386	311	348								209756-2	579948-1
grp1007	TTCAAGTAATCCAGGATAGGTTA	20	dre-miR-26b-5p	1	22	-3.53876	7.6919	4.61e-05	0.0001601	145	652	515	55	28	40	136572-4	136572-4
grp9545	AACAGTAAGAGTTTATGTGCTGT	23	dre-miR-2184-1-5p	1	22	-3.97134	6.09029	3.11e-05	0.0001159	52	303	203	19	7	11	1219823-1	1219823-1
grp470	TTCCCTTTGTCGTCCTATGCCT	23	dre-miR-204-2-5p	1	11	-3.55916	6.33088	3.28e-07	4.8e-06	218	326	95	19	15	17			1029726-1			268055-2
grp6408	GTTAAATGTTCAGGACCACTTG	23	dre-miR-203b-3p	4	19	-2.70313	6.08163	2.48e-07	4.27e-06	158	240	71	16	28	25	422597-1	422597-1
grp7218	TAATACTGCCTGGTAATGATGCA	25	dre-miR-200c-3p	1	22	-1.23877	7.79375	0.00179985	0.00357	425	678	179	183	163	162	956471-1	956471-1
grp4383	TAACACTGTCTGGTAACGATGCA	23	dre-miR-200a-3p	1	21	-0.961241	9.27854	0.0168553	0.0257108	714	1911	667	582	480	535	848674-1	848674-1
grp10692	TAACACTGTCTGGTAACGATGCC	23	dre-miR-200a-3p	1	21	-1.2742	5.56867	0.00652283	0.0110897	63	111	55	28	33	35	532755-1	532755-1
grp11826	AACAGTAGTCCGCACATTGGTT	22	dre-miR-199-1-3p	2	9	-0.281571	7.00812	0.318128	0.353083	152	281	101	144	160	125	620471-1	620471-1
grp12057	TGGACGGCGAACTGATAAGGGCT	22	dre-miR-184-1-3p	1	7	-1.45942	6.98356	0.00223264	0.00431452	239	329	80	60	109	58	216011-2	216011-2
grp11221	TTGACGGAGAACTGATAAGGGCA	20	dre-miR-184-1-3p	3	20	-2.3634	6.23941	1.3e-07	3e-06	176	222	95	26	38	33	1248928-1	1248928-1
grp1372	TGTACGGAGAACTGATAAGGGC	22	dre-miR-184-1-3p	4	19	-1.27768	8.56176	0.0006192	0.00138342	728	977	324	219	315	285					58547-7				58331-14
grp10539	AACATTCCTTGCTGTCGGTGGGTT	24	dre-miR-181c-5p	2	6	2.12969	5.93992	0.00028471	0.00070853	32	51	15	151	159	105						766098-1			1336308-1
grp6209	AATATTCATTGCTGTCGGTGGGTT	21	dre-miR-181c-5p	4	21	2.27817	5.40353	2.19e-05	8.76e-05	13	36	7	67	101	80					75555-5			761485-1
grp11825	TGAGATGAAGCCCTGTAGCTC	23	dre-miR-143-1-3p	1	11	0.165438	5.78063	0.650517	0.682901	50	103	35	72	88	46	666306-1	666306-1
grp9514	CATTATTACTTTTGGTCCGCG	23	dre-miR-126a-5p	1	16	-1.1642	6.10496	0.0196126	0.029468	81	162	85	50	46	53	288852-2	288852-2
grp5372	CACTATTACTTTTGGTACGCG	22	dre-miR-126a-5p	4	18	-1.18888	6.19162	0.0122397	0.0193835	107	204	73	64	64	37	404211-1	404211-1
grp1765	TCCCTGAGACCCTTAACCTGTGG	24	dre-miR-125a-2-5p	1	22	-0.0748388	7.06124	0.872232	0.889247	144	248	139	224	117	174	78366-8	78366-8
grp3451	TACCCTGTAGATCCGGATTTGTG	25	dre-miR-10c-5p	1	22	-0.569417	6.94256	0.14136	0.170768	184	328	82	117	137	119	1141527-1	1141527-1
grp1737	TTCCCTGTAGAACCGAATTTGTG	25	dre-miR-10b-1-5p	3	20	-0.950471	7.12588	0.00144863	0.00293635	220	343	126	104	121	124	741929-1	741929-1
grp3435	CCCTGTAGAACCGAATTTGTGA	22	dre-miR-10b-1-5p	1	20	-2.82129	5.55079	1.02e-06	9.16e-06	95	152	55	14	11	16					479470-1		1796893-1
grp7246	ACCCTGTCGAACCGAATTTGTGA	21	dre-miR-10b-1-5p	1	7	-2.76645	5.52897	1.13e-06	9.81e-06	107	153	61	8	20	19	700712-1	700712-1
grp12232	AACCCGTCGATCCGAACTTGTG	22	dre-miR-100-1-5p	1	7	-0.989852	7.1424	0.0201656	0.0301106	229	298	146	135	95	114	1211218-1	1211218-1
grp2061	AATCCGTAGATCCGAACTTGTG	23	dre-miR-100-1-5p	4	19	-1.07893	6.67947	0.0151707	0.0234686	178	225	122	101	75	81	350556-1	350556-1
grp6952	TGAGGTAGTAAGTTGTGTTGTTT	22	dre-let-7h-5p	1	22	-2.21686	6.35738	8.56e-06	4.12e-05	187	285	79	28	46	39	136476-4	136476-4
grp11466	TGTGGTAGTAGGTTGTATAGTTT	21	dre-let-7a-1-5p	4	19	-3.57392	6.04739	5.48e-07	6.65e-06	161	241	62	14	16	7	174086-3	174086-3
grp13336	TTTGGTAGTAGGTTGTATAGTT	20	dre-let-7a-1-5p	4	19	-1.78438	4.8921	4.11e-05	0.00014747	55	98	24	16	18	14	1006742-1	1006742-1
grp6835	GAATACCAGGTGCTGTAAGCTT	22				-0.588177	9.73388	0.213157	0.246124	883	1200	700	424	821	728								143952-4	23122-46
grp12327	GCGGCGACTCTGGACGTGCGCCG	21				-1.41954	9.70556	0.0960532	0.121405	513	1804	169	317	162	245	1032704-1	1032704-1
grp10390	CGGGACTTTGGGGGCGAGATG	24				2.22537	5.63197	0.00011272	0.00032884	26	43	6	84	125	110							2188845-1		1488408-1
grp8584	GCGGCGACTCTGGACGTGCGC	24				-1.50129	7.2146	0.127405	0.156426	104	267	13	55	21	29					494621-1		672612-1
grp12574	AATACCAGGTGCTGTAAGCTT	22				-0.611706	6.84978	0.254383	0.290931	111	141	101	51	98	103								261649-2	7643-166
grp7408	CAGAGCTTGGCTGATTGGTGAAC	20				1.86762	4.55956	0.00194756	0.00380306	11	10	11	43	66	25	948838-1	948838-1
grp12265	GCGGCGACTCTGGACGTGCGCCGGG	23				-1.44295	5.83427	0.0287944	0.0415497	74	146	28	33	29	20			343662-2	672496-1
grp11536	TACTGCACTTGTCCCGGCCTGTTT	21	dre-miR-92a-1-3p	4	19	-2.54303	8.13984	2.36e-05	9.29e-05	492	747	333	104	90	78						1045201-1
grp12979	TACTGCACTTGTCCCGGCCTGTA	24	dre-miR-92a-1-3p	4	19	-2.24721	7.07844	1.23e-05	5.52e-05	286	406	126	50	70	48					417281-1
grp5074	TAGTGCACTTGTCCCGGCCTGT	22	dre-miR-92a-1-3p	4	19	-1.06865	9.33251	0.00170622	0.00340113	1125	1558	505	522	546	415									1771616-1
grp12041	TAACGGACCCCATAATGCAGCTG	23	dre-miR-462-5p	1	7	-1.21212	11.1904	0.00610794	0.0104434	2857	5011	2500	1763	1504	1314					198581-2
grp9694	TAACGGCACCCCTAATGCAGCTG	24	dre-miR-462-5p	1	6	-1.10935	8.6207	0.0190203	0.0286137	493	890	394	308	271	246					206159-2
grp2746	TTACGGAACCCATAATGCAGCTG	22	dre-miR-462-5p	3	21	-1.38042	10.5862	0.00360744	0.00663019	2083	3029	1716	1146	727	847					131517-3
grp7575	TGGCAAGATGTTGGCATAGCTGT	25	dre-miR-31-5p	1	22	0.463494	7.13192	0.282039	0.317724	173	279	34	213	278	114					417953-1
grp3441	TACACAGTGGCTAAGTTCTG	23	dre-miR-27d-3p	3	18	-1.3735	7.43391	0.00056757	0.00128237	237	578	135	99	128	106								257149-2
grp839	TGCACAGTGGCTAAGTTCTGC	21	dre-miR-27b-3p	3	19	0.239614	9.35274	0.45521	0.490729	570	1434	479	992	894	883									1127176-1
grp966	AGGACTTAGCTCACTCTGTGA	23	dre-miR-27a-5p	1	21	-2.73707	8.49657	5.08e-05	0.00017297	565	894	426	87	117	87									1343372-1
grp6593	AGCTACCTCTGGCTACTGGGTCTC	24	dre-miR-222a-3p	1	6	0.252943	7.2976	0.528659	0.562344	167	270	80	196	213	180					413782-1
grp7310	TAGCTTATCCGACTGGTGTTGGCT	22	dre-miR-21-1-5p	1	9	2.05387	7.45195	2.78e-05	0.00010593	67	158	50	356	433	302					50115-9
grp1256	TAGCTTCTCCGCCTGGTGTTGGC	21	dre-miR-21-1-5p	1	6	2.91776	7.15499	8.75e-06	4.14e-05	53	59	17	317	343	292					51712-8
grp1688	TAGCTTCTCAGACTGGTGTTGGCT	23	dre-miR-21-1-5p	1	6	2.00324	6.49947	3.42e-05	0.00012584	40	85	20	193	207	140					149866-3
grp12495	TTGCTTATCAGACTGGTGTTGGCT	21	dre-miR-21-1-5p	3	21	2.306	6.72401	0.00012602	0.00035979	45	90	18	234	262	194									715321-1
grp3799	TTTCTTATCAGACTGGTGTTGGC	25	dre-miR-21-1-5p	4	20	3.03087	8.32448	2.36e-06	1.65e-05	100	152	47	889	847	626					209506-2
grp1253	TAGCTTCTCAGCCTGGTGTTGGC	21	dre-miR-21-1-5p	1	6	2.79076	10.0462	1.39e-06	1.12e-05	441	380	155	2123	2737	2085					44823-10
grp13762	TTGCTTATCCGACTGGTGTTGGC	22	dre-miR-21-1-5p	3	7	3.32753	7.23653	2.91e-09	3.89e-07	35	67	23	476	352	374					472339-1
grp10900	TCCCCTTTGTCATCCTATGCCT	23	dre-miR-204-2-5p	3	20	-3.6398	10.4373	3.64e-08	1.46e-06	3602	5673	1360	240	349	217									1306658-1
grp5679	TGAAATGTTCAGGACCACTTGAA	23	dre-miR-203b-3p	1	22	-2.63229	8.09585	8.65e-06	4.12e-05	527	795	361	88	63	117								203195-2
grp4486	TGAAATGTTCAGGACCACTT	22	dre-miR-203b-3p	1	20	-2.3088	5.58828	4.1e-05	0.00014747	95	184	45	18	21	21								1462055-1
grp5301	GTGAAATGTTCAGGACCCCTTG	21	dre-miR-203b-3p	2	16	-2.46875	6.05843	2.93e-06	1.92e-05	148	230	75	24	29	26									1655329-1
grp4025	GTGAAATGTTCAGGACCACTTA	23	dre-miR-203b-3p	2	20	-3.98442	5.19441	7.02e-06	3.59e-05	100	126	60	6	5	7				748277-1
grp5102	TTGACGGAGAACTGATAAGGGCT	22	dre-miR-184-1-3p	3	20	-1.92059	6.44711	5.68e-05	0.00018958	147	217	90	28	41	50									322644-2
grp11520	TGGAGGGAGAACTGATAAGGGC	24	dre-miR-184-1-3p	1	4	-1.2742	5.57128	0.00501645	0.00877053	83	134	39	28	44	30					460007-1
grp4804	TAGGGCACTGGTAGAATTCACTG	24	dre-miR-183-5p	4	19	-1.05373	5.22106	0.00748701	0.0125165	49	119	42	29	29	38					449328-1
grp7568	TGTGGCAATGGTAGAACTCACA	23	dre-miR-182-5p	3	20	-0.657077	6.20157	0.0787264	0.101752	95	201	66	74	76	69						900106-1
grp2753	TCTGGCAATGGTAGAACTCACAC	22	dre-miR-182-5p	3	21	-0.834855	6.07045	0.0177155	0.0268864	96	155	64	50	66	60									551114-1
grp859	AACATTCCTTGCTGTCGGTGGGT	25	dre-miR-181b-1-5p	1	7	1.26312	6.96925	0.00320306	0.00601574	86	165	51	266	277	156					146441-3
grp8818	AACATTCATTGGTGTCGGTGGGT	24	dre-miR-181b-1-5p	1	11	1.43927	4.85125	0.0136702	0.0213397	16	41	3	36	59	45					150302-3
grp6503	AACATGCAACGCTGTCGGTGAG	21	dre-miR-181a-1-5p	1	5	-0.147775	6.99916	0.710064	0.736408	108	254	112	149	150	127					280455-1
grp13269	AACAGTCAACGCTGTCGGTGAG	24	dre-miR-181a-1-5p	1	4	-0.15231	6.95533	0.677105	0.706493	105	275	105	147	139	135									1635939-1
grp3874	AACATTCAACGGTGTCGGTGAGT	25	dre-miR-181a-1-5p	1	11	0.637201	8.27941	0.101889	0.128241	226	564	189	455	559	442					120704-3
grp7875	AACAGTCAACGCTGTCGGTGAGT	23	dre-miR-181a-1-5p	1	4	0.620475	6.54166	0.109752	0.137706	69	173	49	132	168	120					81244-5
grp3568	TGAGAACTGAATTCCATAGATGA	23	dre-miR-146a-5p	1	22	-2.76071	7.04019	6.36e-07	6.98e-06	183	483	191	41	38	43									1740601-1
grp2095	AGGACTGTCCAACCTGAGAATGT	22	dre-miR-1388-5p	1	22	-1.52563	7.07803	2.56e-06	1.76e-05	241	364	161	95	81	90					648575-1
grp4409	TACCCTGTAGACCCGAATTTG	24	dre-miR-10a-5p	1	11	-1.87049	4.51805	0.00030276	0.00074881	43	68	24	15	13	8									929312-1
grp1271	ACCCGTAGATCCGAACTTGTGG	25	dre-miR-100-1-5p	1	21	-1.51601	7.32622	0.00990098	0.0160179	119	395	319	153	81	87							2221339-1
grp9574	TGTGGTAGTAGGTTGTGTGGTT	22	dre-let-7b-1-5p	4	19	-1.4283	5.07829	0.00532393	0.00923429	81	101	14	14	35	19						838836-1
grp4224	GGAATACCAGGTGCTGTAAGCTT	21				-0.731698	9.86205	0.163682	0.194049	987	1181	784	439	610	849									72987-11
grp3614	CTCGGATCGGCCCCGCCGGGGC	23				1.21221	7.01621	0.185083	0.216621	65	52	144	307	400	139							1943144-1
grp13936	CGGCGACTCTGGACGTGCGCC	23				-1.97237	8.61077	0.0439042	0.0607282	200	756	64	109	45	47					688677-1
grp1500	GAATACCAGGTGCTGTAAGCTTT	23				0.649637	7.10414	0.274927	0.310877	112	140	50	106	172	189									164022-4
grp6091	GGGAATACCAGGTGCTGTAAGCTT	23				-0.782336	7.58958	0.142436	0.171888	187	304	132	98	116	146									116293-6
grp8117	CTCAGTGTTCAGACTACCTGTTCT	24				0.435932	5.63999	0.296921	0.332308	34	95	35	80	61	70			1159032-1
grp11764	TACGACCTCAGATCAGACGAGA	25				-0.534168	5.91711	0.260179	0.296713	83	111	70	71	56	65									148546-5
grp4173	CGGCGTCCGGTGAGCTCTCGTCGGC	21				0.576349	5.30596	0.28167	0.317605	44	45	22	68	84	24									402864-2
grp9473	ATACCAGGTGCTGTAAGCTT	23				-0.553698	6.92345	0.246276	0.282735	165	237	74	62	156	102									8147-155
grp2032	GGCGGCGACTCTGGACGTGC	23				-1.6432	6.4441	0.166793	0.197328	34	84	11	23	5	6						1028438-1
grp323	TTGGAATACCAGGTGCTGTAAGCTT	21				-0.850902	4.92999	0.15655	0.187051	34	45	30	10	23	31									1466224-1
grp10349	TCGGGCTGAGGTGCGAAGCGGG	25				-1.67852	4.08076	0.293064	0.32891	10	13	1	1	0	5									638466-1
grp7766	ACCGGAACGGACTGTCCTCAGT	22				-5.14367	7.22348	0.00176999	0.0035224	99	311	7	1	6	2							1835401-1
grp3896	CGCGGCCCGGGTTCGATTCCC	22				-3.27362	5.50693	0.0280784	0.0407119	40	56	3	0	1	7							1161428-1
grp11843	ACCATCGACCGTTGACTGTGCC	22				2.06738	8.57552	0.0117277	0.0186581	53	315	184	1230	477	647					86175-4
grp9519	AAGTTCTGTGATACACTCAGACT	22				0.00815865	7.7973	0.993902	0.994729	101	444	319	548	152	223					520579-1
grp12288	TATTGCCCTTGTCCCGGCCTGTAT	23	dre-miR-92a-1-3p	1	6	-2.5423	9.01545	0.00021992	0.00056606	724	1505	594	148	191	141
grp13179	TATTGCCCTTGTCCCGGCCTGTTT	21	dre-miR-92a-1-3p	1	6	-2.76658	7.3176	5.66e-06	3.07e-05	243	513	184	47	50	37
grp2787	TATTGCACTTGGCCCGGCCTGTAT	21	dre-miR-92a-1-3p	1	11	-2.29025	6.25558	0.00030365	0.00074945	118	199	84	26	31	25
grp4893	TTTTGCACTTGTCCCGGCCTGTAT	24	dre-miR-92a-1-3p	3	20	-2.39475	7.97639	0.00016104	0.00043994	392	668	349	104	95	78
grp5822	TACTGCACTTGTCCCGGCCTGTAT	23	dre-miR-92a-1-3p	4	19	-2.42026	9.66551	0.00014604	0.0004054	1202	2120	944	274	261	263
grp482	TAGTGCACTTGTCCCGGCCTGTAT	23	dre-miR-92a-1-3p	4	19	-2.50857	9.31415	9.97e-05	0.00029817	1019	1630	766	204	235	176
grp3944	TACTGCACTTGTCCCGGCCTGTAA	22	dre-miR-92a-1-3p	4	19	-1.92767	7.96185	0.00049826	0.00115618	376	612	282	103	120	115
grp4071	TAGTGCACTTGTCCCGGCCTGTAA	20	dre-miR-92a-1-3p	4	19	-1.92056	7.58132	0.00015743	0.00043104	278	492	237	91	91	88
grp8067	TAATGCACTTGTCCCGGCCTGTAT	21	dre-miR-92a-1-3p	4	19	-2.48895	8.05322	0.00010896	0.00032021	410	719	321	82	108	73
grp8032	TAGTGCACTTGTCCCGGCCTGTTT	24	dre-miR-92a-1-3p	4	19	-2.52627	7.78667	6.73e-05	0.00021758	359	558	282	80	67	66
grp648	TAGTGCACTTGTCCCGGCCTGTA	22	dre-miR-92a-1-3p	4	19	-2.13842	6.74708	8.2e-05	0.00025349	220	354	108	51	57	41
grp12779	TAGTGCACTTGTCCCGGCCTGTT	25	dre-miR-92a-1-3p	4	19	-2.32274	6.85905	6.93e-06	3.58e-05	232	361	126	49	49	42
grp4618	TAATGCACTTGTCCCGGCCTGTTT	24	dre-miR-92a-1-3p	4	19	-2.62887	6.4833	0.00015124	0.00041599	166	252	95	35	29	18
grp12238	TACTGCACTTGTCCCGGCCTGTAG	24	dre-miR-92a-1-3p	4	19	-2.42985	4.46516	0.00012714	0.00036214	39	57	28	6	14	4
grp8260	TACTGCCCTTGTCCCGGCCTGT	21	dre-miR-92a-1-3p	4	3	-1.14627	5.00426	0.012578	0.0198409	44	99	26	23	33	16
grp13539	AGCTACGGCCCGCGTCGGGACCTCC	22	dre-miR-738-3p	1	23	-3.59959	9.05379	0.00318855	0.00599788	248	828	64	37	23	14
grp12993	CGCGTCGGGACCTCCGTCTGGCG	23	dre-miR-738-3p	1	13	-0.213187	4.98837	0.82891	0.852309	22	46	11	21	19	22
grp3721	CGCGTCGGGACCTCCGTCTGGCGTC	23	dre-miR-738-3p	1	13	-2.35067	6.00256	0.0486903	0.066431	45	134	2	8	6	12
grp13950	CAGCTACGGCCCGCGTCGGGACCT	22	dre-miR-738-3p	2	23	-1.427	5.44045	0.221905	0.255978	7	49	8	13	3	3
grp5668	CAGCTACGGCCCGCGTCGGGACCTC	25	dre-miR-738-3p	2	23	-2.1349	6.53943	0.0911157	0.115895	32	108	5	11	7	7
grp3424	AGCTACGGCCCGCGTCGGGACC	25	dre-miR-738-3p	1	22	-0.457705	6.47421	0.616092	0.65074	21	123	23	47	22	31
grp10641	AGCTACGGCCCGCGTCGGGACCTC	24	dre-miR-738-3p	1	23	-4.0684	5.76207	0.00541597	0.00936689	27	88	3	3	1	1
grp8619	CAGCTACGGCCCGCGTCGGGACC	24	dre-miR-738-3p	2	22	0.144731	5.39829	0.884387	0.897832	23	77	3	22	12	50
grp11564	AATGACCCGTTTTCTCCCGGATCGC	24	dre-miR-731-5p	1	6	-0.324949	5.69383	0.425569	0.461673	53	129	37	67	53	43
grp12856	AACGACACGTTTTCTCCCGGATCGC	24	dre-miR-731-5p	4	21	-0.640596	6.29232	0.0817463	0.105202	141	190	57	96	68	74
grp11934	AACGACACGTTTTCTCCCGGATCGT	22	dre-miR-731-5p	4	21	-0.810659	5.90611	0.0250769	0.0367143	81	155	41	42	55	51
grp6730	AAGGACACGTTTTCTCCCGGAT	22	dre-miR-731-5p	4	19	-1.67456	5.93868	0.00207668	0.00402607	85	166	65	33	23	39
grp4912	AAAGACACGTTTTCTCCCGGAT	24	dre-miR-731-5p	4	19	-1.87261	4.38113	0.00456841	0.00807533	24	64	19	10	9	8
grp8688	AATGACACGTTTTCTCCCGGATC	23	dre-miR-731-5p	1	23	-0.728974	11.6794	0.0948018	0.120202	4023	7939	2707	3738	2315	2365
grp4878	AATGACACGTTTTCTCCCGGATCGC	25	dre-miR-731-5p	1	24	-0.476045	9.70268	0.179167	0.210106	1271	2058	604	1099	758	804
grp6807	AATGACACGTTTTCTCCCGGATCGT	23	dre-miR-731-5p	1	24	-0.491956	9.29328	0.101219	0.127532	837	1507	458	660	675	562
grp1458	AATGACACGTTTTCTCCCGGAT	23	dre-miR-731-5p	1	22	-1.92264	9.48293	0.00053137	0.00121262	1106	2227	669	404	305	281
grp12235	AATGACCCGTTTTCTCCCGGATCG	23	dre-miR-731-5p	1	6	-0.699134	8.54289	0.0733218	0.0956245	514	940	259	374	297	310
grp11801	AATGACCCGTTTTCTCCCGGATC	23	dre-miR-731-5p	1	6	-0.799218	7.45596	0.0781468	0.101111	195	462	138	177	119	127
grp11330	ATGACACGTTTTCTCCCGGATCG	22	dre-miR-731-5p	1	23	-1.95031	7.59448	1.82e-05	7.53e-05	305	355	234	109	89	53
grp3716	AATGACACGTTTTCTCCCGGATT	22	dre-miR-731-5p	1	22	-2.34336	7.12132	0.00093033	0.00197572	171	404	155	56	28	52
grp10458	AATGACACGTTTTCTCCCGGATCT	23	dre-miR-731-5p	1	23	-1.37639	5.60866	0.0044001	0.00783543	69	152	42	39	30	25
grp8062	ATTGACACGTTTTCTCCCGGATCG	20	dre-miR-731-5p	3	22	-0.910409	7.69907	0.0136208	0.0212903	296	526	179	190	154	166
grp2878	ATTGACACGTTTTCTCCCGGATC	21	dre-miR-731-5p	3	21	-0.714228	6.71415	0.11421	0.142112	110	250	93	113	75	77
grp3927	AACGACACGTTTTCTCCCGGATCG	25	dre-miR-731-5p	4	21	-0.796586	9.3023	0.0257751	0.0376906	886	1594	503	635	514	483
grp2952	AAGGACACGTTTTCTCCCGGATCG	22	dre-miR-731-5p	4	21	-0.771045	9.16295	0.0317883	0.0454335	817	1427	457	619	446	440
grp3369	AACGACACGTTTTCTCCCGGATC	22	dre-miR-731-5p	4	20	-0.695552	8.29954	0.130634	0.159737	374	786	252	358	233	230
grp11254	AAGGACACGTTTTCTCCCGGATC	25	dre-miR-731-5p	4	20	-0.74289	8.14091	0.110756	0.138676	329	699	242	323	210	191
grp9425	AAAGACACGTTTTCTCCCGGATCG	24	dre-miR-731-5p	4	21	-0.879834	7.68117	0.0323906	0.0461298	324	517	164	202	152	166
grp2155	AAAGACACGTTTTCTCCCGGATC	21	dre-miR-731-5p	4	20	-0.710965	6.71126	0.150514	0.180557	138	217	90	117	67	83
grp5298	TTCAGTCATTGTTTCTCGTAGT	23	dre-miR-725-3p	1	16	-2.23123	8.37036	7.03e-07	7.16e-06	608	1541	336	146	149	173
grp2133	TTCAGTCCTTGTTTCTAGTAGT	20	dre-miR-725-3p	1	7	-2.33928	7.31184	3.13e-07	4.71e-06	295	742	175	63	68	83
grp2803	TTCAGTCATTGTTTCTAGTAGTT	23	dre-miR-725-3p	1	22	-2.52977	7.05719	7.13e-09	7.49e-07	266	535	135	46	46	56
grp522	TTCAGTCATTGTTTCTAGTAGTA	23	dre-miR-725-3p	1	22	-2.17498	5.68953	2.38e-06	1.65e-05	85	196	47	20	23	23
grp6651	TTCAGTCATTGTTTCTAGTTGT	23	dre-miR-725-3p	1	19	-3.06311	6.75104	0.207105	0.24029	585	5	283	0	156	1
grp12686	TCCAGTCATTGTTTCTAGTAGT	22	dre-miR-725-3p	3	20	-2.42194	9.16882	1.76e-07	3.58e-06	1101	2749	589	238	244	252
grp5105	TGCAGTCATTGTTTCTAGTAGT	22	dre-miR-725-3p	3	20	-2.33346	8.7992	3.83e-08	1.46e-06	807	2141	406	199	190	190
grp4829	TACAGTCATTGTTTCTAGTAGT	23	dre-miR-725-3p	3	20	-2.50404	7.35843	7.91e-08	2.26e-06	302	797	164	64	71	62
grp13222	TCCAGTCATTGTTTCTCGTAGT	20	dre-miR-725-3p	3	14	-2.07571	4.96339	0.00013335	0.00037537	65	129	23	16	17	13
grp11645	TGCAGTCATTGTTTCTAGTAG	21	dre-miR-725-3p	3	19	-2.35132	4.77184	0.00028287	0.00070688	38	105	30	11	10	10
grp8375	TTTAGTCATTGTTTCTAGTAGT	23	dre-miR-725-3p	4	19	-2.35959	6.61925	2.62e-06	1.78e-05	212	480	111	46	47	48
grp844	TAACGGCCCCCATAATGCAGCTG	23	dre-miR-462-5p	1	6	-0.958867	5.79949	0.0650341	0.0859967	66	118	54	51	50	24
grp13687	TCCACAGTGGTTAAGTTCTGCCT	23	dre-miR-27c-1-3p	3	18	-1.33943	7.63299	0.064814	0.0858001	80	553	358	216	84	108
grp4256	TGCACAGTGGTTAAGTTCTGCCT	25	dre-miR-27c-1-3p	3	18	-1.43229	7.17499	0.0462076	0.0634761	62	382	274	140	58	85
grp6833	TACACAGTGGTTAAGTTCTGCCT	22	dre-miR-27c-1-3p	3	18	-1.31503	5.70183	0.0673669	0.0888858	22	139	108	60	25	32
grp1601	TTCACAGTGGTTAAGTTCTT	21	dre-miR-27c-1-3p	1	19	-2.06564	4.73554	0.00100962	0.00211791	32	79	39	15	12	9
grp4050	TTCACAGTGGTTAAGTTCTGT	21	dre-miR-27c-1-3p	1	20	-2.30789	4.93952	0.00042311	0.00100709	28	109	51	10	17	11
grp10243	GTTCACAGTGGTTAAGTTCTG	24	dre-miR-27c-1-3p	2	20	-1.90921	7.49288	0.00028949	0.00071893	264	524	213	92	86	84
grp7209	TCCACAGTGGTTAAGTTCTG	20	dre-miR-27c-1-3p	3	18	-1.70175	8.64805	0.00078445	0.00170291	407	1302	461	219	202	209
grp6842	TGCACAGTGGTTAAGTTCTG	24	dre-miR-27c-1-3p	3	18	-1.71392	8.19924	0.00064529	0.00143107	327	898	355	127	169	172
grp11297	TACACAGTGGTTAAGTTCTG	22	dre-miR-27c-1-3p	3	18	-1.49354	6.76229	0.0035741	0.00659897	109	342	116	71	65	54
grp5130	TTTACAGTGGTTAAGTTCTG	21	dre-miR-27c-1-3p	4	17	-1.58044	6.02867	0.00167357	0.00334714	78	237	57	43	40	29
grp12596	TTCACAGTGGTTAAGTTCTGCC	21	dre-miR-27c-1-3p	1	20	0.680928	10.0072	0.266257	0.302782	304	1832	883	2327	1147	1280
grp6241	TTCACAGTGGTTAAGTTCTGCCT	24	dre-miR-27c-1-3p	1	20	-1.29165	10.2797	0.0551689	0.0743419	534	3240	2185	1281	549	734
grp13458	TTCACAGTGGTTAAGTTCTGCCA	25	dre-miR-27c-1-3p	1	20	-1.31157	7.26738	0.0530672	0.0717511	79	416	247	155	76	77
grp6551	TTCACAGTGGTTAAGTTCTGCCC	23	dre-miR-27c-1-3p	1	20	0.163314	4.93276	0.813717	0.838122	10	61	37	62	26	35
grp1589	TCCACAGTGGTTAAGTTCTGCC	22	dre-miR-27c-1-3p	3	18	0.526108	7.37738	0.391078	0.426953	64	280	161	359	175	208
grp4947	TGCACAGTGGTTAAGTTCTGCC	22	dre-miR-27c-1-3p	3	18	0.962003	6.88948	0.128413	0.157342	28	159	98	269	147	159
grp13798	TCCACAGTGGTTAAGTTCTGC	21	dre-miR-27c-1-3p	3	18	-0.317762	7.16689	0.463939	0.49969	99	361	148	180	121	165
grp8416	TACACAGTGGTTAAGTTCTGC	25	dre-miR-27c-1-3p	3	18	-0.398821	5.37614	0.427805	0.463681	28	88	41	45	33	39
grp13211	TTTACAGTGGTTAAGTTCTGC	22	dre-miR-27c-1-3p	4	17	-0.199269	4.68174	0.688485	0.717744	21	50	27	30	25	31
grp7831	TCCACAGTGGCTAAGTTCTGCT	25	dre-miR-27b-3p	3	19	-0.699793	7.7351	0.140726	0.170345	134	713	212	216	215	163
grp3187	TGCACAGTGGCTAAGTTCTGCT	22	dre-miR-27b-3p	3	19	-0.720581	7.22275	0.128768	0.157616	135	451	157	161	137	127
grp7647	TACACAGTGGCTAAGTTCTGCT	22	dre-miR-27b-3p	3	19	-0.64016	5.84946	0.271455	0.30811	38	172	56	59	43	54
grp7675	TTCAAGTCATCCAGGATAGGTT	23	dre-miR-26b-5p	1	7	-2.83509	7.78811	1.83e-05	7.53e-05	222	747	386	72	69	53
grp12150	TTCAAGTAATCCAGGATCGGTT	24	dre-miR-26b-5p	1	17	-2.7897	5.9558	9.66e-05	0.00029166	59	204	105	19	14	20
grp9607	TCCAAGTAATCCAGGATAGGTT	22	dre-miR-26b-5p	3	20	-2.96504	9.5323	7.6e-06	3.78e-05	762	2576	1324	220	184	199
grp12334	TGCAAGTAATCCAGGATAGGTT	23	dre-miR-26b-5p	3	20	-3.21797	9.05263	8.61e-07	8.16e-06	583	1812	900	142	117	99
grp78	TACAAGTAATCCAGGATAGGTT	20	dre-miR-26b-5p	3	20	-3.08595	7.67227	3.27e-06	2.1e-05	211	722	361	54	43	55
grp4121	TCCAAGTAATCCAGGATAGGTA	24	dre-miR-26b-5p	3	19	-3.99173	4.16631	1.67e-06	1.24e-05	22	81	41	2	5	2
grp3917	TTTAAGTAATCCAGGATAGGTT	23	dre-miR-26b-5p	4	19	-3.0262	6.9631	1.09e-05	5.04e-05	129	451	245	37	31	35
grp6711	TGCAAGTCATCCAGGATAGGCT	21	dre-miR-26a-1-5p	3	5	-2.20768	5.50824	0.0002152	0.00055628	72	111	69	24	15	18
grp447	TGCAAGTAATCCAGGATAGGCTT	23	dre-miR-26a-1-5p	3	20	-2.61803	6.60138	2.28e-05	9.01e-05	137	299	130	25	36	31
grp558	TACAAGTAATCCAGGATAGGCTT	24	dre-miR-26a-1-5p	3	20	-2.84905	5.20422	4.8e-07	6.34e-06	69	118	43	8	12	11
grp8232	TGTAAGTAATCCAGGATAGGCT	20	dre-miR-26a-1-5p	4	19	-1.91883	5.7689	0.00033453	0.00081563	91	160	63	30	24	27
grp4075	AAGCTGCCAGCTGAAGCACT	22	dre-miR-22a-3p	1	16	-2.56878	6.18147	4.71e-06	2.73e-05	136	277	89	28	26	26
grp8296	AAGCTGCCAGCTGAAGCACTGT	22	dre-miR-22a-3p	1	16	-1.24836	9.55624	0.00016513	0.00044906	1154	3351	644	651	690	553
grp6538	AAGCTGCCAGCTGAAGAACT	23	dre-miR-22a-3p	1	20	-2.56181	9.77834	1.09e-07	2.56e-06	1670	3029	1121	312	347	305
grp2425	AAGCTGCCAGCTGAAGACCTGT	24	dre-miR-22a-3p	1	17	-1.0075	6.96962	0.0112452	0.0179744	165	442	110	139	128	61
grp4857	AAGCTGCCAGCTGAAGAACTGC	23	dre-miR-22a-3p	1	21	-0.772769	6.80065	0.0200664	0.0299998	165	247	101	99	130	75
grp4296	AAGCTGCCAGCTGAAGAACTGTT	22	dre-miR-22a-3p	1	22	-2.12279	6.60171	1.4e-09	2.8e-07	260	343	100	49	71	38
grp10979	AAGCTGCCAGCTGAAGAACTGA	23	dre-miR-22a-3p	1	21	-2.53211	5.51876	1.33e-05	5.84e-05	79	151	77	19	18	17
grp200	ATGCTGCCAGCTGAAGAACTGT	22	dre-miR-22a-3p	3	20	-1.22269	8.09162	1.89e-05	7.74e-05	452	794	245	192	230	190
grp3882	AATCTGCCAGCTGAAGAACTGT	22	dre-miR-22a-3p	4	19	-0.899416	7.31326	0.00501682	0.00877053	269	402	158	146	186	115
grp13908	AGCTACATCTGAATACTGGGTCT	23	dre-miR-222b-3p	1	22	-1.27241	6.4861	0.0070475	0.0118643	101	214	113	81	53	47
grp11464	AGCTACATCTGAATACTGGGT	20	dre-miR-222b-3p	1	21	-1.59023	5.81931	0.00078484	0.00170291	79	156	61	28	39	30
grp12772	ATCTACATCTGGCTACTGGGTCTC	22	dre-miR-222a-3p	3	22	0.509635	6.19187	0.208105	0.241024	83	119	35	107	122	97
grp4349	AGTTACATCTGGCTACTGGGTCTC	23	dre-miR-222a-3p	4	21	0.652	6.44446	0.0837136	0.107389	92	161	38	135	147	142
grp413	AACAGTAAGAGGTTATGTGCTG	22	dre-miR-2184-1-5p	1	11	-4.56701	4.47731	1.74e-08	8.73e-07	25	123	38	2	4	1
grp8360	AACAGTAAGCGTTTATGTGCTG	23	dre-miR-2184-1-5p	1	9	-3.47166	6.65376	2.54e-07	4.3e-06	120	433	160	23	26	13
grp1199	AACAGTCAGAGTTTATGTGCTG	23	dre-miR-2184-1-5p	1	6	-3.81263	6.59257	2.64e-07	4.34e-06	123	445	188	21	10	20
grp6035	AACAGTACGAGTTTATGTGCTG	23	dre-miR-2184-1-5p	1	7	-3.48614	6.46564	9.09e-08	2.44e-06	97	425	156	21	19	17
grp2414	ATAGCTTCTCAGACTGGTGTTGGC	23	dre-miR-21-1-5p	2	6	3.19857	6.43865	1.56e-06	1.22e-05	26	26	9	170	223	172
grp5251	ACAGCTTATCAGACTGGTGTTGGC	22	dre-miR-21-1-5p	3	22	3.47527	8.16273	1.05e-06	9.35e-06	82	91	23	633	859	625
grp11381	AGAGCTTATCAGACTGGTGTTGGC	21	dre-miR-21-1-5p	3	22	3.65372	8.00377	4.71e-07	6.29e-06	48	82	26	610	771	528
grp13903	AAAGCTTATCAGACTGGTGTTGGC	23	dre-miR-21-1-5p	3	22	3.61641	6.75628	1.89e-06	1.38e-05	18	35	9	225	291	205
grp8611	ATTGCTTATCAGACTGGTGTTGGC	22	dre-miR-21-1-5p	4	21	3.41784	5.70327	4.6e-05	0.0001601	13	16	6	140	142	96
grp3213	TAGCTTATCCGGCTGGTGTTGGC	22	dre-miR-21-1-5p	1	9	3.23302	7.02644	2.61e-07	4.34e-06	33	59	14	321	346	266
grp3387	TTGCTTATCAGGCTGGTGTTGGC	22	dre-miR-21-1-5p	3	9	3.20357	6.01924	7.65e-07	7.72e-06	21	23	5	169	145	121
grp10916	TTGCTTATCAGCCTGGTGTTGGC	23	dre-miR-21-1-5p	3	9	2.63618	5.06246	2.91e-05	0.00010954	13	10	7	70	81	51
grp3318	TATCTTATCCGACTGGTGTTGGC	21	dre-miR-21-1-5p	4	6	3.66408	6.27802	6.57e-06	3.46e-05	14	36	5	232	181	190
grp10187	TTTTTCATTCCACCGGAGTCTGT	22	dre-miR-205-5p	4	19	-1.93358	4.97303	0.00137375	0.00279399	41	98	38	17	16	12
grp1144	TCCTTCATTCCCCCGGCGTCTGT	20	dre-miR-205-5p	1	11	-2.19668	5.00409	0.00042012	0.00100395	51	90	38	19	8	11
grp4272	TCTCCCTTTGTCATCCTATGCCT	22	dre-miR-204-2-5p	3	21	-3.27272	5.71775	3.18e-07	4.72e-06	153	208	54	8	19	14
grp12733	TGTCCCTTTGTCATCCTATGCCT	21	dre-miR-204-2-5p	3	21	-3.31812	5.77637	9.16e-07	8.47e-06	168	205	53	7	19	15
grp3880	TTCCCCTTTGTCATCCTATGCCT	22	dre-miR-204-2-5p	4	20	-3.73466	4.96401	3.15e-08	1.31e-06	94	129	35	6	5	7
grp10548	TTCCCTTTGTCCTCCTCTGCCT	22	dre-miR-204-2-5p	1	11	-3.61927	5.59085	1.24e-06	1.05e-05	121	225	46	5	20	5
grp3628	TTCCCGTTGTCATCCTATGCCT	23	dre-miR-204-2-5p	1	5	-3.7805	4.7382	2.94e-07	4.63e-06	69	113	26	1	8	5
grp6688	TTTCCCTTTGTCATCCTATGCCT	22	dre-miR-204-2-5p	2	22	-3.3479	9.37659	1.72e-08	8.73e-07	1741	2550	679	156	205	109
grp13938	TGCCCTTTGTCATCCTATGCCT	23	dre-miR-204-2-5p	3	20	-3.77727	10.1024	7.6e-09	7.49e-07	2870	4470	1115	188	238	157
grp2433	TACCCTTTGTCATCCTATGCCT	21	dre-miR-204-2-5p	3	20	-3.79649	8.51449	8.1e-09	7.49e-07	897	1516	380	59	78	52
grp8127	TCCCCTTTGTCATCCTCTGCCT	22	dre-miR-204-2-5p	3	14	-3.80641	6.50377	1.94e-07	3.78e-06	268	363	89	12	17	19
grp6837	TGAAATGTTCAGGACCACTTGTA	23	dre-miR-203b-3p	1	21	-2.95774	8.71895	1.08e-05	4.97e-05	820	1142	578	71	107	155
grp11447	TGAAATGTTCAGGACCCCTTGTT	21	dre-miR-203b-3p	1	16	-3.29534	5.83813	3.69e-06	2.27e-05	114	181	73	9	14	14
grp7161	TGAAATGTTCAGGACCACTTGTAG	24	dre-miR-203b-3p	1	21	-3.09396	4.95673	0.00010713	0.00031639	63	89	49	7	7	10
grp9638	GTGAAATGTTCAGGACCACTTGTT	22	dre-miR-203b-3p	2	21	-2.22884	7.52141	2.85e-05	0.0001079	308	460	239	62	65	92
grp745	GTGAAATGTTCAGGACCACTTGAA	24	dre-miR-203b-3p	2	22	-1.88209	6.89324	0.00050635	0.00117108	234	314	132	57	39	84
grp3403	GTGAAATGTTCCGGACCACTTGA	23	dre-miR-203b-3p	2	10	-2.1873	6.09107	0.00012861	0.00036433	137	153	91	28	23	36
grp1778	GCGAAATGTTCAGGACCACTTGA	22	dre-miR-203b-3p	3	21	-2.39006	8.16356	1.66e-05	6.95e-05	557	773	370	110	87	129
grp10753	GGGAAATGTTCAGGACCACTTGA	23	dre-miR-203b-3p	3	21	-2.2135	7.78503	5.75e-05	0.00019155	379	545	260	84	73	100
grp9665	GCGAAATGTTCAGGACCACTTGT	21	dre-miR-203b-3p	3	20	-2.91307	7.16957	1.06e-07	2.55e-06	328	470	199	35	45	52
grp12251	GGGAAATGTTCAGGACCACTTGT	22	dre-miR-203b-3p	3	20	-2.92244	6.76599	2.01e-07	3.81e-06	244	336	138	29	25	39
grp972	GCGAAATGTTCAGGACCACT	24	dre-miR-203b-3p	3	18	-2.65184	6.29743	0.0001518	0.00041659	131	258	109	22	26	30
grp8499	GGGAAATGTTCAGGACCACT	22	dre-miR-203b-3p	3	18	-2.88575	5.9492	3.31e-06	2.12e-05	123	194	65	19	12	18
grp3586	GAGAAATGTTCAGGACCACTTGA	21	dre-miR-203b-3p	3	21	-2.62082	6.29179	8.06e-06	3.95e-05	144	187	101	18	27	28
grp6568	GGGAAATGTTCAGGACCACTTGTT	22	dre-miR-203b-3p	3	20	-2.50357	4.60078	0.00010596	0.00031371	59	54	32	7	4	15
grp6874	GCGAAATGTTCAGGACCACTTGTT	23	dre-miR-203b-3p	3	20	-2.52006	4.99057	2.43e-05	9.47e-05	46	72	53	7	11	14
grp2537	GTTAAATGTTCAGGACCACTTGA	23	dre-miR-203b-3p	4	20	-2.23493	4.99124	5.9e-05	0.00019579	55	73	46	11	14	14
grp1154	TGAAATGTTCAGGACCCCTTGA	22	dre-miR-203b-3p	1	16	-2.89635	7.91101	4.42e-06	2.64e-05	425	706	392	68	73	72
grp2656	TGAAATGTTCAGGACCCCTTG	22	dre-miR-203b-3p	1	16	-1.65479	6.51975	0.00040868	0.00098051	169	315	79	60	54	51
grp6038	TGAAATGTTCAGGACCACTTT	21	dre-miR-203b-3p	1	20	-2.89382	6.50836	1.34e-05	5.84e-05	195	280	104	22	30	25
grp13038	TGAAATGTTCAGGACCCCTTGT	23	dre-miR-203b-3p	1	16	-3.19582	6.30472	2.05e-07	3.81e-06	164	285	123	19	21	22
grp8496	GTGAAATGTTCAGGACCACTTT	22	dre-miR-203b-3p	2	20	-3.51438	7.96821	7.14e-06	3.61e-05	586	759	343	54	66	33
grp5325	GCGAAATGTTCAGGACCACTTG	23	dre-miR-203b-3p	3	20	-2.42951	9.21294	6.64e-06	3.49e-05	1395	2038	590	198	258	256
grp5933	GGGAAATGTTCAGGACCACTTG	22	dre-miR-203b-3p	3	20	-2.46361	8.81207	6.14e-06	3.29e-05	1151	1593	437	173	188	186
grp12734	GAGAAATGTTCAGGACCACTTG	23	dre-miR-203b-3p	3	20	-2.4955	7.3671	5.16e-07	6.6e-06	385	578	166	65	69	57
grp12127	GCGAAATGTTCAGGACCACTT	23	dre-miR-203b-3p	3	19	-3.16227	5.70115	6.08e-05	0.0002013	107	189	63	11	12	15
grp6370	TTAAATGTTCAGGACCACTTGA	22	dre-miR-203b-3p	3	20	-2.90658	5.40583	3.62e-05	0.00013215	83	118	58	9	12	14
grp12035	GGGAAATGTTCAGGACCACTT	23	dre-miR-203b-3p	3	19	-3.5231	5.43022	2.88e-06	1.9e-05	94	137	58	5	10	10
grp7462	TGTAATGTTCAGGACCACTTGA	21	dre-miR-203b-3p	4	19	-2.82953	6.02881	3.91e-05	0.00014108	137	192	81	21	27	11
grp682	TGTAATGTTCAGGACCACTTG	24	dre-miR-203b-3p	4	18	-2.0104	4.5759	0.00014777	0.00040926	64	86	18	13	15	11
grp7388	TAACACTGTCTGGTAACGATGCAT	22	dre-miR-200a-3p	1	21	-1.32859	7.55456	0.00202954	0.00394704	239	547	232	145	117	135
grp13571	TAGGTAGTTTCAAGTTGTTGGGA	20	dre-miR-196b-5p	1	22	-2.90023	4.4595	0.00024996	0.0006335	42	58	31	9	6	3
grp11320	TAGGTAGTTTCAAGTTGTTGGGT	22	dre-miR-196b-5p	1	22	-3.18574	5.18864	4.02e-06	2.45e-05	94	132	49	8	20	3
grp2974	TGGACGGAGAACTGATCAGGGCT	22	dre-miR-184-1-3p	1	16	-1.93787	7.95489	7.9e-05	0.00024598	527	606	208	89	147	113
grp9634	TGGACGGAGAACTGATCAGGGCA	22	dre-miR-184-1-3p	1	16	-2.20998	7.86993	8.47e-06	4.11e-05	569	614	239	86	110	112
grp5501	TGGACGGCGAACTGATAAGGGCA	22	dre-miR-184-1-3p	1	7	-1.82673	6.83691	3.38e-05	0.00012463	241	354	121	55	79	64
grp11060	TCGGACGGAGAACTGATAAGGGC	22	dre-miR-184-1-3p	3	21	-0.816782	5.59389	0.07114	0.0931485	94	123	24	43	43	41
grp5542	TTTACGGAGAACTGATAAGGGC	20	dre-miR-184-1-3p	4	19	-1.77121	4.86866	1.58e-05	6.68e-05	43	82	32	13	17	15
grp12775	TGTGGCAATGGTAGAACTCACAC	22	dre-miR-182-5p	3	21	-0.998663	6.12921	0.00872759	0.0143903	123	169	81	54	77	61
grp3060	TCCGGCAATGGTAGAACTCACACT	22	dre-miR-182-5p	4	21	-0.612278	5.85151	0.0814418	0.104923	85	128	55	63	57	55
grp12364	TTGGGCAATGGTAGAACTCACA	25	dre-miR-182-5p	4	19	-0.78604	5.1737	0.0494385	0.0673754	54	97	42	31	38	42
grp10918	TGTGGCAATGGTAGAACTCACACT	20	dre-miR-182-5p	3	22	-0.572576	7.03712	0.0734288	0.0956245	204	320	125	162	148	122
grp8286	ATCATTCATTGCTGTCGGTGGG	24	dre-miR-181c-5p	3	20	0.626802	5.87075	0.17519	0.206248	44	98	26	98	95	51
grp6214	AACATTCCACGCTGTCGGTGAGA	20	dre-miR-181a-1-5p	1	7	-1.8033	5.86445	0.00389692	0.00708637	66	184	60	27	27	29
grp12509	ATTATTCAACGCTGTCGGTGAG	23	dre-miR-181a-1-5p	4	19	-0.618581	6.28782	0.315415	0.350396	78	131	62	74	108	7
grp4714	TCCAATATTGCTCGTGCTGCT	21	dre-miR-16c-3p	1	21	-2.02225	6.27299	0.00043378	0.00102639	141	216	82	26	27	51
grp856	AAGCAGCGCGTCATGGTTTTC	22	dre-miR-15c-5p	1	21	-0.0580067	5.15179	0.950105	0.956471	47	66	15	39	45	33
grp4584	TGAGAACTGAATTCCACGGGTGT	21	dre-miR-146b-5p	1	16	-1.65975	6.64785	2.22e-05	8.81e-05	149	332	116	69	54	57
grp6210	TGAGAACTGAATTCCAAGGGTG	20	dre-miR-146b-5p	1	22	-1.01604	9.66037	0.00575961	0.00990423	1197	2419	629	688	561	669
grp2159	TGAGAACTGAATTCCATAGATGGT	22	dre-miR-146a-5p	1	23	-0.933049	9.19195	0.005844	0.0100207	706	1603	555	572	463	399
grp4757	TGAGAACTGAATTCCATAGA	25	dre-miR-146a-5p	1	20	-1.68559	8.08095	0.00058599	0.00131411	283	902	368	213	128	125
grp6226	TGAGAACTGAATTCCATAGAAA	22	dre-miR-146a-5p	1	20	-5.26393	3.92125	2.63e-06	1.78e-05	24	63	37	0	1	2
grp9595	TGAGAACTGAATTCCATAGATG	22	dre-miR-146a-5p	1	22	-1.37479	10.4558	0.00081634	0.00175849	1640	4683	1605	1123	853	898
grp7442	TGAGAACTGCATTCCATAGATGG	22	dre-miR-146a-5p	1	9	-0.900265	9.70403	0.00380805	0.00694579	1068	2418	783	843	717	607
grp9581	TGAGAACTGAATTCCATCGATGG	22	dre-miR-146a-5p	1	17	-0.686414	7.66325	0.0478039	0.0652958	245	563	164	218	169	173
grp10086	TGAGAACTGAATTCCATAGATGT	20	dre-miR-146a-5p	1	22	-2.34817	8.44858	4.2e-05	0.00014966	449	1216	488	164	115	129
grp5697	TGAGAACTGAATTCCATAGAT	22	dre-miR-146a-5p	1	21	-2.21305	8.16731	0.0001245	0.00035715	294	1017	433	148	109	109
grp12089	TGAGAACTGAAGTCCATAGATGG	22	dre-miR-146a-5p	1	11	-0.924515	7.20822	0.0045926	0.00810617	190	403	156	147	117	119
grp13321	TGAGAACTGAATTCCATAGATGGA	21	dre-miR-146a-5p	1	23	-1.47838	7.03379	0.00051164	0.00118041	187	376	137	81	77	84
grp3528	TGAGAACTGCATTCCATAGATG	21	dre-miR-146a-5p	1	9	-1.36543	6.09453	0.00153354	0.00309282	84	228	68	55	39	42
grp13564	TGAGAACTGAATTCCATAGATA	22	dre-miR-146a-5p	1	21	-2.92888	6.49488	0.00010389	0.00030911	108	348	142	30	19	26
grp3869	TGAGAACTGAATTCAATAGATGG	24	dre-miR-146a-5p	1	14	-0.714499	5.28555	0.274272	0.310429	38	75	23	25	25	28
grp8268	TTAGAACTGAATTCCATAGATGG	23	dre-miR-146a-5p	3	21	-0.614074	8.17649	0.064093	0.0849632	366	798	244	290	387	207
grp10412	TGTGAACTGAATTCCATAGATGG	22	dre-miR-146a-5p	4	20	-0.930056	8.57309	0.00675732	0.011456	506	1072	357	364	275	320
grp3975	CACAAAGTAGAAAGCACTACT	23	dre-miR-142a-5p	4	18	-1.65994	5.3811	0.0358858	0.0508065	33	111	106	50	16	23
grp388	TCCCTGAGACCCTAACTCGTG	20	dre-miR-125c-5p	1	21	-1.86013	5.60005	0.00064699	0.0014322	102	168	46	29	23	29
grp544	TACCCTGTAGATCCGGCTTTGT	21	dre-miR-10c-5p	1	16	-1.95412	7.55237	0.00011382	0.00033127	303	579	203	91	102	79
grp156	ACCCTGTAGATCCGGATTTGT	23	dre-miR-10c-5p	1	21	-2.75335	6.01886	0.00028216	0.00070657	128	251	73	19	29	16
grp5595	TTCCCTGTAGATCCGGATTTGT	21	dre-miR-10c-5p	3	20	-1.70899	5.38809	0.00023162	0.0005911	56	123	36	17	25	20
grp3911	TACCCTGTAGATCCGGATTTGTGT	22	dre-miR-10c-5p	1	22	-2.03914	7.32328	2.1e-05	8.5e-05	278	513	164	76	83	64
grp3373	ACCCTGTAGATCCGGATTTGTGT	24	dre-miR-10c-5p	1	21	-2.36513	6.28931	7.6e-05	0.00023955	142	242	92	33	28	29
grp9328	ACCCTGTAGATCCGGATTTGTGA	21	dre-miR-10c-5p	1	21	-3.24956	6.23755	7.45e-05	0.00023618	135	224	112	20	14	16
grp5742	TACCCTGTAGATCCGGATTTGTGA	22	dre-miR-10c-5p	1	22	-2.76707	5.51637	1.43e-05	6.13e-05	95	178	55	6	15	24
grp4355	ACCCTGTAGAAGCGAATTTGT	23	dre-miR-10b-1-5p	1	11	-2.54309	4.34892	0.00042306	0.00100709	50	67	23	9	6	8
grp2937	TACCCTGTAGAACCGACTTTGTGT	24	dre-miR-10b-1-5p	1	16	-1.62142	6.66376	5.11e-06	2.94e-05	188	302	103	62	60	64
grp4686	TACCCTGTAGACCCGACTTTGT	22	dre-miR-10a-5p	1	11	-2.74008	6.64649	1.24e-10	6.94e-08	180	361	123	22	46	29
grp4751	AGCAGCATTGTACAGGGCTTTCT	22	dre-miR-107a-3p	1	19	-2.77351	4.1752	7e-05	0.00022452	44	74	29	2	9	10
grp4940	ATCCCGTAGATCCGAACTTGTG	22	dre-miR-100-1-5p	3	20	-0.928007	6.27156	0.074972	0.0973179	127	151	95	79	79	53
grp296	TGAGGTAGTAAGTTGTGTTGT	23	dre-let-7h-5p	1	21	-2.79695	6.14343	9.89e-08	2.53e-06	187	297	65	23	28	22
grp6101	TGAGGTAGTTGGTTGTCTGGTT	21	dre-let-7d-1-5p	1	16	-1.45438	4.28338	0.00421011	0.00755306	43	50	18	17	13	10
grp7270	GTGAGGTAGTAGGTTGTGTGGT	23	dre-let-7b-1-5p	2	21	-2.5949	6.02144	0.00011898	0.00034379	213	264	25	24	29	21
grp436	GTGAGGTAGTAGGTTGTGTGGTT	25	dre-let-7b-1-5p	2	22	-1.0447	6.65236	0.0298745	0.0429022	230	299	48	76	102	79
grp12352	CTATACAGTCTATTGCCTTCCT	22				-0.900744	6.00125	0.0100013	0.016158	129	166	49	59	56	62
grp4456	GACAACAGTCTGTAGGCTGTCT	25				2.82268	5.76517	0.0346574	0.0491832	1	28	25	342	32	48
grp9401	ACGGGTTAGGTTCTTGGGAGCT	21				2.68471	5.8697	4.65e-06	2.71e-05	23	23	14	136	149	124
grp12337	TGCTCAGTAGTCAGTGTAGATCCT	21				0.237097	10.2818	0.419958	0.455997	1195	2512	628	1418	1870	1442
grp10805	ACCATCGACCGTTGACTGTGCCT	23				0.139741	9.44875	0.846644	0.868316	266	1101	819	1379	532	683
grp10553	TCGCTGTGATGAAGTTTATTCCT	23				-0.44325	10.0469	0.136417	0.165629	1933	2507	750	1343	1263	1077
grp6008	GGCGGCGACTCTGGACGTGCGC	25				-1.41315	11.4487	0.157488	0.187985	1947	3907	329	1249	293	345
grp13593	AGGACTTAACCCACTTGTGAACACC	22				2.1701	8.33789	0.00018696	0.00049607	201	224	55	606	805	666
grp8495	CACGCCTGTCTGAGCGTCGCT	23				0.025325	8.56767	0.93696	0.94482	567	713	179	517	449	437
grp7266	TGCGCATGCGTGAACTTTGTACC	24				0.0708259	8.88996	0.841881	0.864168	543	865	349	481	705	654
grp3875	GCGACTCTGGACGTGCGCCGGGCCC	25				0.28714	8.79058	0.61483	0.649978	345	896	210	416	402	735
grp4013	CCACGCCTGTCTGAGCGTCGCT	23				-0.0546786	7.78922	0.877988	0.894358	338	402	119	300	243	253
grp4045	AAGTTCTGTGGTCCACTCTGGCT	23				3.39969	6.80549	2.36e-06	1.65e-05	32	42	13	297	307	289
grp6174	AGACTCTCCAGTACACTGGCCC	24				-0.688169	7.80997	0.117882	0.146076	231	452	246	284	158	150
grp10172	ACGCCTGTCTGAGCGTCGCT	21				0.0222937	7.50493	0.951284	0.956857	279	335	91	278	199	205
grp8233	GGCGGCGACTCTGGACGTGCGCC	25				-2.04531	9.79648	0.0438275	0.060692	691	1514	108	266	91	93
grp6672	GTCCGGTCGCCCCCGCCTTCGGGTG	25				-1.0602	9.98898	0.29136	0.327303	565	1139	142	234	116	375
grp147	TGCAAATGATGTTTTTTCTCACGA	23				-1.35887	8.33385	0.00048009	0.00112021	932	1010	242	208	325	284
grp12843	TCGGATCGGCCCCGCCGGGGC	21				2.25549	6.08132	5.11e-05	0.00017347	27	28	33	204	216	79
grp7551	GCGGCGACTCTGGACGTGCGCC	25				-1.80993	9.20795	0.0580824	0.0780056	457	1072	88	202	90	81
grp12967	AGACTCTCCAGTACACTGGCCCT	21				-1.08174	7.56377	0.0148635	0.0230231	228	418	208	168	134	110
grp13677	TGTACATGATGAATCCAAATTG	24				-0.591001	7.01742	0.120314	0.148783	271	302	89	147	146	134
grp11891	TGCGGCGGCGACTCTGGACGTGCGC	24				0.365675	6.9212	0.531972	0.565367	63	212	35	138	92	106
grp11523	CAGCGCCGCGGGGCTTCGATTGGCC	22				-2.13404	8.15868	0.00109934	0.00228617	823	821	244	130	123	162
grp10811	TCCTTCCTTCCCCCGGAGTCTG	24				-1.61938	7.37609	7.76e-05	0.00024224	273	533	154	100	99	94
grp6007	TTCCGGAAAGGTCTGTATGTGC	23				2.03576	6.15826	0.0029788	0.00563907	39	39	17	96	240	81
grp121	AGCGCGTCGTGCGGCCCCTACCC	22				-1.38975	7.17644	0.0348135	0.0493464	140	317	167	84	71	87
grp9726	TCCTTCCTTCCACCGGCGTCTG	21				-1.35656	6.78298	0.00065525	0.00144781	178	348	101	84	82	65
grp5268	GGGGTGTAGAATAAGTGGGAGGCCC	23				-3.72602	11.4163	0.00972718	0.0157788	1591	1994	142	82	119	51
grp10046	CCGGCGCCCGGACGGAGCTCGGCC	23				-3.34	10.4627	0.0109535	0.0175315	513	1073	61	74	43	16
grp12395	GGCCCGTCCGGTGCGCTCGGATCCC	22				-1.20199	8.46346	0.259661	0.296404	171	268	38	74	30	73
grp164	GACCGGCGCCCGGACGGAGCTCGGC	22				-3.13933	10.4299	0.00854814	0.0141332	574	1402	108	73	51	65
grp12863	GGCCCGTCCGGTGCGCTCGGATC	22				-0.731417	9.04192	0.497461	0.53293	254	411	46	72	56	225
grp564	CTGGGACTTGAACCAGTGACCT	24				1.56881	6.24079	0.0263987	0.0385556	64	68	9	67	200	129
grp4572	GTCTCCGGAGCGCGTCGTGCGGC	21				-2.39286	9.88503	0.0586813	0.0785467	355	758	62	53	54	75
grp2404	GGCGGCGCCTCTGGACGTGCGC	22				-1.46606	6.81152	0.18767	0.219435	84	148	12	50	12	11
grp5970	TGCGGCGCGCCGAGGGTCGGGGC	24				0.93731	5.61797	0.226563	0.261101	19	46	7	50	27	41
grp7127	ACCGGCGCCCGGACGGAGCTCGGCC	21				-2.38761	9.66374	0.0408649	0.0569833	391	765	41	49	60	76
grp3690	AGACTCTCCAGTACACTGGCCT	21				-1.38098	5.67475	0.0217741	0.032232	43	134	73	48	23	26
grp5926	CAATGTTCCTGCAGTGCAACA	22				-1.20389	6.56651	0.00503304	0.00878042	148	373	62	47	85	88
grp2612	CGGCGCCCGGACGGAGCTCGGCC	23				-1.80342	9.3738	0.123133	0.151646	407	565	37	46	54	139
grp8055	GGCCCGTCCGGTGCGCTCGGATCC	24				-0.995374	8.57027	0.335336	0.370472	157	286	37	44	43	114
grp10148	GTCTCCGGAGCGCGTCGTGCGGCCC	24				-1.15598	8.60546	0.290667	0.326831	172	382	65	42	54	138
grp5593	CCGCGCCGCGGCTGGGGGAGCGGCC	23				-1.56635	6.90563	0.111347	0.139271	79	153	16	41	10	18
grp7921	TCCTTCCTTCCACCGGCGTCTGT	20				-1.95533	6.01342	0.00131226	0.00267799	113	189	84	41	28	30
grp12436	AGCGCCGCGGGGCTTCGATTGGCC	24				-3.76602	7.33229	0.00011062	0.00032429	489	446	125	37	24	15
grp4579	TCCCACCGCTGAACTTGACCAGCCT	21				-2.96319	6.97451	6.87e-06	3.58e-05	283	478	127	37	45	26
grp7667	GTCTCCGGAGCGCGTCGTGCGGCC	21				-1.77341	8.88859	0.126946	0.156022	200	480	60	37	35	103
grp52	GCTCCCCCTTCGGGGGTCGGGC	23				-1.76921	7.21514	0.134981	0.164384	28	220	25	34	9	17
grp5769	CTCCTCTCGGGGGGAGGGCACGGGC	23				-1.67915	8.83416	0.100014	0.126278	171	408	49	34	45	82
grp6157	TTGCTCGCGTCCGTCCGGTCG	24				-0.40579	5.77782	0.708344	0.735258	21	60	8	33	13	10
grp875	GTACATGATGAATCCAAATTG	22				-1.96056	5.92938	1.12e-06	9.75e-06	174	190	66	33	49	29
grp1744	CTTGCTCGCGTCCGTCCGGTCG	21				-0.217819	5.67627	0.852058	0.870896	18	83	3	31	11	23
grp1756	ATGACTCAAACCCGAGGACTCG	24				-0.868586	5.11412	0.0397882	0.0556756	60	112	20	31	39	26
grp2121	CTTGCTCGCGTCCGTCCGGTC	22				-1.84755	6.90408	0.156132	0.186738	68	142	5	31	9	7
grp5541	CCGGTCGCCCCCGCCTTCGGGTG	22				-1.43763	6.89725	0.159991	0.190713	64	146	19	31	14	25
grp13124	TGGGCTCCCCCTTCGGGGGTCGGGC	24				-2.04116	7.69186	0.0693224	0.0910131	120	312	16	30	15	38
grp12511	TCCGGCCCCTCTCTCGGGGGGG	21				-1.21471	7.42045	0.299473	0.334541	36	135	18	28	8	28
grp12825	GGCGCCCGGACGGAGCTCGGCC	23				-1.06187	8.30958	0.339132	0.373635	268	284	31	28	53	161
grp6866	TGCAAATGATGTTGTTTCTCACGA	23				-0.428225	5.3529	0.476897	0.512728	99	54	13	27	69	32
grp10816	TCCGGCCCCTCTCTCGGGGG	24				-0.97504	6.18131	0.481959	0.517708	12	56	5	25	1	2
grp11038	GGTGGCGACTCTGGACGTGCGC	24				-1.26505	6.17683	0.208139	0.241024	50	85	8	25	11	14
grp1943	ACACCTGAGCTCTGTGGACATCT	23				-2.42336	6.17813	6.38e-07	6.98e-06	154	230	89	25	31	31
grp8178	CCCCCTTCGGGGGTCGGGCCT	24				0.124586	7.76474	0.919099	0.929148	118	480	26	23	41	415
grp11442	CGGCTGGGGGAGCGGCCGCCCCGC	24				-2.21169	8.26961	0.0468704	0.0642397	153	213	38	22	13	41
grp1875	CCGGCCCCTCTCTCGGGGGGG	24				-1.17873	7.39922	0.297871	0.333061	31	163	22	22	9	42
grp3232	TGCGGCGTGGGCTCCCCCTTCGGG	22				-3.75575	8.44585	0.00451985	0.00801307	201	526	36	22	14	9
grp4018	CACCTGAGCTCTGTGGACATCT	23				-2.88634	6.65858	8.51e-06	4.11e-05	190	287	110	22	38	20
grp2094	GGCGGCGACTCTGGACGTGCGCCG	22				-2.30989	6.0795	0.011735	0.0186581	69	133	19	21	8	9
grp571	CCGGTGCCCGGACGGAGCTCGGCC	22				-3.25899	7.87676	0.0323646	0.0461298	178	215	9	20	6	9
grp7015	GGCCGGTCGCCCCCGCCTTCGGGTG	21				-1.12444	6.52619	0.248319	0.284537	49	90	17	20	12	30
grp10119	CGGCCCGTCCGGTGCGCTCGGATCC	23				-1.41268	7.3412	0.162939	0.193575	76	163	25	19	13	50
grp13898	TGTCCCGGACCCTGCCTCCCGGCGC	24				-3.05522	9.59259	0.0130679	0.0205328	385	904	84	19	35	78
grp11008	CGGCGCCCGGACGGAGCTCGGC	22				-2.80537	8.18731	0.0223602	0.0329779	129	298	17	18	8	23
grp12547	CCCCCTTCGGGGGTCGGGCC	23				1.82097	7.00405	0.153656	0.184142	64	155	11	18	59	536
grp8755	CGGGCCCTTCTCGCGGATCTCCCC	22				-2.77565	6.9523	0.0186601	0.0281777	65	159	16	17	4	7
grp11477	TGAGGTCGTAGGTTGTCTAGTT	23				-2.26862	5.62234	1.6e-06	1.22e-05	123	138	48	16	28	20
grp12290	GGGCTCCCCCTTCGGGGGTCGGGC	22				-2.09064	7.40096	0.0688895	0.0905965	90	191	11	16	12	26
grp5580	GCCCGGTCGCCCCCGCCTTCGGGTG	22				-1.17124	6.28782	0.273857	0.310429	49	71	12	16	9	26
grp6809	CCCCTTCGGGGGTCGGGCCT	22				-2.06128	7.11818	0.0878137	0.111932	72	286	18	16	21	31
grp3333	GCTCCCCCCTCGGGGGTCGGGC	23				-2.39511	6.94158	0.0424715	0.0590864	32	137	22	15	4	10
grp6857	GGGGCCACGCCTGTCTGAGCGTCGC	24				0.379532	4.49189	0.608272	0.643612	14	24	14	15	20	34
grp10039	GTCGCCCCCGCCTTCGGGTG	22				-0.983042	5.42139	0.44237	0.477841	12	88	13	14	7	23
grp11644	TACACGAGAACACCAGGACACA	20				-2.21258	4.4305	0.00018669	0.00049607	66	67	25	14	5	14
grp2320	GGCTCCCCCCTCGGGGGTCGGGC	22				-1.92508	7.54275	0.103738	0.130296	67	128	12	14	7	23
grp483	AGCGCGTCGTGCGGCCCCTACC	22				-2.64474	5.83001	0.00183421	0.00362135	57	145	66	14	12	16
grp6571	CCCCTTCGGGGGTCGGGCCTC	23				-2.58696	6.94332	0.0625891	0.0833135	64	152	15	14	7	10
grp9033	CGCCTTCGGGTGGGGGAGGCCGGGC	25				-0.753284	5.91155	0.509618	0.544499	58	63	2	14	6	40
grp9682	CGGGCCCTTCTCGCGGATCTCCC	24				-2.15314	6.57231	0.0762696	0.0987889	38	115	8	14	6	8
grp585	CGGCCCGTCCGGTGCGCTCGGATC	25				-1.08443	7.19811	0.309692	0.344676	77	118	14	13	13	56
grp12184	TGCAAGTAATCGAGGATAGGCT	22				-1.9408	4.54936	0.00297904	0.00563907	34	67	25	12	6	13
grp13630	TCCTCGTATAGTGGACAGTATCTCC	23				-2.08328	6.55595	0.0538737	0.0727597	72	108	13	12	15	13
grp1631	GGCTCCCCCTTCGGGGGTCGGGC	22				-1.77732	7.95583	0.173392	0.204531	78	215	16	12	18	40
grp8377	GACCGGCGCCCGGACGGAGCTC	23				-0.146575	6.16867	0.898849	0.911744	30	85	14	12	30	56
grp10601	ACCGGTGCCCGGACGGAGCTCGGCC	23				-2.26707	6.80351	0.110294	0.138242	76	139	2	11	8	16
grp13237	CCGGCCCCTCTCTCGGGGGG	23				-1.26415	6.27787	0.328091	0.363471	18	59	8	11	3	14
grp7324	TCCGGTCGCCCCCGCCTTCGGGTG	23				-1.50181	5.46537	0.112127	0.13981	33	45	10	11	5	12
grp11133	GGCCCTTCTCGCGGATCTCCCC	23				-2.35805	5.81236	0.070638	0.092592	24	66	7	10	2	3
grp3366	TGCGGCGTGGGCTCCCCCTTCGGGG	20				-2.04911	5.83231	0.0889391	0.113247	30	95	4	10	3	10
grp7625	GGCCCTTCTCGCGGATCTCCC	24				-1.23339	5.54997	0.338837	0.373635	24	57	4	10	3	15
grp13880	GTCCCGGACCCTGCCTCCCGGCGCC	23				-2.67571	6.76786	0.0293834	0.042298	44	109	9	9	4	7
grp4244	CCCTTCGGGGGTCGGGCCTC	23				-1.99659	5.59821	0.131502	0.160636	16	59	6	9	4	3
grp9465	TCCCCCTTCGGGGGTCGGGCC	22				1.70255	6.20764	0.148018	0.17774	48	75	9	9	40	303
grp10833	CTCCCCCTTCGGGGGTCGGGCC	22				0.411643	5.75063	0.740446	0.766595	35	52	4	8	7	82
grp13397	CCCCCTTCGGGGGTCGGGCCTC	25				-0.87611	6.5417	0.514749	0.549492	52	156	11	8	12	69
grp282	GGGCTCCCCCCTCGGGGGTCGGGC	22				-2.20218	6.30613	0.0753683	0.0977267	46	65	4	8	6	7
grp4132	GACCGGTGCCCGGACGGAGCTCGGC	22				-2.35906	6.66852	0.140874	0.170353	47	101	5	8	4	11
grp4254	CGGTGCCCGGACGGAGCTCGGCC	22				-1.55901	6.58638	0.302027	0.336768	123	142	4	8	11	55
grp7853	TCCGGCCCCTCTCTCGGGGGGGG	23				-2.99146	6.37651	0.0639437	0.0849285	21	86	3	8	2	0
grp13949	GAAGGTGGCTCGCGGCTCCGGCCT	22				-0.606466	4.6903	0.594838	0.629952	14	27	3	7	4	13
grp4117	TGCGGCGTGGGCTCCCCCCTCGGG	22				-3.25924	6.76706	0.00940007	0.0153309	42	151	21	7	5	6
grp4986	CGGACCCTGCCTCCCGGCGC	22				-1.56094	4.39931	0.342984	0.3765	11	20	2	7	0	2
grp8838	TCCCGGACCCTGCCTCCCGGCGC	22				-3.12525	6.43372	0.0155456	0.0239562	35	123	9	7	6	2
grp9042	CTCCCCCTTCGGGGGTCGGGCCTC	24				-2.92996	6.16269	0.0188165	0.0283426	72	138	5	7	10	6
grp9435	TCCGGCCCCTCTCTCGGGGGG	23				-2.85329	5.96969	0.027208	0.0395454	12	55	12	7	1	1
grp11755	TGGGCTCCCCCCTCGGGGGTCGGGC	25				-2.51333	6.71399	0.0295919	0.0425471	79	181	14	6	15	18
grp1223	CCCCCCTCGGGGGTCGGGCC	23				0.0408494	5.24163	0.983806	0.986049	30	26	12	6	14	49
grp1709	GCCGGGGCTCCTCGCCGGGC	24				-2.64872	5.5739	0.0733577	0.0956245	15	52	2	6	1	1
grp2243	GGCTCCGGAGCGCGTCGTGCGGCC	22				-1.40689	5.65843	0.2942	0.329877	27	45	5	6	4	14
grp4601	CAGGTCTCTTTCGAGGCCCTGTAAT	23				-1.85704	5.80055	0.234448	0.269671	33	15	2	6	2	5
grp5344	GCCTCCGGAGCGCGTCGTGCGGCCC	23				-1.21303	5.54706	0.309237	0.344488	26	39	13	6	5	20
grp11104	GCCTCCGGAGCGCGTCGTGCGGCC	22				-1.7862	5.80907	0.117007	0.145142	23	72	10	5	8	12
grp13167	ACCGGCGCCCGGACGGAGCTCGGC	25				-3.08509	6.55582	0.0160088	0.0245755	32	98	6	5	2	5
grp13354	GGTGCCCGGACGGAGCTCGGCC	20				-0.665146	6.03043	0.634824	0.668763	75	85	3	5	13	66
grp13685	GCCTCCGGAGCGCGTCGTGCGGC	25				-2.71345	6.81539	0.044344	0.0611958	56	112	5	5	7	9
grp1490	TCCCGGACCCTGCCTCCCGGCGCC	25				-2.46533	6.46587	0.0540144	0.0728679	29	87	5	5	6	6
grp1926	GCCTCTTGCTCGCGTCCGTCCGGTC	24				-1.92974	4.80049	0.142573	0.171888	21	36	1	5	2	5
grp3687	CCGGCGCCCGGACGGAGCTCGGC	22				-3.83684	6.47371	0.0108378	0.0173694	18	109	3	5	0	1
grp68	CTGTCCCGGACCCTGCCTCCCGGCG	22				-2.73293	6.32292	0.0342004	0.048592	27	102	10	5	9	3
grp7020	CGGTGTGCGGCGGCGACTCTGGACG	23				-2.98538	4.85872	0.0446401	0.0614643	28	25	2	5	1	0
grp8307	CCCCCTCGGGGGTCGGGCCT	22				-2.80242	6.3051	0.0209099	0.0310293	46	114	17	5	11	6
grp8621	CGCCTCTTGCTCGCGTCCGTCCG	23				-0.646237	4.69895	0.647772	0.680614	16	34	3	5	4	18
grp961	CCCGCGGCGCCCCCTCTCGTTCCC	22				-2.94834	5.53992	0.0620805	0.0827774	32	51	3	5	2	2
grp10414	CCCCTCTCGGGGGGAGGGCACGGGC	20				-1.69131	5.61384	0.167737	0.19825	18	48	1	4	6	6
grp11393	TGTGCGGCGGCGACTCTGGACGTGC	25				-3.21858	5.43319	0.0238686	0.0351164	32	46	7	4	3	1
grp13748	CGTCTCCGGAGCGCGTCGTGCGGC	24				-2.39473	6.00831	0.0839582	0.107588	31	56	1	4	3	6
grp1619	CGGACGGAGCTCGGCCGCCGCC	22				-2.83651	5.4932	0.0138535	0.0215699	30	92	17	4	3	9
grp2145	AAGGTGGCTCGCGGCTCCGGCCT	21				-2.79369	6.33823	0.0267168	0.0389255	63	142	14	4	10	12
grp2374	CGACCCGGTATTGCAGTACTTCCG	23				-1.81499	4.32505	0.140079	0.169904	39	17	4	4	6	7
grp2713	CCGGCGCCCGGCCGGAGCTCGGCC	23				-2.3012	5.51611	0.0844626	0.108004	22	39	2	4	7	0
grp3994	CGTCTCCGGAGCGCGTCGTGCGGCC	24				-1.55555	5.79666	0.179152	0.210106	22	44	5	4	5	11
grp627	CGAAGGTGGCTCGCGGCTCCGGCCT	23				-0.716924	4.8418	0.504952	0.539994	17	34	4	4	7	17
grp8018	GCGCCGAGGGTCGGGGCCTGC	25				-4.05168	4.90608	0.016294	0.0249495	30	48	6	4	0	0
grp9429	CGCGGCGCCCCCTCTCGTTCCC	25				-2.79914	5.38641	0.0222903	0.0329152	28	63	5	4	3	4
grp11724	CTGGCGCCCGGACGGAGCTCGGCC	23				-3.40288	5.38349	0.0462611	0.063477	9	38	1	3	0	0
grp3651	GGTGCCCGGACGGAGCTCGGC	20				-1.55167	5.95346	0.33298	0.368541	49	63	2	3	4	24
grp3903	CGGCCCCTACCCCCCGTCGCC	24				-2.96509	5.68903	0.0371816	0.0524558	27	49	7	3	3	3
grp3923	CCCGGACCCTGCCTCCCGGCGCC	25				-2.3216	4.25699	0.11156	0.139392	10	20	2	3	0	2
grp5490	TCGCGGATCTCCCCAGCTACGGCC	24				-1.32067	5.83761	0.296146	0.33175	44	91	4	3	4	35
grp6976	CTCCCCCTTCGGGGGTCGGGC	20				-1.81091	5.25604	0.248136	0.284537	13	45	1	3	2	7
grp6999	CGGACCCTGCCTCCCGGCGCC	23				-2.78286	5.51915	0.058563	0.0784757	15	38	2	3	1	2
grp9322	CGGACCCTGCCTCCCGGCGCCCCCC	21				-3.39065	6.33724	0.0197632	0.0296202	33	51	6	3	1	3
grp10367	TCGGGCTGAGGTGCGAAGCGGGGCT	24				-1.82542	4.53537	0.140605	0.170345	13	30	1	2	5	3
grp10493	GCGAGGTCCTCGGATCGGCCC	23				-1.54783	4.56616	0.265904	0.302667	11	54	2	2	2	12
grp12505	GGCTCCGGAGCGCGTCGTGCGGC	23				-2.50516	6.66723	0.0641112	0.0849632	49	92	4	2	5	13
grp1505	CGGACCCTGCCTCCCGGCGCCC	24				-2.22129	5.03495	0.0858732	0.109575	13	32	3	2	1	5
grp1673	TCCCACCGCTGAACTTGACTAGCCT	25				-2.79512	4.96759	0.0179424	0.027155	35	39	34	2	0	14
grp353	GTCGACCGGAACGGACTGTCCTCAG	23				-3.50622	4.92857	0.0158632	0.0243831	22	67	2	2	3	1
grp4371	CGGCGCCCCCTCTCGTTCCC	21				-4.15407	4.90105	0.00574116	0.00988664	28	34	5	2	0	1
grp5083	CTGGCGTCTTCTCCTCTCGGGGGG	25				-2.69128	5.74586	0.0446409	0.0614643	18	68	4	2	1	7
grp6102	CCCCCTCGGGGGTCGGGCCTC	23				-2.96987	5.6973	0.0408061	0.0569674	25	36	11	2	6	1
grp6535	GGTGTTGCGGGTAGGGGGGGTGTCC	22				-4.42277	6.96922	0.00252269	0.00485163	73	166	10	2	3	4
grp7043	CCGCGGCGCCCCCTCTCGTTCCC	25				-4.1431	6.04132	0.00715002	0.0120033	64	92	9	2	4	2
grp7446	CTCGGAGGGACGGGGCCCCTC	25				-3.76413	6.37933	0.0131543	0.0206416	23	65	3	2	2	1
grp766	TGCCCCGGACCCTGCCTCCCGGCGC	23				-2.98553	6.43973	0.01775	0.0269047	45	88	12	2	3	10
grp8575	CGACCGGAACGGACTGTCCTCAGT	22				-4.0639	6.86992	0.00499192	0.00875954	55	183	7	2	5	4
grp8710	CGCCGGGGCTCCTCGCCGGGC	22				-1.77126	3.91404	0.190233	0.222216	4	22	1	2	3	1
grp8820	ATCGGCGCCCGGACGGAGCTCGGCC	23				-2.91116	4.59296	0.0721522	0.0943709	12	19	0	2	0	1
grp883	TCGACCCGGTATTGCAGTACTTCCG	22				-0.572058	5.86443	0.661606	0.693331	65	62	8	2	8	68
grp9466	TCCCGGACCCTGCCTCCCGGCGCCC	23				-2.39964	5.11402	0.057988	0.0779659	19	41	4	2	4	4
grp9521	GTCTCCGGAGCGCGTCGTGC	22				-0.992357	3.93717	0.627227	0.661339	4	6	0	2	0	2
grp11411	TCCCCCCTCGGGGGTCGGGCC	25				0.907769	4.83243	0.454381	0.490274	18	21	5	1	20	55
grp11915	CGGTGCCCGGACGGAGCTCGGC	25				-2.76864	4.70475	0.0914904	0.116249	26	24	1	1	0	5
grp1205	TGGCCCGGACCCTGCCTCCCGGCGC	23				-4.59203	5.77207	0.00142634	0.00289604	29	57	9	1	0	2
grp12475	TCCCCCTTCGGGGGTCGGGCCTC	22				-1.29593	6.11369	0.31887	0.353581	53	133	11	1	17	45
grp2789	ACGGGCGGGCGGCCTCCCCGGCGC	22				-3.3839	5.20677	0.0390442	0.054826	21	40	3	1	3	1
grp3208	GGGGTGTCGAATAAGTGGGAGGCCC	22				-4.53555	6.32795	0.00344992	0.00643053	44	58	8	1	2	1
grp3328	GACCGGCGCCCGGACGGCGCTCGGC	24				-3.12502	4.31739	0.0455254	0.0626104	6	15	2	1	1	0
grp4696	AGGGATTGTGGGTTCGAGTCCCATC	24				-3.56552	4.22132	0.0162863	0.0249495	17	44	3	1	1	2
grp6949	GACTCCGGAGCGCGTCGTGCGGC	22				-2.70778	4.86938	0.135602	0.164974	14	29	1	1	1	3
grp7807	TGTGTTGACCTCTGCGAATTCCCC	21				-3.30115	6.13338	0.0373978	0.0526988	48	89	1	1	5	5
grp9016	CTCCCCCCTCGGGGGTCGGGCCTC	22				-4.00839	5.80398	0.00408797	0.00736693	48	91	11	1	5	2
grp10608	GTGCGGCCCCTACCCCCCGTC	22				-7.29643	5.77334	0.00262174	0.00502605	11	61	4	0	0	0
grp10726	GTTTCCGGAGCGCGTCGTGCGGC	25				-3.17269	4.83126	0.100498	0.126757	17	23	3	0	2	2
grp10782	CCTGCGCCCGGACGGAGCTCGGCC	22				-6.2973	4.48323	0.00631822	0.0107723	17	15	0	0	0	0
grp1476	GGGGTGTAGAAGAAGTGGGAGGCCC	23				-4.52211	4.28583	0.00916116	0.0150228	12	13	5	0	1	0
grp2915	CAATCACCAGCTCTGAAACATGC	21				-4.63811	4.18775	0.0009696	0.00204109	19	44	4	0	2	0
grp4189	ACCGGCGCCCGGACGGCGCTCGGCC	24				-2.9658	6.30222	0.0395425	0.055461	32	78	2	0	5	6
grp4410	GTCCCGGACCCTGCCTCCCGGCGC	24				-4.21732	5.1871	0.00453699	0.00803162	22	56	3	0	0	3
grp4922	AGGCCGGGCGGCTCGTGGGCT	24				-3.94208	4.70298	0.00951459	0.0154967	13	20	5	0	1	1
grp5139	CGCCGAGGGTCGGGGCCTGC	23				-4.61955	5.52188	0.00381998	0.006957	30	66	3	0	2	1
grp8172	CCGGACCCTGCCTCCCGGCGCC	23				-2.45592	4.32466	0.0661602	0.0873896	15	18	3	0	4	2
grp8837	GTGGTGTAGAATAAGTGGGAGGCCC	22				-3.22409	5.12882	0.0233322	0.0343692	21	32	2	0	4	1
grp3217	TCCTTCCTTCCCCCGGAGTCTGT	22				-2.05314	6.51967	0.00018125	0.0004857	126	255	92	39	37	34
grp7034	AGTGGTTCTCAACAGTTCAACA	22				-1.60851	8.3428	0.00353779	0.00654479	285	971	504	217	125	231
grp918	ACCATCGACCGTTGATTGTACCT	22				1.8049	6.72413	0.00031462	0.00077337	58	100	26	193	229	185
grp4716	ATCATCGACCGTTGATTGTACC	23				2.47361	4.76971	0.00056211	0.00127292	15	10	3	38	73	50
grp10040	AAGTTCTGTGATACACTCCGACT	25				0.0152103	7.83749	0.980683	0.983957	127	416	217	305	245	230
grp879	CATCTTACCGGACAGTGCTGGA	20				-0.341586	6.61413	0.358327	0.392983	110	293	50	106	110	96
grp4926	CAGGACTTAACCCACTTGTGAACA	22				-0.100051	7.42931	0.881664	0.896582	252	490	28	256	237	108
grp11394	AGGACTTAACCCACTTGTGAAC	23				0.252724	6.26054	0.492685	0.528285	83	136	34	85	122	80
grp8290	AGGACTTAACCCACTTGTGAACA	24				-0.171927	5.5901	0.799822	0.825224	82	122	8	66	57	40
grp7705	GTGAAATGTTCCGGACCACTTG	22				-2.46964	7.01873	6.17e-06	3.29e-05	376	411	122	54	58	48
