# Supplementary material for: A Conserved MicroRNA Regulatory Circuit Is Differentially Controlled during Limb/Appendage Regeneration
Source: PLoS One. 2016 Jun 29;11(6):e0157106. doi: 10.1371/journal.pone.0157106 (PMC4927183; doi:10.1371/journal.pone.0157106)
Supplement: S10 Table — mRNA expression analysis results for regenerating zebrafish caudal fins at 4 dpa compared to 0 dpa. Fold-change, statistics and normalized read counts are given for each gene annotated by Ensembl (version 76). Fold-change is expressed on a linear and log2 scale. The average level of normalized expression across all six samples are expressed as log2 counts per million (cpm). Statistics include the log ratio (LR), p-value and false discovery rate (FDR) adjusted p-value. Annotation includes Ensembl gene ID, gene symbol, description and chromosome coordinates. Normalized read counts are reported per sample as log2 cpm. (XLSX) [file pone.0157106.s014.xlsx]

## Sheet: Sheet1
S10 Table: mRNA gene expression profiles of regenerating zebrafish caudal fins.
GeneID	FC	logFC_Fin_0dpa_vs_Fin_4dpa	logCPM	LR	PValue	FDR	Chromosome.Name	Gene.Start..bp.	Gene.End..bp.	Associated.Gene.Name	Description	Fin_4dpa_PD2_1_cpm	Fin_4dpa_PD2_2_cpm	Fin_4dpa_PD2_3_cpm	Fin_0dpa_PD2_1_cpm	Fin_0dpa_PD2_2_cpm	Fin_0dpa_PD2_3_cpm	pos.mean	neg.mean
ENSDARG00000045958	30.4538	4.92855	6.37916	857.006	2.17996e-188	3.69524e-184	9	56274919	56310474	egfl6	EGF-like-domain, multiple 6 [Source:ZFIN;Acc:ZDB-GENE-040718-157]	131.186	112.832	141.397	4.12367	4.03651	4.48458	128.471	4.21492
ENSDARG00000044132	27.168	4.76384	7.54231	800.042	5.28441e-176	4.4788e-172	22	10564753	10570030	ogn	osteoglycin [Source:ZFIN;Acc:ZDB-GENE-050208-650]	357.115	390.881	345.117	11.3665	14.5222	14.2824	364.371	13.3904
ENSDARG00000070857	141.492	7.14457	5.32972	792.501	2.3041e-174	1.30189e-170	23	20357165	20388986	si:dkey-32e6.6	si:dkey-32e6.6 [Source:ZFIN;Acc:ZDB-GENE-081031-90]	80.1959	83.8487	81.4881	0.317206	0.510364	0.877417	81.8443	0.568329
ENSDARG00000002445	31.877	4.99445	4.8649	786.637	4.33899e-173	1.83876e-169	16	8650398	8662788	prdm1a	PR domain containing 1a, with ZNF domain [Source:ZFIN;Acc:ZDB-GENE-030131-2193]	56.787	56.4158	63.1284	2.16757	1.85587	1.51111	58.777	1.84485
ENSDARG00000070683	22.0516	4.46281	7.95043	771.588	8.11992e-170	2.75281e-166	25	16489636	16503907	dkk3b	dickkopf homolog 3b (Xenopus laevis) [Source:ZFIN;Acc:ZDB-GENE-061207-74]	361.103	341.543	349.295	14.0099	16.0997	17.5483	350.647	15.886
ENSDARG00000038260	47.8229	5.57963	5.48628	724.269	1.57865e-159	4.45996e-156	3	6804974	6825659	cygb1	cytoglobin 1 [Source:ZFIN;Acc:ZDB-GENE-020513-1]	82.9651	62.6153	56.8807	1.16309	1.76308	1.26738	67.487	1.39785
ENSDARG00000059367	19.5578	4.28967	6.99375	710.373	1.65939e-156	4.01833e-153	22	62540	66555	mfap2	microfibrillar-associated protein 2 [Source:ZFIN;Acc:ZDB-GENE-030131-6710]	224.822	253.458	232.391	9.78051	14.5222	11.9426	236.89	12.0818
ENSDARG00000091511	24.7008	4.62648	5.32293	696.302	1.90525e-153	4.03699e-150	23	43050112	43062606	gpx7	glutathione peroxidase 7 [Source:ZFIN;Acc:ZDB-GENE-050522-419]	76.2452	69.4865	68.4178	2.69625	2.73741	3.2172	71.3832	2.88362
ENSDARG00000001452	42.8928	5.42266	7.52755	663.007	3.31453e-146	6.24274e-143	13	24895371	24903526	adam8a	a disintegrin and metalloproteinase domain 8a [Source:ZFIN;Acc:ZDB-GENE-030616-622]	229.142	181.801	193.678	4.33514	5.24283	4.48458	201.54	4.68752
ENSDARG00000056986	64.7422	6.01663	4.23994	625.205	5.51684e-138	8.68104e-135	13	44029503	44036259	dact2	dapper homolog 2, antagonist of beta-catenin (xenopus) [Source:ZFIN;Acc:ZDB-GENE-030131-9975]	33.3411	31.7726	34.9563	0.845882	0.324777	0.389963	33.3567	0.520207
ENSDARG00000039462	1071.09	10.0649	7.44771	625.163	5.63338e-138	8.68104e-135	19	4505333	4541542	CABZ01076094.1	Uncharacterized protein [Source:UniProtKB/TrEMBL;Acc:E7FB02]	377.423	346.554	455.621	0.475808	0.324777	0.292472	393.199	0.364353
ENSDARG00000021948	123.504	6.94841	8.75921	613.878	1.6041e-135	2.26592e-132	5	30199064	30263575	tnc	tenascin C [Source:ZFIN;Acc:ZDB-GENE-980526-104]	537.113	426.941	648.992	4.22941	3.94372	4.87454	537.682	4.34922
ENSDARG00000079302	7493.25	12.8714	8.64394	607.593	3.73498e-134	4.87013e-131	2	31480049	31484497	and2	actinodin2 [Source:ZFIN;Acc:ZDB-GENE-041105-2]	912.838	716.615	1080.66	0.158603	0.0463967	0.146236	903.37	0.117079
ENSDARG00000003142	21.3963	4.41929	4.24493	606.695	5.85699e-134	7.09156e-131	1	29641397	29745261	dachc	dachshund c [Source:ZFIN;Acc:ZDB-GENE-020402-5]	27.7658	27.0713	29.5902	1.05735	1.25271	1.6086	28.1424	1.30622
ENSDARG00000008803	12.8948	3.68872	7.40268	584.295	4.36351e-129	4.93105e-126	17	15376740	15379440	marcksb	myristoylated alanine rich protein kinase C substrate b [Source:ZFIN;Acc:ZDB-GENE-030131-1921]	266.323	241.834	264.204	15.5959	20.9249	23.3003	257.453	19.9404
ENSDARG00000096664	361.484	8.49779	7.43887	559.382	1.14539e-123	1.21347e-120	12	14259228	14261697	si:ch211-125g7.3	si:ch211-125g7.3 [Source:ZFIN;Acc:ZDB-GENE-030131-8344]	270.975	290.758	191.455	0.793014	0.788744	0.487454	251.063	0.689737
ENSDARG00000011821	25.4177	4.66776	5.45453	555.566	7.74625e-123	7.72392e-120	24	5317429	5394427	plod2	procollagen-lysine, 2-oxoglutarate 5-dioxygenase 2 [Source:ZFIN;Acc:ZDB-GENE-070326-1]	65.1684	54.7626	55.6158	1.32169	2.7838	2.72974	58.5156	2.27841
ENSDARG00000062222	11.0301	3.46337	7.64938	549.444	1.66355e-121	1.5666e-118	11	25363482	25392345	mxra8a	matrix-remodelling associated 8a [Source:ZFIN;Acc:ZDB-GENE-060503-671]	317.719	314.42	304.91	27.4912	32.9417	24.4702	312.35	28.301
ENSDARG00000005023	15.0025	3.90713	8.20153	546.169	8.57766e-121	7.65263e-118	19	44193945	44210246	fkbp9	FK506 binding protein 9 [Source:ZFIN;Acc:ZDB-GENE-040801-23]	484.72	450.551	525.342	29.0243	32.6633	35.6329	486.871	32.4402
ENSDARG00000018303	13.7157	3.77776	5.9196	536.409	1.13935e-118	9.65652e-116	12	29107126	29139725	etv4	ets variant gene 4 [Source:ZFIN;Acc:ZDB-GENE-990415-71]	91.5681	72.3796	89.0773	6.13264	6.26356	6.04443	84.3417	6.14688
ENSDARG00000037961	21.157	4.40306	8.05458	531.249	1.51094e-117	1.21962e-114	3	32672962	32678048	rcn3	reticulocalbin 3, EF-hand calcium binding domain [Source:ZFIN;Acc:ZDB-GENE-040625-175]	487.6	489.557	466.966	19.984	24.7294	23.4953	481.374	22.7362
ENSDARG00000063612	7.44125	2.89554	6.63298	530.654	2.03519e-117	1.56811e-114	12	3255570	3322913	antxr1c	anthrax toxin receptor 1c [Source:ZFIN;Acc:ZDB-GENE-090514-5]	142.447	146.464	141.167	19.8782	19.5794	18.3283	143.359	19.262
ENSDARG00000008388	8.04293	3.00772	8.47615	529.407	3.80063e-117	2.80107e-114	2	37864076	37886399	mmp14b	matrix metalloproteinase 14b (membrane-inserted) [Source:ZFIN;Acc:ZDB-GENE-030901-2]	530.356	482.22	522.774	61.485	65.141	64.2464	511.783	63.6241
ENSDARG00000091273	19.2145	4.26413	6.47407	506.04	4.6103e-112	3.25622e-109	25	7797809	7800042	ifitm5	interferon induced transmembrane protein 5 [Source:ZFIN;Acc:ZDB-GENE-030131-8970]	193.474	196.784	170.757	8.03588	10.6248	10.4803	187.005	9.71366
ENSDARG00000088514	856.964	9.74309	9.21294	502.2	3.15665e-111	2.14033e-108	24	27076744	27079580	and1	actinodin1 [Source:ZFIN;Acc:ZDB-GENE-030131-9105]	1192.75	1111.68	1564.99	1.74463	1.20631	1.55985	1289.8	1.5036
ENSDARG00000045129	8.83129	3.14262	6.73403	497.347	3.59066e-110	2.34097e-107	12	15011330	15063081	fkbp10b	FK506 binding protein 10b [Source:ZFIN;Acc:ZDB-GENE-030131-3101]	183.432	190.171	182.333	18.768	20.7857	23.349	185.312	20.9676
ENSDARG00000045548	345.037	8.43061	5.50098	496.433	5.67573e-110	3.56331e-107	4	18099952	18101989	lepb	leptin b [Source:ZFIN;Acc:ZDB-GENE-041210-183]	48.5532	32.9092	42.9288	0.105735	0.0927934	0.146236	41.4638	0.114922
ENSDARG00000045676	10.3535	3.37204	6.85741	495.996	7.06597e-110	4.27769e-107	4	12633050	12640739	calua	calumenin a [Source:ZFIN;Acc:ZDB-GENE-040625-166]	188.675	184.23	189.807	15.7017	19.6258	18.962	187.57	18.0965
ENSDARG00000090586	15.7923	3.98115	5.51932	494.819	1.27431e-109	7.44858e-107	1	59980601	59981744	SP6	Sp6 transcription factor [Source:HGNC Symbol;Acc:HGNC:14530]	67.4945	58.8439	66.5397	5.33963	4.12931	2.77849	64.2927	4.08247
ENSDARG00000037997	27.9052	4.80246	6.95632	487.244	5.66855e-108	3.20292e-105	16	11935861	11944510	tubb5	tubulin, beta 5 [Source:ZFIN;Acc:ZDB-GENE-031110-4]	194.878	151.992	204.564	4.96956	6.12437	8.62793	183.811	6.57395
ENSDARG00000022437	14.795	3.88703	6.58627	481.494	1.01098e-106	5.52811e-104	18	27262956	27280524	CD81 (1 of 2)	CD81 molecule [Source:HGNC Symbol;Acc:HGNC:1701]	228.625	244.365	193.87	12.7411	16.3316	15.9397	222.287	15.0042
ENSDARG00000070743	11.4151	3.51288	5.50601	465.473	3.09722e-103	1.64066e-100	6	36770133	36786048	TMEM45A	transmembrane protein 45A [Source:HGNC Symbol;Acc:HGNC:25480]	74.5837	72.2246	76.122	5.92117	7.51627	6.04443	74.3101	6.49396
ENSDARG00000069473	59.4539	5.8937	4.95651	464.196	5.87173e-103	3.01611e-100	7	72373308	72442188	frem1a	Fras1 related extracellular matrix 1a [Source:ZFIN;Acc:ZDB-GENE-081119-1]	60.5162	55.4858	54.7726	1.05735	0.927934	0.877417	56.9249	0.954234
ENSDARG00000039576	8.61041	3.10608	9.01031	460.769	3.26923e-102	1.6299e-99	9	9956905	10063561	fstl1b	follistatin-like 1b [Source:ZFIN;Acc:ZDB-GENE-030131-3029]	892.53	860.805	813.77	89.5049	113.997	94.5661	855.702	99.3559
ENSDARG00000037000	11.2631	3.49353	5.38005	460.695	3.39269e-102	1.64313e-99	6	7345428	7355399	fkbp11	FK506 binding protein 11 [Source:ZFIN;Acc:ZDB-GENE-030616-357]	65.2053	66.335	65.3515	5.3925	5.15004	6.92185	65.6306	5.82146
ENSDARG00000070006	7.33227	2.87426	5.26056	449.186	1.08441e-99	5.10604e-97	7	16589012	16599433	rcn1	reticulocalbin 1, EF-hand calcium binding domain [Source:ZFIN;Acc:ZDB-GENE-080225-33]	63.5069	60.7038	60.5987	7.24286	8.02663	9.89531	61.6031	8.38827
ENSDARG00000031894	16.9697	4.08489	5.26679	444.09	1.39405e-98	6.38662e-96	1	50321544	50410570	lef1	lymphocyte enhancer binding factor 1 [Source:ZFIN;Acc:ZDB-GENE-990714-26]	64.873	47.4781	63.6267	3.17206	3.61894	3.55841	58.6593	3.4498
ENSDARG00000053130	50.6664	5.66296	6.73247	440.235	9.62392e-98	4.29303e-95	10	40310171	40352256	pcp4a	Purkinje cell protein 4a [Source:ZFIN;Acc:ZDB-GENE-031118-105]	216.883	172.864	187.047	2.80198	4.82526	3.70465	192.265	3.7773
ENSDARG00000090729	2518.12	11.2981	6.26034	434.412	1.78128e-96	7.74219e-94	14	226569	226889	and4	actinodin4 [Source:ZFIN;Acc:ZDB-GENE-081022-5]	166.853	165.114	204.027	0	0.0463967	0.146236	178.665	0.064211
ENSDARG00000037962	8.79341	3.13642	6.21855	432.135	5.575e-96	2.36255e-93	21	7841684	7852005	psmb7	proteasome (prosome, macropain) subunit, beta type, 7 [Source:ZFIN;Acc:ZDB-GENE-001208-4]	110.805	101.776	110.465	9.56904	14.9861	12.0889	107.682	12.2147
ENSDARG00000004627	32.5478	5.02449	4.89237	430.854	1.05935e-95	4.37975e-93	10	32012062	32027846	panx3	pannexin 3 [Source:ZFIN;Acc:ZDB-GENE-091204-114]	60.4423	55.2792	72.1358	1.7975	1.67028	2.29103	62.6191	1.9196
ENSDARG00000036036	16.6455	4.05706	9.48915	430.284	1.40929e-95	5.68782e-93	7	40558562	40569729	mdka	midkine-related growth factor [Source:ZFIN;Acc:ZDB-GENE-990621-1]	1195.07	943.053	1133.36	47.8452	78.2249	70.3883	1090.5	65.4861
ENSDARG00000055575	23.5044	4.55486	5.23882	429.569	2.0174e-95	7.95276e-93	24	5954968	5973257	pcolce2b	procollagen C-endopeptidase enhancer 2b [Source:ZFIN;Acc:ZDB-GENE-040426-1177]	71.6668	57.3457	65.2748	1.69176	3.29417	3.2172	64.7624	2.73438
ENSDARG00000079327	33.4784	5.06516	5.35309	417.932	6.88092e-93	2.65087e-90	8	33554295	33633685	hmcn2	hemicentin 2 [Source:ZFIN;Acc:ZDB-GENE-030131-9765]	66.4607	59.2056	76.5053	1.53316	2.27344	2.19354	67.3905	2.00005
ENSDARG00000051823	31.0941	4.95857	4.21242	410.413	2.97986e-91	1.12248e-88	25	28408500	28430909	hyal4	hyaluronoglucosaminidase 4 [Source:ZFIN;Acc:ZDB-GENE-061220-9]	33.378	21.4401	26.5239	0.740146	0.881538	0.974908	27.114	0.865531
ENSDARG00000088709	11.1422	3.47797	4.63738	408.223	8.93055e-91	3.29091e-88	18	37959757	38020890	tnfaip8l3	tumor necrosis factor, alpha-induced protein 8-like 3 [Source:ZFIN;Acc:ZDB-GENE-040426-1313]	49.4394	47.5814	43.4655	3.33066	4.68607	4.53332	46.8288	4.18335
ENSDARG00000075707	62.6358	5.96892	5.2394	404.666	5.3108e-90	1.91539e-87	17	14638165	14717997	nid2a	nidogen 2a (osteonidogen) [Source:ZFIN;Acc:ZDB-GENE-030827-2]	64.2084	63.5452	91.9904	1.16309	1.15992	1.16989	73.248	1.1643
ENSDARG00000026491	14.9826	3.90522	6.72299	399.469	7.18593e-89	2.53768e-86	25	32549695	32566633	lamb1a	laminin, beta 1a [Source:ZFIN;Acc:ZDB-GENE-021226-1]	162.201	136.441	188.389	11.6309	10.1609	10.724	162.344	10.8386
ENSDARG00000062363	13.6692	3.77286	5.14293	398.404	1.2257e-88	4.24018e-86	24	26216399	26254386	phex	phosphate regulating gene with homologues to endopeptidases on the X chromosome [Source:ZFIN;Acc:ZDB-GENE-030103-2]	59.15	74.8594	69.1844	3.54213	4.73246	6.53188	67.7313	4.93549
ENSDARG00000054753	31.9991	4.99996	11.4172	398.205	1.35432e-88	4.59141e-86	17	15383316	15388101	col10a1	collagen, type X, alpha 1 [Source:ZFIN;Acc:ZDB-GENE-030131-8373]	5867.82	6562.05	6237.98	152.153	224.838	206.339	6222.62	194.444
ENSDARG00000078680	27.9561	4.80509	5.38413	392.027	2.99629e-87	9.95885e-85	5	48034883	48097032	vcana	versican a [Source:ZFIN;Acc:ZDB-GENE-011023-1]	58.9285	40.6586	62.2085	1.48029	2.36623	1.90107	53.9319	1.91587
ENSDARG00000071626	-44.6153	-5.47947	9.08174	386.741	4.24079e-86	1.38241e-83	24	17570618	17572497			33.0457	44.275	41.5107	1499.48	1949.4	1851.45	39.6105	1766.78
ENSDARG00000040009	12.0438	3.59022	6.95068	386.191	5.58713e-86	1.78693e-83	20	23485786	23636541	palld	palladin, cytoskeletal associated protein [Source:ZFIN;Acc:ZDB-GENE-041014-252]	173.573	105.185	137.219	10.3092	11.924	12.2838	138.659	11.5057
ENSDARG00000019516	9.67694	3.27455	4.67138	383.377	2.28946e-85	7.18678e-83	6	58525472	58576800	sp7	Sp7 transcription factor [Source:ZFIN;Acc:ZDB-GENE-040629-2]	37.218	35.699	35.033	2.90772	3.52615	4.67956	35.9833	3.70448
ENSDARG00000040695	7.67835	2.9408	5.60966	382.071	4.40633e-85	1.35803e-82	16	22382714	22392842	fkbp14	FK506 binding protein 14 [Source:ZFIN;Acc:ZDB-GENE-040801-210]	89.7219	96.9194	70.4876	11.4723	11.5064	10.4803	85.7097	11.153
ENSDARG00000071082	11.0728	3.46895	4.39605	381.97	4.63587e-85	1.40326e-82	17	19977556	19997359	p4ha1b	prolyl 4-hydroxylase, alpha polypeptide I b [Source:ZFIN;Acc:ZDB-GENE-030131-4089]	35.3349	33.8908	30.3568	2.64338	3.52615	2.77849	33.1942	2.98267
ENSDARG00000074369	29.0205	4.859	7.58499	379.407	1.67552e-84	4.98277e-82	15	33278548	33437623	frem2b	Fras1 related extracellular matrix protein 2b [Source:ZFIN;Acc:ZDB-GENE-081119-4]	326.839	255.163	347.724	12.0538	9.51133	10.4803	309.908	10.6818
ENSDARG00000021193	10.5085	3.39348	4.10065	378.977	2.07806e-84	6.07332e-82	5	33520724	33542177	coro1cb	coronin, actin binding protein, 1Cb [Source:ZFIN;Acc:ZDB-GENE-030131-418]	31.4581	25.4181	24.7224	2.22044	2.7838	2.72974	27.1995	2.57799
ENSDARG00000067820	188.688	7.55986	4.34932	378.791	2.28136e-84	6.55446e-82	2	57606632	57707460	ncana	neurocan a [Source:ZFIN;Acc:ZDB-GENE-051230-1]	49.624	50.7845	69.836	0.317206	0.27838	0.292472	56.7482	0.296019
ENSDARG00000037178	86.9274	6.44174	3.0626	377.624	4.09406e-84	1.15664e-81	1	28776999	28806135	zic2b	zic family member 2 (odd-paired homolog, Drosophila) b [Source:ZFIN;Acc:ZDB-GENE-030219-92]	12.2214	12.0374	15.6384	0.21147	0.0927934	0.146236	13.2991	0.150167
ENSDARG00000006754	17.6086	4.13821	3.342	377.488	4.38481e-84	1.21847e-81	7	19994259	20096062	mllt3	myeloid/lymphoid or mixed lineage-leukemia translocation to 3 homolog (Drosophila) [Source:ZFIN;Acc:ZDB-GENE-050417-356]	13.5137	12.0891	13.6069	0.898749	0.788744	0.536199	13.0699	0.741231
ENSDARG00000086609	8.49586	3.08676	5.74617	373.869	2.6908e-83	7.35674e-81	11	46376413	46378545	CABZ01100187.1	Uncharacterized protein [Source:UniProtKB/TrEMBL;Acc:E7F3I1]	77.5006	78.2691	86.1643	9.83337	10.4857	8.14048	80.6447	9.4865
ENSDARG00000052520	17.3256	4.11483	4.75172	372.982	4.19586e-83	1.12895e-80	1	50440735	50457726	sgms2	sphingomyelin synthase 2 [Source:ZFIN;Acc:ZDB-GENE-070730-2]	51.8393	50.4229	54.8493	2.22044	3.43336	3.36343	52.3705	3.00574
ENSDARG00000041703	9.99509	3.32122	6.41672	371.971	6.96693e-83	1.84526e-80	22	25559412	25582331	rrbp1b	ribosome binding protein 1 homolog b (dog) [Source:ZFIN;Acc:ZDB-GENE-030429-36]	154.115	122.234	162.976	11.8952	16.842	15.1598	146.442	14.6323
ENSDARG00000010462	37.6839	5.23588	5.6807	371.167	1.04243e-82	2.71849e-80	9	2590375	2592972	sp9	sp9 transcription factor [Source:ZFIN;Acc:ZDB-GENE-040426-2313]	72.2575	48.253	72.7491	2.53765	1.15992	1.46236	64.4199	1.71997
ENSDARG00000094324	12.6204	3.65768	5.33356	366.472	1.09718e-81	2.81791e-79	14	31539291	31573704	efemp2a	EGF-containing fibulin-like extracellular matrix protein 2a [Source:ZFIN;Acc:ZDB-GENE-041212-8]	58.8546	60.2905	72.4807	4.12367	5.98518	5.02078	63.8753	5.04321
ENSDARG00000077641	10.3787	3.37555	7.59161	366.212	1.25035e-81	3.16339e-79	16	45738290	45771384	thbs3a	thrombospondin 3a [Source:ZFIN;Acc:ZDB-GENE-020708-3]	343.823	263.325	358.341	26.4867	32.4777	34.0243	321.83	30.9962
ENSDARG00000056087	31.9277	4.99673	6.54176	366.172	1.27581e-81	3.18033e-79	9	6412638	6421472	C9H2orf40 (1 of 2)	chromosome 2 open reading frame 40 [Source:HGNC Symbol;Acc:HGNC:24642]	184.613	206.806	181.413	5.60397	6.17076	6.14192	190.944	5.97222
ENSDARG00000092199	7.47451	2.90198	5.01881	365.313	1.96212e-81	4.82028e-79	13	7532169	7593541	si:ch211-250c4.4	si:ch211-250c4.4 [Source:ZFIN;Acc:ZDB-GENE-081107-32]	52.5778	52.3861	51.6296	5.18103	7.98023	7.70177	52.1978	6.95434
ENSDARG00000033327	7.3054	2.86896	5.38986	363.723	4.35504e-81	1.0546e-78	13	29352262	29453528	unc5b	unc-5 homolog B (C. elegans) [Source:ZFIN;Acc:ZDB-GENE-041213-1]	79.4205	67.7816	75.4704	8.67029	11.1352	10.6265	74.2242	10.144
ENSDARG00000028071	13.3662	3.74052	6.16805	362.503	8.02574e-81	1.91612e-78	8	53434078	53571387	bmp1a	bone morphogenetic protein 1a [Source:ZFIN;Acc:ZDB-GENE-060818-1]	107.851	99.6575	134.881	8.45882	9.00096	8.14048	114.13	8.53342
ENSDARG00000009689	6.51073	2.70282	6.46276	357.647	9.16292e-80	2.15723e-77	20	21886979	22067061	daam1b	dishevelled associated activator of morphogenesis 1b [Source:ZFIN;Acc:ZDB-GENE-030131-4212]	137.167	107.045	138.139	20.1426	19.2082	19.4007	127.451	19.5838
ENSDARG00000078865	9.51282	3.24987	3.80995	353.353	7.88859e-79	1.83177e-76	21	28257515	28314639	cxxc5a	CXXC finger 5a [Source:ZFIN;Acc:ZDB-GENE-030131-3178]	23.4459	20.9751	20.3529	2.53765	2.13425	2.1448	21.5913	2.27223
ENSDARG00000003061	7.40968	2.88941	6.68704	352.077	1.49545e-78	3.42558e-76	18	49297702	49378271	cd276	CD276 molecule [Source:ZFIN;Acc:ZDB-GENE-070112-452]	161.979	131.069	156.077	17.4992	22.6416	20.4243	149.708	20.1884
ENSDARG00000069980	4.81145	2.26647	6.16155	351.436	2.06231e-78	4.66109e-76	21	9237350	9266571	lman1	lectin, mannose-binding, 1 [Source:ZFIN;Acc:ZDB-GENE-060201-4]	113.131	99.8125	107.552	20.9884	21.2961	24.324	106.832	22.2028
ENSDARG00000071549	5.81705	2.54029	7.40444	347.516	1.47289e-77	3.28513e-75	22	10600765	10612930	ecm2	extracellular matrix protein 2, female organ and adipocyte specific [Source:ZFIN;Acc:ZDB-GENE-050208-651]	215.554	224.113	270.452	37.9061	43.4273	40.7024	236.706	40.6786
ENSDARG00000026165	16.7832	4.06895	7.98669	347.003	1.90478e-77	4.19324e-75	24	29686546	29815828	col11a1a	collagen, type XI, alpha 1a [Source:ZFIN;Acc:ZDB-GENE-070209-167]	478.997	397.184	550.179	27.2268	29.3227	28.4186	475.453	28.3227
ENSDARG00000012422	11.9911	3.58389	6.65872	339.436	8.46808e-76	1.84029e-73	19	7802938	7847742	col11a2	collagen type XI alpha-2 [Source:ZFIN;Acc:ZDB-GENE-000208-23]	167.85	159.896	180.109	10.785	16.0997	15.4035	169.285	14.0961
ENSDARG00000014248	60.2504	5.9129	4.17691	337.434	2.31084e-75	4.95836e-73	14	30652299	30669733	pdlim3b	PDZ and LIM domain 3b [Source:ZFIN;Acc:ZDB-GENE-060130-104]	25.6612	26.503	17.0949	0.475808	0.41757	0.243727	23.0864	0.379035
ENSDARG00000086183	11.7169	3.55052	3.4111	335.826	5.17389e-75	1.09628e-72	12	4897691	4901226	vkorc1	vitamin K epoxide reductase complex, subunit 1 [Source:ZFIN;Acc:ZDB-GENE-030131-2286]	19.8644	23.7649	15.6384	1.85037	1.25271	1.94982	19.7559	1.6843
ENSDARG00000071224	7.52204	2.91112	6.11049	334.825	8.54992e-75	1.78925e-72	19	3800319	3803134	ENDOD1 (8 of 13)	endonuclease domain containing 1 [Source:HGNC Symbol;Acc:HGNC:29129]	131.518	132.825	119.626	15.0144	19.3938	16.5734	127.99	16.9939
ENSDARG00000076119	7.92666	2.98671	6.34876	332.49	2.75746e-74	5.70021e-72	5	26556154	26681363	emid1	EMI domain containing 1 [Source:ZFIN;Acc:ZDB-GENE-070705-40]	102.903	104.411	112.267	10.9436	14.0582	15.2573	106.527	13.4197
ENSDARG00000056740	12.7364	3.67089	4.38599	330.277	8.3661e-74	1.7086e-71	24	34971180	35018379	tmeff1b	transmembrane protein with EGF-like and two follistatin-like domains 1b [Source:ZFIN;Acc:ZDB-GENE-050706-143]	29.9073	27.8462	35.378	2.00897	2.92299	2.33978	31.0438	2.42391
ENSDARG00000056134	10.065	3.33127	7.65457	329.012	1.57725e-73	3.18285e-71	15	22722568	22730089	c1qtnf5	C1q and tumor necrosis factor related protein 5 [Source:ZFIN;Acc:ZDB-GENE-050706-101]	325.842	328.937	376.471	25.3236	36.607	40.4587	343.75	34.1298
ENSDARG00000009014	12.8687	3.68579	7.8978	327.636	3.14589e-73	6.27364e-71	2	15209776	15383777	col11a1b	collagen, type XI, alpha 1b [Source:ZFIN;Acc:ZDB-GENE-070912-607]	347.737	348.001	391.342	20.9884	31.7354	31.6845	362.36	28.1361
ENSDARG00000079027	5.96939	2.57758	4.79893	326.567	5.37543e-73	1.05952e-70	7	10106856	10292018	chsy1	chondroitin sulfate synthase 1 [Source:ZFIN;Acc:ZDB-GENE-030131-3127]	39.4703	33.8908	42.6222	6.92566	6.82032	5.70321	38.6611	6.48306
ENSDARG00000026166	6.68265	2.74042	6.10608	324.233	1.73331e-72	3.37717e-70	17	12303378	12361508	emilin1b	elastin microfibril interfacer 1b [Source:ZFIN;Acc:ZDB-GENE-060818-36]	108.737	89.7383	92.0287	12.5825	15.6357	15.2086	96.8347	14.4756
ENSDARG00000039999	122.022	6.931	2.8846	320.335	1.22464e-71	2.35896e-69	15	25910017	25930025	slc13a5b	solute carrier family 13 (sodium-dependent citrate transporter), member 5b [Source:ZFIN;Acc:ZDB-GENE-130530-605]	15.4706	22.06	18.5131	0.105735	0.13919	0.194982	18.6812	0.146636
ENSDARG00000078362	92.1226	6.52548	3.56817	320.148	1.34454e-71	2.56083e-69	5	5705367	5767842	CABZ01048373.1	Uncharacterized protein [Source:UniProtKB/TrEMBL;Acc:E7EZJ2]	26.1781	18.8053	24.2625	0.158603	0.324777	0.243727	23.0819	0.242369
ENSDARG00000075487	27.6982	4.79172	3.83652	319.296	2.062e-71	3.88366e-69	2	20324812	20368733	si:ch211-267e7.3	si:ch211-267e7.3 [Source:ZFIN;Acc:ZDB-GENE-070912-265]	22.2274	19.1152	24.1475	0.475808	1.02073	0.828672	21.83	0.775069
ENSDARG00000044511	6.9528	2.79759	4.96269	318.45	3.15092e-71	5.86938e-69	6	13942620	13950743	etv5b	ets variant 5b [Source:ZFIN;Acc:ZDB-GENE-991228-4]	52.8732	43.1901	49.9814	5.18103	8.62979	7.11683	48.6816	6.97588
ENSDARG00000027310	7.76024	2.9561	6.42392	314.019	2.90873e-70	5.35934e-68	25	32167241	32237786	LSP1	lymphocyte-specific protein 1 [Source:HGNC Symbol;Acc:HGNC:6707]	131.629	106.994	135.916	11.8423	17.4916	18.8645	124.846	16.0661
ENSDARG00000077938	55.1501	5.78529	5.79611	313.108	4.59432e-70	8.37402e-68	21	25887181	25889187	cd248b	CD248 molecule, endosialin b [Source:ZFIN;Acc:ZDB-GENE-050309-46]	95.2603	92.683	86.0877	1.16309	1.4383	2.33978	91.3437	1.64705
ENSDARG00000024030	13.0012	3.70057	3.79932	312.255	7.04849e-70	1.27105e-67	5	4742772	4764446	angptl2a	angiopoietin-like 2a [Source:ZFIN;Acc:ZDB-GENE-080721-15]	25.1074	18.7019	20.7745	1.42743	1.76308	1.75483	21.5279	1.64844
ENSDARG00000074319	9.55956	3.25694	5.25466	312.065	7.75235e-70	1.38326e-67	7	38769437	38782878	sall1a	sal-like 1a (Drosophila) [Source:ZFIN;Acc:ZDB-GENE-020228-2]	57.0085	52.2827	64.9682	6.87279	5.33562	6.04443	58.0865	6.08428
ENSDARG00000075891	41.9224	5.38965	3.5085	311.687	9.36948e-70	1.6544e-67	25	37073790	37083586	sall1b	sal-like 1b (Drosophila) [Source:ZFIN;Acc:ZDB-GENE-020228-3]	13.2183	14.1039	12.687	0.475808	0.13919	0.341218	13.3364	0.318739
ENSDARG00000090820	13.2741	3.73054	3.8475	310.259	1.91745e-69	3.35079e-67	11	2427097	2434556	slc2a10	solute carrier family 2 (facilitated glucose transporter), member 10 [Source:ZFIN;Acc:ZDB-GENE-080204-6]	23.5197	22.835	20.5062	1.74463	1.62389	1.65734	22.2869	1.67529
ENSDARG00000060927	39.5488	5.30556	3.59765	309.519	2.7791e-69	4.80698e-67	18	48077005	48096859	si:ch211-136a13.1	si:ch211-136a13.1 [Source:ZFIN;Acc:ZDB-GENE-050419-214]	20.1228	18.7019	24.1091	0.528676	0.371174	0.682435	20.978	0.527428
ENSDARG00000020072	8.82605	3.14177	8.22604	308.857	3.87361e-69	6.63248e-67	21	5368804	5401978	thbs4b	thrombospondin 4b [Source:ZFIN;Acc:ZDB-GENE-020708-4]	582.454	536.931	576.971	52.8676	71.1262	68.1461	565.452	64.0466
ENSDARG00000071497	13.5877	3.76423	4.30096	306.902	1.0332e-68	1.75137e-66	14	32881568	32886494	zic3	zic family member 3 heterotaxy 1 (odd-paired homolog, Drosophila) [Source:ZFIN;Acc:ZDB-GENE-030708-2]	36.6272	35.699	40.9357	3.64786	2.04146	2.681	37.754	2.79011
ENSDARG00000026766	5.64939	2.49809	7.1382	306.502	1.26227e-68	2.11848e-66	18	37544011	37556294	bcl2l10	BCL2-like 10 (apoptosis facilitator) [Source:ZFIN;Acc:ZDB-GENE-030825-2]	191.591	197.404	166.234	28.4956	35.5863	34.1218	185.076	32.7346
ENSDARG00000012405	16.9086	4.07968	12.5502	306.284	1.40847e-68	2.34069e-66	3	23512288	23530699	col1a1a	collagen, type I, alpha 1a [Source:ZFIN;Acc:ZDB-GENE-030131-9102]	9833.71	9332.37	12906.9	605.017	663.334	628.474	10691	632.275
ENSDARG00000002732	7.36269	2.88023	5.345	305.177	2.45441e-68	4.03929e-66	14	15209301	15214832	spon2b	spondin 2b, extracellular matrix protein [Source:ZFIN;Acc:ZDB-GENE-990415-161]	69.3037	82.7638	66.1181	7.93014	9.78971	11.8451	72.7285	9.85499
ENSDARG00000078179	4.77357	2.25507	4.92763	303.295	6.3071e-68	1.028e-65	2	25463828	25691632	fndc3ba	fibronectin type III domain containing 3Ba [Source:ZFIN;Acc:ZDB-GENE-070510-1]	47.9255	43.3967	45.9952	8.61742	9.9289	10.1878	45.7725	9.57803
ENSDARG00000076856	67.0401	6.06695	3.54463	301.549	1.5149e-67	2.44563e-65	10	26616760	26746559	frem2a	Fras1 related extracellular matrix protein 2a [Source:ZFIN;Acc:ZDB-GENE-081119-3]	22.0797	21.1817	26.9072	0.264338	0.41757	0.341218	23.3895	0.341042
ENSDARG00000056722	6.36582	2.67035	6.12022	299.049	5.30854e-67	8.48915e-65	7	27004426	27021059	cd99l2	CD99 antigen-like 2 [Source:ZFIN;Acc:ZDB-GENE-030131-1986]	107.666	107.097	113.455	14.7501	17.1204	19.6444	109.406	17.1716
ENSDARG00000016744	63.1208	5.98004	5.27151	298.203	8.11684e-67	1.28587e-64	22	3998379	4039283	fbn2b	fibrillin 2b [Source:ZFIN;Acc:ZDB-GENE-090112-3]	65.0207	63.8035	83.4429	0.422941	1.80947	1.0724	70.7557	1.1016
ENSDARG00000076321	18.4184	4.20307	3.70396	296.838	1.60969e-66	2.52648e-64	9	49284947	49358180	COL28A1 (2 of 4)	collagen, type XXVIII, alpha 1 [Source:HGNC Symbol;Acc:HGNC:22442]	26.8427	28.1562	32.4266	1.58603	1.20631	1.94982	29.1419	1.58072
ENSDARG00000010962	6.63775	2.73069	7.02657	296.501	1.90584e-66	2.96385e-64	9	43801312	43803715	fkbp7	FK506 binding protein 7 [Source:ZFIN;Acc:ZDB-GENE-030616-182]	222.828	227.678	202.685	27.8084	34.7047	35.8279	217.73	32.7803
ENSDARG00000075954	7.87828	2.97788	8.11612	294.009	6.65346e-66	1.0253e-63	10	39878541	39887981	serpinh1a	serpin peptidase inhibitor, clade H (heat shock protein 47), member 1a [Source:ZFIN;Acc:ZDB-GENE-080219-21]	454.37	397.649	463.976	47.7394	57.1608	62.1016	438.665	55.6673
ENSDARG00000089288	22.3517	4.48231	5.43256	291.325	2.55832e-65	3.90686e-63	25	32519231	32606949	lamb1a	laminin, beta 1a [Source:ZFIN;Acc:ZDB-GENE-021226-1]	73.6606	58.379	91.6837	4.17654	2.92299	2.92472	74.5744	3.34142
ENSDARG00000045367	7.90465	2.9827	6.05957	291.124	2.82975e-65	4.28278e-63	23	35765101	35768063	tuba1b	tubulin, alpha 1b [Source:ZFIN;Acc:ZDB-GENE-030822-1]	92.4911	72.4829	101.151	10.9965	11.5528	11.1139	88.7084	11.2211
ENSDARG00000093931	6.39514	2.67698	4.78684	290.529	3.81408e-65	5.72146e-63	15	24449580	24453227	fam101b	family with sequence similarity 101, member B [Source:ZFIN;Acc:ZDB-GENE-090409-1]	37.1441	36.2673	36.1062	4.65235	5.98518	6.43439	36.5059	5.69064
ENSDARG00000011724	6.85472	2.7771	3.67692	289.907	5.21105e-65	7.74847e-63	13	40050630	40051118	marveld1	MARVEL domain containing 1 [Source:ZFIN;Acc:ZDB-GENE-050208-33]	19.4951	20.3551	18.5897	2.69625	2.92299	2.87598	19.48	2.83174
ENSDARG00000078244	45.7766	5.51654	2.93887	289.356	6.86784e-65	1.01232e-62	23	31206265	31235335			13.1814	9.14431	12.1121	0.21147	0.13919	0.389963	11.4793	0.246875
ENSDARG00000016718	24.1199	4.59215	5.48519	288.909	8.59364e-65	1.25578e-62	21	13839608	13877870	mmp11b	matrix metallopeptidase 11b (stromelysin 3) [Source:ZFIN;Acc:ZDB-GENE-070817-2]	126.608	69.6414	62.7451	2.74912	3.61894	4.33834	86.3314	3.5688
ENSDARG00000037879	4.46075	2.15729	6.12558	286.899	2.35654e-64	3.41416e-62	3	41912281	41921651	lfng	lunatic fringe homolog [Source:ZFIN;Acc:ZDB-GENE-980605-16]	87.6174	73.5678	80.2999	17.0234	16.7956	20.3268	80.495	18.0486
ENSDARG00000078081	17.976	4.168	3.19117	286.257	3.25151e-64	4.64014e-62	6	26641178	26653666	BX957353.1	Uncharacterized protein [Source:UniProtKB/TrEMBL;Acc:F1Q840]	13.8829	12.9157	13.1086	0.528676	1.11352	0.536199	13.3024	0.726132
ENSDARG00000021377	5.40739	2.43493	6.46375	286.254	3.25749e-64	4.64014e-62	21	42358649	42421307	sh3pxd2b	SH3 and PX domains 2B [Source:ZFIN;Acc:ZDB-GENE-060810-52]	127.272	121.098	139.519	21.6757	27.0493	22.9591	129.296	23.8947
ENSDARG00000006353	6.38219	2.67405	6.32024	284.628	7.36237e-64	1.04e-61	23	33661296	33771832	itga5	integrin, alpha 5 (fibronectin receptor, alpha polypeptide) [Source:ZFIN;Acc:ZDB-GENE-031116-52]	124.208	103.791	133.041	16.5476	20.9249	19.0594	120.346	18.844
ENSDARG00000002192	10.3731	3.37477	8.50092	284.222	9.0295e-64	1.26495e-61	22	10590115	10597640	aspn	asporin (LRR class 1) [Source:ZFIN;Acc:ZDB-GENE-041105-7]	596.005	648.833	585.787	48.7968	66.3009	61.3217	610.208	58.8065
ENSDARG00000059746	10.1882	3.34883	6.14638	282.986	1.67862e-63	2.33233e-61	8	50009104	50054848	plod1a	procollagen-lysine 1, 2-oxoglutarate 5-dioxygenase 1a [Source:ZFIN;Acc:ZDB-GENE-030131-3165]	108.368	101.827	139.94	8.98749	14.0582	11.2602	116.712	11.4353
ENSDARG00000088118	7.27051	2.86206	3.64963	282.964	1.69689e-63	2.33853e-61	24	32795678	32875906	mmp16a	matrix metallopeptidase 16a (membrane-inserted) [Source:ZFIN;Acc:ZDB-GENE-070820-1]	17.6121	18.392	18.5131	2.37904	2.08785	3.02221	18.1724	2.49637
ENSDARG00000095592	-11.7256	-3.55159	3.8995	282.029	2.71259e-63	3.70815e-61	21	13515610	13531099	si:dkey-11o15.5	si:dkey-11o15.5 [Source:ZFIN;Acc:ZDB-GENE-091204-172]	3.61842	4.80464	3.87126	33.3066	54.7017	55.4235	4.09811	47.8106
ENSDARG00000019815	8.59161	3.10293	8.08541	279.349	1.04094e-62	1.4116e-60	9	15638532	15700871	fn1a	fibronectin 1a [Source:ZFIN;Acc:ZDB-GENE-000426-1]	423.17	307.755	435.268	40.3909	45.6544	49.6716	388.731	45.2389
ENSDARG00000007836	5.78089	2.53129	8.73014	277.121	3.18366e-62	4.28303e-60	5	46423373	46429502	ctsla	cathepsin La [Source:ZFIN;Acc:ZDB-GENE-030131-106]	583.673	567.981	540.443	88.236	109.357	95.0535	564.032	97.5489
ENSDARG00000092730	6687.81	12.7073	10.2063	276.773	3.79117e-62	5.06017e-60	1	44284486	44287783	si:dkey-22i16.3	si:dkey-22i16.3 [Source:ZFIN;Acc:ZDB-GENE-071005-4]	3168.29	3574.08	3221.92	0.422941	0.463967	0.584945	3321.43	0.490618
ENSDARG00000068580	11.9323	3.57679	4.04443	275.636	6.70967e-62	8.8856e-60	2	26677617	26712148	glis1a	GLIS family zinc finger 1a [Source:ZFIN;Acc:ZDB-GENE-070912-8]	32.2334	30.1711	30.3568	2.48478	2.8766	2.38852	30.9204	2.5833
ENSDARG00000089574	22.9828	4.52248	4.04908	275.146	8.57971e-62	1.1274e-59	15	33490638	33511731	CABZ01074435.1	Uncharacterized protein [Source:UniProtKB/TrEMBL;Acc:E7F0U7]	35.2242	33.5292	38.5593	1.37456	1.99506	1.26738	35.7709	1.54567
ENSDARG00000071212	4.95373	2.30851	6.54671	275.041	9.04415e-62	1.17929e-59	11	40309260	40338900	lepre1	leucine proline-enriched proteoglycan (leprecan) 1 [Source:ZFIN;Acc:ZDB-GENE-031010-35]	155.924	133.083	151.669	26.0109	30.1115	32.8056	146.892	29.6427
ENSDARG00000031971	5.62388	2.49156	5.13121	274.349	1.27947e-61	1.6556e-59	9	28431881	28444217	kdelc1	KDEL (Lys-Asp-Glu-Leu) containing 1 [Source:ZFIN;Acc:ZDB-GENE-040426-878]	58.0054	53.0577	55.1176	8.35308	10.8568	10.2853	55.3936	9.83173
ENSDARG00000062171	5.67577	2.50481	6.49467	272.333	3.51852e-61	4.51837e-59	11	25605246	25614851	olfml3b	olfactomedin-like 3b [Source:ZFIN;Acc:ZDB-GENE-050302-161]	161.389	140.109	146.15	23.579	27.3741	27.8824	149.216	26.2785
ENSDARG00000001733	5.14846	2.36414	5.99723	270.914	7.17428e-61	9.1437e-59	9	43680181	43723222	gulp1a	GULP, engulfment adaptor PTB domain containing 1a [Source:ZFIN;Acc:ZDB-GENE-030616-21]	96.0726	118.049	98.8896	16.4418	20.1826	24.0802	104.337	20.2349
ENSDARG00000011141	28.1814	4.81667	2.93663	269.368	1.55843e-60	1.97141e-58	17	37067120	37104167	dpysl5a	dihydropyrimidinase-like 5a [Source:ZFIN;Acc:ZDB-GENE-030131-3136]	13.7352	9.76427	15.6	0.370073	0.510364	0.487454	13.0332	0.455964
ENSDARG00000005989	4.35573	2.12291	4.47731	265.684	9.89811e-60	1.24284e-57	8	19808088	19867056	rgl1	ral guanine nucleotide dissociation stimulator-like 1 [Source:ZFIN;Acc:ZDB-GENE-040426-1816]	32.1596	31.721	33.0015	7.6658	7.79465	6.77561	32.294	7.41202
ENSDARG00000009949	32.0976	5.00439	2.86054	263.414	3.09212e-59	3.854e-57	17	5659343	5690545	FNDC4 (1 of 2)	fibronectin type III domain containing 4 [Source:HGNC Symbol;Acc:HGNC:20239]	9.78449	8.16272	7.78085	0.21147	0.27838	0.292472	8.57602	0.260774
ENSDARG00000015554	8.73576	3.12693	4.41283	262.902	3.99986e-59	4.94903e-57	9	32315469	32320318	zic2a	zic family member 2 (odd-paired homolog, Drosophila), a [Source:ZFIN;Acc:ZDB-GENE-000710-4]	27.692	25.6764	32.7716	3.595	3.20137	3.07096	28.7133	3.28911
ENSDARG00000029524	3.95162	1.98245	6.45592	261.326	8.82135e-59	1.08356e-56	4	18029098	18053665	impdh1b	inosine 5'-phosphate dehydrogenase 1b [Source:ZFIN;Acc:ZDB-GENE-030219-206]	125.278	111.798	122.194	28.337	30.2507	32.3182	119.757	30.302
ENSDARG00000005645	16.4392	4.03907	4.21089	259.456	2.25518e-58	2.75018e-56	10	32312906	32518450	robo3	roundabout homolog 3 [Source:ZFIN;Acc:ZDB-GENE-000209-4]	29.1319	28.7245	37.6394	1.69176	1.90227	2.19354	31.8319	1.92919
ENSDARG00000095259	20.2076	4.33683	2.82624	258.407	3.81654e-58	4.62101e-56	5	22212166	22220895	tmem119a	transmembrane protein 119a [Source:ZFIN;Acc:ZDB-GENE-060526-69]	17.8336	19.1669	16.1366	0.845882	0.556761	1.21863	17.7124	0.873759
ENSDARG00000078717	6.23433	2.64023	4.75426	258.314	4.00002e-58	4.80882e-56	16	30612031	30742249	itga8	integrin, alpha 8 [Source:ZFIN;Acc:ZDB-GENE-080220-48]	42.5348	43.1901	54.8493	6.55558	7.0987	8.87166	46.8581	7.50865
ENSDARG00000039652	6.90357	2.78734	4.39763	257.198	7.00363e-58	8.36045e-56	20	52926069	53067233	si:dkey-235d18.5	si:dkey-235d18.5 [Source:ZFIN;Acc:ZDB-GENE-041014-243]	29.6489	24.5398	34.0748	3.70073	5.10364	3.94838	29.4211	4.25092
ENSDARG00000056150	4.48306	2.16448	4.20969	256.534	9.77296e-58	1.15847e-55	23	25996126	26056104	rbms2b	RNA binding motif, single stranded interacting protein 2b [Source:ZFIN;Acc:ZDB-GENE-040801-51]	25.6981	24.8498	24.9141	4.65235	6.17076	5.94694	25.154	5.59002
ENSDARG00000079712	6.70713	2.7457	4.85898	255.817	1.40088e-57	1.64905e-55	7	27519620	27534119	GAL3ST4	galactose-3-O-sulfotransferase 4 [Source:HGNC Symbol;Acc:HGNC:24145]	44.1594	36.6289	40.8974	5.81544	6.03157	6.28816	40.5619	6.04506
ENSDARG00000058023	-5.81929	-2.54084	5.12198	255.081	2.02654e-57	2.36909e-55	21	13498753	13509149	si:dkey-11o15.4	si:dkey-11o15.4 [Source:ZFIN;Acc:ZDB-GENE-091204-16]	14.2891	15.2922	11.2305	74.279	78.5496	84.232	13.6039	79.0202
ENSDARG00000095400	-3.59326	-1.84529	6.06629	254.927	2.18934e-57	2.54188e-55	10	27302968	27313479	si:ch73-52f15.5	si:ch73-52f15.5 [Source:ZFIN;Acc:ZDB-GENE-091204-341]	30.1289	31.3077	29.9352	104.149	113.486	110.555	30.4572	109.397
ENSDARG00000027088	-20.7039	-4.37183	11.3074	253.959	3.56005e-57	4.1052e-55	24	17576415	17578479	ptgdsb	prostaglandin D2 synthase b [Source:ZFIN;Acc:ZDB-GENE-030131-8436]	269.277	314.833	351.403	5630.03	6932.41	6806.47	311.838	6456.3
ENSDARG00000057879	4.39801	2.13685	5.47693	252.267	8.32167e-57	9.53113e-55	16	13742505	13756835	leprel2	leprecan-like 2 [Source:ZFIN;Acc:ZDB-GENE-060503-231]	62.1408	62.3053	63.435	15.0673	14.0118	13.6487	62.627	14.2426
ENSDARG00000005789	4.21491	2.0755	6.01038	250.958	1.60576e-56	1.82679e-54	20	13318055	13435784	enpp1	ectonucleotide pyrophosphatase/phosphodiesterase 1 [Source:ZFIN;Acc:ZDB-GENE-040724-172]	110.768	82.2472	100.078	22.2573	22.5952	24.7139	97.6976	23.1888
ENSDARG00000006526	11.9463	3.57849	10.591	250.861	1.68515e-56	1.90433e-54	1	4393282	4432219	fn1b	fibronectin 1b [Source:ZFIN;Acc:ZDB-GENE-030131-6545]	2160.16	1322	1879.86	120.538	177.978	150.282	1787.34	149.599
ENSDARG00000009342	3.67037	1.87593	8.34638	250.547	1.97338e-56	2.21529e-54	24	8054762	8070970	txndc5	thioredoxin domain containing 5 [Source:ZFIN;Acc:ZDB-GENE-040426-1951]	498.271	475.143	478.273	128.204	132.416	134.879	483.896	131.833
ENSDARG00000070155	6.51179	2.70305	6.13326	249.016	4.25588e-56	4.74615e-54	9	7704154	7715372	tuba8l3	tubulin, alpha 8 like 3 [Source:ZFIN;Acc:ZDB-GENE-040801-77]	92.3804	80.4906	108.204	11.578	16.4708	15.0623	93.6916	14.3704
ENSDARG00000068369	4.70363	2.23377	6.4296	247.038	1.14866e-55	1.27261e-53	8	33883751	33899395	angptl2b	angiopoietin-like 2b [Source:ZFIN;Acc:ZDB-GENE-050624-1]	101.869	112.625	115.333	19.7725	26.8637	23.3978	109.942	23.3447
ENSDARG00000036388	3.734	1.90072	6.84542	245.836	2.09972e-55	2.31119e-53	19	18485345	18497749	slc39a7	solute carrier family 39 (zinc transporter), member 7 [Source:ZFIN;Acc:ZDB-GENE-991110-20]	170.139	175.137	157.917	44.4617	45.5152	44.7483	167.731	44.9084
ENSDARG00000054619	9.47917	3.24476	6.02015	245.497	2.48978e-55	2.72286e-53	5	40486956	40687225	fras1	Fraser syndrome 1 [Source:ZFIN;Acc:ZDB-GENE-060526-68]	99.7649	82.2988	118.744	11.3137	10.5785	9.84657	100.269	10.5796
ENSDARG00000045628	4.49037	2.16683	5.05938	244.951	3.27581e-55	3.5595e-53	15	14478989	14488111	rab34a	RAB34, member RAS oncogene family a [Source:ZFIN;Acc:ZDB-GENE-041010-197]	50.9532	51.5595	47.6433	9.1461	11.7384	12.4788	50.052	11.1211
ENSDARG00000044485	25.5514	4.67533	2.50662	243.634	6.34439e-55	6.84992e-53	23	39046102	39054442	sall4	sal-like 4 (Drosophila) [Source:ZFIN;Acc:ZDB-GENE-060328-2]	11.2245	9.09265	10.1956	0.422941	0.463967	0.292472	10.1709	0.393127
ENSDARG00000014287	21.18	4.40463	2.33412	242.614	1.05838e-54	1.13548e-52	19	5697121	5714935	eno2	enolase 2 [Source:ZFIN;Acc:ZDB-GENE-040704-27]	7.93836	7.28445	6.93761	0.21147	0.463967	0.341218	7.38681	0.338885
ENSDARG00000078250	-18.2168	-4.1872	4.52618	242.566	1.0842e-54	1.15587e-52	5	52788221	52790882	zgc:194398	zgc:194398 [Source:ZFIN;Acc:ZDB-GENE-081022-111]	3.61842	4.08136	4.06291	60.5863	83.5605	70.1446	3.92089	71.4305
ENSDARG00000074677	110.151	6.78334	3.7307	241.753	1.63078e-54	1.72771e-52	1	35322204	35361675	frem3	Fras1 related extracellular matrix 3 [Source:ZFIN;Acc:ZDB-GENE-030131-9788]	12.6275	11.0558	16.0217	0.158603	0.13919	0.0487454	13.235	0.115513
ENSDARG00000012776	-7.73659	-2.9517	4.48019	241.503	1.84903e-54	1.94676e-52	5	23636042	23671696	smarca1	SWI/SNF related, matrix associated, actin dependent regulator of chromatin, subfamily a, member 1 [Source:ZFIN;Acc:ZDB-GENE-070705-296]	6.31377	6.81949	5.71107	44.3031	52.7995	48.4529	6.28144	48.5185
ENSDARG00000055381	4.82333	2.27003	6.07537	238.633	7.81191e-54	8.17405e-52	12	24846549	24852797	bambia	BMP and activin membrane-bound inhibitor (Xenopus laevis) homolog a [Source:ZFIN;Acc:ZDB-GENE-010416-1]	109.217	109.99	112.65	25.7465	21.2497	21.8379	110.619	22.9447
ENSDARG00000007356	20.8983	4.38531	3.27014	238.412	8.72714e-54	9.07569e-52	1	15134972	15136368	fgf20a	fibroblast growth factor 20a [Source:ZFIN;Acc:ZDB-GENE-060110-1]	11.6675	10.7975	9.58233	0.21147	0.742347	0.536199	10.6825	0.496672
ENSDARG00000075310	10.0573	3.33017	4.48673	238.163	9.88907e-54	1.02213e-51	11	46379844	46386915			37.3657	34.1491	40.1308	3.43639	4.12931	3.50967	37.2152	3.69179
ENSDARG00000079572	28.869	4.85145	2.40609	237.29	1.53303e-53	1.57493e-51	12	16469349	16510140	plcd3b	phospholipase C, delta 3b [Source:ZFIN;Acc:ZDB-GENE-081222-2]	10.2645	10.4359	12.3037	0.158603	0.41757	0.536199	11.0014	0.370791
ENSDARG00000078459	3.69335	1.88493	5.56405	237.276	1.54435e-53	1.57701e-51	10	33853324	34111580	cux1a	cut-like homeobox 1a [Source:ZFIN;Acc:ZDB-GENE-030131-5868]	67.3838	66.5417	72.9024	17.6049	21.5745	16.7684	68.9426	18.6493
ENSDARG00000000551	45.2458	5.49971	3.2909	235.972	2.97185e-53	3.00027e-51	13	24655104	24671375	slc1a4	solute carrier family 1 (glutamate/neutral amino acid transporter), member 4 [Source:ZFIN;Acc:ZDB-GENE-030616-566]	15.8767	10.6425	16.5966	0.475808	0.185587	0.292472	14.372	0.317956
ENSDARG00000096594	11.0661	3.46808	3.28597	235.971	2.97355e-53	3.00027e-51	1	9286306	9289338	lratb	lecithin retinol acyltransferase b (phosphatidylcholine--retinol O-acyltransferase b) [Source:ZFIN;Acc:ZDB-GENE-060810-31]	12.9598	14.1039	12.802	1.00448	1.3455	1.21863	13.2886	1.18954
ENSDARG00000089563	962.966	9.91134	1.64741	234.065	7.74411e-53	7.76748e-51	15	46815888	46832462	CABZ01110305.1	Uncharacterized protein [Source:UniProtKB/TrEMBL;Acc:F1R1X6]	4.5784	5.73457	5.51942	0	0	0	5.27747	0
ENSDARG00000033616	5.00451	2.32323	6.50784	233.576	9.89658e-53	9.86805e-51	17	24515495	24523355	sepn1	selenoprotein N, 1 [Source:ZFIN;Acc:ZDB-GENE-030327-7]	140.232	117.533	138.675	22.6802	28.9052	27.5899	132.147	26.3917
ENSDARG00000053479	5.0865	2.34667	4.52308	233.269	1.15441e-52	1.14435e-50	16	41792075	41798152	gdf6a	growth differentiation factor 6a [Source:ZFIN;Acc:ZDB-GENE-980526-373]	35.298	26.2964	33.6531	6.07977	5.84599	6.82435	31.7492	6.25004
ENSDARG00000003259	9.7461	3.28483	5.68961	233.024	1.30612e-52	1.28721e-50	10	6767040	6785376	lox	lysyl oxidase [Source:ZFIN;Acc:ZDB-GENE-040426-2398]	95.4819	91.0815	89.9589	8.98749	11.6456	7.70177	92.1741	9.44495
ENSDARG00000038672	14.6296	3.87081	3.23299	232.602	1.61423e-52	1.58166e-50	21	43960986	44022195	tcf7	transcription factor 7 (T-cell specific, HMG-box) [Source:ZFIN;Acc:ZDB-GENE-050222-4]	15.9136	13.329	16.2516	0.898749	0.881538	1.31613	15.1648	1.03214
ENSDARG00000043317	-4.07635	-2.02728	4.9442	231.326	3.06282e-52	2.98379e-50	20	22403310	22445479	kita	kit receptor a [Source:ZFIN;Acc:ZDB-GENE-980526-464]	14.7321	14.6722	13.2236	60.1633	61.3365	52.2063	14.2093	57.902
ENSDARG00000014673	13.6429	3.77008	2.99382	231.051	3.5176e-52	3.40724e-50	18	40047902	40049738	fzd9b	frizzled homolog 9b [Source:ZFIN;Acc:ZDB-GENE-000906-4]	12.6275	10.3326	12.917	1.32169	0.649554	0.682435	11.959	0.88456
ENSDARG00000003795	3.79568	1.92436	7.41002	230.533	4.56232e-52	4.39409e-50	18	25882910	25901281	IDH2	isocitrate dehydrogenase 2 (NADP+), mitochondrial [Source:HGNC Symbol;Acc:HGNC:5383]	216.625	204.585	196.246	51.0172	56.0008	55.6185	205.819	54.2122
ENSDARG00000096045	20.3463	4.3467	2.69852	230.232	5.30634e-52	5.0818e-50	4	27674713	27681872	SRR (1 of 2)	serine racemase [Source:HGNC Symbol;Acc:HGNC:14398]	9.59988	11.9858	9.73565	0.317206	0.649554	0.536199	10.4404	0.500986
ENSDARG00000053484	-5.9335	-2.56888	5.53843	229.714	6.88349e-52	6.55517e-50	13	37472620	37657842	syne2b	spectrin repeat containing, nuclear envelope 2b [Source:ZFIN;Acc:ZDB-GENE-071218-5]	18.5721	18.1336	20.6212	105.577	117.152	117.671	19.109	113.467
ENSDARG00000018010	3.67057	1.876	6.7219	229.545	7.49003e-52	7.09293e-50	19	44211927	44220518	crtap	cartilage associated protein [Source:ZFIN;Acc:ZDB-GENE-040426-2619]	158.287	140.988	157.342	38.2761	42.9634	43.1397	152.206	41.4597
ENSDARG00000096546	5.54167	2.47032	4.72082	228.86	1.05695e-51	9.95349e-50	1	4495204	4565764	nrp2a	neuropilin 2a [Source:ZFIN;Acc:ZDB-GENE-040611-2]	37.5503	35.3373	43.1588	5.97404	7.37708	7.55554	38.6822	6.96888
ENSDARG00000030092	3.56619	1.83438	5.84433	228.758	1.11235e-51	1.04174e-49	20	47841168	47864410	tram2	translocation associated membrane protein 2 [Source:ZFIN;Acc:ZDB-GENE-040426-2024]	86.0297	88.2917	82.3314	23.156	24.5439	24.2265	85.5509	23.9754
ENSDARG00000077505	-14.2438	-3.83226	9.49449	228.349	1.36611e-51	1.27236e-49	12	5737656	5742066	rbp4	retinol binding protein 4, plasma [Source:ZFIN;Acc:ZDB-GENE-000210-19]	115.494	153.955	125.95	1533.74	2135.69	1961.81	131.8	1877.08
ENSDARG00000054609	-4.77517	-2.25555	7.89776	228.242	1.44142e-51	1.33516e-49	21	38976897	39011059	slco2b1	solute carrier organic anion transporter family, member 2B1 [Source:ZFIN;Acc:ZDB-GENE-051023-6]	105.008	113.503	110.273	495.422	532.402	542.049	109.595	523.291
ENSDARG00000079191	9.49551	3.24724	2.47257	228.211	1.46367e-51	1.3484e-49	1	34396220	34439740	CD200 (3 of 3)	CD200 molecule [Source:HGNC Symbol;Acc:HGNC:7203]	10.3383	9.04099	10.5022	0.740146	1.3455	1.02365	9.96052	1.03643
ENSDARG00000055876	-7.33926	-2.87564	5.74441	227.102	2.55501e-51	2.34108e-49	1	19695811	19710076	msmo1	methylsterol monooxygenase 1 [Source:ZFIN;Acc:ZDB-GENE-040426-2670]	18.8675	21.75	17.0949	97.2764	121.235	204.584	19.2375	141.032
ENSDARG00000058504	4.19293	2.06796	6.14624	226.847	2.90412e-51	2.64665e-49	11	12777876	12786285	ap1s2	adaptor-related protein complex 1, sigma 2 subunit [Source:ZFIN;Acc:ZDB-GENE-030131-5448]	104.528	122.234	98.3147	21.4642	28.07	27.8824	108.359	25.8055
ENSDARG00000068374	-4.14578	-2.05164	5.29207	226.383	3.66534e-51	3.32253e-49	18	38965706	38981883	si:ch211-132b12.7	si:ch211-132b12.7 [Source:ZFIN;Acc:ZDB-GENE-050419-250]	20.8982	22.835	22.1927	83.0021	97.6187	92.5188	21.9753	91.0465
ENSDARG00000043102	-5.22025	-2.38412	5.64274	226.368	3.69418e-51	3.33085e-49	15	1177986	1195587	lxn	latexin [Source:ZFIN;Acc:ZDB-GENE-041212-18]	18.3875	23.2999	20.0846	114.723	111.816	95.4435	20.5906	107.327
ENSDARG00000075038	-6.79182	-2.7638	7.85967	225.551	5.56833e-51	4.99412e-49	21	43706371	43731196	CABZ01058371.1	Uncharacterized protein [Source:UniProtKB/TrEMBL;Acc:E7F3M9]	69.636	55.4858	67.5746	420.985	456.915	431.543	64.2322	436.481
ENSDARG00000058543	7.50769	2.90837	6.25817	224	1.21332e-50	1.08247e-48	23	9674223	9875589	lama5	laminin, alpha 5 [Source:ZFIN;Acc:ZDB-GENE-030131-9823]	127.605	117.843	163.935	20.6712	18.3731	15.501	136.461	18.1818
ENSDARG00000012593	5.48702	2.45602	9.55023	223.174	1.83662e-50	1.62998e-48	21	6513292	6682437	col5a1	procollagen, type V, alpha 1 [Source:ZFIN;Acc:ZDB-GENE-041105-6]	1039.22	953.643	1209.67	178.217	212.915	192.496	1067.51	194.542
ENSDARG00000008494	5.13148	2.35937	4.96756	222.771	2.24842e-50	1.98505e-48	6	39805041	39824390	myl6	myosin, light chain 6, alkali, smooth muscle and non-muscle [Source:ZFIN;Acc:ZDB-GENE-041010-28]	46.264	48.5114	49.5215	8.35308	8.76898	10.9677	48.099	9.36326
ENSDARG00000010487	4.27131	2.09468	5.34309	220.935	5.65538e-50	4.96707e-48	15	23076168	23092652	sae1	SUMO1 activating enzyme subunit 1 [Source:ZFIN;Acc:ZDB-GENE-040625-21]	53.2793	53.5227	55.5009	11.5251	11.9704	14.4774	54.1009	12.6576
ENSDARG00000012671	4.99416	2.32024	4.71677	220.87	5.8432e-50	5.10557e-48	24	3025823	3038143	inhbaa	inhibin, beta Aa [Source:ZFIN;Acc:ZDB-GENE-000210-21]	34.4119	28.6728	34.7647	5.02242	8.07303	6.43439	32.6165	6.50995
ENSDARG00000006982	4.80677	2.26507	5.91384	220.429	7.29162e-50	6.33847e-48	21	40051375	40054278	msxd	muscle segment homeobox D [Source:ZFIN;Acc:ZDB-GENE-980526-492]	93.2296	83.6937	98.1231	17.2348	18.2803	21.6917	91.6821	19.0689
ENSDARG00000035942	38.5323	5.268	3.32332	219.578	1.11786e-49	9.6678e-48	7	44478526	44481652	hrh3	histamine receptor H3 [Source:ZFIN;Acc:ZDB-GENE-040724-204]	16.7259	22.7833	19.6246	0.370073	0.742347	0.389963	19.7113	0.500795
ENSDARG00000059677	5.9853	2.58142	5.99104	219.544	1.13747e-49	9.7874e-48	5	56386245	56446151	mamdc2a	MAM domain containing 2a [Source:ZFIN;Acc:ZDB-GENE-060526-16]	72.516	59.8255	70.1043	8.88176	11.7384	13.1613	67.4819	11.2605
ENSDARG00000015559	7.76429	2.95685	5.19911	219.183	1.36363e-49	1.16742e-47	1	47956830	47982467	fstl1a	follistatin-like 1a [Source:ZFIN;Acc:ZDB-GENE-030131-4148]	47.3717	54.7626	42.7372	5.60397	6.86671	6.14192	48.2905	6.2042
ENSDARG00000024694	3.58689	1.84273	6.22868	218.663	1.76995e-49	1.50766e-47	9	16341860	16460226	myo1b	myosin IB [Source:ZFIN;Acc:ZDB-GENE-030131-695]	107.039	103.222	116.329	26.2223	33.0345	31.7333	108.863	30.33
ENSDARG00000014545	13.4108	3.74533	4.23004	218.433	1.98732e-49	1.68435e-47	2	36422155	36442122	golim4b	golgi integral membrane protein 4b [Source:ZFIN;Acc:ZDB-GENE-050327-74]	31.015	28.4662	35.6079	2.27331	2.41263	2.38852	31.6964	2.35815
ENSDARG00000068036	4.47764	2.16274	5.08331	217.627	2.97898e-49	2.51228e-47	5	33509664	33513260	tmem119b	transmembrane protein 119b [Source:ZFIN;Acc:ZDB-GENE-070410-49]	43.3841	39.987	45.7269	8.14161	9.9289	10.724	43.0326	9.59816
ENSDARG00000076735	10.5224	3.39539	3.30988	216.913	4.26288e-49	3.57723e-47	5	41850067	41874136	si:dkey-193c22.2	si:dkey-193c22.2 [Source:ZFIN;Acc:ZDB-GENE-070705-337]	19.6059	13.4323	18.2064	1.6389	1.80947	1.41362	17.0816	1.62066
ENSDARG00000057606	11.4845	3.52162	4.06982	216.552	5.11109e-49	4.26789e-47	22	14121887	14123508	arl4ca	ADP-ribosylation factor-like 4Ca [Source:ZFIN;Acc:ZDB-GENE-050417-265]	26.8797	25.7797	30.8934	3.54213	1.3919	2.38852	27.8509	2.44085
ENSDARG00000077811	5.97685	2.57939	4.80707	215.696	7.85671e-49	6.52838e-47	17	36055472	36058769	sox11a	SRY-box containing gene 11a [Source:ZFIN;Acc:ZDB-GENE-980526-395]	29.1319	28.6212	29.1303	4.49375	3.94372	6.09317	28.9611	4.84355
ENSDARG00000015273	9.95452	3.31535	8.39271	214.754	1.26105e-48	1.04274e-46	22	41808075	41823295	alpi.1	alkaline phosphatase, intestinal, tandem duplicate 1 [Source:ZFIN;Acc:ZDB-GENE-050327-78]	468.142	423.738	451.519	30.7689	60.9653	43.1397	447.8	44.958
ENSDARG00000015759	4.31567	2.10959	6.07601	214.64	1.33537e-48	1.09883e-46	14	43002971	43011885	tspan7	tetraspanin 7 [Source:ZFIN;Acc:ZDB-GENE-030131-5435]	102.682	110.558	103.183	19.1909	26.5389	27.4924	105.474	24.4074
ENSDARG00000096849	-4.84259	-2.27578	5.0053	214.618	1.35011e-48	1.10559e-46	3	32462119	32474671	si:dkey-16p21.8	si:dkey-16p21.8 [Source:ZFIN;Acc:ZDB-GENE-131121-428]	13.6614	17.462	16.5199	67.2476	72.5645	90.5202	15.8811	76.7774
ENSDARG00000001313	5.34556	2.41834	3.50834	214.244	1.629e-48	1.32756e-46	17	28857835	28870857	g2e3	G2/M-phase specific E3 ubiquitin ligase [Source:ZFIN;Acc:ZDB-GENE-030616-400]	19.3474	19.1152	18.3214	3.11919	3.66534	3.80214	18.928	3.52889
ENSDARG00000010482	-166.911	-7.38293	7.46983	212.188	4.57595e-48	3.71133e-46	2	20566497	20584574	prg4a	proteoglycan 4a [Source:ZFIN;Acc:ZDB-GENE-030131-8295]	2.21536	5.52792	2.14644	534.703	575.598	529.667	3.29657	546.656
ENSDARG00000016837	12.9867	3.69896	4.5173	212.157	4.64928e-48	3.75286e-46	16	29843228	29850422	glipr2l	GLI pathogenesis-related 2, like [Source:ZFIN;Acc:ZDB-GENE-041010-53]	41.3533	37.5588	43.2355	1.6389	3.80453	3.89963	40.7159	3.11435
ENSDARG00000090444	4.53076	2.17975	6.00482	210.963	8.4694e-48	6.80402e-46	7	21501628	21527465	ponzr1	plac8 onzin related protein 1 [Source:ZFIN;Acc:ZDB-GENE-070727-1]	92.8604	103.274	92.4887	20.4598	18.5587	24.6652	96.2076	21.2279
ENSDARG00000074117	34.8617	5.12357	2.27047	210.883	8.81554e-48	7.04869e-46	1	28553368	28598712	CCKBR (1 of 2)	cholecystokinin B receptor [Source:HGNC Symbol;Acc:HGNC:1571]	5.94454	5.52792	4.52286	0.105735	0.13919	0.194982	5.33177	0.146636
ENSDARG00000062781	4.98991	2.31901	5.27671	210.407	1.1198e-47	8.91162e-46	25	19975270	20011317			60.8854	64.6302	62.7451	13.8513	15.0325	8.82292	62.7535	12.5689
ENSDARG00000058369	7.08893	2.82557	4.49633	208.119	3.53455e-47	2.79973e-45	7	12880714	12884593	mex3b	mex-3 homolog B (C. elegans) [Source:ZFIN;Acc:ZDB-GENE-030131-2628]	34.1534	29.0345	35.8762	3.17206	6.77392	3.94838	33.0214	4.63145
ENSDARG00000058992	3.87998	1.95605	5.22526	207.957	3.83322e-47	3.02218e-45	16	1389245	1425912	cers2b	ceramide synthase 2b [Source:ZFIN;Acc:ZDB-GENE-110408-40]	51.1009	42.5701	49.5215	11.0493	13.5014	12.3326	47.7308	12.2945
ENSDARG00000012506	4.90941	2.29555	4.1341	207.606	4.57214e-47	3.58807e-45	11	25692526	25716677	rnpep	arginyl aminopeptidase (aminopeptidase B) [Source:ZFIN;Acc:ZDB-GENE-040718-241]	29.8335	23.2483	23.6492	4.91669	5.01085	5.70321	25.577	5.21025
ENSDARG00000015922	-3.5497	-1.8277	6.41803	207.313	5.29781e-47	4.1384e-45	3	16461923	16492890	zgc:153952	zgc:153952 [Source:ZFIN;Acc:ZDB-GENE-061103-427]	44.3071	45.9282	44.462	152.946	160.208	164.906	44.8991	159.353
ENSDARG00000039062	14.498	3.85778	2.59249	207.121	5.83358e-47	4.53601e-45	13	41358337	41366557	morn4	MORN repeat containing 4 [Source:ZFIN;Acc:ZDB-GENE-050417-7]	9.41527	7.69776	8.58577	0.158603	0.881538	0.682435	8.56626	0.574192
ENSDARG00000042027	6.01611	2.58883	5.28907	206.441	8.21056e-47	6.35512e-45	20	34536286	34545649	prrx1b	paired related homeobox 1b [Source:ZFIN;Acc:ZDB-GENE-030131-9033]	52.9101	46.1349	56.7657	8.88176	8.4442	8.57919	51.9369	8.63505
ENSDARG00000092170	10.0582	3.3303	4.04542	206.376	8.48345e-47	6.5365e-45	16	26211419	26213014	apoc1l	apolipoprotein C-I like [Source:ZFIN;Acc:ZDB-GENE-030131-1074]	23.2612	28.8795	23.9175	2.00897	2.96939	2.53476	25.3527	2.50437
ENSDARG00000069113	5.53454	2.46846	5.59653	206.082	9.83517e-47	7.54371e-45	21	36118600	36297621	dbn1	drebrin 1 [Source:ZFIN;Acc:ZDB-GENE-091204-284]	54.7932	50.9395	66.7697	10.9436	10.4857	9.74908	57.5008	10.3928
ENSDARG00000019686	-119.308	-6.89855	1.26748	205.019	1.67778e-46	1.28108e-44	25	21937542	21944345			0.0369226	0.103326	0.0766586	7.6658	6.91311	12.1376	0.0723023	8.90551
ENSDARG00000096360	-9.97122	-3.31777	4.76833	204.198	2.53418e-46	1.92632e-44	6	20352907	20356043	si:ch73-389b16.1	si:ch73-389b16.1 [Source:ZFIN;Acc:ZDB-GENE-120215-152]	6.01839	8.00773	7.20591	59.8461	82.9109	68.536	7.07734	70.431
ENSDARG00000016235	4.70629	2.23459	5.05177	204.187	2.54782e-46	1.92804e-44	16	34217159	34225222	rbp1a	retinol binding protein 1a, cellular [Source:ZFIN;Acc:ZDB-GENE-020320-1]	47.7409	61.5304	52.5112	9.35757	13.3623	11.5527	53.9275	11.4242
ENSDARG00000019420	-3.12515	-1.64393	7.2155	203.708	3.24119e-46	2.44184e-44	4	15954038	15975107	etnk1	ethanolamine kinase 1 [Source:ZFIN;Acc:ZDB-GENE-030328-21]	77.6852	85.4503	88.6941	258.153	273.23	255.523	83.9432	262.302
ENSDARG00000015674	9.20691	3.20272	6.41151	203.199	4.18624e-46	3.13987e-44	13	24886128	24888558	msxc	muscle segment homeobox C [Source:ZFIN;Acc:ZDB-GENE-980526-306]	133.069	129.725	146.993	20.2483	10.8104	13.5025	136.596	14.8537
ENSDARG00000007461	4.69102	2.2299	3.93735	203.151	4.288e-46	3.20202e-44	18	12311302	12505454	srgap1	SLIT-ROBO Rho GTPase activating protein 1 [Source:ZFIN;Acc:ZDB-GENE-050420-284]	22.5966	20.5101	21.2728	4.33514	4.36129	5.02078	21.4598	4.5724
ENSDARG00000069537	4.33608	2.11639	5.88402	203.142	4.30816e-46	3.20297e-44	18	6942576	6944411	si:dkey-238c7.16	si:dkey-238c7.16 [Source:ZFIN;Acc:ZDB-GENE-030131-4169]	96.7742	92.2181	85.3594	18.0279	24.4047	20.7655	91.4505	21.066
ENSDARG00000060434	10.0468	3.32867	1.67555	202.901	4.86109e-46	3.59827e-44	5	36892216	36919698	MAP1B	Hypothetical microtubule-associated protein 1b; Uncharacterized protein [Source:UniProtKB/TrEMBL;Acc:B2ZZ14]	6.46146	7.12947	6.401	0.740146	0.463967	0.779926	6.66397	0.661347
ENSDARG00000011929	-46.3837	-5.53555	1.70173	201.828	8.33592e-46	6.14357e-44	5	24937056	24949033	plp1b	proteolipid protein 1b [Source:ZFIN;Acc:ZDB-GENE-030710-6]	0.184613	0.413302	0.114988	9.93911	10.3465	11.6014	0.237634	10.629
ENSDARG00000021720	7.33635	2.87506	8.38181	200.621	1.52833e-45	1.1215e-43	6	40115099	40242955	col7a1	collagen, type VII, alpha 1 [Source:ZFIN;Acc:ZDB-GENE-030131-2427]	525.15	381.788	582.874	67.4062	76.0906	59.5669	496.604	67.6879
ENSDARG00000007697	9.5082	3.24917	2.95612	200.578	1.56169e-45	1.14104e-43	17	15274757	15277126	fabp7a	fatty acid binding protein 7, brain, a [Source:ZFIN;Acc:ZDB-GENE-000627-1]	19.4582	20.2002	16.6733	2.06184	1.99506	1.85232	18.7772	1.96974
ENSDARG00000086100	-2.95598	-1.56364	6.14473	198.465	4.516e-45	3.28543e-43	9	53143334	53166450	CABZ01055500.1	Uncharacterized protein [Source:UniProtKB/TrEMBL;Acc:E7EXS9]	42.0549	44.1717	36.7578	115.41	124.575	123.228	40.9948	121.071
ENSDARG00000071113	3.22501	1.6893	5.67588	198.326	4.844e-45	3.509e-43	6	10080895	10144304	xirp2a	xin actin-binding repeat containing 2a [Source:ZFIN;Acc:ZDB-GENE-040108-7]	77.3159	75.9443	68.5712	21.8343	23.8943	23.0078	73.9438	22.9122
ENSDARG00000008886	5.38087	2.42784	6.33619	197.76	6.43824e-45	4.64403e-43	1	49859299	49861712	msxb	muscle segment homeobox B [Source:ZFIN;Acc:ZDB-GENE-980526-26]	119.445	118.411	129.323	27.2797	22.224	18.767	122.393	22.7569
ENSDARG00000059693	7.34142	2.87606	4.22308	197.441	7.55603e-45	5.42721e-43	7	61774366	62003005	adam19a	a disintegrin and metalloproteinase domain 19a [Source:ZFIN;Acc:ZDB-GENE-070813-1]	24.4058	25.5731	31.2384	4.01794	3.15498	3.89963	27.0724	3.69085
ENSDARG00000051962	12.3303	3.62414	4.69426	197.41	7.67622e-45	5.49028e-43	25	17919135	17939437	mmp15a	matrix metallopeptidase 15a [Source:ZFIN;Acc:ZDB-GENE-070817-4]	48.0732	42.1568	57.8006	3.01345	4.03651	4.92328	49.3436	3.99108
ENSDARG00000018179	3.40773	1.76881	5.8036	196.885	9.99042e-45	7.11544e-43	23	28076284	28097741	acvrl1	activin A receptor type II-like 1 [Source:ZFIN;Acc:ZDB-GENE-021003-1]	82.2636	68.6599	74.8572	19.984	22.0384	24.2265	75.2602	22.083
ENSDARG00000005454	5.36368	2.42322	4.86704	195.89	1.647e-44	1.16813e-42	13	36282172	36293842	tacc3	transforming, acidic coiled-coil containing protein 3 [Source:ZFIN;Acc:ZDB-GENE-050522-327]	47.5194	39.6254	46.3401	8.19448	8.21222	8.4817	44.495	8.29613
ENSDARG00000018693	5.60843	2.4876	5.46002	195.635	1.8727e-44	1.32267e-42	20	17786020	17865155	cdh2	cadherin 2, neuronal [Source:ZFIN;Acc:ZDB-GENE-990415-171]	57.1931	56.2091	71.7525	10.785	11.8312	10.3828	61.7182	10.9996
ENSDARG00000061904	4.85778	2.2803	3.49888	195.594	1.91121e-44	1.34427e-42	16	20562852	20918192	FHOD3 (1 of 2)	formin homology 2 domain containing 3 [Source:HGNC Symbol;Acc:HGNC:26178]	16.7259	16.9454	18.8197	3.11919	3.94372	3.70465	17.497	3.58919
ENSDARG00000073721	6.82441	2.77071	3.21649	195.502	2.00174e-44	1.40213e-42	10	17582953	17618052	SMARCAD1 (2 of 2)	SWI/SNF-related, matrix-associated actin-dependent regulator of chromatin, subfamily a, containing DEAD/H box 1 [Source:HGNC Symbol;Acc:HGNC:18398]	15.249	13.794	14.2585	1.74463	2.04146	2.53476	14.4338	2.10695
ENSDARG00000012682	3.63148	1.86056	7.93969	195.384	2.12443e-44	1.48194e-42	2	9935926	9940736	pfn2l	profilin 2 like [Source:ZFIN;Acc:ZDB-GENE-030131-34]	360.586	346.192	349.18	79.8301	101.052	109.823	351.986	96.9018
ENSDARG00000088232	6.97327	2.80184	2.94971	195.299	2.21665e-44	1.53994e-42	24	21954643	21972835	SHISA2	shisa family member 2 [Source:HGNC Symbol;Acc:HGNC:20366]	14.3998	13.639	13.8752	1.85037	1.90227	2.24229	13.9713	1.99831
ENSDARG00000059001	-7.3313	-2.87407	4.39488	195.042	2.52258e-44	1.74532e-42	8	9472703	9478902	pim2	pim-2 oncogene [Source:ZFIN;Acc:ZDB-GENE-000831-6]	5.8707	7.38778	6.05603	53.0791	43.7057	44.4558	6.43817	47.0802
ENSDARG00000017884	5.92064	2.56575	6.66885	194.871	2.74937e-44	1.89449e-42	8	14621447	14643597	bgna	biglycan a [Source:ZFIN;Acc:ZDB-GENE-040704-74]	159.801	189.344	169.837	24.1076	34.5192	28.9548	172.994	29.1938
ENSDARG00000074815	4.46505	2.15868	5.20811	194.676	3.03256e-44	2.08117e-42	1	32987426	32997313	mxra5a	matrix-remodelling associated 5a [Source:ZFIN;Acc:ZDB-GENE-090312-22]	60.5531	53.781	61.4036	11.8952	14.7078	12.7225	58.5792	13.1085
ENSDARG00000062517	26.6741	4.73737	2.03736	194.618	3.12113e-44	2.13332e-42	16	54996654	55034073	FAM110D	family with sequence similarity 110, member D [Source:HGNC Symbol;Acc:HGNC:25860]	7.19991	5.06295	6.43933	0.21147	0.27838	0.194982	6.23406	0.228277
ENSDARG00000025641	4.75689	2.25002	5.37155	194.368	3.53883e-44	2.4091e-42	9	38194145	38349217	gli2a	GLI-Kruppel family member GLI2a [Source:ZFIN;Acc:ZDB-GENE-990706-8]	55.4578	44.74	51.9362	11.6309	10.4857	9.89531	50.7113	10.6706
ENSDARG00000087452	-4.90523	-2.29432	4.11742	193.569	5.28931e-44	3.58636e-42	7	19397229	19421593	PELI3	pellino E3 ubiquitin protein ligase family member 3 [Source:HGNC Symbol;Acc:HGNC:30010]	6.79376	7.80108	10.1956	34.7869	40.5971	46.3569	8.26348	40.5803
ENSDARG00000034894	3.90878	1.96672	5.85711	193.462	5.57931e-44	3.76793e-42	4	7494280	7627025	wnt5b	wingless-type MMTV integration site family, member 5b [Source:ZFIN;Acc:ZDB-GENE-980526-87]	90.5342	77.3392	87.3525	20.8298	21.9456	22.5204	85.0753	21.7653
ENSDARG00000016022	9.48096	3.24503	2.53533	192.762	7.93196e-44	5.3355e-42	9	32307416	32347632	zic5	zic family member 5 (odd-paired homolog, Drosophila) [Source:ZFIN;Acc:ZDB-GENE-040622-1]	8.30759	7.85274	8.20247	0.687279	0.695951	1.16989	8.12094	0.85104
ENSDARG00000038428	5.13495	2.36035	6.03547	192.66	8.35214e-44	5.59593e-42	24	20067997	20136956	sulf1	sulfatase 1 [Source:ZFIN;Acc:ZDB-GENE-030131-9242]	90.6081	70.2097	78.3835	14.5915	14.0582	17.9383	79.7338	15.5293
ENSDARG00000039964	-11.7759	-3.55776	7.6114	192.094	1.11004e-43	7.40797e-42	14	49384752	49387029	fgfbp2a	fibroblast growth factor binding protein 2a [Source:ZFIN;Acc:ZDB-GENE-030131-8319]	48.2579	70.3131	52.7411	567.217	715.437	733.862	57.104	672.172
ENSDARG00000063036	4.57905	2.19505	3.9664	191.907	1.21898e-43	8.10312e-42	14	8123489	8219592	BX005008.2	Uncharacterized protein [Source:UniProtKB/TrEMBL;Acc:E7EZJ7]	21.7474	18.237	23.5342	4.49375	5.6604	3.70465	21.1729	4.6196
ENSDARG00000004713	5.08727	2.34689	4.49039	191.716	1.34208e-43	8.88657e-42	7	58874321	58882730	mad2l1	MAD2 mitotic arrest deficient-like 1 (yeast) [Source:ZFIN;Acc:ZDB-GENE-030515-3]	34.4488	34.0974	33.0782	6.66132	6.95951	6.3369	33.8748	6.65258
ENSDARG00000071555	4.33627	2.11646	5.32944	191.227	1.716e-43	1.13183e-41	22	793038	797669	zgc:153675	zgc:153675 [Source:ZFIN;Acc:ZDB-GENE-061013-567]	57.3777	58.5339	57.4557	13.2698	12.7591	13.9412	57.7891	13.3233
ENSDARG00000045180	-10.5136	-3.39419	3.45117	191.029	1.8956e-43	1.24544e-41	12	18167911	18183279	acta2	actin, alpha 2, smooth muscle, aorta [Source:ZFIN;Acc:ZDB-GENE-030131-1229]	1.07076	1.08492	1.60983	14.2743	13.5478	12.1863	1.25517	13.3361
ENSDARG00000015890	6.09006	2.60646	4.73355	190.837	2.08717e-43	1.36601e-41	18	29352112	29363210	maf	v-maf musculoaponeurotic fibrosarcoma (avian) oncogene homolog [Source:ZFIN;Acc:ZDB-GENE-010605-2]	41.2056	37.3522	39.0959	8.35308	5.93878	5.06952	39.2179	6.45379
ENSDARG00000079978	4.65196	2.21784	4.52245	189.957	3.24892e-43	2.11817e-41	8	23830247	23859069	samd10a	sterile alpha motif domain containing 10a [Source:ZFIN;Acc:ZDB-GENE-080204-53]	33.1196	34.7691	28.5553	6.13264	7.37708	7.16557	32.148	6.89176
ENSDARG00000042659	6.26013	2.64619	3.92672	189.931	3.29114e-43	2.13748e-41	15	18231613	18234902	thyn1	thymocyte nuclear protein 1 [Source:ZFIN;Acc:ZDB-GENE-040426-1585]	23.5935	26.193	21.1578	4.07081	2.8302	4.43583	23.6481	3.77895
ENSDARG00000012395	31.581	4.98098	4.84673	189.245	4.6468e-43	3.00641e-41	10	39959934	39979810	mmp13a	matrix metalloproteinase 13a [Source:ZFIN;Acc:ZDB-GENE-031202-2]	63.95	52.5927	60.867	2.69625	1.90227	1.02365	59.1365	1.87406
ENSDARG00000038066	5.78604	2.53258	6.47377	189.004	5.24514e-43	3.38062e-41	3	25471232	25478430	kpna2	karyopherin alpha 2 (RAG cohort 1, importin alpha 1) [Source:ZFIN;Acc:ZDB-GENE-040718-22]	134.029	121.201	145	21.7815	23.1984	24.1777	133.41	23.0525
ENSDARG00000038446	5.30216	2.40658	4.82181	188.097	8.27528e-43	5.31342e-41	9	14643802	14781066	nrp2b	neuropilin 2b [Source:ZFIN;Acc:ZDB-GENE-040611-3]	41.021	34.924	42.3922	6.97852	8.39781	6.92185	39.4458	7.43273
ENSDARG00000018145	-3.4127	-1.77091	5.63928	187.867	9.28888e-43	5.94173e-41	14	42999862	43002486	mid1ip1l	MID1 interacting protein 1, like [Source:ZFIN;Acc:ZDB-GENE-030131-1697]	24.2212	27.7429	28.0187	79.7772	91.4479	101.537	26.661	90.9206
ENSDARG00000018404	7.69803	2.94449	11.0081	187.582	1.0718e-42	6.83013e-41	23	10454079	10457982	krt18	keratin 18 [Source:ZFIN;Acc:ZDB-GENE-030411-6]	2342.85	2027.09	1931.45	204.016	326.262	288.232	2100.47	272.836
ENSDARG00000068710	6.5455	2.7105	5.63429	187.518	1.10711e-42	7.02869e-41	13	51042562	51115206	nid1a	nidogen 1a [Source:ZFIN;Acc:ZDB-GENE-050302-58]	85.7343	68.2982	85.666	10.2034	13.2231	13.1613	79.8995	12.1959
ENSDARG00000011824	-3.35492	-1.74628	6.49903	187.258	1.26154e-42	7.97923e-41	16	24930468	24955822	pbxip1b	pre-B-cell leukemia homeobox interacting protein 1b [Source:ZFIN;Acc:ZDB-GENE-070112-2032]	43.2733	50.7329	50.0581	164.313	164.708	154.084	48.0214	161.035
ENSDARG00000077356	11.0534	3.46641	3.22876	186.983	1.4484e-42	9.1271e-41	4	3260737	3269256	sypl1	synaptophysin-like 1 [Source:ZFIN;Acc:ZDB-GENE-110420-2]	18.4244	18.1853	18.2448	1.21595	1.80947	1.90107	18.2848	1.64217
ENSDARG00000020007	6.99334	2.80598	11.6872	186.72	1.65354e-42	1.03812e-40	19	41943847	41963606	col1a2	collagen, type I, alpha 2 [Source:ZFIN;Acc:ZDB-GENE-030131-8415]	4499.06	4106.57	5512.22	659.735	691.589	667.422	4705.95	672.915
ENSDARG00000006128	6.12871	2.61558	3.9624	186.59	1.7646e-42	1.10376e-40	13	10546975	10638162	cep170a	centrosomal protein 170a [Source:ZFIN;Acc:ZDB-GENE-090312-109]	22.2274	23.4549	27.1755	4.44088	3.99012	3.46092	24.2859	3.96397
ENSDARG00000090856	14.2012	3.82794	3.90005	186.465	1.87917e-42	1.1711e-40	11	46318274	46326453	CABZ01112729.1	Uncharacterized protein [Source:UniProtKB/TrEMBL;Acc:E7F2Q5]	25.292	22.68	29.6669	1.90323	2.13425	1.41362	25.8796	1.81703
ENSDARG00000042620	-3.83109	-1.93775	6.7714	186.005	2.36848e-42	1.47062e-40	19	749004	754780	zgc:162356	zgc:162356 [Source:ZFIN;Acc:ZDB-GENE-090507-1]	58.0054	65.5084	64.2016	216.916	251.934	250.113	62.5718	239.654
ENSDARG00000008287	4.55837	2.18852	4.92107	185.402	3.20615e-42	1.98348e-40	1	17317642	17333963	fam114a1	family with sequence similarity 114, member A1 [Source:ZFIN;Acc:ZDB-GENE-070410-52]	44.2702	45.7732	43.0438	7.3486	11.1352	10.6265	44.3624	9.70343
ENSDARG00000039499	-4.62038	-2.20801	7.66744	184.928	4.06994e-42	2.50871e-40	13	27263282	27267224	soul2	heme-binding protein soul2 [Source:ZFIN;Acc:ZDB-GENE-030131-2524]	69.9683	90.8232	69.606	391.908	346.955	325.083	76.7992	354.648
ENSDARG00000078322	5.31343	2.40964	9.15156	184.908	4.10957e-42	2.52396e-40	17	50299665	50493156	col12a1a	collagen, type XII, alpha 1a [Source:ZFIN;Acc:ZDB-GENE-090728-1]	696.545	647.283	826.533	121.595	158.63	128.2	723.454	136.142
ENSDARG00000025043	5.1704	2.37028	3.63845	184.629	4.72871e-42	2.89373e-40	16	56493081	56517756	trip13	thyroid hormone receptor interactor 13 [Source:ZFIN;Acc:ZDB-GENE-040426-1488]	19.5321	20.7684	18.5131	3.64786	3.99012	3.70465	19.6045	3.78088
ENSDARG00000042484	5.50401	2.46048	3.85836	184.571	4.86994e-42	2.96944e-40	22	21939895	21989606	tle2	transducin-like enhancer of split 2 (E(sp1) homolog, Drosophila) [Source:ZFIN;Acc:ZDB-GENE-030131-2826]	22.4489	20.5101	21.6177	3.33066	4.12931	4.24085	21.5256	3.90027
ENSDARG00000056043	33.8074	5.07927	3.19119	184.026	6.40382e-42	3.89072e-40	24	43450377	43542769	lama1	laminin, alpha 1 [Source:ZFIN;Acc:ZDB-GENE-060118-1]	17.5382	11.1592	18.3597	0.422941	0.371174	0.584945	15.6857	0.459686
ENSDARG00000077907	-4.70041	-2.23279	4.24777	183.805	7.15526e-42	4.33174e-40	8	26212337	26220116	si:dkey-183p4.10	si:dkey-183p4.10 [Source:ZFIN;Acc:ZDB-GENE-081104-337]	8.45528	12.8124	7.62753	43.14	48.531	43.1397	9.63173	44.9369
ENSDARG00000062089	5.29619	2.40496	4.97357	183.506	8.31517e-42	5.01603e-40	9	30463740	30515722	uggt2	UDP-glucose glycoprotein glucosyltransferase 2 [Source:ZFIN;Acc:ZDB-GENE-050517-21]	47.5932	38.4888	48.1033	8.19448	9.14015	7.99424	44.7284	8.44296
ENSDARG00000094281	-5.26209	-2.39564	5.7794	182.72	1.23454e-41	7.4208e-40	8	21418866	21430069	si:ch73-196i15.3	si:ch73-196i15.3 [Source:ZFIN;Acc:ZDB-GENE-091116-4]	23.6305	21.4917	16.9416	118.899	117.755	89.9352	20.6879	108.863
ENSDARG00000088975	9.85115	3.30029	2.82797	182.485	1.38919e-41	8.32088e-40	1	8176617	8190903	vap	vascular associated protein [Source:ZFIN;Acc:ZDB-GENE-090313-42]	14.1783	11.5725	14.6418	1.58603	1.25271	1.26738	13.4642	1.36871
ENSDARG00000051814	5.47168	2.45198	4.48396	182.425	1.43197e-41	8.54696e-40	25	29206875	29310311	ptprz1a	protein tyrosine phosphatase, receptor-type, Z polypeptide 1a [Source:ZFIN;Acc:ZDB-GENE-090406-1]	35.6303	29.4478	35.3396	5.5511	6.49554	6.28816	33.4726	6.1116
ENSDARG00000054438	3.54116	1.82422	5.59871	181.956	1.81243e-41	1.07798e-39	3	31758750	31761189	fzd2	frizzled homolog 2 [Source:ZFIN;Acc:ZDB-GENE-990415-224]	69.7837	58.6889	71.9441	16.389	18.6051	21.5942	66.8056	18.8627
ENSDARG00000013240	-10.636	-3.41089	4.41892	181.4	2.39769e-41	1.42109e-39	6	40815479	40830482	zgc:172271	zgc:172271 [Source:ZFIN;Acc:ZDB-GENE-080204-110]	4.06149	4.28801	5.17446	42.8756	48.4846	52.7425	4.50799	48.0342
ENSDARG00000024195	-4.38227	-2.13168	4.86687	180.84	3.17654e-41	1.87615e-39	20	34762346	34779225	znf395b	zinc finger protein 395b [Source:ZFIN;Acc:ZDB-GENE-041001-193]	14.9537	14.9822	15.5617	62.3838	73.4924	63.564	15.1659	66.4801
ENSDARG00000044524	-4.10029	-2.03573	3.55501	180.449	3.86663e-41	2.27581e-39	22	959057	977500	def6b	differentially expressed in FDCP 6b homolog (mouse) [Source:ZFIN;Acc:ZDB-GENE-110408-59]	5.723	6.30286	5.59608	23.6847	26.2605	22.1304	5.87398	24.0252
ENSDARG00000090190	3.63437	1.86171	7.10576	180.112	4.58e-41	2.68635e-39	16	26261313	26374866	bcam	basal cell adhesion molecule (Lutheran blood group) [Source:ZFIN;Acc:ZDB-GENE-060929-620]	190.151	213.884	176.085	49.0611	58.3671	52.1088	193.373	53.179
ENSDARG00000052061	4.51713	2.17541	6.32822	179.626	5.85039e-41	3.41965e-39	7	52375619	52557318	col4a6	collagen, type IV, alpha 6 [Source:ZFIN;Acc:ZDB-GENE-101001-2]	120.368	115.776	142.853	28.9186	29.8795	25.1039	126.332	27.9673
ENSDARG00000088140	-52.4394	-5.71258	6.28121	179.419	6.48932e-41	3.78009e-39	6	34866637	34881560	hsd17b7	hydroxysteroid (17-beta) dehydrogenase 7 [Source:ZFIN;Acc:ZDB-GENE-061013-378]	6.203	4.23635	8.77741	232.089	322.55	456.403	6.40559	337.014
ENSDARG00000077618	3.71155	1.89202	4.27445	178.982	8.0851e-41	4.69351e-39	17	33659447	33691788	RIN3	Ras and Rab interactor 3 [Source:HGNC Symbol;Acc:HGNC:18751]	27.1012	25.5731	29.7436	7.82441	7.14509	7.26306	27.4726	7.41085
ENSDARG00000025465	8.73874	3.12743	3.75701	178.872	8.54444e-41	4.94324e-39	14	22864366	22903738	spon2a	spondin 2a, extracellular matrix protein [Source:ZFIN;Acc:ZDB-GENE-990415-160]	17.9075	21.6984	21.0428	1.9561	2.31984	2.63225	20.2162	2.30273
ENSDARG00000059596	9.07281	3.18155	3.36036	178.717	9.23866e-41	5.32668e-39	5	61095903	61178325	clip2	CAP-GLY domain containing linker protein 2 [Source:ZFIN;Acc:ZDB-GENE-100727-3]	18.1659	10.7975	15.485	1.05735	1.62389	2.19354	14.8162	1.62493
ENSDARG00000056985	3.53724	1.82262	5.04755	178.597	9.81238e-41	5.63829e-39	10	25121730	25139152	tpte	transmembrane phosphatase with tensin homology [Source:ZFIN;Acc:ZDB-GENE-030131-5503]	45.5994	56.2608	45.6886	12.7411	15.0789	13.7949	49.1829	13.8717
ENSDARG00000053906	20.2737	4.34154	3.12063	178.576	9.91845e-41	5.67999e-39	19	37347744	37400750	angpt2b	angiopoietin 2b [Source:ZFIN;Acc:ZDB-GENE-010817-2]	15.9136	13.8456	16.4816	0.740146	0.556761	0.974908	15.4136	0.757272
ENSDARG00000039974	3.03579	1.60207	4.99684	178.439	1.06206e-40	6.06161e-39	21	18375725	18436384	rai14	retinoic acid induced 14 [Source:ZFIN;Acc:ZDB-GENE-040718-235]	42.3133	36.2156	41.204	12.6882	13.1767	13.6	39.911	13.155
ENSDARG00000053684	-6.97079	-2.80132	8.17638	177.663	1.56963e-40	8.92545e-39	14	22107711	22116461	aldob	aldolase b, fructose-bisphosphate [Source:ZFIN;Acc:ZDB-GENE-030131-383]	88.4297	107.82	92.067	719.792	667.742	621.942	96.1056	669.825
ENSDARG00000059729	4.33707	2.11672	4.33135	177.657	1.57437e-40	8.92545e-39	5	14630172	14671653	si:ch211-89f7.1	si:ch211-89f7.1 [Source:ZFIN;Acc:ZDB-GENE-060526-180]	32.6027	25.1598	29.2836	6.29125	5.614	8.18923	29.0153	6.69816
ENSDARG00000036065	4.50278	2.17082	4.37821	176.942	2.25445e-40	1.27384e-38	19	27854109	27880861	mgat1b	mannosyl (alpha-1,3-)-glycoprotein beta-1,2-N-acetylglucosaminyltransferase b [Source:ZFIN;Acc:ZDB-GENE-061103-589]	29.3904	24.5915	31.4684	7.3486	6.30995	5.36199	28.4834	6.34018
ENSDARG00000039757	3.10106	1.63276	4.82106	176.919	2.28063e-40	1.28435e-38	13	8047095	8056317	mcfd2	multiple coagulation factor deficiency 2 [Source:ZFIN;Acc:ZDB-GENE-041010-8]	39.9133	42.3118	39.8242	12.6882	13.2695	13.3562	40.6831	13.1046
ENSDARG00000077270	4.07197	2.02573	5.67127	176.904	2.29827e-40	1.29e-38	25	3555053	3581279	INCENP	inner centromere protein antigens 135/155kDa [Source:HGNC Symbol;Acc:HGNC:6058]	68.5653	63.8035	74.4355	18.0807	15.8213	16.9147	68.9348	16.9389
ENSDARG00000008278	10.128	3.34028	2.62822	176.881	2.3248e-40	1.30059e-38	7	26146924	26161813	rcor2	REST corepressor 2 [Source:ZFIN;Acc:ZDB-GENE-040426-1812]	10.1906	8.11106	8.6241	0.634411	1.02073	0.974908	8.97527	0.876682
ENSDARG00000008403	11.975	3.58195	3.43212	176.807	2.41333e-40	1.34567e-38	3	15410516	15415636	phospho1	phosphatase, orphan 1 [Source:ZFIN;Acc:ZDB-GENE-040801-198]	18.3505	21.2851	20.6212	1.53316	1.57749	1.90107	20.0856	1.67057
ENSDARG00000053558	5.17247	2.37085	2.99656	176.484	2.83875e-40	1.57769e-38	17	43655681	43668157	rtkn2a	rhotekin 2a [Source:ZFIN;Acc:ZDB-GENE-041010-225]	11.926	10.6942	12.0354	2.53765	2.18065	1.99856	11.5519	2.23895
ENSDARG00000068567	41.3898	5.37121	2.07964	176.459	2.87466e-40	1.59243e-38	7	43613639	43620963	shha	sonic hedgehog a [Source:ZFIN;Acc:ZDB-GENE-980526-166]	7.0153	5.73457	8.16415	0.0528676	0.231984	0.194982	6.97134	0.159944
ENSDARG00000076357	8.32841	3.05804	4.57643	176.301	3.11178e-40	1.71817e-38	12	67545	75100	CABZ01102039.1	Uncharacterized protein [Source:UniProtKB/TrEMBL;Acc:E7F894]	39.0641	33.0125	54.9259	4.65235	4.54688	6.04443	42.3342	5.08122
ENSDARG00000017565	-5.43473	-2.44221	3.55564	176.195	3.28214e-40	1.80635e-38	14	35131932	35146329	itk	IL2-inducible T-cell kinase [Source:ZFIN;Acc:ZDB-GENE-990415-261]	5.02148	5.8379	4.4462	24.9006	32.3385	25.5913	5.10186	27.6102
ENSDARG00000052633	41.314	5.36856	3.58735	176.177	3.3128e-40	1.81733e-38	2	50557326	50623244	si:ch211-106n13.3	si:ch211-106n13.3 [Source:ZFIN;Acc:ZDB-GENE-030131-9088]	22.0059	23.0933	29.5902	1.05735	0.371174	0.389963	24.8965	0.606163
ENSDARG00000074597	3.25022	1.70054	5.25548	175.921	3.76753e-40	2.06011e-38	13	18845130	18884251	lzts2a	leucine zipper, putative tumor suppressor 2a [Source:ZFIN;Acc:ZDB-GENE-090313-276]	50.2886	50.6812	47.5667	12.5825	15.6357	17.4021	49.5122	15.2068
ENSDARG00000008100	4.25082	2.08774	5.30389	175.327	5.07993e-40	2.76881e-38	7	39707751	39732776	slc7a10a	solute carrier family 7 (neutral amino acid transporter light chain, asc system), member 10a [Source:ZFIN;Acc:ZDB-GENE-080116-1]	58.7439	44.9983	62.0552	12.8468	13.5014	12.6738	55.2658	13.0074
ENSDARG00000023185	-3.39814	-1.76475	5.01054	175.133	5.59863e-40	3.04175e-38	2	37679785	37693261	APOLD1 (2 of 4)	apolipoprotein L domain containing 1 [Source:HGNC Symbol;Acc:HGNC:25268]	19.089	19.6319	19.3563	62.6481	71.7757	62.8816	19.3591	65.7685
ENSDARG00000070959	3.36728	1.75158	7.5184	174.906	6.2773e-40	3.39957e-38	19	10077754	10082858	si:ch211-288g17.3	si:ch211-288g17.3 [Source:ZFIN;Acc:ZDB-GENE-030131-461]	242.508	211.766	273.901	75.1777	67.136	73.9955	242.725	72.1031
ENSDARG00000053498	21.1455	4.40228	4.86624	174.85	6.45736e-40	3.48595e-38	9	55823499	55841060	ednrb1b	endothelin receptor B1b [Source:ZFIN;Acc:ZDB-GENE-081105-182]	21.6736	19.2702	19.7013	1.05735	1.11352	0.682435	20.215	0.951103
ENSDARG00000056929	3.68736	1.88259	6.19003	174.391	8.13142e-40	4.37574e-38	10	22924269	22963924	kdm6bb	lysine (K)-specific demethylase 6B, b [Source:ZFIN;Acc:ZDB-GENE-040724-166]	102.682	108.234	108.97	27.8612	30.4362	28.4186	106.629	28.9053
ENSDARG00000004049	6.64413	2.73208	3.58287	174.314	8.45256e-40	4.53416e-38	20	3351704	3358581	marcksa	myristoylated alanine rich protein kinase C substrate a [Source:ZFIN;Acc:ZDB-GENE-050522-145]	17.0582	17.927	17.4782	1.74463	2.8302	3.26594	17.4878	2.61359
ENSDARG00000061219	5.07864	2.34444	11.2228	174.307	8.48192e-40	4.53555e-38	15	33133895	33164436	postnb	periostin, osteoblast specific factor b [Source:ZFIN;Acc:ZDB-GENE-030131-9120]	4538.75	3965.95	4087.36	679.877	862.608	936.886	4197.35	826.457
ENSDARG00000061335	3.30382	1.72413	5.58555	174.255	8.70726e-40	4.64141e-38	16	29114198	29351259	galnt1	UDP-N-acetyl-alpha-D-galactosamine:polypeptide N-acetylgalactosaminyltransferase 1 [Source:ZFIN;Acc:ZDB-GENE-030131-2360]	65.3161	55.8475	64.125	18.8209	19.3938	17.8896	61.7628	18.7014
ENSDARG00000041616	8.78129	3.13443	1.7968	173.62	1.19842e-39	6.36818e-38	18	17171163	17172722	b3gnt9	UDP-GlcNAc:betaGal beta-1,3-N-acetylglucosaminyltransferase 9 [Source:ZFIN;Acc:ZDB-GENE-060503-611]	5.723	5.52792	5.71107	0.634411	0.603157	0.682435	5.654	0.640001
ENSDARG00000043137	5.24537	2.39105	4.17587	172.687	1.91616e-39	1.01502e-37	19	49493933	49504238	cdca8	cell division cycle associated 8 [Source:ZFIN;Acc:ZDB-GENE-041114-171]	24.6274	26.6063	26.5239	4.96956	5.01085	4.82579	25.9192	4.9354
ENSDARG00000078508	6.15317	2.62133	4.03317	171.789	3.00846e-39	1.58867e-37	18	5984289	6067917	KCP	kielin/chordin-like protein [Source:HGNC Symbol;Acc:HGNC:17585]	23.4828	28.9828	26.7155	3.595	4.59327	4.63081	26.3937	4.27303
ENSDARG00000006544	7.79981	2.96344	3.34585	171.591	3.32367e-39	1.74968e-37	6	164068	167270	CABZ01084570.1	Uncharacterized protein [Source:UniProtKB/TrEMBL;Acc:F1R342]	16.4675	11.3142	16.1366	1.37456	2.18065	2.04731	14.6394	1.8675
ENSDARG00000074808	11.7696	3.55699	3.20518	171.452	3.56468e-39	1.87074e-37	11	42811742	42931245	CR847970.1	Uncharacterized protein [Source:UniProtKB/TrEMBL;Acc:F1RB82]	17.8705	18.392	22.4227	1.7975	1.71668	1.46236	19.5617	1.65885
ENSDARG00000032496	-3.72829	-1.89851	5.23422	171.285	3.87644e-39	2.02807e-37	16	26885893	26895558	pon1	paraoxonase 1 [Source:ZFIN;Acc:ZDB-GENE-040912-6]	22.1166	20.5101	18.0148	73.4331	69.8735	82.8184	20.2139	75.375
ENSDARG00000052917	-4.17734	-2.06258	5.88708	170.989	4.49836e-39	2.34621e-37	17	45744842	45766706	si:ch211-202f3.3	si:ch211-202f3.3 [Source:ZFIN;Acc:ZDB-GENE-080917-19]	24.1843	34.3041	27.7121	123.393	101.47	134.635	28.7335	119.832
ENSDARG00000011879	-37.3516	-5.2231	2.03293	170.921	4.65562e-39	2.42078e-37	15	27478567	27497198	foxn1	forkhead box N1 [Source:ZFIN;Acc:ZDB-GENE-021008-1]	0.221536	0.464965	0.459952	14.1157	15.2181	13.3562	0.382151	14.23
ENSDARG00000005541	-5.31167	-2.40916	5.56657	170.809	4.92605e-39	2.55356e-37	4	11996287	12021242	wif1	wnt inhibitory factor 1 [Source:ZFIN;Acc:ZDB-GENE-990712-17]	21.2305	24.2298	22.5376	106.581	117.059	137.365	22.666	120.335
ENSDARG00000036299	3.44473	1.78439	7.23675	170.517	5.70371e-39	2.94767e-37	7	28151103	28164325	nucb2a	nucleobindin 2a [Source:ZFIN;Acc:ZDB-GENE-030826-14]	227.849	199.16	216.752	56.4626	69.5487	60.8342	214.587	62.2818
ENSDARG00000061419	28.552	4.83552	1.84958	170.444	5.91847e-39	3.04936e-37	10	20304764	20373046	zmat4b	zinc finger, matrin type 4b [Source:ZFIN;Acc:ZDB-GENE-091118-68]	6.5353	8.67935	4.98281	0.21147	0.231984	0.243727	6.73249	0.22906
ENSDARG00000076021	45.3605	5.50337	1.74702	170.054	7.19978e-39	3.69829e-37	14	2113756	2125981	zgc:171591	zgc:171591 [Source:ZFIN;Acc:ZDB-GENE-080218-14]	6.83068	9.45429	8.96906	0.0528676	0.13919	0.341218	8.41801	0.177758
ENSDARG00000036966	-10.8411	-3.43844	7.46261	169.472	9.64934e-39	4.94157e-37	3	32880922	32915226	hsd3b7	hydroxy-delta-5-steroid dehydrogenase, 3 beta- and steroid delta-isomerase [Source:ZFIN;Acc:ZDB-GENE-030131-5673]	62.1408	79.1991	76.582	608.718	909.19	844.368	72.6406	787.425
ENSDARG00000039563	3.61933	1.85572	5.17063	169.334	1.03402e-38	5.2794e-37	13	15188496	15358546	loxl3b	lysyl oxidase-like 3b [Source:ZFIN;Acc:ZDB-GENE-030131-8210]	50.9532	53.8326	47.2984	12.7411	13.8726	15.3548	50.6947	13.9895
ENSDARG00000006862	5.86935	2.5532	3.25498	169.227	1.09145e-38	5.55593e-37	2	22680583	22751145	kifap3b	kinesin-associated protein 3b [Source:ZFIN;Acc:ZDB-GENE-030131-2219]	15.8029	10.1776	13.7986	2.06184	1.80947	2.92472	13.2597	2.26534
ENSDARG00000019498	-4.13529	-2.04799	4.73972	169.044	1.19685e-38	6.0742e-37	10	40632410	40647770	cry5	cryptochrome 5 [Source:ZFIN;Acc:ZDB-GENE-010426-8]	11.1876	11.4691	12.0737	45.8362	45.9327	51.9138	11.5768	47.8943
ENSDARG00000030479	2.95545	1.56338	6.59479	168.92	1.27389e-38	6.44587e-37	15	30810617	30814135	hmgb1b	high-mobility group box 1b [Source:ZFIN;Acc:ZDB-GENE-030131-8480]	122.325	141.763	123.037	42.9285	44.2161	43.7734	129.041	43.6393
ENSDARG00000016429	2.71627	1.44163	5.01821	168.787	1.36206e-38	6.87152e-37	6	26656321	26746857	farp2	FERM, RhoGEF and pleckstrin domain protein 2 [Source:ZFIN;Acc:ZDB-GENE-030131-2993]	41.1687	38.7988	44.117	14.6972	15.5893	15.4035	41.3615	15.23
ENSDARG00000019128	8.95667	3.16296	4.40525	168.276	1.76097e-38	8.85763e-37	2	55995983	56012592	tpm4b	tropomyosin 4b [Source:ZFIN;Acc:ZDB-GENE-030131-2964]	42.6087	36.1123	28.747	2.64338	5.10364	4.1921	35.8227	3.97971
ENSDARG00000008811	3.74422	1.90467	5.07944	167.795	2.24253e-38	1.12465e-36	7	45596171	45609228	cmtm3	CKLF-like MARVEL transmembrane domain containing 3 [Source:ZFIN;Acc:ZDB-GENE-040801-206]	51.3963	56.5191	53.9677	12.4239	17.0276	13.6975	53.961	14.383
ENSDARG00000020192	5.04459	2.33474	4.87674	167.78	2.25969e-38	1.12991e-36	2	19218016	19234798	cdc20	cell division cycle 20 homolog [Source:ZFIN;Acc:ZDB-GENE-040426-2044]	43.4948	46.3932	43.5804	8.98749	8.537	8.92041	44.4895	8.81497
ENSDARG00000037121	-11.2572	-3.49278	6.29433	167.752	2.29233e-38	1.14286e-36	5	72059300	72072286	mat2ab	methionine adenosyltransferase II, alpha b [Source:ZFIN;Acc:ZDB-GENE-050327-6]	21.932	27.1746	39.4792	185.777	364.121	447.629	29.5286	332.509
ENSDARG00000058471	6.1213	2.61384	4.90712	167.611	2.46056e-38	1.22314e-36	1	8229225	8237927	plk1	polo-like kinase 1 (Drosophila) [Source:ZFIN;Acc:ZDB-GENE-021115-7]	51.7286	40.0387	52.8945	7.77154	8.39781	7.45805	48.2206	7.8758
ENSDARG00000092798	3.05932	1.61321	9.89885	167.565	2.5184e-38	1.24823e-36	25	6324549	6331301	ppib	peptidylprolyl isomerase B (cyclophilin B) [Source:ZFIN;Acc:ZDB-GENE-040426-1955]	1293.25	1247.45	1264.56	396.56	422.767	424.475	1268.42	414.601
ENSDARG00000055229	10.4247	3.38193	2.32722	167.535	2.55548e-38	1.26291e-36	5	34040502	34062017	ncs1a	neuronal calcium sensor 1a [Source:ZFIN;Acc:ZDB-GENE-021220-1]	9.08296	9.97092	8.27913	0.793014	1.02073	0.779926	9.111	0.864556
ENSDARG00000079752	7.55508	2.91745	6.66524	167.453	2.66348e-38	1.31246e-36	16	38076697	38125338	col6a6	collagen, type VI, alpha 6 [Source:ZFIN;Acc:ZDB-GENE-041111-303]	194.951	182.835	248.336	21.7815	27.3277	33.7318	208.707	27.6136
ENSDARG00000031678	4.5189	2.17597	10.1793	167.37	2.77734e-38	1.3646e-36	9	43726231	43769451	COL5A2 (2 of 2)	collagen, type V, alpha 2 [Source:HGNC Symbol;Acc:HGNC:2210]	1692.35	1522.04	1809.83	315.884	418.359	377.533	1674.74	370.592
ENSDARG00000040024	4.00288	2.00104	3.35201	167.295	2.88442e-38	1.41311e-36	16	41915162	41933745	gpd1l	glycerol-3-phosphate dehydrogenase 1-like [Source:ZFIN;Acc:ZDB-GENE-041010-220]	15.249	14.4139	15.1018	3.11919	4.45408	3.55841	14.9216	3.71056
ENSDARG00000009194	5.25206	2.39288	7.79991	166.272	4.82537e-38	2.3572e-36	19	40022486	40173904	col16a1	collagen, type XVI, alpha 1 [Source:ZFIN;Acc:ZDB-GENE-060503-351]	311.073	300.626	389.234	57.9429	72.8892	59.7131	333.644	63.5151
ENSDARG00000019601	4.36804	2.12698	8.51463	166.017	5.4856e-38	2.67202e-36	20	49761926	49993603	col12a1b	collagen, type XII, alpha 1b [Source:ZFIN;Acc:ZDB-GENE-120215-116]	500.781	499.476	591.881	114.564	130.189	119.719	530.713	121.491
ENSDARG00000067742	3.49091	1.8036	4.61563	165.968	5.62062e-38	2.72995e-36	19	4655561	4657754	eva1bb	eva-1 homolog Bb (C. elegans) [Source:ZFIN;Acc:ZDB-GENE-080204-108]	33.7473	34.8724	29.4369	8.98749	9.74331	9.31037	32.6855	9.34706
ENSDARG00000078622	1755.56	10.7777	5.03888	165.745	6.28796e-38	3.04535e-36	1	44292453	44298087	scpp5	secretory calcium-binding phosphoprotein 5 [Source:ZFIN;Acc:ZDB-GENE-090313-256]	79.4944	58.3273	62.5535	0	0.0927934	0	66.7917	0.0309311
ENSDARG00000040944	4.42674	2.14625	5.1413	165.297	7.87909e-38	3.80509e-36	16	15320118	15346448	ntd5	ntl-dependent gene 5 [Source:ZFIN;Acc:ZDB-GENE-031030-7]	53.0578	60.0838	55.1559	14.0099	10.8104	13.21	56.0992	12.6768
ENSDARG00000087198	9.61346	3.26506	3.7222	165.017	9.07091e-38	4.36821e-36	19	13537624	13549215	cthrc1a	collagen triple helix repeat containing 1a [Source:ZFIN;Acc:ZDB-GENE-040808-22]	17.5013	14.4139	15.5234	1.85037	1.76308	1.31613	15.8129	1.64319
ENSDARG00000075100	5.86687	2.55259	3.3755	164.846	9.88645e-38	4.74746e-36	25	2716084	2979279	NEO1 (2 of 2)	neogenin 1 [Source:HGNC Symbol;Acc:HGNC:7754]	14.2891	13.7423	17.4782	2.37904	3.06218	2.29103	15.1698	2.57742
ENSDARG00000055305	9.84886	3.29996	3.35704	164.702	1.06277e-37	5.08898e-36	13	25808446	25856646	ret	ret proto-oncogene receptor tyrosine kinase [Source:ZFIN;Acc:ZDB-GENE-980526-307]	19.4213	13.1223	18.2831	1.53316	1.80947	1.80358	16.9422	1.7154
ENSDARG00000096932	14.8723	3.89456	3.31843	164.059	1.46872e-37	7.01305e-36	24	6191280	6201728	si:ch211-37e10.2	si:ch211-37e10.2 [Source:ZFIN;Acc:ZDB-GENE-131121-415]	18.2398	14.8789	20.3912	1.00448	1.11352	1.46236	17.8366	1.19346
ENSDARG00000061762	-5.26107	-2.39536	6.69693	163.893	1.59652e-37	7.60184e-36	16	23974713	23990984	trim108	tripartite motif containing 108 [Source:ZFIN;Acc:ZDB-GENE-060503-670]	40.6149	45.05	34.6497	219.559	197.836	215.308	40.1048	210.901
ENSDARG00000052063	5.04456	2.33473	7.13749	163.25	2.20655e-37	1.04771e-35	7	52558412	52649610	col4a5	collagen, type IV, alpha 5 (Alport syndrome) [Source:ZFIN;Acc:ZDB-GENE-030131-2281]	217.142	198.54	267.04	43.4043	48.3918	43.5296	227.574	45.1086
ENSDARG00000014646	-4.85793	-2.28034	5.26855	163.012	2.48664e-37	1.1774e-35	3	33061161	33071335	aoc2	amine oxidase, copper containing 2 [Source:ZFIN;Acc:ZDB-GENE-050320-133]	19.3844	18.7019	19.6629	79.6186	91.1231	109.921	19.2497	93.5542
ENSDARG00000017901	24.482	4.61365	2.22648	162.976	2.53189e-37	1.19549e-35	7	31200056	31274156	tln2a	talin 2a [Source:ZFIN;Acc:ZDB-GENE-040724-263]	7.3476	4.443	6.59264	0.317206	0.231984	0.194982	6.12775	0.248057
ENSDARG00000075249	3.68917	1.8833	5.86508	162.866	2.67643e-37	1.26023e-35	3	21493719	21561539	fam171a2	family with sequence similarity 171, member A2 [Source:ZFIN;Acc:ZDB-GENE-110606-5]	84.1097	69.8481	82.9447	18.7151	22.0848	23.3978	78.9675	21.3993
ENSDARG00000011673	10.5185	3.39486	4.63161	162.795	2.77327e-37	1.30221e-35	22	14289625	14416618	si:ch211-246m6.5	si:ch211-246m6.5 [Source:ZFIN;Acc:ZDB-GENE-050208-577]	35.7042	41.3302	53.1628	3.38353	3.85093	5.11827	43.3991	4.11757
ENSDARG00000079175	-4.15906	-2.05626	8.68943	162.636	3.00429e-37	1.40679e-35	16	26762117	26789322	si:ch211-79k12.1	si:ch211-79k12.1 [Source:ZFIN;Acc:ZDB-GENE-080303-9]	184.761	209.028	135.034	758.492	726.526	713.876	176.274	732.965
ENSDARG00000004724	-4.76307	-2.25189	4.79788	162.144	3.84829e-37	1.79703e-35	16	36529268	36552593	tcea3	transcription elongation factor A (SII), 3 [Source:ZFIN;Acc:ZDB-GENE-040426-1860]	11.0768	13.1223	8.16415	56.3569	51.222	46.0644	10.7878	51.2144
ENSDARG00000041998	-35.7421	-5.15955	3.06025	161.816	4.53838e-37	2.11346e-35	9	9541548	9569470	CD200 (1 of 3)	CD200 molecule [Source:HGNC Symbol;Acc:HGNC:7203]	0.886143	0.774942	0.804916	24.6892	34.6583	29.5885	0.822	29.6453
ENSDARG00000077817	50.6972	5.66383	1.05235	161.757	4.67414e-37	2.17072e-35	1	25135780	25175791	cxxc4	CXXC finger 4 [Source:ZFIN;Acc:ZDB-GENE-090313-179]	4.02456	4.0297	2.75971	0	0.0927934	0.0974908	3.60466	0.0634281
ENSDARG00000089004	-4.52674	-2.17847	5.31805	161.485	5.35991e-37	2.4824e-35	23	34317314	34339418	IL17RD (2 of 2)	interleukin 17 receptor D [Source:HGNC Symbol;Acc:HGNC:17616]	16.6521	17.307	14.7568	84.4296	67.0896	68.926	16.2386	73.4817
ENSDARG00000021899	3.46122	1.79128	4.0148	161.381	5.64797e-37	2.60868e-35	14	27391038	27401244	b4galt7	xylosylprotein beta 1,4-galactosyltransferase, polypeptide 7 (galactosyltransferase I) [Source:ZFIN;Acc:ZDB-GENE-040727-3]	25.2181	24.7465	23.8408	5.5511	7.70185	7.99424	24.6018	7.0824
ENSDARG00000078654	4.83624	2.27389	5.09287	161.249	6.03763e-37	2.78108e-35	23	32267153	32276800	tpx2	TPX2, microtubule-associated, homolog (Xenopus laevis) [Source:ZFIN;Acc:ZDB-GENE-030131-9652]	51.3594	42.3118	56.8424	11.1022	10.4857	9.5541	50.1712	10.3807
ENSDARG00000010823	3.08256	1.62413	4.25711	161.153	6.33379e-37	2.9096e-35	13	35732485	35749289	memo1	mediator of cell motility 1 [Source:ZFIN;Acc:ZDB-GENE-030131-5571]	26.1781	22.06	24.8374	7.3486	7.79465	8.57919	24.3585	7.90748
ENSDARG00000010948	4.5405	2.18285	5.4586	161.042	6.69916e-37	3.06912e-35	17	19311202	19327159	kif11	kinesin family member 11 [Source:ZFIN;Acc:ZDB-GENE-020426-1]	68.0114	66.025	67.6129	14.8558	15.3573	14.1849	67.2165	14.7993
ENSDARG00000062721	4.75137	2.24834	3.77064	160.776	7.65921e-37	3.4995e-35	18	18822325	18875881	dennd4a	DENN/MADD domain containing 4A [Source:ZFIN;Acc:ZDB-GENE-060503-285]	20.529	21.0784	22.0394	4.01794	5.33562	3.99712	21.2156	4.45023
ENSDARG00000036279	4.50405	2.17122	6.62373	160.662	8.11108e-37	3.69599e-35	2	35601433	35700011	lamc1	laminin, gamma 1 [Source:ZFIN;Acc:ZDB-GENE-021226-3]	153.487	135.77	178.768	31.4562	37.5813	34.853	156.008	34.6302
ENSDARG00000002336	-7.18148	-2.84428	4.14466	160.504	8.78173e-37	3.99086e-35	15	19425090	19429944	dlc	deltaC [Source:ZFIN;Acc:ZDB-GENE-000125-4]	4.94763	5.32127	4.33121	33.7295	36.375	34.6092	4.8667	34.9046
ENSDARG00000053481	9.41753	3.23535	6.03052	160.438	9.0769e-37	4.11397e-35	17	45196769	45207175	entpd5a	ectonucleoside triphosphate diphosphohydrolase 5a [Source:ZFIN;Acc:ZDB-GENE-100419-1]	102.497	120.219	106.364	6.50272	14.5222	13.8437	109.693	11.6229
ENSDARG00000015797	21.4243	4.42118	5.015	160.422	9.15071e-37	4.13636e-35	15	32039949	32048776	mmp13b	matrix metalloproteinase 13b [Source:ZFIN;Acc:ZDB-GENE-030131-6152]	35.7042	50.0612	32.7332	1.90323	1.85587	1.75483	39.4996	1.83798
ENSDARG00000053241	-9.95032	-3.31474	3.41705	160.372	9.38497e-37	4.23097e-35	1	31505553	31531445	sts	steroid sulfatase (microsomal), arylsulfatase C, isozyme S [Source:ZFIN;Acc:ZDB-GENE-030717-5]	3.58149	3.15143	3.75627	24.3191	42.6386	37.7777	3.4964	34.9118
ENSDARG00000036571	3.70602	1.88987	4.55302	160.225	1.01037e-36	4.54292e-35	18	8947554	9030612	sema3e	sema domain, immunoglobulin domain (Ig), short basic domain, secreted, (semaphorin) 3E [Source:ZFIN;Acc:ZDB-GENE-030131-7864]	36.1472	36.1123	37.1028	9.35757	10.9032	9.21288	36.4541	9.82456
ENSDARG00000035273	5.56305	2.47588	3.6291	160.192	1.02726e-36	4.60662e-35	18	11164423	11362040	TMTC2 (1 of 2)	transmembrane and tetratricopeptide repeat containing 2 [Source:HGNC Symbol;Acc:HGNC:25440]	17.2429	18.1336	19.203	2.59051	3.71174	3.46092	18.1932	3.25439
ENSDARG00000076290	3.42914	1.77785	7.45865	160.147	1.05084e-36	4.69992e-35	8	17101739	17111891	calrl2	calreticulin, like 2 [Source:ZFIN;Acc:ZDB-GENE-030131-4042]	206.028	265.908	227.025	75.7064	62.3572	65.7575	232.987	67.9404
ENSDARG00000075468	3.50744	1.81042	7.54035	160.038	1.10998e-36	4.9514e-35	23	39778184	39812043	vwa1	von Willebrand factor A domain containing 1 [Source:ZFIN;Acc:ZDB-GENE-030131-5921]	275.258	221.065	260.908	64.5513	78.6424	72.6794	252.41	71.9577
ENSDARG00000040439	-4.18178	-2.06412	8.77035	159.963	1.15259e-36	5.12797e-35	25	487944	493306	rsl24d1	ribosomal L24 domain containing 1 [Source:ZFIN;Acc:ZDB-GENE-040426-1925]	218.693	260.019	199.082	933.06	1032.19	868.692	225.931	944.647
ENSDARG00000077465	4.38782	2.1335	4.01536	159.164	1.72266e-36	7.64418e-35	7	41151473	41450497	SORCS2	sortilin-related VPS10 domain containing receptor 2 [Source:HGNC Symbol;Acc:HGNC:16698]	23.6674	22.68	29.0153	4.91669	5.7068	6.53188	25.1209	5.71846
ENSDARG00000023472	3.79106	1.9226	7.01265	159.12	1.76122e-36	7.7949e-35	19	49721962	49734841	ctnnb2	catenin, beta 2 [Source:ZFIN;Acc:ZDB-GENE-040426-2575]	175.862	140.264	197.894	48.5325	43.2881	43.8221	171.34	45.2142
ENSDARG00000014943	4.6713	2.22382	4.66054	158.311	2.64624e-36	1.16814e-34	18	20217003	20239123	kif23	kinesin family member 23 [Source:ZFIN;Acc:ZDB-GENE-991019-4]	37.3657	30.3261	41.2423	8.24735	6.82032	8.28672	36.3114	7.78479
ENSDARG00000068760	-2.71555	-1.44124	5.86877	158.293	2.67078e-36	1.17591e-34	5	6411256	6446287	tnks1bp1	tankyrase 1 binding protein 1 [Source:ZFIN;Acc:ZDB-GENE-050208-317]	29.6858	33.7875	35.3013	89.6635	88.5713	89.8865	32.9249	89.3738
ENSDARG00000033567	7.94163	2.98943	2.3399	157.745	3.51842e-36	1.5451e-34	23	16859138	16863030	fkbp1ab	FK506 binding protein 1Ab [Source:ZFIN;Acc:ZDB-GENE-040927-9]	7.53221	6.71616	6.51598	0.634411	0.881538	1.0724	6.92145	0.862782
ENSDARG00000062262	307.57	8.26477	1.95277	157.42	4.14396e-36	1.8151e-34	23	46043929	46055406	ednrab	endothelin receptor type Ab [Source:ZFIN;Acc:ZDB-GENE-040426-2364]	6.79376	6.04455	7.28257	0	0.0463967	0	6.70696	0.0154656
ENSDARG00000026039	-13.045	-3.70543	3.31306	157.391	4.20545e-36	1.83728e-34	18	4974676	4985566	cyp1a	cytochrome P450, family 1, subfamily A [Source:ZFIN;Acc:ZDB-GENE-011219-1]	0.627684	1.75653	1.49484	15.6488	17.7699	16.4272	1.29302	16.6153
ENSDARG00000076532	3.11462	1.63906	9.53405	157.08	4.91753e-36	2.14286e-34	11	42153695	42156997	wu:fb18c02	wu:fb18c02 [Source:ZFIN;Acc:ZDB-GENE-030131-247]	925.834	925.539	971.648	282.947	310.208	313.189	941.007	302.115
ENSDARG00000045549	-4.4302	-2.14737	5.58104	157.013	5.08596e-36	2.21057e-34	4	17911199	17914795	bik	BCL2-interacting killer (apoptosis-inducing) [Source:ZFIN;Acc:ZDB-GENE-041210-181]	19.3844	24.0232	15.6767	100.501	93.5822	67.1224	19.6948	87.0686
ENSDARG00000017739	15.3048	3.93591	2.60913	157	5.11812e-36	2.21886e-34	5	67445678	67471295	ak5l	adenylate kinase 5, like [Source:ZFIN;Acc:ZDB-GENE-050410-2]	8.08605	8.0594	6.59264	0.21147	0.603157	0.63369	7.57936	0.482773
ENSDARG00000015887	-3.55709	-1.8307	10.6033	156.874	5.45298e-36	2.35799e-34	8	53210637	53219002	b2ml	beta-2-microglobulin, like [Source:ZFIN;Acc:ZDB-GENE-040426-2136]	787.485	873.256	676.628	2796.11	2781.07	2736.71	779.123	2771.3
ENSDARG00000095767	6.63148	2.72933	3.97913	156.869	5.46821e-36	2.35857e-34	20	54157672	54165789	dio3b	deiodinase, iodothyronine type IIIb [Source:ZFIN;Acc:ZDB-GENE-070705-53]	14.5106	19.3735	14.3352	2.69625	2.50542	2.04731	16.0731	2.41633
ENSDARG00000007609	3.42783	1.7773	5.65325	156.515	6.53197e-36	2.81024e-34	19	19195251	19197036	hoxa13a	homeo box A13a [Source:ZFIN;Acc:ZDB-GENE-990415-5]	66.9038	65.5084	68.1112	22.1515	17.7235	18.6695	66.8411	19.5149
ENSDARG00000032653	-2.98426	-1.57737	3.94657	156.335	7.15222e-36	3.0693e-34	4	15700129	15712892	fam60a	family with sequence similarity 60, member A [Source:ZFIN;Acc:ZDB-GENE-041210-166]	8.89835	8.00773	8.85407	22.4687	27.1885	27.3949	8.58672	25.684
ENSDARG00000086254	-3.71312	-1.89263	5.1948	156.034	8.32371e-36	3.56301e-34	24	25844329	25852586	HHLA2 (3 of 4)	HERV-H LTR-associating 2 [Source:HGNC Symbol;Acc:HGNC:4905]	13.0706	18.0303	15.8683	58.5773	56.7896	58.592	15.6564	57.9863
ENSDARG00000090297	9.58941	3.26144	1.91339	155.943	8.71081e-36	3.71932e-34	11	37318270	37330605	ldlrad2	low density lipoprotein receptor class A domain containing 2 [Source:ZFIN;Acc:ZDB-GENE-110204-1]	5.94454	6.30286	7.28257	0.793014	0.324777	0.926162	6.50999	0.681318
ENSDARG00000051923	5.73935	2.52089	5.01458	155.694	9.87744e-36	4.20685e-34	5	55149484	55153246	ccnb1	cyclin B1 [Source:ZFIN;Acc:ZDB-GENE-000406-10]	48.2579	41.8469	53.3544	7.82441	8.67619	8.4817	47.8197	8.32743
ENSDARG00000038980	5.79009	2.53359	3.39068	155.137	1.30709e-35	5.55302e-34	2	9361512	9368564	txndc12	thioredoxin domain containing 12 (endoplasmic reticulum) [Source:ZFIN;Acc:ZDB-GENE-050522-497]	15.5813	13.2257	16.3666	2.22044	2.8302	2.72974	15.0579	2.59346
ENSDARG00000058561	2.95054	1.56098	4.30999	154.898	1.47415e-35	6.24707e-34	17	7460268	7472563	fbxo30a	F-box protein 30a [Source:ZFIN;Acc:ZDB-GENE-040426-1215]	26.4735	25.1598	26.2173	7.56007	9.51133	9.26162	25.9502	8.77767
ENSDARG00000044491	5.40644	2.43468	4.34126	154.098	2.20403e-35	9.31686e-34	21	33845087	33892436	kif20a	kinesin family member 20A [Source:ZFIN;Acc:ZDB-GENE-050522-252]	33.2303	25.9864	36.1062	5.76257	6.30995	5.55697	31.7743	5.8765
ENSDARG00000089933	-3.64511	-1.86596	4.14615	153.736	2.64533e-35	1.11545e-33	6	9306393	9325605	rasal3	RAS protein activator like 3 [Source:ZFIN;Acc:ZDB-GENE-101130-3]	8.89835	10.6425	8.85407	35.4213	37.4421	30.3196	9.46499	34.3944
ENSDARG00000045598	-3.54493	-1.82576	7.97615	153.69	2.70635e-35	1.13835e-33	4	13972000	13980660	AKR1B1	aldo-keto reductase family 1, member B1 (aldose reductase) [Source:HGNC Symbol;Acc:HGNC:381]	136.651	164.908	130.665	457.622	549.94	524.159	144.074	510.574
ENSDARG00000034467	-12.122	-3.59956	4.40955	153.553	2.89947e-35	1.21656e-33	13	6918736	6925602			4.91071	4.33967	5.32778	54.0307	60.9189	62.2479	4.85939	59.0658
ENSDARG00000015314	2.92435	1.54811	5.24781	153.362	3.19199e-35	1.33599e-33	5	23857038	23866246	zc4h2	zinc finger, C4H2 domain containing [Source:ZFIN;Acc:ZDB-GENE-030131-2207]	52.2455	52.851	48.2183	16.4947	18.2339	17.6458	51.1049	17.4581
ENSDARG00000035809	5.82224	2.54158	11.7306	153.256	3.36685e-35	1.4057e-33	12	3687446	3725230	col1a1b	collagen, type I, alpha 1b [Source:ZFIN;Acc:ZDB-GENE-030131-4400]	4417.38	3830.49	5520.84	754.897	828.599	781.34	4589.57	788.278
ENSDARG00000059719	-13.1437	-3.7163	2.64953	152.934	3.95935e-35	1.64902e-33	5	52765715	52782790	fam169aa	family with sequence similarity 169, member Aa [Source:ZFIN;Acc:ZDB-GENE-060825-117]	0.886143	1.34323	1.3032	14.0628	16.9348	15.2573	1.17752	15.4183
ENSDARG00000019995	3.91397	1.96863	3.69602	152.603	4.67866e-35	1.94382e-33	17	51094184	51116249	bmp4	bone morphogenetic protein 4 [Source:ZFIN;Acc:ZDB-GENE-980528-2059]	17.3167	17.8237	19.3563	3.9122	5.614	4.33834	18.1656	4.62152
ENSDARG00000013961	2.72227	1.44481	5.55652	152.336	5.34929e-35	2.21701e-33	5	58770859	58797239	slc31a1	solute carrier family 31 (copper transporters), member 1 [Source:ZFIN;Acc:ZDB-GENE-040415-3]	61.6608	59.9288	62.8984	22.5216	21.6673	23.5928	61.496	22.5939
ENSDARG00000079199	13.9637	3.80361	3.55109	152.07	6.11708e-35	2.52904e-33	23	21413734	21553870	megf6a	multiple EGF-like-domains 6a [Source:ZFIN;Acc:ZDB-GENE-090312-12]	19.3474	20.6651	19.8546	1.26882	1.48469	1.51111	19.9557	1.42154
ENSDARG00000040380	3.44122	1.78292	4.44852	152.045	6.19379e-35	2.55452e-33	19	11529767	11630602	arhgef1a	Rho guanine nucleotide exchange factor (GEF) 1a [Source:ZFIN;Acc:ZDB-GENE-030722-5]	27.3966	26.5547	28.7853	7.18999	8.67619	8.14048	27.5789	8.00222
ENSDARG00000008407	-11.8992	-3.57279	0.942438	152.014	6.29258e-35	2.58897e-33	22	11550855	11603386	tspan7b	tetraspanin 7b [Source:ZFIN;Acc:ZDB-GENE-040927-5]	0.479994	0.516628	0.536611	6.02691	5.98518	6.38565	0.511077	6.13258
ENSDARG00000041799	5.25151	2.39273	6.83173	151.739	7.2245e-35	2.96519e-33	20	40746894	40752261	cx43	connexin 43 [Source:ZFIN;Acc:ZDB-GENE-991105-4]	191.628	144.398	190.688	34.8926	27.5596	37.8752	175.571	33.4425
ENSDARG00000076551	4.42108	2.1444	3.03253	151.661	7.51539e-35	3.07714e-33	5	72724341	72823649	setd8b	SET domain containing (lysine methyltransferase) 8b [Source:ZFIN;Acc:ZDB-GENE-071004-17]	12.7014	12.4507	12.2654	2.80198	3.24777	2.38852	12.4725	2.81276
ENSDARG00000070656	4.11311	2.04023	4.53197	151.408	8.53693e-35	3.48697e-33	16	13802313	13810789	si:ch211-69g19.2	si:ch211-69g19.2 [Source:ZFIN;Acc:ZDB-GENE-030804-13]	33.5257	32.1343	34.8797	8.19448	8.4906	7.75052	33.5132	8.1452
ENSDARG00000056122	3.2429	1.69729	5.71659	150.138	1.61722e-34	6.58979e-33	23	26350488	26364377	gdi1	GDP dissociation inhibitor 1 [Source:ZFIN;Acc:ZDB-GENE-050522-504]	83.2236	69.6931	78.1152	19.8782	25.0078	26.3225	77.0106	23.7362
ENSDARG00000038382	5.01299	2.32567	4.30763	150.117	1.63474e-34	6.64521e-33	8	8276901	8290354	zgc:113363	zgc:113363 [Source:ZFIN;Acc:ZDB-GENE-050327-7]	32.4181	22.6283	25.2207	4.86382	5.10364	6.04443	26.7557	5.3373
ENSDARG00000090713	45.7821	5.51671	1.21643	149.712	2.00364e-34	8.1253e-33	10	39945227	39952649	FP236276.2	Uncharacterized protein [Source:UniProtKB/TrEMBL;Acc:E7F875]	4.61533	4.443	5.21279	0.158603	0	0.146236	4.75704	0.101613
ENSDARG00000034956	-4.87532	-2.2855	5.76051	149.603	2.11706e-34	8.56474e-33	19	32050911	32056559	myclb	v-myc avian myelocytomatosis viral oncogene lung carcinoma derived homolog b [Source:ZFIN;Acc:ZDB-GENE-030131-5561]	23.0766	22.3183	22.9593	100.184	111.306	121.863	22.7847	111.118
ENSDARG00000052388	-3.20572	-1.68065	5.19862	149.39	2.35654e-34	9.51088e-33	12	17477078	17506630	pcgf5b	polycomb group ring finger 5b [Source:ZFIN;Acc:ZDB-GENE-060512-34]	19.6428	21.8534	16.7882	59.106	64.445	62.9303	19.4281	62.1604
ENSDARG00000052555	2.87211	1.52211	6.27763	149.138	2.67579e-34	1.07551e-32	3	49633628	49649825	metrnl	meteorin, glial cell differentiation regulator-like [Source:ZFIN;Acc:ZDB-GENE-040426-1917]	88.4666	92.2181	90.9938	27.8084	33.1737	33.5368	90.5595	31.5063
ENSDARG00000076594	10.476	3.38901	2.49537	149.136	2.67752e-34	1.07551e-32	14	13997339	14016531	PCDH12	protocadherin 12 [Source:HGNC Symbol;Acc:HGNC:8657]	6.97837	6.45785	10.3489	0.740146	0.788744	0.731181	7.92838	0.753357
ENSDARG00000030449	4.53872	2.18229	5.38135	149	2.86822e-34	1.14939e-32	19	9595578	9602574	crabp2b	cellular retinoic acid binding protein 2, b [Source:ZFIN;Acc:ZDB-GENE-050208-52]	44.7133	38.2305	52.6645	6.81992	12.9911	9.99281	45.2027	9.9346
ENSDARG00000077002	18.0038	4.17023	3.13205	148.967	2.91531e-34	1.1655e-32	9	21109901	21406322	IGSF3	immunoglobulin superfamily, member 3 [Source:HGNC Symbol;Acc:HGNC:5950]	16.4675	10.8492	17.2865	1.00448	0.835141	0.63369	14.8677	0.824438
ENSDARG00000019646	5.96105	2.57557	4.91626	148.853	3.08805e-34	1.23166e-32	23	103338	110023	twist3	twist3 [Source:ZFIN;Acc:ZDB-GENE-000210-7]	37.5872	35.9056	52.3579	7.13713	5.84599	8.14048	41.9502	7.0412
ENSDARG00000024026	3.1245	1.64363	4.21977	148.729	3.28637e-34	1.30768e-32	21	25414983	25421692	sdf2	stromal cell-derived factor 2 [Source:ZFIN;Acc:ZDB-GENE-030131-8823]	26.9166	25.0565	27.1372	7.98301	7.98023	9.35912	26.3701	8.44079
ENSDARG00000022807	-3.44822	-1.78585	6.60624	148.301	4.07767e-34	1.61875e-32	16	15175955	15205239	zgc:101640	zgc:101640 [Source:ZFIN;Acc:ZDB-GENE-041114-158]	47.0394	54.2459	40.5141	174.41	164.894	149.258	47.2665	162.854
ENSDARG00000012485	6.2026	2.63287	3.17415	148.294	4.09125e-34	1.62035e-32	6	59788992	59803932	aurka	aurora kinase A [Source:ZFIN;Acc:ZDB-GENE-040801-161]	14.8798	12.0891	15.945	2.74912	1.76308	2.43727	14.3046	2.31649
ENSDARG00000018382	-4.76419	-2.25223	2.94376	148.238	4.20865e-34	1.66296e-32	13	31940422	31972572	prkcha	protein kinase C, eta, a [Source:ZFIN;Acc:ZDB-GENE-080402-5]	2.80612	3.71972	2.26143	13.957	13.919	13.5025	2.92909	13.7928
ENSDARG00000074843	3.7902	1.92227	4.17416	148.096	4.52114e-34	1.78228e-32	24	25701247	25774668	PHLDB2 (1 of 2)	pleckstrin homology-like domain, family B, member 2 [Source:HGNC Symbol;Acc:HGNC:29573]	23.5935	27.4329	26.7155	6.39698	7.0987	6.97059	25.914	6.82209
ENSDARG00000074660	-2.99622	-1.58314	4.07583	147.843	5.13386e-34	2.01912e-32	15	27575942	27596467	rilp	Rab interacting lysosomal protein [Source:ZFIN;Acc:ZDB-GENE-100408-4]	10.486	10.8492	9.39068	27.4383	31.689	32.7569	10.242	30.628
ENSDARG00000035652	-2.84671	-1.5093	5.05437	147.734	5.42333e-34	2.12803e-32	5	4339516	4350162	sat1a.1	spermidine/spermine N1-acetyltransferase 1a, duplicate 1 [Source:ZFIN;Acc:ZDB-GENE-050913-41]	16.0244	19.8385	20.1612	55.2466	51.6859	52.3526	18.6747	53.095
ENSDARG00000078983	3.53658	1.82235	3.74132	147.7	5.5167e-34	2.15967e-32	18	43212449	43241077	fam118b	family with sequence similarity 118, member B [Source:ZFIN;Acc:ZDB-GENE-060810-6]	18.2028	16.0671	20.5828	4.91669	5.24283	5.36199	18.2843	5.17384
ENSDARG00000014495	5.40318	2.43381	5.30927	147.622	5.73796e-34	2.24111e-32	8	55916769	56081179	wnt5a	wingless-type MMTV integration site family, member 5a [Source:ZFIN;Acc:ZDB-GENE-060328-3]	66.793	58.224	70.411	10.4678	16.1461	9.50535	65.1426	12.0397
ENSDARG00000014554	-9.03255	-3.17513	3.59817	147.494	6.11982e-34	2.38476e-32	12	17352792	17359765	ppp1r3cb	protein phosphatase 1, regulatory (inhibitor) subunit 3Cb [Source:ZFIN;Acc:ZDB-GENE-040426-1733]	2.99073	3.82305	2.49141	31.4562	22.1776	30.0272	3.10173	27.887
ENSDARG00000070670	7.14991	2.83792	6.31883	147.445	6.27238e-34	2.4386e-32	17	37613043	37642207	crip2	cysteine-rich protein 2 [Source:ZFIN;Acc:ZDB-GENE-040426-2889]	137.094	135.512	139.212	14.8029	20.1826	22.5691	137.272	19.1849
ENSDARG00000056781	30.8624	4.94778	1.2084	147.194	7.116e-34	2.76026e-32	7	27452377	27490514	ZAN	zonadhesin (gene/pseudogene) [Source:HGNC Symbol;Acc:HGNC:12857]	5.27993	4.59799	4.21623	0	0.231984	0.194982	4.69805	0.142322
ENSDARG00000026348	6.70999	2.74631	2.79407	147.137	7.32619e-34	2.8353e-32	23	36476312	36493237	csad	cysteine sulfinic acid decarboxylase [Source:ZFIN;Acc:ZDB-GENE-041114-36]	11.0029	14.2073	11.7671	1.21595	1.99506	2.24229	12.3258	1.81777
ENSDARG00000057586	8.27622	3.04897	3.48039	147.115	7.40579e-34	2.85958e-32	19	22546499	22558378	sall3b	sal-like 3b (Drosophila) [Source:ZFIN;Acc:ZDB-GENE-030131-9140]	18.7198	16.8421	18.3981	2.32617	1.90227	2.29103	17.9866	2.17316
ENSDARG00000069100	-3.6551	-1.86991	8.05494	146.784	8.74762e-34	3.37002e-32	8	21633143	21641540	aldh9a1a.1	aldehyde dehydrogenase 9 family, member A1a, tandem duplicate 1 [Source:ZFIN;Acc:ZDB-GENE-030131-1257]	116.417	147.601	131.585	449.005	495.192	501.395	131.867	481.864
ENSDARG00000057143	6.91484	2.7897	3.56611	146.664	9.29415e-34	3.57245e-32	16	18368814	18391813	nradd	neurotrophin receptor associated death domain [Source:ZFIN;Acc:ZDB-GENE-030131-2537]	20.049	12.864	16.8266	2.43191	1.99506	2.77849	16.5799	2.40182
ENSDARG00000037857	-2.54322	-1.34665	4.54142	146.479	1.01992e-33	3.91145e-32	3	43657886	43692220	tmem184a	transmembrane protein 184a [Source:ZFIN;Acc:ZDB-GENE-040426-2925]	13.4768	14.2073	14.3352	35.6328	36.1894	34.9992	14.0064	35.6071
ENSDARG00000018750	11.1594	3.48018	2.91215	145.416	1.74181e-33	6.66488e-32	16	31136560	31219564	NPR1 (1 of 2)	natriuretic peptide receptor 1 [Source:HGNC Symbol;Acc:HGNC:7943]	15.6183	13.7423	14.4885	0.898749	1.4383	1.55985	14.6164	1.29897
ENSDARG00000023768	-7.11246	-2.83035	2.62018	145.185	1.95702e-33	7.47151e-32	11	39669255	39692410	mfsd4a	major facilitator superfamily domain containing 4a [Source:ZFIN;Acc:ZDB-GENE-040426-1643]	1.77229	2.47981	1.11155	13.3226	12.5271	11.6989	1.78788	12.5162
ENSDARG00000069505	-3.11735	-1.64032	4.88522	145.029	2.11633e-33	8.06155e-32	21	25174028	25176026	zgc:136892	zgc:136892 [Source:ZFIN;Acc:ZDB-GENE-060421-4745]	13.0706	17.462	13.2236	42.0297	47.6494	46.1131	14.5854	45.2641
ENSDARG00000029856	2.5385	1.34398	6.45786	144.883	2.27772e-33	8.65685e-32	2	14868993	14895878	cnn3b	calponin 3, acidic b [Source:ZFIN;Acc:ZDB-GENE-050522-263]	127.42	122.957	110.963	41.8711	50.7116	49.6716	120.447	47.4181
ENSDARG00000075015	-6.6538	-2.73418	4.35909	144.518	2.73731e-33	1.03803e-31	3	54113934	54123253	soul5	heme-binding protein soul5 [Source:ZFIN;Acc:ZDB-GENE-110718-2]	6.203	8.93766	8.47078	42.9814	58.1815	55.6185	7.87048	52.2604
ENSDARG00000077499	2.59814	1.37748	4.81906	144.404	2.89948e-33	1.09708e-31	16	40680518	40733120	plekho1b	pleckstrin homology domain containing, family O member 1b [Source:ZFIN;Acc:ZDB-GENE-100609-2]	35.6303	33.3225	35.9146	11.7366	13.9654	14.6236	34.9558	13.4419
ENSDARG00000073850	-6.60317	-2.72316	2.20631	144.397	2.90924e-33	1.09832e-31	6	38835911	38861590	HDAC7 (1 of 2)	histone deacetylase 7 [Source:HGNC Symbol;Acc:HGNC:14067]	1.88305	2.06651	1.41818	11.3137	12.1559	11.7964	1.78925	11.7553
ENSDARG00000016867	-2.78417	-1.47725	7.23763	144.282	3.08302e-33	1.16134e-31	5	25346355	25365861	rnf128a	ring finger protein 128a [Source:ZFIN;Acc:ZDB-GENE-030131-1044]	95.6665	90.9782	82.2164	239.437	249.29	259.813	89.6204	249.513
ENSDARG00000068516	18.5702	4.21492	3.21121	144.056	3.45415e-33	1.29826e-31	10	44748233	44812946	hapln1b	hyaluronan and proteoglycan link protein 1b [Source:ZFIN;Acc:ZDB-GENE-050920-1]	12.7752	11.6758	15.9067	0.740146	0.974331	0.438709	13.4526	0.717729
ENSDARG00000042641	-6.09669	-2.60803	5.19943	143.943	3.65617e-33	1.37025e-31	19	577362	595879	cyp51	cytochrome P450, family 51 [Source:ZFIN;Acc:ZDB-GENE-040625-2]	15.1383	16.8421	17.2482	76.3408	94.0461	129.711	16.4095	100.033
ENSDARG00000077547	5.04123	2.33378	2.55256	143.94	3.66187e-33	1.37025e-31	21	42075721	42106034	tmlhe	trimethyllysine hydroxylase, epsilon [Source:ZFIN;Acc:ZDB-GENE-091204-144]	7.82759	9.35097	7.74252	1.48029	1.94866	1.46236	8.30703	1.63044
ENSDARG00000027065	9.10007	3.18588	2.23251	143.919	3.70155e-33	1.38205e-31	11	35765358	35853155	slc38a3a	solute carrier family 38, member 3a [Source:ZFIN;Acc:ZDB-GENE-070615-25]	7.42144	7.38778	8.50911	0.581544	0.974331	0.974908	7.77278	0.843594
ENSDARG00000061543	3.67763	1.87878	3.57593	143.895	3.74611e-33	1.39561e-31	14	31598786	31602938	ccdc85b	coiled-coil domain containing 85B [Source:ZFIN;Acc:ZDB-GENE-060130-56]	18.0552	16.6354	17.2099	3.595	5.15004	5.31325	17.3001	4.68609
ENSDARG00000087554	4.83701	2.27411	5.68076	143.743	4.0433e-33	1.50303e-31	17	20753844	20759614	cdk1	cyclin-dependent kinase 1 [Source:ZFIN;Acc:ZDB-GENE-010320-1]	80.1221	80.8006	76.4287	17.552	15.8213	15.696	79.1171	16.3564
ENSDARG00000059035	-3.36348	-1.74996	6.83295	143.687	4.15991e-33	1.54299e-31	15	1836441	1874553	POR (2 of 2)	P450 (cytochrome) oxidoreductase [Source:HGNC Symbol;Acc:HGNC:9208]	66.1653	74.2394	89.3456	227.014	275.643	270.147	76.5835	257.601
ENSDARG00000063101	4.23821	2.08346	3.64985	143.538	4.48271e-33	1.65909e-31	25	8890336	8970919	man2a2	mannosidase, alpha, class 2A, member 2 [Source:ZFIN;Acc:ZDB-GENE-110331-1]	15.3967	14.2073	17.8615	3.595	3.94372	3.6559	15.8218	3.73154
ENSDARG00000015460	4.25865	2.0904	3.91508	143.446	4.69565e-33	1.73412e-31	23	33974077	33988915	racgap1	Rac GTPase-activating protein 1 [Source:ZFIN;Acc:ZDB-GENE-030131-1917]	22.5966	16.6354	26.3706	5.33963	4.31489	5.8007	21.8675	5.15174
ENSDARG00000060123	6.49176	2.69861	2.92862	143.337	4.96089e-33	1.82809e-31	6	45889077	46099769	ca16b	carbonic anhydrase XVI b [Source:ZFIN;Acc:ZDB-GENE-080818-1]	13.4768	10.0226	12.0737	1.37456	2.45903	1.6086	11.8577	1.81406
ENSDARG00000086645	2.99421	1.58218	4.48477	143.018	5.82371e-33	2.14138e-31	12	38509796	38544145	hs3st3b1b	heparan sulfate (glucosamine) 3-O-sulfotransferase 3B1b [Source:ZFIN;Acc:ZDB-GENE-070202-5]	31.7534	28.6728	35.5696	9.19896	10.8104	12.0401	31.9986	10.6832
ENSDARG00000097855	4.43264	2.14817	2.72549	142.907	6.16089e-33	2.26046e-31	9	42000320	42008977	si:ch211-3o3.9	si:ch211-3o3.9 [Source:ZFIN;Acc:ZDB-GENE-131127-12]	11.0768	11.4691	11.8438	2.00897	3.06218	2.63225	11.4632	2.5678
ENSDARG00000095629	4.08658	2.03089	4.01208	142.293	8.39304e-33	3.0728e-31	19	17148138	17154245	TMEM200B	transmembrane protein 200B [Source:HGNC Symbol;Acc:HGNC:33785]	23.2982	23.0933	24.4541	5.49823	6.49554	5.31325	23.6152	5.76901
ENSDARG00000036102	-3.06609	-1.6164	7.05274	142.076	9.36162e-33	3.42002e-31	23	24956374	24969583	ctdsp2	CTD (carboxy-terminal domain, RNA polymerase II, polypeptide A) small phosphatase 2 [Source:ZFIN;Acc:ZDB-GENE-030131-184]	68.1222	86.8452	72.0208	242.98	251.006	201.513	75.6627	231.833
ENSDARG00000097483	-6.1903	-2.63001	6.06672	142.036	9.54779e-33	3.48053e-31	15	16771930	16776041	si:ch211-213d14.2	si:ch211-213d14.2 [Source:ZFIN;Acc:ZDB-GENE-030131-8357]	21.3413	25.4181	21.8477	158.233	117.848	148.43	22.869	141.503
ENSDARG00000036082	42.6642	5.41495	5.88274	141.872	1.03698e-32	3.77208e-31	7	34440842	34449394	tph1b	tryptophan hydroxylase 1b [Source:ZFIN;Acc:ZDB-GENE-030805-6]	32.9719	16.6354	22.2693	0.581544	0.695951	0.389963	23.9589	0.555819
ENSDARG00000013302	3.39865	1.76496	4.56982	141.57	1.20732e-32	4.38227e-31	8	42129185	42134630	gpx8	glutathione peroxidase 8 (putative) [Source:ZFIN;Acc:ZDB-GENE-040426-965]	37.4395	31.2043	35.1863	9.51617	9.97529	11.0652	34.6101	10.1856
ENSDARG00000062109	3.8321	1.93814	4.16838	141.493	1.25541e-32	4.5471e-31	22	21720282	21787582	shdb	Src homology 2 domain containing transforming protein D, b [Source:ZFIN;Acc:ZDB-GENE-030131-6059]	26.8797	28.0012	30.7401	6.71419	7.74825	7.84801	28.5403	7.43682
ENSDARG00000020235	2.63619	1.39845	6.82664	141.41	1.30862e-32	4.72972e-31	3	34540618	34671699	sept9a	septin 9a [Source:ZFIN;Acc:ZDB-GENE-030131-9187]	144.146	119.599	132.428	57.9958	45.2832	47.1368	132.058	50.1386
ENSDARG00000006288	3.17949	1.6688	3.58493	141.27	1.4042e-32	5.06437e-31	23	1945256	2058964	prdm5	PR domain containing 5 [Source:ZFIN;Acc:ZDB-GENE-040708-1]	15.9875	17.9787	17.9765	5.23389	6.07797	4.97203	17.3142	5.42796
ENSDARG00000075444	5.42924	2.44075	4.39014	141.191	1.46153e-32	5.25997e-31	17	32836547	32842291	CGREF1	cell growth regulator with EF-hand domain 1 [Source:HGNC Symbol;Acc:HGNC:16962]	27.2489	42.6218	25.029	4.49375	7.28428	5.60572	31.6332	5.79458
ENSDARG00000044894	10.3861	3.37658	3.59398	140.773	1.80396e-32	6.4786e-31	11	21883527	21894767	zgc:113307	zgc:113307 [Source:ZFIN;Acc:ZDB-GENE-050522-29]	19.9013	25.4181	23.7259	1.32169	2.69101	2.58351	23.0151	2.19874
ENSDARG00000042548	-3.61566	-1.85426	4.77781	140.505	2.06473e-32	7.39941e-31	20	39717502	39761696	tpd52l1	tumor protein D52-like 1 [Source:ZFIN;Acc:ZDB-GENE-050522-121]	13.1075	21.0784	15.7917	48.321	72.1469	59.4206	16.6592	59.9628
ENSDARG00000016736	9.31139	3.219	2.24018	140.285	2.30604e-32	8.24677e-31	16	31538333	31581156	bcan	brevican [Source:ZFIN;Acc:ZDB-GENE-030131-6045]	6.75684	6.19954	6.86095	0.793014	0.742347	0.584945	6.60577	0.706769
ENSDARG00000002235	3.17963	1.66886	7.80334	140.207	2.39872e-32	8.56016e-31	7	25291382	25316761	mmp14a	matrix metalloproteinase 14a (membrane-inserted) [Source:ZFIN;Acc:ZDB-GENE-030901-1]	282.901	256.557	298.7	79.8301	89.824	93.9324	279.386	87.8622
ENSDARG00000054454	6.51798	2.70442	3.3598	140.17	2.44409e-32	8.70373e-31	2	39772017	39840214	epha4a	eph receptor A4a [Source:ZFIN;Acc:ZDB-GENE-001207-7]	19.3105	11.2108	14.7568	1.6389	2.45903	2.82723	15.0927	2.30838
ENSDARG00000039949	3.99421	1.99791	3.75846	139.918	2.77441e-32	9.85935e-31	25	36590004	36590854	fibina	fin bud initiation factor a [Source:ZFIN;Acc:ZDB-GENE-111031-2]	17.5013	21.4917	18.5514	4.17654	5.38202	4.77705	19.1815	4.77854
ENSDARG00000029071	3.4247	1.77598	5.19575	139.87	2.84249e-32	1.00709e-30	4	26378363	26395676	creld2	cysteine-rich with EGF-like domains 2 [Source:ZFIN;Acc:ZDB-GENE-040426-1626]	50.7317	52.7477	52.8561	15.7545	14.1046	15.7935	52.1118	15.2176
ENSDARG00000073764	-5.62517	-2.4919	2.87978	139.867	2.84584e-32	1.00709e-30	6	8197481	8255331			3.39688	3.46141	4.13957	17.7106	19.2546	25.0551	3.66595	20.6735
ENSDARG00000059391	-6.56158	-2.71404	6.92644	139.814	2.92372e-32	1.0325e-30	24	3385577	3404089	gyg1b	glycogenin 1b [Source:ZFIN;Acc:ZDB-GENE-040625-30]	35.3719	41.1752	38.5976	252.496	288.82	214.09	38.3816	251.802
ENSDARG00000004141	4.33137	2.11482	4.78772	139.788	2.96123e-32	1.04357e-30	15	14434638	14456545	zgc:92630	zgc:92630 [Source:ZFIN;Acc:ZDB-GENE-040718-449]	41.981	48.9763	45.037	9.6219	11.924	9.79782	45.3314	10.4479
ENSDARG00000040657	3.18423	1.67094	4.52197	139.57	3.30474e-32	1.16221e-30	3	36284104	36305521	wipi1	WD repeat domain, phosphoinositide interacting 1 [Source:ZFIN;Acc:ZDB-GENE-040426-1404]	27.3597	29.2928	31.0468	9.4633	10.2073	7.84801	29.2331	9.17286
ENSDARG00000007302	4.80637	2.26495	3.43342	139.441	3.52735e-32	1.23793e-30	25	20013026	20026403	sh3gl3b	SH3-domain GRB2-like 3b [Source:ZFIN;Acc:ZDB-GENE-040121-4]	16.2459	19.8902	17.8998	3.64786	3.66534	3.89963	18.012	3.73761
ENSDARG00000007678	5.98572	2.58152	4.06601	139.427	3.55227e-32	1.2441e-30	1	10962667	11031476	ttyh3b	tweety homolog 3b (Drosophila) [Source:ZFIN;Acc:ZDB-GENE-051120-105]	19.9382	21.9567	28.632	3.11919	5.10364	3.50967	23.509	3.91083
ENSDARG00000046098	-9.86163	-3.30183	4.67851	138.989	4.42798e-32	1.5476e-30	23	19436447	19441928	ebp	emopamil binding protein (sterol isomerase) [Source:ZFIN;Acc:ZDB-GENE-040718-12]	8.27066	7.59443	8.8924	44.726	66.7649	132.977	8.2525	81.4894
ENSDARG00000069242	2.62818	1.39406	6.05637	138.522	5.60394e-32	1.95458e-30	9	38807154	38892659	pdia5	protein disulfide isomerase family A, member 5 [Source:ZFIN;Acc:ZDB-GENE-030521-5]	84.9959	76.5643	88.0808	32.8837	28.3948	33.7806	83.2136	31.6863
ENSDARG00000040893	8.06146	3.01104	2.0294	138.23	6.4912e-32	2.25939e-30	16	9251505	9292340	bmper	BMP binding endothelial regulator [Source:ZFIN;Acc:ZDB-GENE-030219-146]	7.97528	6.92281	7.85751	1.26882	0.835141	0.731181	7.5852	0.945048
ENSDARG00000020039	7.34188	2.87615	2.23153	138.112	6.88681e-32	2.39218e-30	13	33919983	33925003	MAD2L1BP	MAD2L1 binding protein [Source:HGNC Symbol;Acc:HGNC:21059]	6.90453	6.14787	7.58921	0.951617	0.927934	0.926162	6.88054	0.935238
ENSDARG00000007494	4.28319	2.09868	6.24672	138.041	7.13926e-32	2.4748e-30	11	27498093	27523959	st3gal2l	ST3 beta-galactoside alpha-2,3-sialyltransferase 2, like [Source:ZFIN;Acc:ZDB-GENE-050417-286]	114.755	122.441	105.406	30.7161	22.92	26.3713	114.201	26.6691
ENSDARG00000097235	-24.0827	-4.58992	0.899384	138.031	7.17432e-32	2.48188e-30	24	33047155	33058903	si:dkeyp-34b8.3	si:dkeyp-34b8.3 [Source:ZFIN;Acc:ZDB-GENE-131121-176]	0.14769	0.258314	0.344964	4.54661	8.21222	5.55697	0.250323	6.10527
ENSDARG00000075181	-4.48968	-2.16661	2.77322	137.934	7.53544e-32	2.60149e-30	2	5164061	5179317	crfb16	cytokine receptor family member B16 [Source:ZFIN;Acc:ZDB-GENE-071120-9]	2.65843	3.15143	2.98969	14.0628	12.2023	13.1613	2.93318	13.1421
ENSDARG00000006514	5.2792	2.40032	4.51959	137.495	9.39876e-32	3.23818e-30	6	36329655	36331416	her6	hairy-related 6 [Source:ZFIN;Acc:ZDB-GENE-980526-144]	24.7012	27.6396	29.6286	5.49823	5.24283	4.77705	27.3231	5.1727
ENSDARG00000057508	-3.09774	-1.63122	5.03418	137.088	1.15348e-31	3.96604e-30	16	18403055	18570796	nbeal2	neurobeachin-like 2 [Source:ZFIN;Acc:ZDB-GENE-100922-283]	18.2398	16.0155	17.6698	51.6517	58.7846	50.6465	17.3084	53.6943
ENSDARG00000044129	-4.28661	-2.09984	5.93012	136.738	1.37576e-31	4.72075e-30	17	25427177	25428548	si:ch211-214p16.1	si:ch211-214p16.1 [Source:ZFIN;Acc:ZDB-GENE-030616-606]	27.8396	38.1271	23.5725	144.117	122.116	116.94	29.8464	127.724
ENSDARG00000004937	4.86473	2.28236	3.23896	136.67	1.42385e-31	4.87588e-30	21	21298991	21311207	skp2	S-phase kinase-associated protein 2 (p45) [Source:ZFIN;Acc:ZDB-GENE-030219-158]	15.5444	13.1223	13.9519	2.85485	2.73741	3.16845	14.2062	2.92024
ENSDARG00000042336	-5.96019	-2.57536	4.21154	136.504	1.54832e-31	5.29144e-30	18	8270014	8307421	impdh1a	inosine 5'-phosphate dehydrogenase 1a [Source:ZFIN;Acc:ZDB-GENE-040704-15]	7.64298	9.55762	7.09092	46.3649	49.3197	48.7454	8.09717	48.1433
ENSDARG00000062152	3.77862	1.91786	5.65135	136.414	1.61966e-31	5.5241e-30	22	22639669	22665315	chaf1a	chromatin assembly factor 1, subunit A (p150) [Source:ZFIN;Acc:ZDB-GENE-030131-5366]	70.2637	59.2056	73.324	17.4992	17.0276	19.1569	67.5978	17.8946
ENSDARG00000036785	-2.85775	-1.51488	6.81362	136.093	1.90393e-31	6.48063e-30	23	33551402	33564661	si:ch211-226m16.2	si:ch211-226m16.2 [Source:ZFIN;Acc:ZDB-GENE-030131-2302]	63.8761	77.3909	59.2571	197.831	204.702	170.024	66.8414	190.852
ENSDARG00000028159	3.20901	1.68213	3.84665	136.055	1.94069e-31	6.59253e-30	25	16713139	16793062	tead1a	TEA domain family member 1a [Source:ZFIN;Acc:ZDB-GENE-040426-2101]	18.6828	17.307	19.9696	6.60845	5.6604	5.21576	18.6532	5.8282
ENSDARG00000033971	2.93615	1.55393	7.07615	135.479	2.59433e-31	8.7953e-30	2	22622894	22630352	prrx1a	paired related homeobox 1a [Source:ZFIN;Acc:ZDB-GENE-020905-5]	191.481	183.661	193.141	57.8372	64.1203	71.5582	189.428	64.5052
ENSDARG00000037555	3.68359	1.88111	4.65489	135.331	2.7941e-31	9.45365e-30	14	9679437	9694510	atoh8	atonal homolog 8 [Source:ZFIN;Acc:ZDB-GENE-061215-7]	39.5441	41.7952	39.1342	7.3486	12.4807	12.7713	40.1579	10.8669
ENSDARG00000058903	2.5654	1.35918	4.76917	135.116	3.11458e-31	1.0517e-29	6	7040885	7052601	GPR161 (2 of 2)	G protein-coupled receptor 161 [Source:HGNC Symbol;Acc:HGNC:23694]	31.015	35.234	32.5416	12.9526	13.5014	11.9914	32.9302	12.8151
ENSDARG00000019444	2.92908	1.55045	8.06528	134.842	3.57517e-31	1.20482e-29	23	18740009	18743403	ssr4	signal sequence receptor, delta [Source:ZFIN;Acc:ZDB-GENE-030131-4900]	397.287	394.549	360.372	126.512	135.061	131.759	384.069	131.111
ENSDARG00000057262	-7.73874	-2.9521	5.48645	134.759	3.72826e-31	1.25392e-29	9	24042953	24056633			16.0613	20.7168	29.6669	125.878	187.072	201.416	22.1483	171.455
ENSDARG00000033604	2.79276	1.48169	6.59236	134.55	4.14203e-31	1.39033e-29	1	41512453	41522418	lrpap1	low density lipoprotein receptor-related protein associated protein 1 [Source:ZFIN;Acc:ZDB-GENE-030131-5871]	135.875	157.52	133.118	45.7833	54.3306	52.4988	142.171	50.8709
ENSDARG00000005115	2.95644	1.56386	6.00294	134.472	4.30836e-31	1.4433e-29	18	6101217	6117380	calub	calumenin b [Source:ZFIN;Acc:ZDB-GENE-040426-1251]	92.8973	99.5025	90.2272	26.0637	32.1529	37.2902	94.209	31.8356
ENSDARG00000057399	5.07325	2.34291	3.35551	133.949	5.60501e-31	1.87302e-29	8	5751021	5858581	PVRL3 (2 of 2)	poliovirus receptor-related 3 [Source:HGNC Symbol;Acc:HGNC:17664]	12.7383	17.307	15.5234	3.01345	3.10858	2.82723	15.1896	2.98309
ENSDARG00000075048	-3.5075	-1.81044	4.36635	133.946	5.61319e-31	1.87302e-29	14	35154723	35176681	lonrf1	LON peptidase N-terminal domain and ring finger 1 [Source:ZFIN;Acc:ZDB-GENE-101021-4]	8.38143	9.60928	8.77741	36.5844	26.3069	30.9046	8.92271	31.2653
ENSDARG00000029419	2.7022	1.43413	6.79006	133.744	6.21511e-31	2.06979e-29	3	6969918	7007086	hn1b	hematological and neurological expressed 1b [Source:ZFIN;Acc:ZDB-GENE-030131-2784]	140.417	136.648	140.86	48.3739	55.2121	51.0364	139.308	51.5408
ENSDARG00000035131	3.29498	1.72027	4.54323	133.63	6.58266e-31	2.1879e-29	5	66897194	66913132	surf4l	surfeit gene 4, like [Source:ZFIN;Acc:ZDB-GENE-040718-172]	32.8242	29.4995	34.573	8.93463	9.74331	10.724	32.2989	9.80064
ENSDARG00000014907	2.83832	1.50504	8.10263	133.424	7.30146e-31	2.42205e-29	12	12494768	12563669	htra1b	HtrA serine peptidase 1b [Source:ZFIN;Acc:ZDB-GENE-080219-7]	360.586	326.664	391.304	113.242	134.875	131.856	359.518	126.658
ENSDARG00000017329	7.57641	2.92151	1.4669	133.419	7.32004e-31	2.42348e-29	13	37095018	37105030	cdkl1	cyclin-dependent kinase-like 1 (CDC2-related kinase) [Source:ZFIN;Acc:ZDB-GENE-040808-34]	4.43071	4.70131	5.48109	0.422941	0.603157	0.877417	4.87104	0.634505
ENSDARG00000096242	-19.7894	-4.30666	8.62532	133.33	7.65662e-31	2.52997e-29	3	28974794	28979361	si:ch211-76l23.4	si:ch211-76l23.4 [Source:ZFIN;Acc:ZDB-GENE-030131-8310]	47.4825	87.2068	57.9156	1085.53	1519.31	1205.67	64.2016	1270.17
ENSDARG00000044084	363.427	8.50552	2.46037	133.062	8.7653e-31	2.89067e-29	23	40466947	40478372	TGM1 (6 of 6)	transglutaminase 1 [Source:HGNC Symbol;Acc:HGNC:11777]	10.5968	6.56117	6.70763	0.0528676	0	0	7.9552	0.0176225
ENSDARG00000090416	12.888	3.68795	4.02992	132.994	9.06877e-31	2.98494e-29	1	37231110	37233939	scpp1	secretory calcium-binding phosphoprotein 1 [Source:ZFIN;Acc:ZDB-GENE-090424-1]	37.3657	55.5892	40.8591	1.6389	4.73246	3.94838	44.6046	3.43991
ENSDARG00000004635	4.06508	2.02328	4.9988	132.904	9.48981e-31	3.11748e-29	20	24847443	24992645	epha7	eph receptor A7 [Source:ZFIN;Acc:ZDB-GENE-030131-3745]	42.5718	29.8094	35.493	8.35308	8.30501	9.89531	35.9581	8.85114
ENSDARG00000063385	5.6489	2.49797	4.99796	132.642	1.08304e-30	3.551e-29	1	134730	170748	cenpe	centromere protein E [Source:ZFIN;Acc:ZDB-GENE-060929-860]	50.2517	39.677	57.9539	8.24735	8.90817	9.0179	49.2942	8.72447
ENSDARG00000005993	5.17795	2.37238	3.83079	132.609	1.10084e-30	3.60192e-29	7	51810285	51824630	prc1b	protein regulator of cytokinesis 1b [Source:ZFIN;Acc:ZDB-GENE-040426-777]	22.5228	20.4585	19.0497	3.70073	4.59327	3.6559	20.677	3.9833
ENSDARG00000088137	-2.94754	-1.55951	4.62328	132.606	1.10282e-30	3.60192e-29	24	25893807	25909760	CABZ01049802.1	Uncharacterized protein [Source:UniProtKB/TrEMBL;Acc:E7F4F2]	13.9937	17.1004	15.3701	37.6417	51.3148	47.6242	15.488	45.5269
ENSDARG00000088178	3.60316	1.84926	3.76707	132.591	1.11085e-30	3.62116e-29	11	26190581	26199794	tp53inp2	tumor protein p53 inducible nuclear protein 2 [Source:ZFIN;Acc:ZDB-GENE-120420-1]	21.0459	18.5986	17.0949	4.70522	6.07797	4.92328	18.9131	5.23549
ENSDARG00000071442	3.45672	1.7894	4.52389	132.443	1.19716e-30	3.89503e-29	22	24316701	24352382	aspm	asp (abnormal spindle)-like, microcephaly associated (Drosophila) [Source:ZFIN;Acc:ZDB-GENE-050208-620]	32.4919	30.3261	33.7681	10.2563	9.32574	8.38421	32.1954	9.32209
ENSDARG00000090346	-6.80055	-2.76565	6.02277	132.322	1.27188e-30	4.1302e-29	24	24596081	24606155	CT574587.1	Uncharacterized protein [Source:UniProtKB/TrEMBL;Acc:E7F3P2]	25.6981	35.544	31.0468	144.223	249.336	233.685	30.763	209.081
ENSDARG00000044213	2.55936	1.35578	6.17954	132.308	1.2814e-30	4.15316e-29	10	12068051	12135262	lpar1	lysophosphatidic acid receptor 1 [Source:ZFIN;Acc:ZDB-GENE-030616-499]	96.7372	111.592	100.384	38.4348	42.1746	39.9225	102.904	40.1773
ENSDARG00000087696	9.19172	3.20033	2.47225	132.28	1.29951e-30	4.20382e-29	15	42594954	42595118	CABZ01073032.1	Uncharacterized protein [Source:UniProtKB/TrEMBL;Acc:E7FDY8]	8.04913	8.21438	9.544	0.687279	1.06712	1.02365	8.6025	0.926019
ENSDARG00000055479	18.5682	4.21476	2.27058	132.158	1.38205e-30	4.46232e-29	15	24889532	24906672			8.52912	12.2441	10.5022	0.475808	0.742347	0.438709	10.4251	0.552288
ENSDARG00000045947	-3.58561	-1.84222	7.30853	132.113	1.41309e-30	4.55385e-29	12	5058011	5069419	HRC	histidine rich calcium binding protein [Source:HGNC Symbol;Acc:HGNC:5178]	73.3283	105.082	72.979	289.503	327.236	283.942	83.7965	300.227
ENSDARG00000021366	-2.88213	-1.52713	5.99501	132.03	1.47401e-30	4.74116e-29	5	46451895	46462320	fbp1a	fructose-1,6-bisphosphatase 1a [Source:ZFIN;Acc:ZDB-GENE-030131-7171]	34.8549	39.0571	31.2384	105.365	104.671	92.7137	35.0501	100.917
ENSDARG00000063244	2.88949	1.53081	4.59126	132.022	1.47993e-30	4.7512e-29	19	8149621	8163357	lix1l	Lix1 homolog (mouse)-like [Source:ZFIN;Acc:ZDB-GENE-060503-777]	31.4211	31.101	33.3848	9.72764	12.2487	11.1627	31.969	11.0464
ENSDARG00000062796	3.80253	1.92696	3.35849	131.995	1.50004e-30	4.80666e-29	19	18185694	18289480	fkbp10a	FK506 binding protein 10a [Source:ZFIN;Acc:ZDB-GENE-100921-75]	14.6214	13.174	15.5234	3.70073	4.1757	3.50967	14.4396	3.79537
ENSDARG00000086543	5.50972	2.46198	3.9651	131.886	1.5847e-30	5.06834e-29	3	6571016	6598187	BX284638.2	Uncharacterized protein [Source:UniProtKB/TrEMBL;Acc:E7F9G5]	22.0797	17.4104	28.5553	3.33066	4.08291	4.92328	22.6818	4.11228
ENSDARG00000061794	2.80106	1.48597	5.74621	131.807	1.64876e-30	5.2633e-29	21	24262691	24324712	jam3b	junctional adhesion molecule 3b [Source:ZFIN;Acc:ZDB-GENE-030131-441]	75.4329	85.2953	69.4527	23.7376	29.4155	28.906	76.727	27.353
ENSDARG00000039034	2.60724	1.38253	7.46404	131.647	1.78766e-30	5.69598e-29	13	46745086	46748279	marcksl1a	MARCKS-like 1a [Source:ZFIN;Acc:ZDB-GENE-040426-2146]	204.071	204.275	227.638	83.3722	76.6474	83.9396	211.995	81.3197
ENSDARG00000092467	2.97003	1.57048	7.52299	131.537	1.88949e-30	6.00914e-29	10	1734815	1745093	si:ch73-46j18.5	si:ch73-46j18.5 [Source:ZFIN;Acc:ZDB-GENE-030131-7892]	227.739	235.221	279.689	75.6007	90.6128	83.7933	247.549	83.3356
ENSDARG00000096711	2.84388	1.50786	5.177	131.414	2.00995e-30	6.38028e-29	12	30388000	30396176	si:ch211-194k22.8	si:ch211-194k22.8 [Source:ZFIN;Acc:ZDB-GENE-030131-1820]	51.2117	52.0244	46.9151	17.8693	17.1204	17.7921	50.0504	17.5939
ENSDARG00000095635	152.231	7.25012	0.631017	131.392	2.03203e-30	6.43831e-29	5	64663909	64672067	si:dkey-261j4.5	si:dkey-261j4.5 [Source:ZFIN;Acc:ZDB-GENE-060531-126]	3.35996	3.15143	3.44964	0	0	0.0487454	3.32034	0.0162485
ENSDARG00000040569	9.48417	3.24552	4.67773	131.361	2.06468e-30	6.52954e-29	23	46354748	46365820	tgm1l4	transglutaminase 1 like 4 [Source:ZFIN;Acc:ZDB-GENE-050913-29]	38.8426	21.9567	42.1623	4.65235	3.15498	3.07096	34.3205	3.6261
ENSDARG00000093569	4.34134	2.11814	4.48603	131.109	2.34387e-30	7.39867e-29	3	15860965	15909807	bckdhbl	branched chain keto acid dehydrogenase E1, beta polypeptide, like [Source:ZFIN;Acc:ZDB-GENE-060830-1]	36.1842	35.854	34.3431	7.08426	9.23295	8.14048	35.4604	8.15256
ENSDARG00000074297	-2.94186	-1.55673	4.45174	131.07	2.38984e-30	7.52977e-29	13	41038672	41058222	slc25a28	solute carrier family 25, member 28 [Source:ZFIN;Acc:ZDB-GENE-040426-2125]	12.9968	13.7423	12.0354	40.6023	36.6534	36.7053	12.9248	37.987
ENSDARG00000076233	7.73661	2.9517	3.11027	131.038	2.42962e-30	7.64089e-29	6	44748928	44916638	CHL1 (1 of 2)	cell adhesion molecule L1-like [Source:HGNC Symbol;Acc:HGNC:1939]	12.3691	9.60928	11.7671	1.05735	1.80947	1.46236	11.2485	1.44306
ENSDARG00000028676	2.86645	1.51926	5.48776	130.667	2.92796e-30	9.19107e-29	25	6351196	6378793	NUAK1 (2 of 2)	NUAK family, SNF1-like kinase, 1 [Source:HGNC Symbol;Acc:HGNC:14311]	56.1962	55.0725	57.8006	15.5431	21.7601	21.5942	56.3565	19.6324
ENSDARG00000011371	-9.03245	-3.17512	5.29926	130.656	2.94528e-30	9.22837e-29	21	10408814	10420778	zgc:64106	zgc:64106 [Source:ZFIN;Acc:ZDB-GENE-040426-1370]	10.7076	15.1889	13.8752	95.7961	127.73	135.415	13.2572	119.647
ENSDARG00000021124	3.08722	1.62631	9.05282	130.21	3.68646e-30	1.15294e-28	14	31665188	31671184	cfl1	cofilin 1 [Source:ZFIN;Acc:ZDB-GENE-030131-215]	707.659	796.744	758.499	247.949	254.393	230.614	754.3	244.319
ENSDARG00000041140	-2.64868	-1.40527	5.72711	130.13	3.83837e-30	1.19824e-28	18	20248868	20260045	ddb2	damage-specific DNA binding protein 2 [Source:ZFIN;Acc:ZDB-GENE-050419-169]	35.1872	35.389	34.918	80.3059	103.743	95.2972	35.1648	93.1154
ENSDARG00000032535	2.48648	1.3141	4.58866	130.037	4.02284e-30	1.25351e-28	8	46635052	46646147	praf2	PRA1 domain family, member 2 [Source:ZFIN;Acc:ZDB-GENE-050417-190]	28.7258	30.0677	30.8551	11.0493	12.7591	12.1863	29.8829	11.9983
ENSDARG00000015015	3.4306	1.77846	4.99967	129.897	4.3171e-30	1.34274e-28	18	27681193	27762072	tspan18b	tetraspanin 18b [Source:ZFIN;Acc:ZDB-GENE-040718-137]	40.9841	50.3712	38.0993	10.5207	13.1767	13.9412	43.1516	12.5462
ENSDARG00000095701	-2.97441	-1.5726	5.71227	129.784	4.56955e-30	1.41865e-28	6	19562914	19611948	card14	caspase recruitment domain family, member 14 [Source:ZFIN;Acc:ZDB-GENE-090310-1]	25.4766	30.1194	27.7504	85.5927	83.5605	78.5288	27.7821	82.5607
ENSDARG00000057946	3.66996	1.87576	3.14141	129.776	4.58797e-30	1.42177e-28	19	18115290	18184469	leprel4	leprecan-like 4 [Source:ZFIN;Acc:ZDB-GENE-030131-1599]	13.1444	12.0374	12.0737	3.70073	3.20137	3.26594	12.4185	3.38935
ENSDARG00000090369	-2.74801	-1.45839	8.24974	129.762	4.61961e-30	1.42896e-28	3	36274834	36283400	zgc:86896	zgc:86896 [Source:ZFIN;Acc:ZDB-GENE-040625-80]	177.782	208.253	191.455	481.835	562.467	542.341	192.497	528.881
ENSDARG00000040917	2.24246	1.16508	5.57462	129.697	4.77375e-30	1.47395e-28	18	22774824	22852023	cbfb	core-binding factor, beta subunit [Source:ZFIN;Acc:ZDB-GENE-980526-440]	60.0731	59.0506	66.5397	28.2313	27.838	26.7612	61.8878	27.6102
ENSDARG00000009724	2.58541	1.37039	7.71711	129.676	4.82528e-30	1.48715e-28	11	15587384	15659356	rpn2	ribophorin II [Source:ZFIN;Acc:ZDB-GENE-030131-7928]	260.784	249.066	253.433	108.009	95.5772	91.6901	254.428	98.4253
ENSDARG00000060917	5.16129	2.36773	5.17982	129.543	5.1582e-30	1.58687e-28	19	36981557	36999022	anln	anillin, actin binding protein [Source:ZFIN;Acc:ZDB-GENE-030131-4486]	57.1562	44.3783	62.1318	11.4194	8.81538	11.5039	54.5555	10.5796
ENSDARG00000052057	-4.79433	-2.26133	5.72822	129.531	5.1887e-30	1.59336e-28	7	52304510	52328682	PCOLCE (1 of 2)	procollagen C-endopeptidase enhancer [Source:HGNC Symbol;Acc:HGNC:8738]	23.9628	23.4032	24.3774	117.63	109.171	117.281	23.9145	114.694
ENSDARG00000062156	-40.6579	-5.34546	1.64032	129.451	5.40303e-30	1.65618e-28	9	31165806	31194205	ABI3BP (1 of 2)	ABI family, member 3 (NESH) binding protein [Source:HGNC Symbol;Acc:HGNC:17265]	0.184613	0.309977	0.114988	6.71419	7.98023	9.79782	0.203193	8.16408
ENSDARG00000069790	6.19254	2.63053	3.41747	129.319	5.77505e-30	1.76702e-28	15	15085106	15089746	dynll2a	dynein, light chain, LC8-type 2a [Source:ZFIN;Acc:ZDB-GENE-030828-11]	20.7874	20.2002	16.1366	2.22044	3.06218	3.89963	19.0414	3.06075
ENSDARG00000019838	3.28195	1.71456	5.16642	128.98	6.85048e-30	2.0923e-28	1	22057626	22068847	ugdh	UDP-glucose dehydrogenase [Source:ZFIN;Acc:ZDB-GENE-011022-1]	42.0179	48.3564	49.2915	11.7366	15.8213	14.9161	46.5553	14.158
ENSDARG00000043792	-3.94582	-1.98032	3.68987	128.92	7.06186e-30	2.15298e-28	4	29353721	29362615	si:rp71-7l19.2	si:rp71-7l19.2 [Source:ZFIN;Acc:ZDB-GENE-081103-31]	5.83377	5.06295	6.20935	24.4248	22.1776	21.2042	5.70203	22.6022
ENSDARG00000078964	-7.34924	-2.87759	3.02802	128.895	7.15032e-30	2.17603e-28	7	41541248	41593766	ESYT2 (2 of 3)	extended synaptotagmin-like protein 2 [Source:HGNC Symbol;Acc:HGNC:22211]	2.25228	2.42815	2.06978	18.4508	15.6357	15.501	2.25007	16.5292
ENSDARG00000078494	13.3325	3.73687	2.02337	128.83	7.38957e-30	2.24481e-28	12	49222792	49275286	ADAMTS14	ADAM metallopeptidase with thrombospondin type 1 motif, 14 [Source:HGNC Symbol;Acc:HGNC:14899]	6.46146	8.11106	9.2757	0.634411	0.556761	0.584945	7.9494	0.592039
ENSDARG00000070306	-5.38682	-2.42943	2.65154	128.642	8.12222e-30	2.46297e-28	6	18957577	18959364	si:rp71-81e14.2	si:rp71-81e14.2 [Source:ZFIN;Acc:ZDB-GENE-060503-95]	2.95381	3.0481	2.49141	13.8513	16.5172	15.3061	2.83111	15.2249
ENSDARG00000012271	3.16202	1.66085	3.74594	128.364	9.34201e-30	2.82779e-28	17	45546424	45554650	tmem206	transmembrane protein 206 [Source:ZFIN;Acc:ZDB-GENE-040426-1173]	15.8029	17.8237	15.715	5.28676	4.63967	5.65447	16.4472	5.19363
ENSDARG00000044655	-3.06008	-1.61357	6.23556	128.36	9.36441e-30	2.82952e-28	21	24553412	24572808	st14b	suppression of tumorigenicity 14 (colon carcinoma) b [Source:ZFIN;Acc:ZDB-GENE-061103-613]	40.7626	41.7952	45.4969	104.942	155.29	131.613	42.6849	130.615
ENSDARG00000014165	2.73149	1.44969	6.59021	128.351	9.40645e-30	2.83717e-28	18	32802232	32809465	ssr3	signal sequence receptor, gamma [Source:ZFIN;Acc:ZDB-GENE-030131-9134]	125.278	135.77	126.448	43.4572	48.7629	49.5741	129.166	47.2647
ENSDARG00000058853	4.72634	2.24072	3.29777	128.149	1.0415e-29	3.13579e-28	17	6755801	6823505	SASH1 (2 of 2)	SAM and SH3 domain containing 1 [Source:HGNC Symbol;Acc:HGNC:19182]	13.846	12.9674	15.715	2.74912	2.8766	3.36343	14.1761	2.99638
ENSDARG00000068732	3.94372	1.97956	3.57144	128.04	1.09977e-29	3.30536e-28	21	43164027	43169541	spry4	sprouty (Drosophila) homolog 4 [Source:ZFIN;Acc:ZDB-GENE-010803-2]	12.4429	12.5024	14.5651	3.06632	3.75813	3.16845	13.1702	3.33097
ENSDARG00000056252	-2.58279	-1.36893	6.84141	128.003	1.1206e-29	3.362e-28	8	25894656	25927809	sort1b	sortilin 1b [Source:ZFIN;Acc:ZDB-GENE-030131-7447]	62.6946	57.2424	52.6262	155.484	134.875	155.449	57.521	148.603
ENSDARG00000039211	-4.85661	-2.27995	4.65243	127.752	1.27205e-29	3.80964e-28	7	27425722	27434020	zgc:77439	zgc:77439 [Source:ZFIN;Acc:ZDB-GENE-031010-24]	9.78449	12.3474	11.9971	55.3524	50.3868	59.8593	11.3763	55.1995
ENSDARG00000095212	-6.78711	-2.7628	2.80823	127.696	1.30806e-29	3.91055e-28	15	646748	650496	si:ch211-210b2.4	si:ch211-210b2.4 [Source:ZFIN;Acc:ZDB-GENE-131122-12]	1.77229	2.32483	3.02802	16.389	14.8006	17.2559	2.37504	16.1485
ENSDARG00000040553	-5.84695	-2.54768	4.21006	127.619	1.35985e-29	4.05824e-28	15	23143605	23147189	tmem97	transmembrane protein 97 [Source:ZFIN;Acc:ZDB-GENE-110627-1]	5.13224	8.78267	6.74596	31.5091	34.7511	53.9611	6.88696	40.0738
ENSDARG00000012247	-3.47285	-1.79612	3.21559	127.597	1.37488e-29	4.0959e-28	8	14702246	14726803	def6a	differentially expressed in FDCP 6a homolog (mouse) [Source:ZFIN;Acc:ZDB-GENE-040426-1246]	4.98455	4.39134	4.48453	18.2393	16.0069	14.0874	4.62014	16.1112
ENSDARG00000070239	4.20476	2.07202	3.60207	127.515	1.4329e-29	4.26124e-28	1	10270507	10290582	casc5	cancer susceptibility candidate 5 [Source:ZFIN;Acc:ZDB-GENE-030131-5437]	18.4613	13.5873	17.6315	4.44088	3.75813	3.6559	16.56	3.95164
ENSDARG00000027611	-3.01139	-1.59043	7.79159	127.238	1.64789e-29	4.89201e-28	9	25256413	25275937	sdpra	serum deprivation response a [Source:ZFIN;Acc:ZDB-GENE-090313-215]	130.005	124.094	129.438	388.524	371.359	395.228	127.846	385.037
ENSDARG00000042296	4.24245	2.0849	5.8404	127.118	1.75081e-29	5.18846e-28	19	42442147	42444159	dlx5a	distal-less homeobox gene 5a [Source:ZFIN;Acc:ZDB-GENE-990415-49]	82.8543	76.4093	82.3697	21.4642	17.7235	17.7921	80.5444	18.9933
ENSDARG00000054916	-7.44158	-2.89561	3.39278	126.966	1.88955e-29	5.58982e-28	21	25794819	25799791	eif4ebp3	eukaryotic translation initiation factor 4E binding protein 3 [Source:ZFIN;Acc:ZDB-GENE-041114-44]	2.7692	3.25476	3.25799	25.2178	22.5952	21.253	3.09398	23.022
ENSDARG00000063588	2.36552	1.24216	5.05865	126.669	2.1946e-29	6.48095e-28	24	9473962	9490660	uba5	ubiquitin-like modifier activating enzyme 5 [Source:ZFIN;Acc:ZDB-GENE-031112-2]	44.5287	44.0684	44.692	17.975	18.4659	19.8881	44.4297	18.7763
ENSDARG00000021794	4.59254	2.19929	4.19032	126.435	2.47008e-29	7.2818e-28	14	29565320	29583093	hmmr	hyaluronan-mediated motility receptor (RHAMM) [Source:ZFIN;Acc:ZDB-GENE-030131-731]	27.9135	26.038	24.3774	5.8683	5.33562	5.84945	26.1097	5.68446
ENSDARG00000055026	5.48906	2.45656	3.88555	126.334	2.59821e-29	7.64623e-28	2	33685224	33711408	ptch2	patched 2 [Source:ZFIN;Acc:ZDB-GENE-980526-44]	23.7782	21.4917	28.7087	3.70073	4.77886	4.97203	24.6595	4.48387
ENSDARG00000053561	4.98167	2.31663	5.6395	126.216	2.75723e-29	8.10013e-28	4	60617632	60630485	ms4a17a.11	membrane-spanning 4-domains, subfamily A, member 17A.11 [Source:ZFIN;Acc:ZDB-GENE-050417-157]	83.1497	92.3731	76.697	15.6488	16.378	18.572	84.0733	16.8663
ENSDARG00000087688	5.94742	2.57227	2.66768	126.207	2.77056e-29	8.12521e-28	20	44996560	45374907	KLHL29	Uncharacterized protein [Source:UniProtKB/TrEMBL;Acc:E7EZB5]	11.8522	11.4691	9.50567	1.58603	1.76308	2.1448	10.9423	1.8313
ENSDARG00000015959	4.56465	2.1905	3.64128	126.161	2.83527e-29	8.30063e-28	7	48338942	48342349	TSHZ3	teashirt zinc finger homeobox 3 [Source:HGNC Symbol;Acc:HGNC:30700]	18.3505	14.6206	20.6595	2.69625	3.57255	5.45948	17.8769	3.90943
ENSDARG00000024847	6.54756	2.71096	6.5953	126.102	2.92106e-29	8.53705e-28	6	11349919	11406548	col5a2b	collagen, type V, alpha 2b [Source:ZFIN;Acc:ZDB-GENE-110406-2]	124.651	127.865	139.825	17.4463	21.4353	21.0093	130.781	19.9636
ENSDARG00000038882	5.0849	2.34622	4.843	125.979	3.10749e-29	9.06627e-28	15	1529850	1568335	smc4	structural maintenance of chromosomes 4 [Source:ZFIN;Acc:ZDB-GENE-020419-21]	39.2487	35.9573	49.6365	9.56904	7.84104	7.16557	41.6142	8.19188
ENSDARG00000075806	31.5771	4.9808	1.07102	125.483	3.98973e-29	1.16203e-27	10	40840487	41203424	kirrel3a	kin of IRRE like 3 a [Source:ZFIN;Acc:ZDB-GENE-091117-44]	2.91689	3.82305	4.67618	0.21147	0.0463967	0.0974908	3.80537	0.118453
ENSDARG00000068094	8.31652	3.05598	2.25345	125.332	4.30564e-29	1.25189e-27	7	54645626	54649094	fgf3	fibroblast growth factor 3 [Source:ZFIN;Acc:ZDB-GENE-980526-178]	5.53839	5.68291	6.89928	0.687279	0.510364	0.974908	6.04019	0.724184
ENSDARG00000062174	5.38438	2.42878	3.05379	125.139	4.74419e-29	1.37703e-27	6	13997289	14057580	cacnb4b	calcium channel, voltage-dependent, beta 4b subunit [Source:ZFIN;Acc:ZDB-GENE-060421-7907]	11.5568	9.60928	13.4153	2.80198	1.90227	1.75483	11.5271	2.15303
ENSDARG00000060127	34.244	5.09778	1.43599	125.129	4.77022e-29	1.38222e-27	5	46941599	47157384	adamts3	ADAM metallopeptidase with thrombospondin type 1 motif, 3 [Source:ZFIN;Acc:ZDB-GENE-110223-1]	4.98455	5.37293	7.01427	0.158603	0.185587	0.146236	5.79058	0.163475
ENSDARG00000071560	2.80207	1.48649	4.98568	125.113	4.80724e-29	1.39057e-27	12	6057527	6066666	dlx4b	distal-less homeobox gene 4b [Source:ZFIN;Acc:ZDB-GENE-990415-50]	42.1656	40.607	41.6256	15.0673	14.6614	14.6724	41.4661	14.8003
ENSDARG00000013004	2.61266	1.38552	5.47268	125.091	4.86192e-29	1.40399e-27	25	19454854	19468155	tdg	thymine-DNA glycosylase [Source:ZFIN;Acc:ZDB-GENE-050522-44]	61.4761	58.6889	61.0969	18.768	23.1056	27.4437	60.4207	23.1057
ENSDARG00000019274	-5.46201	-2.44943	3.41586	125.078	4.89222e-29	1.41034e-27	12	1576092	1577697	rasd1	RAS, dexamethasone-induced 1 [Source:ZFIN;Acc:ZDB-GENE-040426-1473]	3.21227	4.13302	3.18133	14.5386	23.5695	19.0594	3.50887	19.0559
ENSDARG00000068967	-4.7111	-2.23606	2.37723	125.058	4.94338e-29	1.42267e-27	15	29077471	29158809	zgc:153372	zgc:153372 [Source:ZFIN;Acc:ZDB-GENE-060929-680]	2.17843	2.16984	2.52974	10.4678	10.9032	11.1627	2.29267	10.8446
ENSDARG00000056024	-6.35488	-2.66787	1.54655	124.99	5.11507e-29	1.46959e-27	10	34608213	34616592	eva1c	eva-1 homolog C (C. elegans) [Source:ZFIN;Acc:ZDB-GENE-091204-329]	1.25537	1.34323	1.11155	6.76705	9.00096	7.75052	1.23672	7.83951
ENSDARG00000042029	2.70819	1.43733	4.14308	124.727	5.84075e-29	1.67524e-27	22	20610857	20627983	mbd3b	methyl-CpG binding domain protein 3b [Source:ZFIN;Acc:ZDB-GENE-030131-9792]	23.4459	23.7649	23.0359	8.67029	8.81538	8.43295	23.4156	8.63954
ENSDARG00000089368	-3.73992	-1.90301	7.2106	124.658	6.04535e-29	1.73099e-27	14	1176147	1183521	hopx	HOP homeobox [Source:ZFIN;Acc:ZDB-GENE-031016-2]	73.8821	95.0079	88.3491	256.778	363.054	341.9	85.7464	320.577
ENSDARG00000005141	27.6555	4.7895	1.53983	124.581	6.28697e-29	1.79714e-27	11	36205234	36282134	camkvb	CaM kinase-like vesicle-associated b [Source:ZFIN;Acc:ZDB-GENE-040426-1140]	5.53839	5.21794	4.59952	0.105735	0.27838	0.146236	5.11862	0.176784
ENSDARG00000060520	3.68138	1.88025	4.40473	124.462	6.67598e-29	1.90513e-27	5	40992233	41079937	antxr2a	anthrax toxin receptor 2a [Source:ZFIN;Acc:ZDB-GENE-060526-14]	29.7596	30.636	33.2699	6.71419	9.69691	8.96915	31.2218	8.46008
ENSDARG00000076820	-5.58216	-2.48082	2.95336	124.4	6.88557e-29	1.95984e-27	19	25479935	25491274	xkr8.2	XK, Kell blood group complex subunit-related family, member 8, tandem duplicate 2 [Source:ZFIN;Acc:ZDB-GENE-110106-2]	3.65534	3.40974	2.14644	17.3406	14.7078	19.3032	3.07051	17.1172
ENSDARG00000010925	8.23215	3.04127	3.14177	124.399	6.89085e-29	1.95984e-27	7	62460153	62485236	HTRA3	HtrA serine peptidase 3 [Source:HGNC Symbol;Acc:HGNC:30406]	13.0706	14.2073	14.5268	1.6389	1.76308	1.65734	13.9349	1.68644
ENSDARG00000014587	-2.51088	-1.3282	7.40665	124.192	7.64727e-29	2.17134e-27	8	24432917	24465405	slc38a5b	solute carrier family 38, member 5b [Source:ZFIN;Acc:ZDB-GENE-040718-395]	103.42	94.6462	109.162	256.514	252.398	262.786	102.409	257.233
ENSDARG00000079377	-3.97522	-1.99103	3.02627	124.181	7.68906e-29	2.17955e-27	1	25302596	25319959	ARHGEF38	Rho guanine nucleotide exchange factor (GEF) 38 [Source:HGNC Symbol;Acc:HGNC:25968]	3.28611	3.87471	4.1779	15.4902	16.0997	13.4537	3.77957	15.0145
ENSDARG00000002745	-3.91519	-1.96908	8.69576	124.058	8.18136e-29	2.31523e-27	20	19064839	19070182	tdh	L-threonine dehydrogenase [Source:ZFIN;Acc:ZDB-GENE-040426-2379]	193.77	184.953	200.424	846.516	819.552	601.567	193.049	755.878
ENSDARG00000007207	5.31512	2.4101	2.69749	123.956	8.61161e-29	2.43292e-27	11	2521203	2527357	cnpy2	canopy 2 [Source:ZFIN;Acc:ZDB-GENE-060315-4]	9.11988	12.0891	10.4256	1.16309	2.08785	2.63225	10.5449	1.96106
ENSDARG00000010250	-3.25172	-1.7012	6.04372	123.948	8.64741e-29	2.43897e-27	7	57966520	57985583	nqo1	NAD(P)H dehydrogenase, quinone 1 [Source:ZFIN;Acc:ZDB-GENE-030131-1226]	34.1903	37.3005	32.8866	93.5228	129.354	116.307	34.7925	113.061
ENSDARG00000009346	2.6521	1.40714	5.563	123.9	8.85953e-29	2.49129e-27	7	28124078	28147161	caprin1a	cell cycle associated protein 1a [Source:ZFIN;Acc:ZDB-GENE-040801-226]	60.59	55.8475	69.9893	21.57	22.1776	26.5662	62.1423	23.438
ENSDARG00000011247	-2.44034	-1.28708	4.80749	123.899	8.86228e-29	2.49129e-27	24	29857725	29889548	rnpc3	RNA-binding region (RNP1, RRM) containing 3 [Source:ZFIN;Acc:ZDB-GENE-060312-35]	16.2459	18.1853	16.6733	42.9814	43.7521	37.7777	17.0348	41.5037
ENSDARG00000045802	3.12361	1.64322	3.85364	123.88	8.9491e-29	2.51153e-27	25	19691303	19697198	hapln3	hyaluronan and proteoglycan link protein 3 [Source:ZFIN;Acc:ZDB-GENE-040426-2089]	21.8213	17.152	20.9661	6.44985	6.72752	6.04443	19.9798	6.40727
ENSDARG00000026784	4.70241	2.2334	4.2792	123.209	1.25497e-28	3.51619e-27	15	37504917	37792411	robo1	roundabout homolog 1 [Source:ZFIN;Acc:ZDB-GENE-000209-3]	28.2089	28.9312	33.4232	6.97852	6.86671	5.41074	30.1877	6.41866
ENSDARG00000024488	4.11393	2.04052	5.73711	123.169	1.28081e-28	3.58268e-27	12	11702259	11719558	top2a	topoisomerase (DNA) II alpha [Source:ZFIN;Acc:ZDB-GENE-030131-2453]	78.4605	61.3237	85.8194	19.8782	17.3988	17.5971	75.2012	18.2914
ENSDARG00000020236	2.76156	1.46548	4.91719	123.163	1.28424e-28	3.58635e-27	18	15055073	15230530	PPFIBP1 (1 of 2)	PTPRF interacting protein, binding protein 1 (liprin beta 1) [Source:HGNC Symbol;Acc:HGNC:9249]	40.8364	37.0939	45.9569	13.164	15.3109	16.3785	41.2957	14.9511
ENSDARG00000094104	-5.66153	-2.50119	8.4524	123.046	1.3625e-28	3.79863e-27	20	46329263	46336514	si:ch211-213i16.3	si:ch211-213i16.3 [Source:ZFIN;Acc:ZDB-GENE-041014-184]	142.411	174.569	101.343	690.187	920.325	757.308	139.441	789.273
ENSDARG00000021735	15.3812	3.9431	1.6835	122.957	1.42531e-28	3.96722e-27	5	30934886	31126735	cacna1ba	calcium channel, voltage-dependent, N type, alpha 1B subunit, a [Source:ZFIN;Acc:ZDB-GENE-060531-44]	6.01839	7.43944	7.9725	0.475808	0.510364	0.389963	7.14344	0.458712
ENSDARG00000088072	38.1099	5.2521	0.657869	122.888	1.47569e-28	4.10072e-27	3	25647939	25747416	usp43b	ubiquitin specific peptidase 43b [Source:ZFIN;Acc:ZDB-GENE-120524-2]	2.43689	2.84145	2.83637	0	0.0927934	0.0974908	2.70491	0.0634281
ENSDARG00000002215	2.79913	1.48498	5.34614	122.411	1.87621e-28	5.20518e-27	22	16497252	16506149	rtca	RNA 3'-terminal phosphate cyclase [Source:ZFIN;Acc:ZDB-GENE-030131-9687]	52.9839	42.6218	52.8561	16.8648	16.2852	19.9369	49.4873	17.6956
ENSDARG00000074132	8394.49	13.0352	4.17646	122.265	2.01963e-28	5.59391e-27	1	44300516	44302891	scpp7	secretory calcium-binding phosphoprotein 7 [Source:ZFIN;Acc:ZDB-GENE-090313-257]	47.5932	41.6402	48.6016	0	0	0	45.945	0
ENSDARG00000007950	5.46941	2.45138	2.88672	122.216	2.07002e-28	5.72414e-27	25	1286075	1369790	itga11b	integrin, alpha 11b [Source:ZFIN;Acc:ZDB-GENE-071009-4]	11.7414	11.0558	12.1887	2.16757	2.45903	1.75483	11.662	2.12714
ENSDARG00000020000	3.2118	1.68338	3.7189	122.017	2.28813e-28	6.31694e-27	22	14031007	14087503	sh3bp4a	SH3-domain binding protein 4a [Source:ZFIN;Acc:ZDB-GENE-040303-3]	17.7598	18.8569	21.9244	5.44536	6.07797	6.67812	19.5137	6.06715
ENSDARG00000011863	3.65977	1.87175	5.02794	121.848	2.49179e-28	6.86802e-27	22	41304083	41369035	ptk7a	protein tyrosine kinase 7a [Source:ZFIN;Acc:ZDB-GENE-050522-216]	50.1409	43.3967	52.9711	13.7984	12.8983	13.3562	48.8363	13.351
ENSDARG00000079049	2.89016	1.53115	4.47292	121.739	2.63345e-28	7.2467e-27	10	10317581	10346027	cercam	cerebral endothelial cell adhesion molecule [Source:ZFIN;Acc:ZDB-GENE-030131-9787]	27.8027	28.8278	33.2699	9.1461	10.8568	11.0652	29.9668	10.356
ENSDARG00000075555	37.0218	5.2103	1.85963	121.609	2.81172e-28	7.72471e-27	7	10927961	11083970	ADAMTS17	ADAM metallopeptidase with thrombospondin type 1 motif, 17 [Source:HGNC Symbol;Acc:HGNC:17109]	8.23374	5.68291	6.6693	0.105735	0.0927934	0.341218	6.86198	0.179915
ENSDARG00000078135	14.7412	3.88178	1.81937	121.573	2.86226e-28	7.85085e-27	3	19619398	19697788	MRC2	Uncharacterized protein [Source:UniProtKB/TrEMBL;Acc:E7F250]	4.61533	5.73457	6.51598	0.317206	0.556761	0.243727	5.62196	0.372564
ENSDARG00000022454	4.4665	2.15914	4.78471	121.543	2.90646e-28	7.95918e-27	17	25182442	25237123	FAM167B	family with sequence similarity 167, member B [Source:HGNC Symbol;Acc:HGNC:28133]	31.0888	26.6063	29.3986	6.50272	7.33068	5.65447	29.0313	6.49595
ENSDARG00000075441	7.21834	2.85167	3.13995	121.393	3.13483e-28	8.57073e-27	12	31888063	31921199	vwa2	von Willebrand factor A domain containing 2 [Source:ZFIN;Acc:ZDB-GENE-100302-1]	12.7383	10.1259	9.544	1.48029	1.3455	1.65734	10.8027	1.49438
ENSDARG00000000002	6.18045	2.62771	5.25827	121.325	3.24382e-28	8.85444e-27	9	35060460	35084513	ccdc80	coiled-coil domain containing 80 [Source:ZFIN;Acc:ZDB-GENE-030616-56]	65.2792	48.408	51.9746	7.40146	9.09376	10.2853	55.2206	8.92683
ENSDARG00000056525	2.98537	1.57791	4.40431	121.042	3.74108e-28	1.01953e-26	18	22284911	22468784	bcar1	breast cancer anti-estrogen resistance 1 [Source:ZFIN;Acc:ZDB-GENE-030131-2774]	30.9781	27.123	29.8969	8.03588	10.5321	10.8702	29.3326	9.81272
ENSDARG00000040644	3.10522	1.63469	3.7633	120.994	3.83199e-28	1.04263e-26	15	40341600	40372712	acpl2	acid phosphatase-like 2 [Source:ZFIN;Acc:ZDB-GENE-040718-127]	18.9782	19.0119	18.5131	6.66132	5.93878	5.60572	18.8344	6.06861
ENSDARG00000001933	-3.89312	-1.96093	3.10374	120.984	3.85154e-28	1.04627e-26	2	12848791	12940442	prkag2b	protein kinase, AMP-activated, gamma 2 non-catalytic subunit b [Source:ZFIN;Acc:ZDB-GENE-070912-442]	3.9138	3.25476	4.4462	16.2304	15.4501	13.8924	3.87158	15.191
ENSDARG00000097118	-18.1567	-4.18243	3.30933	120.772	4.28572e-28	1.1607e-26	2	362943	365060	si:dkey-33c14.3	si:dkey-33c14.3 [Source:ZFIN;Acc:ZDB-GENE-131121-627]	1.21845	3.51307	2.68305	19.6139	39.9012	74.1417	2.47152	44.5523
ENSDARG00000014106	5.02535	2.32922	3.19357	120.772	4.28648e-28	1.1607e-26	17	9871855	9890018	cfl2	cofilin 2 (muscle) [Source:ZFIN;Acc:ZDB-GENE-040426-1815]	11.9629	10.9008	13.4153	2.1147	2.55182	2.53476	12.093	2.40043
ENSDARG00000053091	4.19487	2.06863	3.6891	120.725	4.38974e-28	1.18677e-26	5	45443116	45553701	BDP1 (1 of 2)	B double prime 1, subunit of RNA polymerase III transcription initiation factor IIIB [Source:HGNC Symbol;Acc:HGNC:13652]	18.6459	20.7684	21.4644	3.9122	5.42842	5.11827	20.2929	4.81963
ENSDARG00000010181	5.45009	2.44628	2.62708	120.712	4.41928e-28	1.19285e-26	17	35264154	35390612	asap2a	ArfGAP with SH3 domain, ankyrin repeat and PH domain 2a [Source:ZFIN;Acc:ZDB-GENE-041210-256]	10.2276	7.59443	8.77741	1.90323	1.4383	1.55985	8.86647	1.63379
ENSDARG00000070903	8.76423	3.13163	2.83788	120.571	4.74466e-28	1.27864e-26	25	19071167	19166361	met	met proto-oncogene (hepatocyte growth factor receptor) [Source:ZFIN;Acc:ZDB-GENE-041014-1]	13.0706	8.26605	12.4187	1.69176	1.48469	0.682435	11.2518	1.2863
ENSDARG00000070873	-6.51491	-2.70375	7.79432	120.558	4.77611e-28	1.28508e-26	11	6296249	6300131	ccl25b	chemokine (C-C motif) ligand 25b [Source:ZFIN;Acc:ZDB-GENE-110222-2]	77.1313	81.3172	96.1683	418.077	570.03	670.834	84.8723	552.98
ENSDARG00000096755	20.6407	4.36742	0.390743	120.391	5.19424e-28	1.39537e-26	20	37500444	37505788			2.10459	2.89312	2.49141	0.105735	0.185587	0.0487454	2.49637	0.113356
ENSDARG00000092288	-4.13419	-2.04761	2.54487	120.009	6.29595e-28	1.68865e-26	9	9592914	9613643	si:ch211-214p13.7	si:ch211-214p13.7 [Source:ZFIN;Acc:ZDB-GENE-060503-25]	2.62151	3.09977	2.45308	11.578	11.5528	10.4803	2.72478	11.2037
ENSDARG00000067760	21.437	4.42203	1.09464	119.89	6.68535e-28	1.79026e-26	25	1097987	1104414			3.4338	2.89312	4.48453	0.105735	0.231984	0.146236	3.60382	0.161318
ENSDARG00000009313	-2.79433	-1.4825	6.6605	119.83	6.89079e-28	1.84236e-26	3	25222423	25234511	NAPSA	napsin A aspartic peptidase [Source:HGNC Symbol;Acc:HGNC:13395]	53.3532	66.8	60.4453	162.621	165.636	176.068	60.1995	168.108
ENSDARG00000000442	2.46373	1.30085	5.43464	119.614	7.6859e-28	2.05171e-26	7	34028400	34050526	slc39a13	solute carrier family 39 (zinc transporter), member 13 [Source:ZFIN;Acc:ZDB-GENE-030616-17]	59.3716	56.7774	54.9259	21.5171	22.5952	25.2989	57.025	23.1371
ENSDARG00000012066	3.25108	1.70092	8.73628	119.454	8.33073e-28	2.22035e-26	4	15436583	15474921	dcn	decorin [Source:ZFIN;Acc:ZDB-GENE-010102-1]	612.878	506.812	614.611	160.506	185.123	187.816	578.1	177.815
ENSDARG00000068214	-2.56346	-1.35809	8.81787	119.426	8.45075e-28	2.2488e-26	21	5819751	5838438	ccni	cyclin I [Source:ZFIN;Acc:ZDB-GENE-040426-2898]	293.535	301.504	277.466	760.289	763.504	712.755	290.835	745.516
ENSDARG00000005273	3.147	1.65398	4.7992	119.387	8.61502e-28	2.28892e-26	14	19668926	19714971	ergic1	endoplasmic reticulum-golgi intermediate compartment (ERGIC) 1 [Source:ZFIN;Acc:ZDB-GENE-050913-75]	37.8457	35.4407	37.6394	10.2563	13.8262	11.1139	36.9752	11.7322
ENSDARG00000039117	-2.71507	-1.44099	8.33676	119.302	8.99405e-28	2.38589e-26	12	20241115	20249459	tefa	thyrotroph embryonic factor a [Source:ZFIN;Acc:ZDB-GENE-990415-264]	197.204	236.151	193.716	501.608	608.493	592.013	209.024	567.371
ENSDARG00000055284	3.4112	1.77028	3.79491	119.259	9.1931e-28	2.43488e-26	12	24172482	24265577	afap1	actin filament associated protein 1 [Source:ZFIN;Acc:ZDB-GENE-100316-6]	20.3074	20.1485	22.2693	5.5511	5.7068	7.11683	20.9084	6.12491
ENSDARG00000061123	3.06865	1.6176	5.58904	119.203	9.45284e-28	2.49977e-26	12	32453033	32496034	aldh18a1	aldehyde dehydrogenase 18 family, member A1 [Source:ZFIN;Acc:ZDB-GENE-030131-5602]	68.4176	52.9544	76.122	21.9401	20.7857	21.6917	65.8313	21.4725
ENSDARG00000069463	-3.68766	-1.8827	5.36053	119.169	9.61981e-28	2.53996e-26	7	27155574	27173814	alox12	arachidonate 12-lipoxygenase [Source:ZFIN;Acc:ZDB-GENE-030131-1452]	18.609	19.8385	14.3735	81.7333	59.8982	52.9862	17.607	64.8726
ENSDARG00000007783	-5.07555	-2.34356	3.53372	119.009	1.04245e-27	2.74814e-26	20	19247191	19269016	blk	B lymphoid tyrosine kinase [Source:ZFIN;Acc:ZDB-GENE-040724-106]	5.16917	5.99288	3.37298	24.8478	27.9308	20.6193	4.84501	24.466
ENSDARG00000016773	-3.22887	-1.69103	3.3372	118.994	1.05063e-27	2.76541e-26	11	18459036	18464054	cishb	cytokine inducible SH2-containing protein b [Source:ZFIN;Acc:ZDB-GENE-080204-120]	5.0584	5.06295	4.40787	16.9705	16.7492	13.1613	4.84307	15.627
ENSDARG00000008034	2.55646	1.35415	5.34798	118.903	1.09977e-27	2.89027e-26	11	26716280	26763271	skib	nuclear oncoprotein skib [Source:ZFIN;Acc:ZDB-GENE-990715-10]	49.1071	43.3451	51.2846	19.6667	19.2082	17.4021	47.9123	18.759
ENSDARG00000018961	-3.09477	-1.62983	8.28181	118.806	1.1551e-27	3.03097e-26	2	42462491	42476393	gtpbp4	GTP binding protein 4 [Source:ZFIN;Acc:ZDB-GENE-030131-5982]	158.73	175.602	180.876	562.67	539.223	492.523	171.736	531.472
ENSDARG00000059110	-3.32466	-1.73321	4.49017	118.58	1.29436e-27	3.39114e-26	10	1939	19705	VASP (2 of 2)	vasodilator-stimulated phosphoprotein [Source:HGNC Symbol;Acc:HGNC:12652]	11.9629	12.7607	11.0772	43.2457	43.0098	32.6594	11.9336	39.6383
ENSDARG00000036558	4.09044	2.03226	7.34315	118.447	1.38392e-27	3.62018e-26	9	42894656	43052548	col18a1	collagen type XVIII, alpha 1 [Source:ZFIN;Acc:ZDB-GENE-030516-3]	242.914	247.568	346.42	69.098	69.5023	66.0013	278.967	68.2005
ENSDARG00000019353	3.19981	1.67799	11.8486	118.085	1.66092e-27	4.33811e-26	14	26948448	26966413	sparc	secreted acidic cysteine rich glycoprotein [Source:ZFIN;Acc:ZDB-GENE-030131-9]	5914.93	5813.51	5237.97	1629.06	1890.39	1782.81	5655.47	1767.42
ENSDARG00000045694	3.70615	1.88992	6.33079	117.95	1.77811e-27	4.63702e-26	4	13028023	13060290	prickle1b	prickle homolog 1 (Drosophila) b [Source:ZFIN;Acc:ZDB-GENE-030131-2152]	104.897	98.5726	108.089	24.0019	29.4155	30.6121	103.853	28.0098
ENSDARG00000007172	4.07349	2.02627	4.02875	117.892	1.83107e-27	4.76781e-26	8	9764702	10115344	plxna3	plexin A3 [Source:ZFIN;Acc:ZDB-GENE-070613-1]	22.892	22.9383	24.5308	5.23389	6.44914	5.55697	23.4537	5.74667
ENSDARG00000090980	-10.1448	-3.34266	2.08173	117.688	2.02925e-27	5.27573e-26	6	39093158	39098596	apof	apolipoprotein F [Source:ZFIN;Acc:ZDB-GENE-031204-36]	1.03383	1.29157	0.996562	7.13713	14.8469	11.5527	1.10732	11.1789
ENSDARG00000074358	3.71389	1.89293	4.07243	117.552	2.17357e-27	5.64228e-26	14	53673273	53704165	CU469518.1	Uncharacterized protein [Source:UniProtKB/TrEMBL;Acc:E7F0P9]	20.529	27.5363	24.2625	6.23838	7.46987	5.70321	24.1092	6.47049
ENSDARG00000071261	-3.47072	-1.79524	2.88737	117.545	2.18065e-27	5.65201e-26	23	6183588	6206403	BX248496.1	Uncharacterized protein [Source:UniProtKB/TrEMBL;Acc:E7EZZ1]	3.24919	5.01129	4.29288	13.587	14.6614	14.9161	4.18445	14.3881
ENSDARG00000037838	-2.90206	-1.53708	5.36259	117.483	2.25054e-27	5.82426e-26	3	45816923	45856474	UNKL	unkempt family zinc finger-like [Source:HGNC Symbol;Acc:HGNC:14184]	20.8982	22.8866	20.9661	72.27	59.991	55.5697	21.5837	62.6102
ENSDARG00000074806	5.88573	2.55722	4.39319	117.171	2.63325e-27	6.80429e-26	12	31809964	31884106	afap1l2	actin filament associated protein 1-like 2 [Source:ZFIN;Acc:ZDB-GENE-100318-1]	30.9411	32.7025	34.6114	5.3925	7.65546	3.60716	32.7517	5.5517
ENSDARG00000056535	-2.88642	-1.52928	5.91732	117.05	2.79867e-27	7.22074e-26	17	21282273	21297445	PLA2G4F (1 of 2)	phospholipase A2, group IVF [Source:HGNC Symbol;Acc:HGNC:27396]	36.4795	40.7619	27.8654	95.4789	106.434	101.049	35.0356	100.987
ENSDARG00000041022	-3.34079	-1.74019	4.65864	116.963	2.9249e-27	7.52716e-26	22	32348658	32379656	pdcd4b	programmed cell death 4b [Source:ZFIN;Acc:ZDB-GENE-030131-9847]	13.3291	13.7423	14.3735	50.1185	44.6336	43.7734	13.815	46.1752
ENSDARG00000069048	3.29472	1.72016	6.65161	116.962	2.92632e-27	7.52716e-26	21	38942830	38956551	serpinf1	serine (or cysteine) peptidase inhibitor, clade F, member 1 [Source:ZFIN;Acc:ZDB-GENE-040912-2]	149.721	136.958	146.265	36.0028	48.067	47.283	144.315	43.7843
ENSDARG00000034825	-2.2231	-1.15257	5.02947	116.765	3.23155e-27	8.29971e-26	10	37683374	37700066	uspl1	ubiquitin specific peptidase like 1 [Source:ZFIN;Acc:ZDB-GENE-040930-7]	24.4058	25.9347	27.3288	57.7843	54.9337	59.9568	25.8898	57.5583
ENSDARG00000086112	3.97484	1.9909	5.08856	116.524	3.64983e-27	9.35981e-26	10	33005697	33013081	CKAP2	cytoskeleton associated protein 2 [Source:HGNC Symbol;Acc:HGNC:1990]	49.5132	44.8433	50.1348	10.5207	13.2231	12.5763	48.1638	12.1067
ENSDARG00000070141	4.80328	2.26402	2.86547	116.509	3.67708e-27	9.41545e-26	19	43783834	43812116	si:ch211-191i18.2	si:ch211-191i18.2 [Source:ZFIN;Acc:ZDB-GENE-060503-769]	14.4737	13.1223	12.4954	2.85485	2.08785	3.41218	13.3638	2.78496
ENSDARG00000079378	5.74484	2.52227	3.33851	116.316	4.05243e-27	1.03609e-25	15	16891349	17034762	phldb1b	pleckstrin homology-like domain, family B, member 1b [Source:ZFIN;Acc:ZDB-GENE-121114-8]	17.4644	14.1556	15.7534	2.27331	2.7838	3.16845	15.7911	2.74185
ENSDARG00000026325	6.28166	2.65115	3.35839	116.06	4.6124e-27	1.17748e-25	8	31645405	31673457	mmp11a	matrix metallopeptidase 11a [Source:ZFIN;Acc:ZDB-GENE-070817-3]	14.2891	20.6135	17.6315	3.22492	2.73741	2.38852	17.5113	2.78362
ENSDARG00000053493	4.45035	2.15392	4.5785	115.85	5.12719e-27	1.30693e-25	7	31663564	31704037	aldh1a2	aldehyde dehydrogenase 1 family, member A2 [Source:ZFIN;Acc:ZDB-GENE-011010-3]	24.6643	19.9935	25.5273	4.07081	5.24283	6.43439	23.395	5.24934
ENSDARG00000068457	7.33621	2.87503	2.10541	115.763	5.35599e-27	1.3632e-25	7	40837569	40853085	tnnt3b	troponin T3b, skeletal, fast [Source:ZFIN;Acc:ZDB-GENE-030520-2]	5.27993	7.33612	5.90272	0.475808	0.974331	1.02365	6.17292	0.824598
ENSDARG00000054597	-3.10223	-1.63331	4.62039	115.529	6.02839e-27	1.53204e-25	5	40386938	40424923	cnot6l	CCR4-NOT transcription complex, subunit 6-like [Source:ZFIN;Acc:ZDB-GENE-050522-302]	13.7721	12.6574	14.2968	43.14	42.3138	41.0924	13.5755	42.182
ENSDARG00000045066	2.76028	1.46481	6.79875	115.386	6.47671e-27	1.64351e-25	12	32404918	32441864	entpd1	ectonucleoside triphosphate diphosphohydrolase 1 [Source:ZFIN;Acc:ZDB-GENE-040801-58]	181.253	185.159	160.792	54.6651	67.3216	68.926	175.735	63.6376
ENSDARG00000036863	3.13452	1.64825	5.14573	115.383	6.48714e-27	1.6437e-25	12	29925906	30085776	MYO1D	myosin ID [Source:HGNC Symbol;Acc:HGNC:7598]	45.5994	52.851	55.0409	14.1685	17.7699	16.9634	51.1638	16.3006
ENSDARG00000079713	-8.26401	-3.04684	7.07837	115.371	6.52577e-27	1.65102e-25	10	2696069	2698291	CABZ01016604.1	chemokine CCL-C10b (LOC794616), mRNA [Source:RefSeq mRNA;Acc:NM_001128268]	37.4395	44.3267	36.7195	299.654	314.245	365.103	39.4952	326.334
ENSDARG00000075116	5.02494	2.32911	2.86114	115.293	6.78832e-27	1.71489e-25	2	37850519	37859580	SALL2	spalt-like transcription factor 2 [Source:HGNC Symbol;Acc:HGNC:10526]	11.3352	8.73101	10.5022	1.74463	2.18065	2.1448	10.1895	2.02336
ENSDARG00000018061	-3.05884	-1.61299	5.70574	115.22	7.04418e-27	1.77687e-25	25	27693844	27699804	neil1	nei endonuclease VIII-like 1 (E. coli) [Source:ZFIN;Acc:ZDB-GENE-040426-994]	30.535	33.8391	31.8517	84.271	103.882	106.021	32.0753	98.0581
ENSDARG00000035677	3.87036	1.95247	3.19735	115.146	7.3095e-27	1.84106e-25	19	36567664	36584217	bmp8a	bone morphogenetic protein 8a [Source:ZFIN;Acc:ZDB-GENE-030912-13]	12.6275	10.1776	12.8787	2.64338	2.96939	3.60716	11.8946	3.07331
ENSDARG00000075436	-5.87586	-2.5548	2.61351	114.989	7.91304e-27	1.99012e-25	15	18503283	18530969	sytl2b	synaptotagmin-like 2b [Source:ZFIN;Acc:ZDB-GENE-121214-363]	2.99073	2.11817	2.72138	15.3845	16.7492	14.2824	2.6101	15.472
ENSDARG00000071049	13.7281	3.77906	1.56441	114.979	7.95515e-27	1.99774e-25	20	325805	343105	si:dkey-119m7.4	si:dkey-119m7.4 [Source:ZFIN;Acc:ZDB-GENE-040724-70]	5.94454	4.49466	5.32778	0.581544	0.27838	0.292472	5.25566	0.384132
ENSDARG00000037859	45.4337	5.50569	1.72092	114.931	8.14765e-27	2.04306e-25	16	14359727	14366281	il11a	interleukin 11a [Source:ZFIN;Acc:ZDB-GENE-051019-1]	1.80921	2.2215	3.37298	0	0.13919	0	2.4679	0.0463967
ENSDARG00000071448	3.37333	1.75417	4.0893	114.566	9.7938e-27	2.45221e-25	22	23327729	23418953	leprel1	leprecan-like 1 [Source:ZFIN;Acc:ZDB-GENE-061207-44]	26.1412	19.6319	27.5971	7.5072	7.79465	6.48314	24.4567	7.26166
ENSDARG00000042502	2.747	1.45786	8.36988	114.494	1.01595e-26	2.54003e-25	10	46362731	46372778	h2afvb	H2A histone family, member Vb [Source:ZFIN;Acc:ZDB-GENE-050506-24]	406.666	460.884	437.414	161.088	151.764	162.176	434.988	158.342
ENSDARG00000057426	-2.45853	-1.2978	4.96022	114.49	1.01769e-26	2.54063e-25	23	19508931	19514259	oard1	O-acyl-ADP-ribose deacylase 1 [Source:ZFIN;Acc:ZDB-GENE-050522-480]	19.8274	21.5434	18.0914	49.0611	49.2269	47.673	19.8208	48.6537
ENSDARG00000016636	2.44466	1.28964	6.57499	113.976	1.31868e-26	3.2872e-25	17	10455926	10510720	sec23a	Sec23 homolog A (S. cerevisiae) [Source:ZFIN;Acc:ZDB-GENE-040426-2823]	119.334	108.182	131.508	47.105	50.1548	49.6228	119.675	48.9609
ENSDARG00000059707	4.64805	2.21663	3.39453	113.951	1.33586e-26	3.32513e-25	18	17445716	17654230	ZNF423	zinc finger protein 423 [Source:HGNC Symbol;Acc:HGNC:16762]	13.5506	12.9157	15.1784	3.06632	3.06218	2.82723	13.8816	2.98525
ENSDARG00000088884	2.98083	1.57571	4.28103	113.671	1.53834e-26	3.82353e-25	15	20172	27007	CABZ01088930.1	Uncharacterized protein [Source:UniProtKB/TrEMBL;Acc:E7F3H6]	29.1689	28.4662	31.3917	9.72764	9.41853	10.724	29.6756	9.95672
ENSDARG00000011188	-2.63075	-1.39547	4.59683	113.595	1.59813e-26	3.9663e-25	9	26414103	26476439	acvr2aa	activin A receptor, type IIAa [Source:ZFIN;Acc:ZDB-GENE-980526-227]	15.5075	15.6538	15.9067	41.8711	42.5458	39.435	15.6893	41.284
ENSDARG00000070925	-11.7154	-3.55033	1.11222	113.486	1.68896e-26	4.18561e-25	11	373396	381474	EDN3 (1 of 2)	endothelin 3 [Source:HGNC Symbol;Acc:HGNC:3178]	0.553839	0.413302	0.459952	4.59948	6.54194	5.89819	0.475698	5.67987
ENSDARG00000009087	-3.11605	-1.63972	11.4278	113.449	1.72034e-26	4.25716e-25	14	3122605	3136493	cd74a	CD74 molecule, major histocompatibility complex, class II invariant chain a [Source:ZFIN;Acc:ZDB-GENE-000901-1]	1519.96	1700.95	1392.24	4992.08	4701.33	4681.12	1537.71	4791.51
ENSDARG00000036186	-45.4513	-5.50625	3.23257	113.419	1.74701e-26	4.31685e-25	19	22298344	22316927	mbpa	myelin basic protein a [Source:ZFIN;Acc:ZDB-GENE-030128-2]	0.443071	0.619954	0.344964	19.1909	22.8736	21.7404	0.46933	21.2683
ENSDARG00000091150	3.32776	1.73455	6.87257	113.396	1.76685e-26	4.35951e-25	12	11445703	11460368	mki67	marker of proliferation Ki-67 [Source:ZFIN;Acc:ZDB-GENE-030131-9771]	158.213	135.563	165.199	48.6911	47.0927	42.1648	152.992	45.9828
ENSDARG00000086369	-5.15893	-2.36707	2.3682	113.179	1.97122e-26	4.85672e-25	15	23161043	23167878	si:ch211-167j9.5	si:ch211-167j9.5 [Source:ZFIN;Acc:ZDB-GENE-131121-210]	2.2892	2.2215	2.06978	10.2034	11.5992	12.1863	2.1935	11.3297
ENSDARG00000036215	-6.24328	-2.6423	2.02949	112.895	2.27529e-26	5.59775e-25	14	35631654	35641045	lcp2b	lymphocyte cytosolic protein 2b [Source:ZFIN;Acc:ZDB-GENE-081107-21]	1.18152	1.75653	1.45651	9.09323	10.0217	8.09174	1.46486	9.06888
ENSDARG00000059923	-4.7871	-2.25915	3.67317	112.677	2.53902e-26	6.23753e-25	20	53983135	53996464	slc25a47a	solute carrier family 25, member 47a [Source:ZFIN;Acc:ZDB-GENE-060616-266]	4.79994	4.64965	6.24768	24.8478	26.2141	24.324	5.23242	25.1286
ENSDARG00000024286	13.8722	3.79412	1.27308	112.54	2.72063e-26	6.674e-25	14	534941	536225	spry1	sprouty homolog 1 (Drosophila) [Source:ZFIN;Acc:ZDB-GENE-081215-2]	3.69226	3.46141	3.94792	0.21147	0.27838	0.292472	3.70053	0.260774
ENSDARG00000097526	15.773	3.97939	2.27369	112.461	2.8315e-26	6.93596e-25	21	21321740	21324083	si:ch73-112l6.6	si:ch73-112l6.6 [Source:ZFIN;Acc:ZDB-GENE-131121-439]	10.1906	6.71616	7.9725	0.317206	0.695951	0.536199	8.2931	0.516452
ENSDARG00000040290	-2.75955	-1.46443	4.81949	112.358	2.98211e-26	7.29435e-25	16	26896251	26907913	zgc:174637	zgc:174637 [Source:ZFIN;Acc:ZDB-GENE-071004-70]	18.3505	19.2702	17.0565	49.2197	48.9021	52.645	18.2258	50.2556
ENSDARG00000037895	3.16699	1.66311	5.36123	112.212	3.21041e-26	7.84146e-25	3	36831493	36841278	ramp2	receptor (G protein-coupled) activity modifying protein 2 [Source:ZFIN;Acc:ZDB-GENE-080204-79]	56.6393	55.5375	61.8252	13.3226	23.2912	18.2308	58.0007	18.2815
ENSDARG00000045946	3.55263	1.82889	5.11613	112.167	3.28432e-26	8.01042e-25	7	72612432	72657960	sec24d	SEC24 family, member D (S. cerevisiae) [Source:ZFIN;Acc:ZDB-GENE-070117-2501]	45.7102	44.4817	60.1387	12.6882	14.9861	14.6236	50.1102	14.0993
ENSDARG00000005368	2.54061	1.34518	4.81002	112.07	3.4499e-26	8.40219e-25	15	22625410	22696300	mcamb	melanoma cell adhesion molecule b [Source:ZFIN;Acc:ZDB-GENE-030219-213]	41.5749	34.5107	37.1028	14.4329	14.9861	15.1598	37.7295	14.8596
ENSDARG00000077114	-2.3326	-1.22194	5.15914	111.963	3.64061e-26	8.84135e-25	8	49255172	49299967	arhgef16	Rho guanine nucleotide exchange factor (GEF) 16 [Source:ZFIN;Acc:ZDB-GENE-081104-446]	21.009	21.3884	21.9244	51.8631	52.4283	45.7719	21.4406	50.0211
ENSDARG00000041062	12.5082	3.6448	0.863855	111.963	3.64065e-26	8.84135e-25	18	20979473	20999562	calb2a	calbindin 2a [Source:ZFIN;Acc:ZDB-GENE-040426-1677]	3.21227	2.58314	2.95136	0.158603	0.324777	0.194982	2.91559	0.22612
ENSDARG00000038954	2.37064	1.24527	5.85068	111.931	3.69975e-26	8.97203e-25	23	29954461	29994591	ctnnbip1	catenin, beta interacting protein 1 [Source:ZFIN;Acc:ZDB-GENE-000906-3]	75.5437	78.6824	66.8463	28.1256	30.3898	34.658	73.6908	31.0578
ENSDARG00000092898	8.25322	3.04496	1.78459	111.886	3.78411e-26	9.16349e-25	24	5872961	5881803	si:dkey-105h11.2	si:dkey-105h11.2 [Source:ZFIN;Acc:ZDB-GENE-091117-34]	6.75684	7.4911	7.39756	0.845882	0.881538	0.877417	7.21517	0.868279
ENSDARG00000038076	-2.86628	-1.51918	7.71676	111.849	3.85517e-26	9.32224e-25	6	50352923	50356035	ROMO1	reactive oxygen species modulator 1 [Source:HGNC Symbol;Acc:HGNC:16185]	129.303	150.494	118.438	387.308	400.404	353.404	132.745	380.372
ENSDARG00000093905	11.9072	3.57377	-0.312777	111.786	3.98049e-26	9.61159e-25	2	32476538	32478207	si:dkeyp-73d8.13	si:dkeyp-73d8.13 [Source:ZFIN;Acc:ZDB-GENE-070912-679]	2.39997	3.0481	2.41475	0.264338	0.324777	0.0487454	2.62094	0.21262
ENSDARG00000070828	2.39097	1.2576	6.15602	111.549	4.4857e-26	1.08161e-24	6	29100524	29109500	actl6a	actin-like 6A [Source:ZFIN;Acc:ZDB-GENE-020419-36]	101.353	102.086	92.527	37.2188	40.8755	45.6257	98.6551	41.24
ENSDARG00000071658	4.59207	2.19915	3.04994	111.538	4.51142e-26	1.08627e-24	15	14367505	14376193	ywhag2	3-monooxygenase/tryptophan 5-monooxygenase activation protein, gamma polypeptide 2 [Source:ZFIN;Acc:ZDB-GENE-061023-2]	10.8552	8.67935	11.3455	2.00897	2.22704	2.48602	10.2934	2.24068
ENSDARG00000071697	3.05024	1.60892	4.54151	111.511	4.57254e-26	1.09942e-24	14	21919968	22001855	zgc:66433	zgc:66433 [Source:ZFIN;Acc:ZDB-GENE-030131-9832]	31.2365	28.2595	35.033	9.56904	10.0217	11.4064	31.5097	10.3324
ENSDARG00000059282	-3.49383	-1.80481	3.15862	111.419	4.78968e-26	1.15e-24	17	25134652	25224210	lck	lymphocyte-specific protein tyrosine kinase [Source:ZFIN;Acc:ZDB-GENE-040617-1]	4.2461	6.40619	3.67961	17.0762	17.2596	15.1111	4.7773	16.4823
ENSDARG00000086821	3.7797	1.91827	4.39212	111.389	4.86287e-26	1.16592e-24	11	46091920	46098624	pycr1b	pyrroline-5-carboxylate reductase 1b [Source:ZFIN;Acc:ZDB-GENE-050522-26]	31.7904	32.8059	33.1165	8.72316	8.4906	8.62793	32.5709	8.6139
ENSDARG00000030176	-19.9183	-4.31603	1.65471	111.343	4.97735e-26	1.19168e-24	7	24894860	24913075	ITGB1BP2	integrin beta 1 binding protein (melusin) 2 [Source:HGNC Symbol;Acc:HGNC:6154]	0.258458	0.619954	0.191647	7.29573	8.25862	5.02078	0.356686	6.85837
ENSDARG00000036180	6.46664	2.69302	2.12231	111.274	5.15197e-26	1.23175e-24	7	31962886	31967624	ccnb2	cyclin B2 [Source:ZFIN;Acc:ZDB-GENE-030429-12]	5.98146	5.73457	5.55775	0.951617	0.881538	0.828672	5.75793	0.887275
ENSDARG00000014015	2.7583	1.46378	6.46324	111.265	5.17754e-26	1.23612e-24	16	32726039	32737837	zgc:77086	zgc:77086 [Source:ZFIN;Acc:ZDB-GENE-040426-2238]	121.106	115.466	109.43	39.5978	41.8498	43.9683	115.334	41.8053
ENSDARG00000035791	-7.00197	-2.80776	6.33358	111.205	5.33641e-26	1.27226e-24	7	56135286	56154034	si:busm1-71b9.3	si:busm1-71b9.3 [Source:ZFIN;Acc:ZDB-GENE-041001-54]	25.4028	20.6135	24.1858	150.567	144.851	196.493	23.4007	163.97
ENSDARG00000070339	-2.77034	-1.47006	4.40931	111.166	5.44166e-26	1.29553e-24	23	36138763	36200915	hoxc3a	homeo box C3a [Source:ZFIN;Acc:ZDB-GENE-980526-532]	12.3691	13.484	13.6452	36.4258	37.071	35.8766	13.1661	36.4578
ENSDARG00000003091	-2.73327	-1.45063	7.4459	111.106	5.60846e-26	1.33337e-24	5	27857170	27865420	oclnb	occludin b [Source:ZFIN;Acc:ZDB-GENE-041212-43]	89.0573	102.499	95.44	266.611	270.307	247.334	95.6654	261.418
ENSDARG00000076861	-2.184	-1.12697	6.29603	111.026	5.84005e-26	1.38648e-24	16	32670139	32678928	tmem79b	transmembrane protein 79b [Source:ZFIN;Acc:ZDB-GENE-120807-1]	52.9839	52.4894	53.2011	116.679	116.873	113.041	52.8915	115.531
ENSDARG00000067713	2.88392	1.52803	4.37164	111.011	5.88383e-26	1.39492e-24	5	41897978	41917429	snx18a	sorting nexin 18a [Source:ZFIN;Acc:ZDB-GENE-070705-339]	26.5104	25.2631	28.0571	7.61294	9.8361	10.1878	26.6102	9.21228
ENSDARG00000054162	4.4917	2.16726	3.58492	110.635	7.1144e-26	1.68431e-24	2	37496488	37524447			17.6121	15.5505	18.1298	3.17206	4.2221	3.99712	17.0975	3.79709
ENSDARG00000003375	2.65882	1.41079	5.23377	110.621	7.16384e-26	1.69364e-24	2	10078438	10130118	gng12a	guanine nucleotide binding protein (G protein), gamma 12a [Source:ZFIN;Acc:ZDB-GENE-040426-2555]	53.3532	51.5595	52.1662	17.182	19.5794	22.2766	52.3596	19.6793
ENSDARG00000074908	4.66309	2.22129	7.72598	110.611	7.19927e-26	1.69965e-24	11	34835241	34903710	col6a1	collagen, type VI, alpha 1 [Source:ZFIN;Acc:ZDB-GENE-070501-6]	332.23	372.385	396.977	63.1239	91.2623	81.7948	367.197	78.727
ENSDARG00000063711	2.99494	1.58253	3.50155	110.596	7.25427e-26	1.71025e-24	15	31543810	31600197	trim3a	tripartite motif-containing 3a [Source:ZFIN;Acc:ZDB-GENE-080522-4]	15.5075	11.9341	14.0669	5.07529	4.2221	4.63081	13.8362	4.64273
ENSDARG00000059950	2.64488	1.4032	5.38036	110.576	7.32691e-26	1.72498e-24	7	44246803	44357323	ZPLXDC2	plexin domain containing 2 (zplxdc2), mRNA [Source:RefSeq mRNA;Acc:NM_001146305]	55.7531	59.2572	57.1873	21.7815	20.7393	22.5691	57.3992	21.6966
ENSDARG00000093600	5.57983	2.48022	1.99997	110.505	7.59356e-26	1.78528e-24	22	10574040	10580813	omd	osteomodulin [Source:ZFIN;Acc:ZDB-GENE-060503-756]	6.31377	8.21438	5.0978	0.845882	1.4383	1.16989	6.54198	1.15136
ENSDARG00000076227	4.1927	2.06788	3.75726	110.325	8.31704e-26	1.95266e-24	10	5271456	5410911	ror2	receptor tyrosine kinase-like orphan receptor 2 [Source:ZFIN;Acc:ZDB-GENE-060427-5]	16.689	13.5357	20.6595	3.11919	4.1757	4.82579	16.9614	4.04023
ENSDARG00000087869	2.93457	1.55315	5.20443	110.319	8.34081e-26	1.95553e-24	3	26851287	26859999	si:ch211-11k18.4	si:ch211-11k18.4 [Source:ZFIN;Acc:ZDB-GENE-070912-22]	48.9225	44.8433	48.6782	14.1157	17.9091	16.4759	47.4813	16.1669
ENSDARG00000002758	-3.35945	-1.74823	6.98469	110.284	8.49105e-26	1.98801e-24	16	12544915	12566896	dedd1	death effector domain-containing 1 [Source:ZFIN;Acc:ZDB-GENE-000616-2]	65.7592	86.2252	64.8915	280.568	235.139	212.481	72.292	242.729
ENSDARG00000044295	-3.19727	-1.67684	3.66362	110.248	8.6458e-26	2.01973e-24	10	15909883	15948413	pip5k1ba	phosphatidylinositol-4-phosphate 5-kinase, type I, beta a [Source:ZFIN;Acc:ZDB-GENE-041010-81]	6.75684	7.59443	7.3209	23.8433	24.4511	20.9118	7.22406	23.0687
ENSDARG00000040912	2.90851	1.54028	5.36305	110.247	8.65038e-26	2.01973e-24	3	716560	734048	kdelr3	KDEL (Lys-Asp-Glu-Leu) endoplasmic reticulum protein retention receptor 3 [Source:ZFIN;Acc:ZDB-GENE-040426-1387]	53.0578	48.2014	61.0203	18.768	18.0947	18.962	54.0932	18.6082
ENSDARG00000011825	3.13848	1.65007	3.65067	110.207	8.82843e-26	2.05847e-24	10	45207935	45261672	cetn3	centrin 3 [Source:ZFIN;Acc:ZDB-GENE-050522-152]	17.4644	18.4953	15.83	3.7536	6.54194	6.09317	17.2632	5.4629
ENSDARG00000079388	4.75702	2.25006	4.56754	110.008	9.76133e-26	2.27286e-24	23	24028508	24199362	agrn	agrin [Source:ZFIN;Acc:ZDB-GENE-030131-1033]	31.495	32.2376	43.0822	7.29573	7.98023	7.16557	35.6049	7.48051
ENSDARG00000045749	-4.20464	-2.07198	3.43418	109.969	9.95273e-26	2.31425e-24	4	9877785	9900144	PPFIBP1 (2 of 2)	PTPRF interacting protein, binding protein 1 (liprin beta 1) [Source:HGNC Symbol;Acc:HGNC:9249]	3.54457	5.63124	4.90615	19.8782	19.5794	19.4007	4.69399	19.6194
ENSDARG00000007221	3.09095	1.62805	4.64488	109.953	1.00351e-25	2.33021e-24	20	39384438	39392715	pbk	PDZ binding kinase [Source:ZFIN;Acc:ZDB-GENE-030523-2]	34.375	30.791	31.3151	10.4149	9.69691	11.1139	32.1603	10.4086
ENSDARG00000088130	2.95052	1.56097	4.60265	109.911	1.02516e-25	2.37431e-24	18	6890467	6911422	si:dkey-30c15.10	si:dkey-30c15.10 [Source:ZFIN;Acc:ZDB-GENE-060503-826]	32.7134	30.6877	32.6183	9.88624	11.228	11.4064	32.0065	10.8402
ENSDARG00000031222	10.219	3.35318	1.96409	109.91	1.02531e-25	2.37431e-24	8	3251922	3268194	lhx2b	LIM homeobox 2b [Source:ZFIN;Acc:ZDB-GENE-051220-1]	5.24301	3.71972	5.67274	0.370073	0.463967	0.584945	4.87849	0.472995
ENSDARG00000055192	-54.2124	-5.76055	9.45162	109.836	1.06455e-25	2.46182e-24	2	32498013	32508762	zgc:136930	zgc:136930 [Source:ZFIN;Acc:ZDB-GENE-060312-16]	23.9259	52.7994	45.6502	2198.82	2458.84	1975.8	40.7918	2211.15
ENSDARG00000029443	-2.93614	-1.55392	7.16988	109.796	1.08619e-25	2.50844e-24	14	8013701	8050675			86.6943	100.484	92.8336	226.326	328.442	267.125	93.3373	273.964
ENSDARG00000015403	4.40766	2.14001	3.70132	109.29	1.40174e-25	3.23279e-24	17	734495	755832	arhgap11a	Rho GTPase activating protein 11A [Source:ZFIN;Acc:ZDB-GENE-040426-2562]	18.4613	17.2554	18.0148	4.49375	3.75813	3.94838	17.9105	4.06675
ENSDARG00000071437	-2.6755	-1.41981	5.81153	108.944	1.66972e-25	3.84557e-24	22	24703749	24794350	ptprc	protein tyrosine phosphatase, receptor type, C [Source:ZFIN;Acc:ZDB-GENE-050208-585]	33.4519	42.8801	34.6497	95.7432	101.794	98.9531	36.9939	98.8303
ENSDARG00000044437	3.59303	1.8452	3.19876	108.879	1.72522e-25	3.96801e-24	5	70170756	70176273	cdca5	cell division cycle associated 5 [Source:ZFIN;Acc:ZDB-GENE-030131-235]	12.8491	10.9008	12.0354	3.01345	3.61894	3.31469	11.9284	3.31569
ENSDARG00000041923	-5.34418	-2.41797	4.34077	108.838	1.76111e-25	4.04507e-24	20	38282475	38316661	si:dkeyp-59a8.1	si:dkeyp-59a8.1 [Source:ZFIN;Acc:ZDB-GENE-041014-165]	11.4091	9.35097	6.55431	58.7888	44.5872	42.701	9.10479	48.6923
ENSDARG00000056995	3.53941	1.82351	4.52848	108.728	1.86154e-25	4.26995e-24	11	26185054	26191154	snai1a	snail homolog 1a (Drosophila) [Source:ZFIN;Acc:ZDB-GENE-990415-255]	24.9966	24.0232	29.3603	7.61294	6.12437	8.43295	26.1267	7.39008
ENSDARG00000079352	2.92391	1.5479	3.73023	108.72	1.86876e-25	4.28072e-24	2	22389999	22423741	sap130b	Sin3A-associated protein b [Source:ZFIN;Acc:ZDB-GENE-070912-570]	19.5321	13.484	20.0846	5.60397	5.93878	6.67812	17.7002	6.07362
ENSDARG00000070408	2.52792	1.33795	4.7471	108.57	2.01585e-25	4.61143e-24	4	5006161	5026744	ccnd2b	cyclin D2, b [Source:ZFIN;Acc:ZDB-GENE-050420-354]	42.7564	43.3967	39.2876	14.9615	17.7235	16.8659	41.8136	16.517
ENSDARG00000075807	-4.33838	-2.11716	3.80623	108.522	2.06594e-25	4.71965e-24	2	35872701	35876576	CT867973.1	Uncharacterized protein [Source:UniProtKB/TrEMBL;Acc:F1RBR2]	6.23992	8.98933	4.90615	31.6148	29.1835	25.9813	6.7118	28.9266
ENSDARG00000062178	2.71676	1.44189	4.31609	108.47	2.11997e-25	4.83655e-24	18	21955341	22064109	fam65a	family with sequence similarity 65, member A [Source:ZFIN;Acc:ZDB-GENE-050420-32]	26.1043	26.5547	25.9873	9.6219	9.41853	9.89531	26.2154	9.64525
ENSDARG00000006385	-2.13163	-1.09196	5.36121	108.412	2.18344e-25	4.97465e-24	3	1940165	1953609	triobp	TRIO and F-actin binding protein [Source:ZFIN;Acc:ZDB-GENE-061215-80]	28.0243	29.0345	27.9421	64.1813	58.8774	58.1045	28.3336	60.3877
ENSDARG00000095826	-4.07833	-2.02798	2.24474	108.282	2.33155e-25	5.30498e-24	3	1959679	1963271	smdt1	single-pass membrane protein with aspartate-rich tail 1 [Source:ZFIN;Acc:ZDB-GENE-110411-114]	2.54766	2.94478	2.2231	11.1022	10.0681	10.139	2.57185	10.4364
ENSDARG00000094511	-7.19731	-2.84746	3.85277	108.239	2.38304e-25	5.41487e-24	24	26803332	26806214	ccl20	chemokine (C-C motif) ligand 20 [Source:ZFIN;Acc:ZDB-GENE-091204-95]	4.39379	3.82305	2.45308	36.2672	19.3938	21.2042	3.55664	25.6218
ENSDARG00000088831	-4.12019	-2.04271	2.48611	108.146	2.49629e-25	5.6646e-24	10	20689881	20708201	si:dkey-81j8.6	si:dkey-81j8.6 [Source:ZFIN;Acc:ZDB-GENE-091116-12]	2.58458	2.42815	2.49141	11.0493	10.7176	9.26162	2.50138	10.3429
ENSDARG00000042213	7.44664	2.89659	2.39819	107.863	2.8808e-25	6.5284e-24	18	8382369	8420176	si:ch211-233h19.2	si:ch211-233h19.2 [Source:ZFIN;Acc:ZDB-GENE-061009-14]	7.82759	5.94122	6.36267	0.740146	1.20631	0.731181	6.71049	0.892547
ENSDARG00000071001	-4.30091	-2.10464	3.6789	107.811	2.9566e-25	6.69123e-24	19	8461180	8483816	NUGGC (2 of 4)	nuclear GTPase, germinal center associated [Source:HGNC Symbol;Acc:HGNC:33550]	6.75684	7.0778	4.63785	27.2797	28.766	23.2028	6.1575	26.4162
ENSDARG00000091233	-4.95957	-2.31021	4.67272	107.805	2.96608e-25	6.70374e-24	17	48645190	48658617	TRBV28	T cell receptor beta variable 28 [Source:HGNC Symbol;Acc:HGNC:12209]	11.4829	10.9525	9.69732	63.7055	55.2121	40.5074	10.7109	53.1417
ENSDARG00000011407	4.99722	2.32112	6.58361	107.713	3.10593e-25	7.01048e-24	11	100635	120089	col2a1b	collagen type II, alpha-1b [Source:ZFIN;Acc:ZDB-GENE-050302-9]	157.032	147.239	200.156	29.9759	35.2151	35.7304	168.142	33.6405
ENSDARG00000051805	-3.94303	-1.9793	3.68002	107.692	3.13925e-25	7.07626e-24	25	30363204	30364781	ugt5a5	UDP glucuronosyltransferase 5 family, polypeptide A5 [Source:ZFIN;Acc:ZDB-GENE-100406-2]	7.71683	6.92281	7.93417	22.2573	35.3543	31.5383	7.5246	29.7166
ENSDARG00000052826	-2.66372	-1.41344	6.16113	107.632	3.23538e-25	7.28325e-24	13	45712363	45775535	runx3	runt-related transcription factor 3 [Source:ZFIN;Acc:ZDB-GENE-000605-2]	46.264	54.1426	51.5529	123.393	157.331	123.813	50.6532	134.846
ENSDARG00000041718	-2.43172	-1.28198	6.08822	107.598	3.29171e-25	7.40024e-24	6	19023703	19063998	sept9b	septin 9b [Source:ZFIN;Acc:ZDB-GENE-050327-17]	43.3471	50.1129	45.4202	110.229	117.848	109.385	46.2934	112.487
ENSDARG00000089739	-3.19254	-1.67471	4.10983	107.588	3.30863e-25	7.42843e-24	16	57861876	57877673	CABZ01118317.1	Uncharacterized protein [Source:UniProtKB/TrEMBL;Acc:E7FCH3]	8.04913	8.31771	8.08749	25.0592	27.9772	25.0064	8.15144	26.0143
ENSDARG00000020123	-2.98412	-1.57731	5.4814	107.43	3.58384e-25	8.03568e-24	20	38482793	38543835	adck3	aarF domain containing kinase 3 [Source:ZFIN;Acc:ZDB-GENE-040718-487]	23.5197	21.3884	21.1195	73.6974	69.2239	54.2536	22.0092	65.725
ENSDARG00000093440	4.30161	2.10488	6.37903	107.338	3.75282e-25	8.40344e-24	9	23797580	23813158	tnfaip6	tumor necrosis factor, alpha-induced protein 6 [Source:ZFIN;Acc:ZDB-GENE-060421-2654]	98.6941	75.7893	84.3245	15.4373	24.4511	20.2293	86.2693	20.0392
ENSDARG00000041715	-12.5506	-3.64968	4.43398	107.326	3.7763e-25	8.44487e-24	15	20635096	20640276	bco2b	beta-carotene oxygenase 2b [Source:ZFIN;Acc:ZDB-GENE-060421-7448]	4.31995	8.67935	6.86095	57.2028	94.4173	97.0521	6.62008	82.8907
ENSDARG00000078387	-3.51953	-1.81538	3.97529	107.32	3.78767e-25	8.45913e-24	16	24475956	24483424	si:dkey-92i15.4	si:dkey-92i15.4 [Source:ZFIN;Acc:ZDB-GENE-030131-8422]	8.27066	9.81593	6.97594	26.1166	27.7916	33.9755	8.35418	29.2946
ENSDARG00000029671	2.51311	1.32947	4.51843	107.298	3.82942e-25	8.54111e-24	2	6704193	6762154	XPR1 (1 of 2)	xenotropic and polytropic retrovirus receptor 1 [Source:HGNC Symbol;Acc:HGNC:12827]	26.4735	23.2483	29.1686	11.2079	9.9289	10.334	26.2968	10.4903
ENSDARG00000078054	3.38145	1.75764	3.27979	107.171	4.08396e-25	9.09687e-24	14	40206395	40323874	SPDL1	spindle apparatus coiled-coil protein 1 [Source:HGNC Symbol;Acc:HGNC:26010]	15.0644	12.709	12.457	3.85934	3.94372	4.09461	13.4102	3.96589
ENSDARG00000027075	-4.0563	-2.02016	7.24929	107.038	4.36744e-25	9.71556e-24	7	54921554	55001513	ano1	anoctamin 1, calcium activated chloride channel [Source:ZFIN;Acc:ZDB-GENE-121127-3]	70.0053	66.335	90.6872	332.537	311.832	276.825	75.6758	307.065
ENSDARG00000057040	-4.154	-2.0545	4.39247	107.001	4.44834e-25	9.88255e-24	15	13101825	13136073	tmprss13a	transmembrane protease, serine 13a [Source:ZFIN;Acc:ZDB-GENE-090309-3]	7.42144	10.0226	7.55088	41.1839	31.0858	31.2458	8.33163	34.5052
ENSDARG00000024049	-2.42895	-1.28033	4.98223	106.995	4.46355e-25	9.90337e-24	25	4286391	4311451	cry3		23.2612	21.4917	24.6458	48.6911	62.4036	57.6171	23.1329	56.2372
ENSDARG00000052638	-3.6867	-1.88233	3.8593	106.715	5.14066e-25	1.13908e-23	6	59354086	59360885	fam210b	family with sequence similarity 210, member B [Source:ZFIN;Acc:ZDB-GENE-050913-122]	5.94454	7.4911	7.62753	27.4912	26.075	23.9827	7.02106	25.8496
ENSDARG00000018516	3.8167	1.93232	3.0611	106.695	5.19248e-25	1.14906e-23	22	863868	878841	stk38b	serine/threonine kinase 38b [Source:ZFIN;Acc:ZDB-GENE-081031-2]	11.6675	10.3842	12.7637	2.37904	2.92299	3.80214	11.6051	3.03473
ENSDARG00000001558	3.38373	1.75861	4.66551	106.575	5.51569e-25	1.21899e-23	19	7613506	7623139	kifc1	kinesin family member C1 [Source:ZFIN;Acc:ZDB-GENE-000208-21]	36.3688	31.1527	37.4477	11.2608	9.46493	10.334	34.9897	10.3533
ENSDARG00000045306	-8.07125	-3.01279	6.79533	106.364	6.13571e-25	1.35425e-23	24	25569847	25590995	slc51a	solute carrier family 51, alpha subunit [Source:ZFIN;Acc:ZDB-GENE-040912-10]	41.6856	47.8914	57.9923	326.352	340.784	524.062	49.1898	397.066
ENSDARG00000037496	6.41412	2.68125	3.03891	106.327	6.25073e-25	1.37784e-23	15	43380826	43580937	gria4a	glutamate receptor, ionotropic, AMPA 4a [Source:ZFIN;Acc:ZDB-GENE-020125-7]	8.71374	9.50595	8.12582	1.48029	1.29911	1.31613	8.78184	1.36518
ENSDARG00000073716	5.06389	2.34025	4.79028	106.32	6.27545e-25	1.38149e-23	13	8940880	8974207	CPXM1 (1 of 2)	carboxypeptidase X (M14 family), member 1 [Source:HGNC Symbol;Acc:HGNC:15771]	37.9934	49.2346	55.6158	8.98749	10.9496	8.23797	47.6146	9.3917
ENSDARG00000020377	2.58567	1.37054	7.54122	106.316	6.28733e-25	1.38231e-23	7	67327490	67347861	eif4g2a	eukaryotic translation initiation factor 4, gamma 2a [Source:ZFIN;Acc:ZDB-GENE-030131-2173]	258.384	234.911	271.448	90.6151	100.727	104.413	254.914	98.585
ENSDARG00000078349	-4.02779	-2.00999	5.04475	106.258	6.47333e-25	1.42136e-23	22	33347970	33352364	BX324215.3	Uncharacterized protein [Source:UniProtKB/TrEMBL;Acc:F1QLT6]	12.1845	14.9305	8.54744	56.7798	42.685	43.7734	11.8875	47.746
ENSDARG00000020103	3.14556	1.65332	8.73888	106.253	6.49024e-25	1.42324e-23	2	55840231	55854933	calrl	calreticulin like [Source:ZFIN;Acc:ZDB-GENE-030131-9907]	557.015	546.541	550.486	219.929	148.284	157.691	551.347	175.301
ENSDARG00000055431	-3.46329	-1.79214	3.10546	106.224	6.58579e-25	1.44232e-23	20	26929352	26931875	si:dkey-177p2.15p	si:dkey-177p2.15, pseudogene [Source:ZFIN;Acc:ZDB-GENEP-041001-14]	3.65534	4.80464	3.33465	13.1112	12.8983	14.4774	3.93154	13.4956
ENSDARG00000079964	4.524	2.1776	5.17256	106.155	6.81845e-25	1.49135e-23	9	3393859	3397177	dlx2a	distal-less homeobox gene 2a [Source:ZFIN;Acc:ZDB-GENE-980526-212]	53.6486	50.8362	59.9471	16.9176	8.72258	10.7727	54.8106	12.1376
ENSDARG00000078468	3.46593	1.79324	4.64497	106.11	6.97385e-25	1.52337e-23	9	52571610	52607604	fap	fibroblast activation protein, alpha [Source:ZFIN;Acc:ZDB-GENE-081104-439]	40.098	36.6289	41.089	15.5431	9.37214	9.16413	39.272	11.3598
ENSDARG00000061713	-2.40745	-1.26751	4.29597	106.022	7.29289e-25	1.59101e-23	19	33149792	33183919	tpd52	tumor protein D52 [Source:ZFIN;Acc:ZDB-GENE-060503-680]	14.6214	14.0523	13.5303	31.2448	35.3079	35.0479	14.068	33.8669
ENSDARG00000069763	2.83116	1.50139	4.46408	106.007	7.34871e-25	1.60113e-23	9	23665132	23682366	etv5a	ets variant 5a [Source:ZFIN;Acc:ZDB-GENE-030131-9572]	32.935	30.946	28.0954	10.6793	10.3929	11.4064	30.6588	10.8262
ENSDARG00000036628	-3.0991	-1.63185	11.1434	105.969	7.49025e-25	1.62987e-23	21	32377028	32381287	cd74b	CD74 molecule, major histocompatibility complex, class II invariant chain b [Source:ZFIN;Acc:ZDB-GENE-990910-10]	1207.44	1431.73	1091.73	4115	3644.74	3802.38	1243.64	3854.04
ENSDARG00000060498	10.636	3.41088	5.79983	105.931	7.63366e-25	1.65895e-23	23	30244785	30250014	tnfrsf9a	tumor necrosis factor receptor superfamily, member 9a [Source:ZFIN;Acc:ZDB-GENE-060421-8213]	100.393	85.3469	68.8395	12.0538	4.45408	7.45805	84.8597	7.98865
ENSDARG00000045789	64.9241	6.02068	1.31237	105.898	7.76397e-25	1.68511e-23	4	8351360	8406611	srgap2b	SLIT-ROBO Rho GTPase activating protein 2b [Source:ZFIN;Acc:ZDB-GENE-041210-103]	2.14151	2.42815	2.8747	0.0528676	0	0.0487454	2.48145	0.033871
ENSDARG00000033901	5.02566	2.32931	2.10003	105.69	8.62108e-25	1.86874e-23	10	38833461	39117251	msi2a	musashi homolog 2a (Drosophila) [Source:ZFIN;Acc:ZDB-GENE-030826-25]	6.16608	5.32127	7.01427	1.11022	1.48469	1.0724	6.1672	1.22244
ENSDARG00000030440	-3.59578	-1.8463	8.24604	105.686	8.63978e-25	1.87041e-23	13	46088591	46095477	zgc:136474	zgc:136474 [Source:ZFIN;Acc:ZDB-GENE-060616-210]	179.038	192.289	151.707	704.831	565.205	610.536	174.345	626.857
ENSDARG00000030107	-3.37261	-1.75387	7.74294	105.521	9.39159e-25	2.03057e-23	20	21710557	21878330	syne2a	spectrin repeat containing, nuclear envelope 2a [Source:ZFIN;Acc:ZDB-GENE-041001-109]	119.038	96.3511	124.302	389.423	392.191	364.421	113.231	382.012
ENSDARG00000090771	-9.1128	-3.18789	0.268762	105.246	1.07873e-24	2.32938e-23	7	74914272	74920417	muc5f	mucin 5f [Source:ZFIN;Acc:ZDB-GENE-110411-240]	0.479994	0.516628	0.229976	3.80647	4.12931	3.16845	0.408866	3.70141
ENSDARG00000061634	8.6015	3.10459	2.41839	105.229	1.08828e-24	2.347e-23	15	24769807	24780222	zgc:158614	zgc:158614 [Source:ZFIN;Acc:ZDB-GENE-070112-2282]	6.05531	7.4911	6.17102	1.00448	0.603157	0.682435	6.57248	0.763359
ENSDARG00000002332	2.4578	1.29737	4.35006	105.223	1.09159e-24	2.35116e-23	13	37359952	37395059	frmd6	FERM domain containing 6 [Source:ZFIN;Acc:ZDB-GENE-050522-354]	26.1412	22.6283	26.9838	11.1551	9.32574	10.4315	25.2511	10.3041
ENSDARG00000035835	-2.50087	-1.32243	5.53265	105.071	1.17821e-24	2.5345e-23	12	11461043	11489056	eef2k	elongation factor-2 kinase [Source:ZFIN;Acc:ZDB-GENE-020916-2]	28.4673	29.8611	30.2802	68.675	79.9415	72.9231	29.5362	73.8466
ENSDARG00000026655	-2.83975	-1.50576	5.06842	105.056	1.18724e-24	2.55069e-23	6	40509083	40514117	tspo	translocator protein [Source:ZFIN;Acc:ZDB-GENE-041010-125]	19.4213	21.1301	16.7499	54.9294	54.9801	52.5963	19.1004	54.1686
ENSDARG00000054332	-5.19926	-2.37831	1.89557	105.018	1.21022e-24	2.59677e-23	7	29760280	29799335	trim66	tripartite motif containing 66 [Source:ZFIN;Acc:ZDB-GENE-040724-145]	1.43998	1.75653	1.26487	7.45433	8.39781	7.16557	1.48713	7.67257
ENSDARG00000086060	26.8704	4.74795	1.24684	104.916	1.27426e-24	2.73072e-23	8	33471628	33543267	BX548021.2	Uncharacterized protein [Source:UniProtKB/TrEMBL;Acc:E7EY71]	4.83686	3.40974	5.28945	0.105735	0.324777	0.0487454	4.51202	0.159753
ENSDARG00000026821	-2.48692	-1.31436	5.97507	104.831	1.32983e-24	2.8462e-23	15	31895812	31907787	tmem106ba	transmembrane protein 106Ba [Source:ZFIN;Acc:ZDB-GENE-040426-1336]	38.7318	40.5036	36.9495	93.4699	104.578	90.7639	38.7283	96.2707
ENSDARG00000037640	3.1943	1.6755	4.48674	104.697	1.42333e-24	3.04248e-23	14	2647	7578	aurkb	aurora kinase B [Source:ZFIN;Acc:ZDB-GENE-020419-40]	30.4981	28.2595	28.402	9.78051	8.07303	9.45661	29.0532	9.10338
ENSDARG00000061758	5.26157	2.39549	3.18772	104.601	1.49373e-24	3.1851e-23	17	20352234	20389114	sh3pxd2ab	SH3 and PX domains 2Ab [Source:ZFIN;Acc:ZDB-GENE-101220-1]	11.7045	15.8605	14.8718	2.32617	3.01579	2.681	14.1456	2.67432
ENSDARG00000000804	-2.89102	-1.53158	4.79471	104.601	1.49381e-24	3.1851e-23	10	13173370	13199802	rassf6	Ras association (RalGDS/AF-6) domain family 6 [Source:ZFIN;Acc:ZDB-GENE-030616-513]	13.9937	16.4288	13.0703	41.1839	43.7057	40.5562	14.4976	41.8152
ENSDARG00000087393	4.62996	2.211	2.62316	104.543	1.53803e-24	3.27528e-23	10	36273856	36280961	prr11	proline rich 11 [Source:ZFIN;Acc:ZDB-GENE-091118-97]	10.1537	8.83434	10.2723	1.53316	2.41263	2.33978	9.75344	2.09519
ENSDARG00000078266	3.92153	1.97142	5.34805	104.507	1.56624e-24	3.33115e-23	9	46907501	46911720	twist2	twist2 [Source:ZFIN;Acc:ZDB-GENE-980526-235]	56.1962	49.4413	52.0512	16.0189	9.23295	15.0136	52.5629	13.4218
ENSDARG00000051857	2.42589	1.27851	6.44372	104.5	1.57213e-24	3.3395e-23	25	18962322	18983700	tes	testis derived transcript (3 LIM domains) [Source:ZFIN;Acc:ZDB-GENE-040718-59]	111.248	106.115	112.497	42.3998	43.7985	49.769	109.953	45.3225
ENSDARG00000027200	-2.4776	-1.30894	5.86232	104.45	1.61188e-24	3.41965e-23	25	35899263	35909012	gabarapl2	GABA(A) receptor-associated protein-like 2 [Source:ZFIN;Acc:ZDB-GENE-040718-336]	37.5503	41.7435	30.0119	89.452	95.5772	85.4019	36.4352	90.1437
ENSDARG00000056239	-3.37604	-1.75533	6.1397	104.376	1.67372e-24	3.5464e-23	21	24514041	24524773	tmem45b	transmembrane protein 45B [Source:ZFIN;Acc:ZDB-GENE-040426-1904]	35.298	42.8801	44.4237	93.3113	167.539	152.866	40.8673	137.905
ENSDARG00000075318	290.47	8.18224	0.0830215	104.295	1.74322e-24	3.68905e-23	12	21914893	21925154	slc16a6a	solute carrier family 16 (monocarboxylic acid transporters), member 6a [Source:ZFIN;Acc:ZDB-GENE-110208-1]	1.80921	1.29157	1.60983	0	0	0	1.5702	0
ENSDARG00000009782	-2.4322	-1.28226	4.67362	104.276	1.76015e-24	3.72023e-23	6	9215345	9296338	myh11a	myosin, heavy polypeptide 11, smooth muscle a [Source:ZFIN;Acc:ZDB-GENE-050531-1]	15.729	16.6354	16.7882	43.7744	38.6949	37.0952	16.3842	39.8548
ENSDARG00000012060	204.394	7.67521	1.02178	104.116	1.90825e-24	4.02824e-23	19	24905332	24929086	thbs3b	thrombospondin 3b [Source:ZFIN;Acc:ZDB-GENE-060503-84]	3.06458	5.52792	4.82949	0	0	0.0487454	4.474	0.0162485
ENSDARG00000076011	-5.36037	-2.42233	4.14885	103.998	2.02549e-24	4.2704e-23	23	43977799	43999071			7.08914	7.28445	6.82262	38.4348	34.7511	40.4587	7.0654	37.8815
ENSDARG00000090449	-3.53232	-1.82061	5.31147	103.967	2.05733e-24	4.33215e-23	3	24862707	24880269	BX569789.4	Uncharacterized protein [Source:UniProtKB/TrEMBL;Acc:E7F805]	18.6828	23.8165	19.8929	67.5119	79.9879	72.5819	20.7974	73.3606
ENSDARG00000087372	-2.47771	-1.30901	4.71187	103.958	2.06647e-24	4.346e-23	3	8270116	8285618	HOOK2 (2 of 2)	hook microtubule-tethering protein 2 [Source:HGNC Symbol;Acc:HGNC:19885]	17.9813	15.4988	17.2865	40.4437	45.7936	39.7762	16.9222	42.0045
ENSDARG00000025902	2.78013	1.47515	5.06778	103.845	2.18808e-24	4.59605e-23	11	25398965	25471874	plekhg5a	pleckstrin homology domain containing, family G (with RhoGef domain) member 5a [Source:ZFIN;Acc:ZDB-GENE-060503-766]	48.3686	44.275	52.9328	13.1112	22.7344	16.4272	48.5255	17.4243
ENSDARG00000088073	4.09683	2.03451	2.71095	103.803	2.23454e-24	4.68784e-23	2	22001581	22023508	fam110b	family with sequence similarity 110, member B [Source:ZFIN;Acc:ZDB-GENE-050626-70]	9.23065	9.14431	9.62066	2.00897	2.50542	2.29103	9.33188	2.26848
ENSDARG00000096554	3.16125	1.66049	3.9687	103.677	2.38093e-24	4.98877e-23	1	25642827	25666508	SPAG5	sperm associated antigen 5 [Source:HGNC Symbol;Acc:HGNC:13452]	20.6767	19.6835	20.0462	6.66132	6.30995	6.14192	20.1355	6.37106
ENSDARG00000029124	4.95203	2.30802	3.64262	103.658	2.40437e-24	5.03167e-23	5	31818027	31848085	adamts15a	ADAM metallopeptidase with thrombospondin type 1 motif, 15a [Source:ZFIN;Acc:ZDB-GENE-060526-203]	19.5321	17.617	18.7814	3.38353	3.99012	3.89963	18.6435	3.75776
ENSDARG00000032103	3.15706	1.65858	5.92106	103.615	2.45682e-24	5.13508e-23	18	37609786	37623551	mapk6	mitogen-activated protein kinase 6 [Source:ZFIN;Acc:ZDB-GENE-050420-7]	94.005	73.9295	86.1643	31.1919	25.4718	23.8852	84.6996	26.8496
ENSDARG00000036830	-3.48096	-1.79948	14.258	103.47	2.64342e-24	5.5183e-23	19	5986769	6004973			9737.56	11951.9	11546.7	36932	39511.2	39250.4	11078.7	38564.5
ENSDARG00000063292	2.61313	1.38578	4.2796	103.373	2.77587e-24	5.78768e-23	8	7848110	7884977	zgc:153440	zgc:153440 [Source:ZFIN;Acc:ZDB-GENE-060929-994]	22.7443	24.3332	27.2905	9.41043	8.81538	10.2365	24.7893	9.48745
ENSDARG00000055510	-4.83415	-2.27326	5.41486	103.327	2.84095e-24	5.91609e-23	3	26843147	26848954	ypel3	yippee-like 3 [Source:ZFIN;Acc:ZDB-GENE-030516-4]	13.7721	15.9121	14.2585	96.4305	65.0482	50.8902	14.6476	70.7896
ENSDARG00000045843	2.68978	1.42749	5.62998	103.063	3.24711e-24	6.75358e-23	4	5207237	5213106	apex1	APEX nuclease (multifunctional DNA repair enzyme) 1 [Source:ZFIN;Acc:ZDB-GENE-040426-2761]	65.833	63.9069	74.3206	21.8872	24.1263	29.8322	68.0201	25.2819
ENSDARG00000074727	2.23668	1.16136	5.41328	103.052	3.26502e-24	6.78252e-23	9	45937348	45964936	dnajc10	DnaJ (Hsp40) homolog, subfamily C, member 10 [Source:ZFIN;Acc:ZDB-GENE-070327-1]	57.1931	58.8956	56.919	22.4159	25.611	29.2472	57.6692	25.758
ENSDARG00000052000	-3.75812	-1.91001	5.2074	102.883	3.55519e-24	7.37627e-23	25	19043878	19049085	cav2	caveolin 2 [Source:ZFIN;Acc:ZDB-GENE-040625-164]	21.8582	25.3148	17.5932	63.0182	104.021	75.9941	21.5887	81.0112
ENSDARG00000075261	7.72794	2.95008	6.21544	102.859	3.59902e-24	7.45806e-23	3	58446853	58480406	timp2b	tissue inhibitor of metalloproteinase 2b [Source:ZFIN;Acc:ZDB-GENE-040426-2655]	111.617	108.44	115.486	11.4194	15.5893	16.3785	111.848	14.4624
ENSDARG00000041724	-4.80269	-2.26384	3.85456	102.825	3.66098e-24	7.57719e-23	5	34645981	34657568	glipr2	GLI pathogenesis-related 2 [Source:ZFIN;Acc:ZDB-GENE-030131-4424]	5.53839	6.09621	5.7494	25.2707	33.6376	24.5189	5.79467	27.8091
ENSDARG00000074927	4.66273	2.22117	2.61447	102.78	3.7443e-24	7.74021e-23	17	1510268	1528341	bub1bb	budding uninhibited by benzimidazoles 1 homolog beta b [Source:ZFIN;Acc:ZDB-GENE-030829-51]	9.19373	7.95607	9.544	2.00897	1.29911	2.43727	8.89793	1.91512
ENSDARG00000010878	8.13329	3.02384	1.65623	102.769	3.76632e-24	7.77623e-23	7	50120652	50124044	cdkn1c	cyclin-dependent kinase inhibitor 1C [Source:ZFIN;Acc:ZDB-GENE-040123-1]	5.90762	6.81949	6.20935	0.687279	0.742347	0.877417	6.31215	0.769014
ENSDARG00000030967	5.6853	2.50724	3.91134	102.69	3.91953e-24	8.08273e-23	13	21920187	21961911	si:ch211-51a6.2	si:ch211-51a6.2 [Source:ZFIN;Acc:ZDB-GENE-090313-118]	21.5259	20.0452	29.5136	4.01794	3.85093	4.63081	23.6949	4.16656
ENSDARG00000054060	-2.66942	-1.41653	8.77728	102.558	4.19025e-24	8.63048e-23	21	37471344	37542320	pof1b	premature ovarian failure, 1B [Source:ZFIN;Acc:ZDB-GENE-030131-4287]	298.445	280.632	296.286	671.419	836.115	829.257	291.788	778.93
ENSDARG00000028236	7.70565	2.94592	3.18284	102.55	4.20559e-24	8.65158e-23	5	67690154	67819841	col27a1b	collagen, type XXVII, alpha 1b [Source:ZFIN;Acc:ZDB-GENE-100119-2]	14.1414	11.0558	18.8197	1.42743	2.69101	1.55985	14.6723	1.89276
ENSDARG00000013843	2.69885	1.43234	5.2494	102.546	4.21565e-24	8.66175e-23	8	4789149	4819378	sept5a	septin 5a [Source:ZFIN;Acc:ZDB-GENE-030131-7868]	44.824	49.3896	42.6605	16.0189	19.0227	15.5985	45.6247	16.88
ENSDARG00000059238	5.31238	2.40936	2.38106	102.497	4.32036e-24	8.86615e-23	13	69617	120404	rtn4b	reticulon 4b [Source:ZFIN;Acc:ZDB-GENE-030710-2]	7.38452	7.54277	9.08405	1.11022	1.62389	1.75483	8.00378	1.49631
ENSDARG00000008805	2.55357	1.35251	4.29148	102.467	4.38512e-24	8.98818e-23	17	49469445	49495622	orc3	origin recognition complex, subunit 3 [Source:ZFIN;Acc:ZDB-GENE-030131-6247]	29.3904	28.9828	27.0605	9.99198	11.1352	12.2838	28.4779	11.137
ENSDARG00000041691	-5.07866	-2.34445	6.0899	102.431	4.46548e-24	9.14184e-23	18	15785020	15789333	bhlhe41	basic helix-loop-helix family, member e41 [Source:ZFIN;Acc:ZDB-GENE-050419-146]	33.5257	39.1604	45.7652	112.132	278.056	211.36	39.4838	200.516
ENSDARG00000026582	-2.64748	-1.40462	4.72803	102.394	4.54975e-24	9.30312e-23	5	33497658	33506462	iscub	iron-sulfur cluster scaffold homolog (E. coli) b [Source:ZFIN;Acc:ZDB-GENE-050417-332]	21.8951	18.7019	16.9032	52.4447	50.1548	49.769	19.1668	50.7895
ENSDARG00000005058	3.41112	1.77024	4.73579	102.346	4.66356e-24	9.52434e-23	2	44811404	44839093	ncapd2	non-SMC condensin I complex, subunit D2 [Source:ZFIN;Acc:ZDB-GENE-050506-59]	37.2918	29.7061	42.0856	11.4194	9.9289	10.6752	36.3612	10.6745
ENSDARG00000037408	-3.34487	-1.74195	3.13066	102.309	4.75074e-24	9.69072e-23	14	22909158	22926271	TBC1D10C	TBC1 domain family, member 10C [Source:HGNC Symbol;Acc:HGNC:24702]	4.65225	5.52792	4.36954	15.0673	18.1411	15.2086	4.8499	16.139
ENSDARG00000008936	2.42283	1.27669	6.57563	102.305	4.75981e-24	9.69754e-23	18	26732450	26742090	sec11a	SEC11 homolog A (S. cerevisiae) [Source:ZFIN;Acc:ZDB-GENE-040718-227]	135.174	144.707	119.204	51.7574	55.0265	57.8608	133.028	54.8816
ENSDARG00000074507	-2.54121	-1.34551	6.24099	101.841	6.01712e-24	1.22444e-22	24	43909918	43918721	RMDN1	regulator of microtubule dynamics 1 [Source:HGNC Symbol;Acc:HGNC:24285]	51.7655	46.4965	56.7657	113.93	136.128	144.14	51.6759	131.399
ENSDARG00000052361	-4.99658	-2.32094	4.41815	101.83	6.04998e-24	1.22849e-22	1	53730384	53755773	il15	interleukin 15 [Source:ZFIN;Acc:ZDB-GENE-060213-2]	9.52603	10.7975	11.7288	34.9455	71.4973	53.6687	10.6841	53.3705
ENSDARG00000089372	-2.41508	-1.27207	7.72518	101.829	6.05151e-24	1.22849e-22	14	6900178	6910138	clk4a	CDC-like kinase 4a [Source:ZFIN;Acc:ZDB-GENE-030131-576]	136.724	158.605	139.212	351.517	361.662	336.002	144.847	349.727
ENSDARG00000010873	-2.40612	-1.26671	6.98929	101.8	6.14264e-24	1.2455e-22	6	23789283	23804029	DDX17	DEAD (Asp-Glu-Ala-Asp) box helicase 17 [Source:HGNC Symbol;Acc:HGNC:2740]	84.1466	99.8125	101.113	242.398	240.057	203.317	95.024	228.591
ENSDARG00000079784	-2.51367	-1.3298	5.27391	101.762	6.2608e-24	1.26794e-22	2	42314066	42328692	TMEM71	transmembrane protein 71 [Source:HGNC Symbol;Acc:HGNC:26572]	24.1843	31.2043	27.2521	67.5648	82.6325	57.1296	27.5469	69.109
ENSDARG00000097738	14.0455	3.81204	2.16183	101.708	6.43285e-24	1.30123e-22	3	23511511	23529550	si:dkey-31n5.4	si:dkey-31n5.4 [Source:ZFIN;Acc:ZDB-GENE-131121-148]	7.31068	6.76783	8.08749	0.264338	0.649554	0.63369	7.38866	0.515861
ENSDARG00000011636	-4.01499	-2.00539	4.46127	101.651	6.62079e-24	1.33765e-22	25	31352633	31419476	CES1 (1 of 3)	carboxylesterase 1 [Source:HGNC Symbol;Acc:HGNC:1863]	9.56296	14.8789	11.0005	49.1669	36.1894	56.4959	11.8141	47.2841
ENSDARG00000004771	-2.94576	-1.55864	5.01249	101.63	6.69115e-24	1.35026e-22	9	8985936	9024108	ankrd10b	ankyrin repeat domain 10b [Source:ZFIN;Acc:ZDB-GENE-061013-49]	17.9444	16.6354	14.5268	49.6956	47.4638	47.5268	16.3689	48.2287
ENSDARG00000000690	2.30357	1.20387	5.01098	101.581	6.86085e-24	1.38286e-22	8	25932413	25943401	sypl2b	synaptophysin-like 2b [Source:ZFIN;Acc:ZDB-GENE-050417-309]	45.0087	50.7845	43.3505	18.3451	21.8065	20.1318	46.3812	20.0945
ENSDARG00000068126	5.46256	2.44958	3.51586	101.513	7.10106e-24	1.42957e-22	22	41667719	41674270	NPPC (1 of 2)	natriuretic peptide C [Source:HGNC Symbol;Acc:HGNC:7941]	11.7414	9.19598	14.2585	1.26882	2.50542	2.63225	11.732	2.1355
ENSDARG00000069917	4.03176	2.01141	2.93349	101.51	7.11189e-24	1.43006e-22	9	22293165	22298967	ska3	spindle and kinetochore associated complex subunit 3 [Source:ZFIN;Acc:ZDB-GENE-030131-2997]	10.7076	10.9525	9.92729	2.74912	3.01579	2.04731	10.5291	2.60407
ENSDARG00000013976	2.79203	1.48131	6.29128	101.446	7.34491e-24	1.47516e-22	24	6443802	6459153	anxa13	annexin A13 [Source:ZFIN;Acc:ZDB-GENE-010406-1]	107.297	120.478	112.458	31.6677	45.2368	44.8458	113.411	40.5834
ENSDARG00000090268	-15.1444	-3.92071	8.78265	101.439	7.36945e-24	1.47834e-22	19	5963567	5970135	si:dkeyp-113d7.4	si:dkeyp-113d7.4 [Source:ZFIN;Acc:ZDB-GENE-050506-95]	64.393	115.725	100.193	1476.96	1425.03	1342.74	93.4368	1414.91
ENSDARG00000004621	-5.72002	-2.51602	3.9616	101.43	7.40502e-24	1.48372e-22	1	39003575	39111338	gpm6ab	glycoprotein M6Ab [Source:ZFIN;Acc:ZDB-GENE-030710-8]	4.98455	6.56117	6.0177	28.6014	33.9624	37.7289	5.85448	33.4309
ENSDARG00000002249	-2.70871	-1.4376	3.4957	101.421	7.43639e-24	1.48824e-22	18	12104314	12321906	tbxas1	thromboxane A synthase 1 (platelet, cytochrome P450, family 5, subfamily A) [Source:ZFIN;Acc:ZDB-GENE-030131-8805]	6.60915	7.90441	7.12925	20.8827	19.5794	17.987	7.21427	19.4831
ENSDARG00000078970	-4.32437	-2.11249	3.89008	101.31	7.86572e-24	1.57231e-22	21	21381380	21387828	il7r	interleukin 7 receptor [Source:ZFIN;Acc:ZDB-GENE-080110-7]	7.16299	8.98933	6.20935	34.8926	33.0345	28.4673	7.45389	32.1315
ENSDARG00000076383	-2.38058	-1.25131	8.29121	101.244	8.13382e-24	1.62399e-22	16	19677195	19699399	ARHGEF5	Rho guanine nucleotide exchange factor (GEF) 5 [Source:HGNC Symbol;Acc:HGNC:13209]	196.281	207.064	206.978	492.832	485.959	474.098	203.441	484.296
ENSDARG00000039605	-6.08061	-2.60422	3.65599	101.199	8.31734e-24	1.65867e-22	13	18677893	18686217	mat1a	methionine adenosyltransferase I, alpha [Source:ZFIN;Acc:ZDB-GENE-030131-6127]	5.09532	4.28801	4.98281	30.7161	26.3533	30.5634	4.78871	29.2109
ENSDARG00000016048	2.85302	1.51249	4.32866	101.173	8.43017e-24	1.6792e-22	21	18116674	18132097	agpat9	1-acylglycerol-3-phosphate O-acyltransferase 9 [Source:ZFIN;Acc:ZDB-GENE-040718-436]	26.5843	31.6176	25.949	8.77602	8.95457	11.6989	28.0503	9.80983
ENSDARG00000002642	2.5837	1.36944	4.54529	101.048	8.97614e-24	1.78585e-22	8	19367223	19404850	sh3gl1b	SH3-domain GRB2-like 1b [Source:ZFIN;Acc:ZDB-GENE-031001-6]	35.9626	36.2156	38.5976	11.4723	15.7285	15.5985	36.9253	14.2664
ENSDARG00000044246	3.73472	1.901	2.97976	101.011	9.14963e-24	1.81823e-22	10	9183300	9188481	snx18b	sorting nexin 18b [Source:ZFIN;Acc:ZDB-GENE-080213-6]	12.9968	12.2441	11.0772	1.74463	3.89732	3.99712	12.106	3.21303
ENSDARG00000044719	49.3991	5.62641	1.77657	100.912	9.6145e-24	1.90838e-22	16	353018	361722	nrsn1	neurensin 1 [Source:ZFIN;Acc:ZDB-GENE-030131-7491]	7.23683	3.97803	4.10124	0.0528676	0.0927934	0.146236	5.10537	0.0972991
ENSDARG00000075598	64.3809	6.00856	1.71063	100.892	9.71557e-24	1.92618e-22	1	44308673	44315791	scpp6	secretory calcium-binding phosphoprotein 6 [Source:ZFIN;Acc:ZDB-GENE-090313-258]	8.30759	7.4911	7.43589	0.158603	0.13919	0.0487454	7.74486	0.115513
ENSDARG00000071409	2.38218	1.25228	4.85022	100.8	1.01768e-23	2.01526e-22	12	35462650	35469034	arl3	ADP-ribosylation factor-like 3 [Source:ZFIN;Acc:ZDB-GENE-030131-7518]	39.5072	43.81	37.7927	15.4373	19.3474	15.9397	40.37	16.9082
ENSDARG00000055349	4.2373	2.08314	2.27388	100.795	1.02035e-23	2.0182e-22	10	32032870	32232869	pknox2	pbx/knotted 1 homeobox 2 [Source:ZFIN;Acc:ZDB-GENE-031118-112]	6.75684	6.35452	7.93417	1.7975	1.94866	1.21863	7.01518	1.65493
ENSDARG00000031343	-2.3284	-1.21934	5.33514	100.748	1.04447e-23	2.06349e-22	2	22253138	22261309	rab6bb	RAB6B, member RAS oncogene family b [Source:ZFIN;Acc:ZDB-GENE-050320-28]	24.8858	27.9496	24.4158	61.9608	59.1558	58.5432	25.7504	59.8866
ENSDARG00000076139	-4.81766	-2.26833	2.666	100.694	1.07374e-23	2.11886e-22	13	33543665	33545143	si:dkey-71p21.13	si:dkey-71p21.13 [Source:ZFIN;Acc:ZDB-GENE-090313-327]	1.88305	2.6348	3.56463	14.5915	14.9861	9.40786	2.69416	12.9952
ENSDARG00000067548	8.15434	3.02757	1.56087	100.614	1.11799e-23	2.20362e-22	5	9162918	9210932	fgf10b	fibroblast growth factor 10b [Source:ZFIN;Acc:ZDB-GENE-060828-1]	4.91071	5.57958	5.28945	0.687279	0.742347	0.487454	5.25991	0.639027
ENSDARG00000060627	-2.37318	-1.24682	4.74736	100.583	1.13563e-23	2.23578e-22	10	45603880	45637701	HIP1R (2 of 2)	huntingtin interacting protein 1 related [Source:HGNC Symbol;Acc:HGNC:18415]	16.3567	16.8937	15.5617	42.7699	37.071	35.9741	16.2707	38.605
ENSDARG00000004658	-2.7324	-1.45017	6.68724	100.568	1.14404e-23	2.24973e-22	7	8207283	8226398			58.1531	64.5268	66.4247	168.859	188.139	159.641	63.0349	172.213
ENSDARG00000055172	-15.2914	-3.93465	0.949306	100.41	1.23876e-23	2.43318e-22	3	25255345	25271096	si:ch211-256m1.8	si:ch211-256m1.8 [Source:ZFIN;Acc:ZDB-GENE-131127-417]	0.406149	0.464965	0.268305	5.5511	7.42347	4.43583	0.379806	5.80347
ENSDARG00000053656	2.37795	1.24972	6.83201	100.399	1.24598e-23	2.44451e-22	19	45390325	45408752	lypla2	lysophospholipase II [Source:ZFIN;Acc:ZDB-GENE-040426-1715]	147.063	132.98	139.212	59.0531	55.7225	61.5654	139.752	58.7803
ENSDARG00000037846	2.56077	1.35658	6.14865	100.36	1.27044e-23	2.48963e-22	23	496639	509600	hm13	histocompatibility (minor) 13 [Source:ZFIN;Acc:ZDB-GENE-020802-3]	90.5712	81.2656	101.304	36.8487	32.2457	37.6314	91.047	35.5753
ENSDARG00000055175	18.8029	4.23288	0.785827	100.294	1.31398e-23	2.57197e-22	3	25318057	25323929	c1qtnf6a	C1q and tumor necrosis factor related protein 6a [Source:ZFIN;Acc:ZDB-GENE-080108-3]	3.21227	2.37649	2.98969	0.21147	0.185587	0.0487454	2.85948	0.148601
ENSDARG00000015164	-4.01095	-2.00394	6.68892	100.268	1.33128e-23	2.60283e-22	8	20976902	20988393	mknk2b	MAP kinase-interacting serine/threonine kinase 2b [Source:ZFIN;Acc:ZDB-GENE-030829-2]	46.1533	54.4009	48.7932	170.445	243.304	185.086	49.7825	199.612
ENSDARG00000030753	-2.60347	-1.38044	5.22909	100.25	1.343e-23	2.62271e-22	18	44080553	44089051	prrg4	proline rich Gla (G-carboxyglutamic acid) 4 (transmembrane) [Source:ZFIN;Acc:ZDB-GENE-050417-112]	19.6428	24.4882	18.0914	57.6257	54.2378	49.7203	20.7408	53.8613
ENSDARG00000091271	3.0425	1.60526	3.15689	100.059	1.47927e-23	2.88551e-22	21	6351085	6374255	CENPT	centromere protein T [Source:HGNC Symbol;Acc:HGNC:25787]	11.1876	9.7126	10.9622	3.9122	3.61894	2.97347	10.6208	3.50154
ENSDARG00000017676	2.76059	1.46498	9.84942	99.9435	1.56811e-23	3.0532e-22	7	36864730	36887581	mmp2	matrix metalloproteinase 2 [Source:ZFIN;Acc:ZDB-GENE-030131-9123]	1415.02	1508.35	1433.21	448.317	571.7	558.037	1452.19	526.018
ENSDARG00000063535	2.78847	1.47947	7.01838	99.9425	1.56884e-23	3.0532e-22	19	5625088	5683111	chd4a	chromodomain helicase DNA binding protein 4a [Source:ZFIN;Acc:ZDB-GENE-041111-187]	176.195	147.239	200.807	67.1947	58.9702	61.9066	174.747	62.6905
ENSDARG00000044492	3.48599	1.80157	3.26213	99.9009	1.60218e-23	3.11452e-22	21	34270792	34291357	ublcp1	ubiquitin-like domain containing CTD phosphatase 1 [Source:ZFIN;Acc:ZDB-GENE-040718-3]	13.1075	11.9858	11.0772	3.11919	3.43336	3.80214	12.0568	3.45156
ENSDARG00000090814	-4.30176	-2.10493	2.48669	99.8755	1.62282e-23	3.15103e-22	10	34589538	34600723	si:dkey-18a10.3	si:dkey-18a10.3 [Source:ZFIN;Acc:ZDB-GENE-091204-174]	2.21536	3.0481	2.83637	11.1551	13.3159	10.1878	2.69994	11.5529
ENSDARG00000006251	2.5589	1.35552	4.97565	99.751	1.72814e-23	3.35168e-22	21	10173106	10198973	ell2	elongation factor, RNA polymerase II, 2 [Source:ZFIN;Acc:ZDB-GENE-030131-1717]	36.5534	32.4442	42.4689	14.0099	17.0276	12.5276	37.1555	14.5217
ENSDARG00000060395	-2.51705	-1.33173	4.85076	99.5465	1.91613e-23	3.71204e-22	2	37170127	37182556	MUM1L1	melanoma associated antigen (mutated) 1-like 1 [Source:HGNC Symbol;Acc:HGNC:26583]	17.0952	17.927	17.5932	47.8452	44.1233	40.4587	17.5384	44.1424
ENSDARG00000016477	-2.35224	-1.23404	6.00078	99.4087	2.05421e-23	3.97499e-22	2	7500004	7511589	eif4a2	eukaryotic translation initiation factor 4A, isoform 2 [Source:ZFIN;Acc:ZDB-GENE-040426-2802]	46.7809	46.3415	45.8035	103.621	104.485	118.695	46.3087	108.934
ENSDARG00000055705	63.1536	5.98079	4.49542	99.3819	2.08222e-23	4.02105e-22	9	35098310	35119300	f5	coagulation factor V [Source:ZFIN;Acc:ZDB-GENE-030131-5531]	30.4242	20.2002	15.1018	0.21147	0.463967	0.341218	21.9087	0.338885
ENSDARG00000031325	6.42903	2.6846	1.56001	99.3813	2.08276e-23	4.02105e-22	3	48412698	48424031	tmed1a	transmembrane emp24 protein transport domain containing 1a [Source:ZFIN;Acc:ZDB-GENE-040801-229]	4.2461	4.54633	4.59952	0.845882	0.788744	0.438709	4.46398	0.691111
ENSDARG00000010571	2.41746	1.27349	4.81983	99.3769	2.08743e-23	4.02549e-22	24	17894626	17913561	ezh2	enhancer of zeste homolog 2 (Drosophila) [Source:ZFIN;Acc:ZDB-GENE-041111-259]	39.5072	33.9425	40.5141	15.9131	14.4294	16.8659	37.9879	15.7361
ENSDARG00000037267	-2.40898	-1.26842	5.51446	99.2855	2.18599e-23	4.21077e-22	23	26973869	26991915	zgc:158263	zgc:158263 [Source:ZFIN;Acc:ZDB-GENE-070112-2262]	31.7904	29.7578	33.3082	69.7324	76.7402	82.1847	31.6188	76.2191
ENSDARG00000063030	2.01039	1.00747	5.29408	99.2543	2.22069e-23	4.27274e-22	7	12193959	12201889	mesdc2	mesoderm development candidate 2 [Source:ZFIN;Acc:ZDB-GENE-070112-2142]	50.4732	47.6848	47.49	23.156	23.9871	25.2989	48.5493	24.1473
ENSDARG00000069916	4.1154	2.04103	2.49176	99.251	2.22441e-23	4.27506e-22	19	49965025	49976798	SGOL1	shugoshin-like 1 (S. pombe) [Source:HGNC Symbol;Acc:HGNC:25088]	8.12297	7.90441	8.70076	2.16757	2.22704	1.6086	8.24271	2.00107
ENSDARG00000095533	-2.94153	-1.55657	6.90302	99.1981	2.28467e-23	4.38589e-22	16	40613498	40666309	si:ch211-198c19.3	si:ch211-198c19.3 [Source:ZFIN;Acc:ZDB-GENE-100922-226]	63.0638	67.0066	54.6959	175.891	193.892	173.534	61.5888	181.105
ENSDARG00000069630	-12.7081	-3.66767	5.12148	99.0701	2.43725e-23	4.6706e-22	18	12640431	12657213	tat	tyrosine aminotransferase [Source:ZFIN;Acc:ZDB-GENE-030131-1144]	6.49838	7.18113	8.31746	69.1508	99.1498	111.432	7.33232	93.2442
ENSDARG00000075445	2.25382	1.17237	6.41754	99.0691	2.43849e-23	4.6706e-22	2	38076030	38095333	psmb5	proteasome (prosome, macropain) subunit, beta type, 5 [Source:ZFIN;Acc:ZDB-GENE-990415-215]	106.706	91.7015	102.263	43.4043	40.9219	49.1354	100.223	44.4872
ENSDARG00000062187	4.15174	2.05372	2.84689	99.0535	2.45775e-23	4.70217e-22	22	22801609	22839546	kif14	kinesin family member 14 [Source:ZFIN;Acc:ZDB-GENE-030131-5759]	10.3753	9.24764	11.6138	2.59051	2.64461	2.29103	10.4122	2.50872
ENSDARG00000058079	2.14408	1.10036	5.54252	99.036	2.47953e-23	4.7385e-22	15	15347465	15352030	txndc17	thioredoxin domain containing 17 [Source:ZFIN;Acc:ZDB-GENE-040801-193]	60.0731	63.0286	50.4031	26.6981	27.1885	26.9562	57.8349	26.9476
ENSDARG00000036840	-3.16078	-1.66028	13.8094	98.9689	2.56496e-23	4.89624e-22	11	11637154	11764765	krt15	keratin 15 [Source:ZFIN;Acc:ZDB-GENE-040426-2931]	7952.87	8697.28	9432.16	24683	30482.1	27275.3	8694.1	27480.2
ENSDARG00000013335	10.0567	3.33009	2.07189	98.9105	2.64176e-23	5.03717e-22	14	51510908	51620161	anxa6	annexin A6 [Source:ZFIN;Acc:ZDB-GENE-030707-3]	6.75684	5.94122	5.67274	0.528676	0.881538	0.389963	6.1236	0.600059
ENSDARG00000003808	-2.78361	-1.47696	10.6429	98.9005	2.65507e-23	5.05686e-22	5	44625004	44630396	aqp3a	aquaporin 3a [Source:ZFIN;Acc:ZDB-GENE-040426-2826]	1000.57	1185.76	822.202	2638.46	2855.07	2880.61	1002.84	2791.38
ENSDARG00000032272	2.93098	1.55138	4.70857	98.8413	2.73567e-23	5.20453e-22	24	22581877	22586792	sat1b	spermidine/spermine N1-acetyl transferase 1b [Source:ZFIN;Acc:ZDB-GENE-041001-39]	33.0457	44.12	39.2876	11.7366	17.4916	10.3828	38.8178	13.2036
ENSDARG00000052332	-3.31661	-1.72971	4.923	98.8178	2.76841e-23	5.26092e-22	8	41779002	41800215			14.5475	18.7019	11.3455	58.4187	43.3809	45.6744	14.865	49.158
ENSDARG00000004363	2.61903	1.38903	5.00936	98.7914	2.80552e-23	5.32547e-22	10	32906129	32993054	lhfp	lipoma HMGIC fusion partner [Source:ZFIN;Acc:ZDB-GENE-041212-82]	41.6118	50.3712	46.1868	13.9042	19.8578	18.8645	46.0566	17.5421
ENSDARG00000042291	5.38122	2.42793	2.83373	98.7729	2.83186e-23	5.36945e-22	19	42391450	42438972	dlx6a	distal-less homeobox gene 6a [Source:ZFIN;Acc:ZDB-GENE-980526-448]	10.6337	11.5725	13.3003	2.85485	1.71668	2.04731	11.8355	2.20628
ENSDARG00000089569	-2.63186	-1.39608	3.94341	98.7671	2.84021e-23	5.37926e-22	10	7160082	7167069	CU633857.1	Uncharacterized protein [Source:UniProtKB/TrEMBL;Acc:E7F4B3]	9.00912	10.0742	9.46734	25.0592	26.1214	23.8365	9.5169	25.0057
ENSDARG00000036987	4.62588	2.20973	3.4676	98.7609	2.84911e-23	5.3901e-22	16	17749945	17767770	has2	hyaluronan synthase 2 [Source:ZFIN;Acc:ZDB-GENE-020828-1]	11.926	13.5357	19.0113	2.64338	3.43336	3.50967	14.8243	3.19547
ENSDARG00000045147	2.35633	1.23654	5.17648	98.6438	3.02261e-23	5.71196e-22	12	20416939	20436502	tmem184ba	transmembrane protein 184ba [Source:ZFIN;Acc:ZDB-GENE-050417-219]	44.9717	39.8837	50.1731	17.6049	19.3474	20.3756	45.0095	19.1093
ENSDARG00000003381	-2.63011	-1.39512	4.99485	98.6272	3.048e-23	5.75352e-22	17	15229718	15252224			20.492	18.2886	17.3632	50.3828	50.1085	47.283	18.7146	49.2581
ENSDARG00000058821	3.65244	1.86886	4.87647	98.5639	3.1471e-23	5.93398e-22	24	17020682	17256043	sema5a	sema domain, seven thrombospondin repeats (type 1 and type 1-like), transmembrane domain (TM) and short cytoplasmic domain, (semaphorin) 5A [Source:ZFIN;Acc:ZDB-GENE-030131-8969]	42.941	38.3338	46.6851	12.1067	13.1767	9.74908	42.6533	11.6775
ENSDARG00000075621	3.95556	1.98388	4.28455	98.4514	3.33106e-23	6.27387e-22	12	36887884	36893786	birc5a	baculoviral IAP repeat-containing 5a [Source:ZFIN;Acc:ZDB-GENE-030826-1]	27.1012	28.3629	25.9873	6.81992	6.54194	7.21432	27.1504	6.85873
ENSDARG00000035873	4.3702	2.1277	2.97806	98.3689	3.47271e-23	6.5334e-22	7	51256066	51257494	FJX1	four jointed box 1 (Drosophila) [Source:HGNC Symbol;Acc:HGNC:17166]	10.1906	9.66094	7.85751	1.58603	2.27344	2.43727	9.23636	2.09891
ENSDARG00000055133	3.18436	1.671	4.67968	98.3379	3.52756e-23	6.62923e-22	17	32927923	32948802	cenpf	centromere protein F, (mitosin) [Source:ZFIN;Acc:ZDB-GENE-041111-205]	38.2149	39.0571	35.148	12.4239	12.4807	10.3828	37.4733	11.7625
ENSDARG00000057099	3.23117	1.69206	3.86041	98.3176	3.56391e-23	6.69013e-22	1	50993336	51040923	papss1	3'-phosphoadenosine 5'-phosphosulfate synthase 1 [Source:ZFIN;Acc:ZDB-GENE-080721-5]	18.4982	15.7055	22.2693	4.75808	5.98518	6.72686	18.8244	5.82337
ENSDARG00000075853	2.38055	1.2513	5.28153	98.2995	3.59657e-23	6.74397e-22	24	26590920	26699913	sh3kbp1	SH3-domain kinase binding protein 1 [Source:ZFIN;Acc:ZDB-GENE-091204-186]	46.4117	42.8285	51.4763	18.2922	23.1984	17.5971	46.9055	19.6959
ENSDARG00000092793	-7.19964	-2.84792	1.31797	98.2169	3.74978e-23	7.02349e-22	5	23057493	23061829	si:dkey-13n15.10	si:dkey-13n15.10 [Source:ZFIN;Acc:ZDB-GENE-060526-208]	0.775375	0.723279	0.689928	4.59948	5.84599	5.41074	0.729527	5.2854
ENSDARG00000087801	392.825	8.61774	0.117944	98.1758	3.82846e-23	7.16064e-22	10	39940332	39943304			2.39997	1.49822	2.49141	0	0	0	2.12987	0
ENSDARG00000057353	-2.98191	-1.57624	4.87782	98.1742	3.83145e-23	7.16064e-22	7	19239543	19320654	EHBP1L1 (1 of 2)	EH domain binding protein 1-like 1 [Source:HGNC Symbol;Acc:HGNC:30682]	13.9937	19.5285	15.2934	49.6956	54.145	41.2873	16.2719	48.376
ENSDARG00000095743	3.40695	1.76848	3.15211	98.1549	3.86895e-23	7.22275e-22	20	30058536	30061234	sox11b	SRY-box containing gene 11b [Source:ZFIN;Acc:ZDB-GENE-980526-466]	12.2583	11.8824	12.7253	3.22492	3.29417	4.28959	12.2887	3.6029
ENSDARG00000033444	-3.57138	-1.83648	2.43731	98.1483	3.88193e-23	7.23901e-22	21	32999397	33040924	MAP4K2 (2 of 3)	mitogen-activated protein kinase kinase kinase kinase 2 [Source:HGNC Symbol;Acc:HGNC:6864]	3.28611	2.68647	3.33465	10.8907	12.1095	10.4803	3.10241	11.1602
ENSDARG00000037361	2.17809	1.12306	6.74759	98.0866	4.00482e-23	7.45997e-22	12	1179851	1187204	kdelr2b	KDEL (Lys-Asp-Glu-Leu) endoplasmic reticulum protein retention receptor 2b [Source:ZFIN;Acc:ZDB-GENE-030131-4189]	137.943	124.662	133.271	58.2072	58.7382	64.8314	131.959	60.5923
ENSDARG00000095451	-2.33284	-1.22209	5.63275	98.0374	4.10546e-23	7.63904e-22	18	24773963	24780342	si:ch211-196l7.4	si:ch211-196l7.4 [Source:ZFIN;Acc:ZDB-GENE-050419-122]	36.5903	42.9834	36.9111	74.6491	105.877	90.8127	38.8283	90.4463
ENSDARG00000090830	5.00579	2.3236	2.33071	97.8888	4.4254e-23	8.22533e-22	5	62321284	62376014	TMEM132E	transmembrane protein 132E [Source:HGNC Symbol;Acc:HGNC:26991]	7.75375	6.87115	7.51255	1.26882	1.71668	1.41362	7.37915	1.46637
ENSDARG00000022983	-2.34349	-1.22866	5.84404	97.8442	4.52622e-23	8.4035e-22	17	33614796	33621778	ccdc28a	coiled-coil domain containing 28A [Source:ZFIN;Acc:ZDB-GENE-030131-5007]	33.4888	39.677	35.4163	89.1348	91.2623	73.8005	36.194	84.7325
ENSDARG00000005216	68.7401	6.10308	1.26601	97.7104	4.84278e-23	8.98141e-22	15	34549502	34617937	zgc:158328	zgc:158328 [Source:ZFIN;Acc:ZDB-GENE-070112-1202]	5.64916	5.78623	6.6693	0.158603	0.0463967	0.0487454	6.0349	0.0845816
ENSDARG00000008697	-9.99307	-3.32093	2.85175	97.6845	4.90657e-23	9.08976e-22	12	27303466	27356942	epas1a	endothelial PAS domain protein 1a [Source:ZFIN;Acc:ZDB-GENE-030131-4490]	1.1446	1.49822	2.37642	15.4373	17.074	17.8896	1.67308	16.8003
ENSDARG00000073684	3.43115	1.77869	5.24989	97.682	4.91263e-23	9.09106e-22	6	1865205	1928617	quo	quattro [Source:ZFIN;Acc:ZDB-GENE-030131-9944]	50.6578	41.4852	49.1382	14.3271	13.2231	13.6487	47.0937	13.733
ENSDARG00000056630	3.79289	1.9233	4.34952	97.6508	4.99061e-23	9.22527e-22	21	21935952	21946370	angptl5	angiopoietin-like 5 [Source:ZFIN;Acc:ZDB-GENE-030131-5054]	38.2518	42.0535	33.4615	9.83337	13.0375	7.06808	37.9223	9.97964
ENSDARG00000086768	2.88772	1.52993	5.66112	97.6139	5.08455e-23	9.38869e-22	18	4729030	4735630	dut	dUTP pyrophosphatase [Source:ZFIN;Acc:ZDB-GENE-041010-93]	71.7406	72.9995	63.5883	24.7949	23.0128	24.324	69.4428	24.0439
ENSDARG00000002403	2.99902	1.58449	4.46817	97.5764	5.18175e-23	9.55776e-22	13	33475323	33480269	nusap1	nucleolar and spindle associated protein 1 [Source:ZFIN;Acc:ZDB-GENE-030827-5]	32.1596	28.5695	29.7819	9.56904	11.0888	9.50535	30.1703	10.0544
ENSDARG00000089717	5.82312	2.54179	2.94304	97.5594	5.22656e-23	9.62993e-22	17	42668486	42698188	qpct	glutaminyl-peptide cyclotransferase [Source:ZFIN;Acc:ZDB-GENE-130827-1]	12.5906	13.6906	9.42901	1.37456	2.36623	2.33978	11.9034	2.02686
ENSDARG00000091757	-3.1322	-1.64717	7.21797	97.5413	5.27439e-23	9.70751e-22	20	35593160	35603043	si:dkey-30j22.2	si:dkey-30j22.2 [Source:ZFIN;Acc:ZDB-GENE-041001-212]	67.273	74.0328	57.3407	267.722	175.936	178.408	66.2155	207.355
ENSDARG00000018534	-3.4905	-1.80343	4.03096	97.4484	5.52775e-23	1.01628e-21	2	33064484	33140673	slc6a9	solute carrier family 6 (neurotransmitter transporter, glycine), member 9 [Source:ZFIN;Acc:ZDB-GENE-050105-3]	9.08296	11.0558	10.2339	32.0906	32.4777	41.2873	10.1242	35.2852
ENSDARG00000092098	3.46853	1.79432	3.06609	97.3409	5.83631e-23	1.07184e-21	5	14757982	14768101	CKAP2L	cytoskeleton associated protein 2-like [Source:HGNC Symbol;Acc:HGNC:26877]	11.7414	10.3326	11.4221	3.54213	2.92299	3.2172	11.1654	3.22744
ENSDARG00000042586	12.3705	3.62883	1.4673	97.2574	6.08748e-23	1.11676e-21	9	55719417	55747848	PCDH8 (2 of 2)	protocadherin 8 [Source:HGNC Symbol;Acc:HGNC:8660]	3.24919	5.11462	5.78773	0.158603	0.41757	0.536199	4.71718	0.370791
ENSDARG00000061328	3.34286	1.74108	4.93904	97.0913	6.62025e-23	1.21319e-21	18	42454226	42530325	cdon	cell adhesion molecule-related/down-regulated by oncogenes [Source:ZFIN;Acc:ZDB-GENE-021115-4]	42.6456	38.1271	55.1176	12.4768	14.5222	13.6487	45.2968	13.5492
ENSDARG00000007708	-3.11632	-1.63984	8.72555	96.9623	7.06598e-23	1.29347e-21	21	4041162	4047784	nsa2	NSA2 ribosome biogenesis homolog (S. cerevisiae) [Source:ZFIN;Acc:ZDB-GENE-030131-488]	233.72	271.488	209.431	778.793	815.654	632.325	238.213	742.257
ENSDARG00000034373	5.60033	2.48551	2.97321	96.8573	7.45095e-23	1.36247e-21	16	55373410	55517762	col27a1a	collagen, type XXVII, alpha 1a [Source:ZFIN;Acc:ZDB-GENE-100119-1]	9.82141	14.1556	12.6487	2.64338	2.18065	1.70609	12.2086	2.1767
ENSDARG00000059826	-4.71955	-2.23865	4.10557	96.8323	7.54548e-23	1.37827e-21	1	55473932	55487002	crtac1a	cartilage acidic protein 1a [Source:ZFIN;Acc:ZDB-GENE-030131-9704]	5.3907	9.50595	8.47078	31.139	37.8597	40.8974	7.78914	36.632
ENSDARG00000003250	-4.28815	-2.10035	3.84715	96.759	7.83023e-23	1.42874e-21	23	29999499	30055559	pik3cd	phosphoinositide-3-kinase, catalytic, delta polypeptide [Source:ZFIN;Acc:ZDB-GENE-040426-1128]	5.13224	5.52792	4.1779	29.1301	18.8835	15.5498	4.94602	21.1878
ENSDARG00000070011	69.7082	6.12326	1.67466	96.6397	8.31659e-23	1.51586e-21	9	13164660	13170054	ASTL (9 of 9)	astacin-like metallo-endopeptidase (M12 family) [Source:HGNC Symbol;Acc:HGNC:31704]	3.1015	6.14787	9.04572	0.105735	0.0927934	0.0487454	6.09836	0.0824247
ENSDARG00000090963	28.5576	4.8358	2.20001	96.6127	8.43071e-23	1.53501e-21	23	19847124	19872364	ATP6AP1L (1 of 2)	ATPase, H+ transporting, lysosomal accessory protein 1-like [Source:HGNC Symbol;Acc:HGNC:28091]	3.54457	4.18469	3.94792	0.0528676	0.13919	0.194982	3.89239	0.129013
ENSDARG00000021938	2.94723	1.55936	3.59568	96.4937	8.95279e-23	1.62831e-21	10	35985042	36004657	smad9	MAD homolog 9 (Drosophila) [Source:ZFIN;Acc:ZDB-GENE-031014-1]	15.1383	13.949	16.9799	5.23389	5.15004	5.2645	15.3557	5.21614
ENSDARG00000086102	14.3959	3.84758	0.554939	96.462	9.09722e-23	1.65281e-21	15	42667695	42674013	NOX4 (1 of 2)	NADPH oxidase 4 [Source:HGNC Symbol;Acc:HGNC:7891]	2.17843	2.06651	3.02802	0.158603	0	0.341218	2.42432	0.166607
ENSDARG00000075041	5.99228	2.58311	1.68388	96.4271	9.25903e-23	1.6804e-21	6	13300264	13357767	fmnl2b	formin-like 2b [Source:ZFIN;Acc:ZDB-GENE-041111-182]	4.02456	4.08136	5.13613	0.158603	0.974331	1.02365	4.41402	0.718862
ENSDARG00000043562	-3.92452	-1.97252	2.783	96.4134	9.32327e-23	1.69025e-21	17	23378944	23381895	zgc:65997	zgc:65997 [Source:ZFIN;Acc:ZDB-GENE-040426-1502]	2.65843	2.84145	2.60639	12.1595	10.4393	9.21288	2.70209	10.6039
ENSDARG00000087251	-3.80624	-1.92837	4.6842	96.303	9.85822e-23	1.78533e-21	17	50819153	50841123	si:ch73-50f9.4	si:ch73-50f9.4 [Source:ZFIN;Acc:ZDB-GENE-131122-9]	10.8183	12.2441	9.12238	55.0352	34.3336	33.0006	10.7283	40.7898
ENSDARG00000013343	7.37108	2.88188	2.33146	96.1952	1.04098e-22	1.88321e-21	17	11370543	11579627	kif26ba	kinesin family member 26Ba [Source:ZFIN;Acc:ZDB-GENE-070521-4]	5.46455	6.61284	5.78773	0.687279	0.974331	0.731181	5.95504	0.797597
ENSDARG00000053774	11.9568	3.57976	1.03275	96.1769	1.05065e-22	1.89868e-21	22	41823911	41838077	alpi.2	alkaline phosphatase, intestinal, tandem duplicate 2 [Source:ZFIN;Acc:ZDB-GENE-050626-142]	3.47073	2.94478	4.29288	0.264338	0.371174	0.243727	3.56946	0.29308
ENSDARG00000087596	-2.39291	-1.25876	6.0358	96.1256	1.07822e-22	1.94642e-21	15	34259571	34282356	si:ch73-95l15.5	si:ch73-95l15.5 [Source:ZFIN;Acc:ZDB-GENE-030131-3481]	41.8333	49.3896	46.1868	92.6769	116.085	119.767	45.8033	109.51
ENSDARG00000030766	2.56049	1.35642	4.30638	96.0809	1.10284e-22	1.98875e-21	23	28152716	28262790			24.1474	24.7981	22.4227	8.24735	10.5785	8.96915	23.7894	9.26498
ENSDARG00000090833	16.1115	4.01002	3.09759	96.0667	1.11078e-22	2.00093e-21	23	36648046	36651901	igfbp6b	insulin-like growth factor binding protein 6b [Source:ZFIN;Acc:ZDB-GENE-090521-2]	11.5568	13.329	9.08405	0.317206	1.02073	0.731181	11.3233	0.689705
ENSDARG00000053835	4.5566	2.18796	2.64699	96.0373	1.12737e-22	2.02866e-21	17	38100224	38190791	plekhh1	pleckstrin homology domain containing, family H (with MyTH4 domain) member 1 [Source:ZFIN;Acc:ZDB-GENE-061219-1]	9.37834	9.45429	8.58577	1.16309	2.7838	1.99856	9.13947	1.98182
ENSDARG00000013784	3.09516	1.63002	3.11573	96.0324	1.13021e-22	2.03162e-21	25	17238046	17298675	zgc:77158	zgc:77158 [Source:ZFIN;Acc:ZDB-GENE-040426-1799]	10.5599	9.91926	11.4988	3.48926	3.15498	3.70465	10.6593	3.44963
ENSDARG00000087704	75.3946	6.23639	0.299529	95.976	1.16284e-22	2.08805e-21	14	7420899	7487799	gfra3	GDNF family receptor alpha 3 [Source:ZFIN;Acc:ZDB-GENE-110512-1]	1.4769	1.65321	1.80148	0	0.0463967	0	1.64386	0.0154656
ENSDARG00000003470	-2.52188	-1.3345	5.2522	95.9192	1.19672e-22	2.14663e-21	2	56873542	56912362	slc25a42	solute carrier family 25, member 42 [Source:ZFIN;Acc:ZDB-GENE-060825-313]	27.1012	29.0862	24.6841	70.1024	73.91	59.7619	26.9571	67.9248
ENSDARG00000027807	5.51907	2.46443	9.21888	95.9092	1.20278e-22	2.15521e-21	20	460751	504156	fynrk	fyn-related kinase [Source:ZFIN;Acc:ZDB-GENE-110411-7]	837.109	1079.44	860.455	157.387	179.231	166.514	925.669	167.711
ENSDARG00000071021	-9.46085	-3.24197	8.08134	95.9028	1.20666e-22	2.15988e-21	17	23510913	23539174	papss2a	3'-phosphoadenosine 5'-phosphosulfate synthase 2a [Source:ZFIN;Acc:ZDB-GENE-061110-85]	98.6572	122.751	139.135	741.891	1281.8	1387.39	120.181	1137.03
ENSDARG00000040628	-2.62335	-1.39141	6.61198	95.8291	1.2524e-22	2.2394e-21	15	41088756	41122391	CLDN17	claudin 17 [Source:HGNC Symbol;Acc:HGNC:2038]	55.0516	55.6925	46.7234	171.767	127.823	113.479	52.4892	137.69
ENSDARG00000052997	-3.1151	-1.63928	5.4547	95.7849	1.28068e-22	2.28755e-21	2	50139218	50173919	sema4e	semaphorin 4e [Source:ZFIN;Acc:ZDB-GENE-990715-7]	25.7351	22.8866	24.9907	73.2745	77.4361	78.7726	24.5375	76.4944
ENSDARG00000041947	-3.06995	-1.61821	6.339	95.743	1.30811e-22	2.33409e-21	16	34282843	34290739	styk1	serine/threonine/tyrosine kinase 1 [Source:ZFIN;Acc:ZDB-GENE-030131-3435]	36.9965	40.1937	32.5416	139.57	96.7835	100.416	36.5772	112.257
ENSDARG00000037196	2.65294	1.40759	4.37018	95.714	1.32736e-22	2.36594e-21	12	8926219	9140030	ARID5B	AT rich interactive domain 5B (MRF1-like) [Source:HGNC Symbol;Acc:HGNC:17362]	26.5474	25.7281	25.8723	9.93911	9.04736	10.4803	26.0492	9.82224
ENSDARG00000070608	8.4097	3.07205	1.24961	95.6883	1.34476e-22	2.39444e-21	25	12845654	12882922	smpd3	sphingomyelin phosphodiesterase 3, neutral [Source:ZFIN;Acc:ZDB-GENE-081104-280]	5.61224	4.23635	5.44276	0.264338	0.742347	0.779926	5.09712	0.595537
ENSDARG00000037790	-10.4719	-3.38844	3.53396	95.6417	1.37674e-22	2.4488e-21	3	61763106	61771637	pvalb8	parvalbumin 8 [Source:ZFIN;Acc:ZDB-GENE-030805-3]	2.87996	3.46141	3.25799	26.751	35.5399	38.2164	3.19979	33.5024
ENSDARG00000080020	-3.03845	-1.60333	6.33337	95.6372	1.37989e-22	2.45157e-21	7	20364484	20379426	il13ra1	interleukin 13 receptor, alpha 1 [Source:ZFIN;Acc:ZDB-GENE-060503-103]	36.738	36.4739	29.092	124.45	93.3502	93.0062	34.1013	103.602
ENSDARG00000012914	-2.47582	-1.3079	6.38391	95.6353	1.38119e-22	2.45157e-21	2	16019318	16179625	arhgef4	Rho guanine nucleotide exchange factor (GEF) 4 [Source:ZFIN;Acc:ZDB-GENE-070912-575]	47.0763	44.5333	49.4065	125.825	107.687	115.819	47.0054	116.444
ENSDARG00000011769	3.24196	1.69687	3.78381	95.6143	1.39595e-22	2.47519e-21	4	22676345	22694903	cpm	carboxypeptidase M [Source:ZFIN;Acc:ZDB-GENE-041210-191]	25.2181	20.9751	17.7081	5.97404	7.60906	6.09317	21.3005	6.55876
ENSDARG00000093602	-4.5947	-2.19997	2.19536	95.5333	1.45426e-22	2.57587e-21	21	6983461	6992167	si:ch211-93g21.1	si:ch211-93g21.1 [Source:ZFIN;Acc:ZDB-GENE-060503-703]	1.91998	2.27316	1.60983	8.93463	9.46493	8.09174	1.93432	8.83043
ENSDARG00000095843	5.16988	2.37013	2.87899	95.5265	1.45925e-22	2.58201e-21	23	45870809	45881111	si:ch1073-95o12.1	si:ch1073-95o12.1 [Source:ZFIN;Acc:ZDB-GENE-110411-128]	15.3229	11.6241	15.3701	2.69625	3.57255	1.90107	14.1057	2.72329
ENSDARG00000077116	5.64916	2.49804	2.23845	95.5055	1.47482e-22	2.60684e-21	21	28798829	28826582	CCNJL	cyclin J-like [Source:HGNC Symbol;Acc:HGNC:25876]	6.60915	5.78623	5.90272	0.793014	1.57749	0.828672	6.09937	1.06639
ENSDARG00000029738	8.48977	3.08573	2.26347	95.429	1.53295e-22	2.70677e-21	25	1821012	1850616	fbln1	fibulin 1 [Source:ZFIN;Acc:ZDB-GENE-990415-73]	7.05222	7.38778	9.12238	0.951617	0.649554	1.16989	7.85413	0.923687
ENSDARG00000075062	-2.18136	-1.12523	4.78394	95.3171	1.62204e-22	2.86111e-21	23	26429952	26463417	ptpn22	protein tyrosine phosphatase, non-receptor type 22 [Source:ZFIN;Acc:ZDB-GENE-060503-458]	20.7136	22.37	18.4364	46.6292	42.0818	45.2845	20.5067	44.6652
ENSDARG00000059121	-8.06111	-3.01098	1.61007	95.3075	1.62992e-22	2.87202e-21	13	322112	327995	EFEMP1 (1 of 2)	EGF containing fibulin-like extracellular matrix protein 1 [Source:HGNC Symbol;Acc:HGNC:3218]	0.923065	1.03326	0.536611	5.18103	8.07303	6.67812	0.830977	6.64406
ENSDARG00000003200	5.33508	2.41551	3.02148	95.2773	1.65497e-22	2.91313e-21	4	5681215	5704766	foxm1	forkhead box M1 [Source:ZFIN;Acc:ZDB-GENE-040426-1275]	10.4491	9.76427	15.2167	2.90772	1.67028	2.09605	11.81	2.22468
ENSDARG00000056666	6.72462	2.74945	5.59974	95.1614	1.75482e-22	3.08568e-21	16	21491401	21496982	sp8b	sp8 transcription factor b [Source:ZFIN;Acc:ZDB-GENE-030131-3654]	76.0606	62.9769	70.526	18.0279	5.93878	7.26306	69.8545	10.4099
ENSDARG00000024090	-2.36544	-1.24211	4.6424	95.1094	1.80154e-22	3.16226e-21	14	8445649	8467311	dnajc4	DnaJ (Hsp40) homolog, subfamily C, member 4 [Source:ZFIN;Acc:ZDB-GENE-030131-3093]	16.0244	15.4472	14.1052	36.6901	36.607	34.5117	15.1923	35.9363
ENSDARG00000069476	-2.39464	-1.25981	9.2909	95.1087	1.8021e-22	3.16226e-21	15	19200783	19212158	spint2	serine peptidase inhibitor, Kunitz type, 2 [Source:ZFIN;Acc:ZDB-GENE-061013-323]	356.303	362.414	359.529	941.096	831.29	809.661	359.416	860.682
ENSDARG00000023526	119.888	6.90555	3.57215	95.0972	1.81265e-22	3.17749e-21	8	41995278	42028629	ggt1a	gamma-glutamyltransferase 1a [Source:ZFIN;Acc:ZDB-GENE-040426-1388]	5.3907	7.23279	7.20591	0.158603	0	0	6.6098	0.0528676
ENSDARG00000095065	-6.84382	-2.7748	2.41621	95.0784	1.82989e-22	3.20439e-21	1	40549425	40570211	SAMD9L	sterile alpha motif domain containing 9-like [Source:HGNC Symbol;Acc:HGNC:1349]	1.73536	1.29157	1.53317	12.1595	11.2744	8.09174	1.52004	10.5086
ENSDARG00000087523	-6.20821	-2.63418	1.78991	94.9733	1.9297e-22	3.37568e-21	5	23066249	23066949	BX470224.2	Uncharacterized protein [Source:UniProtKB/TrEMBL;Acc:F1QWT1]	0.775375	1.54988	1.11155	7.61294	7.51627	5.84945	1.1456	6.99288
ENSDARG00000059259	12.8055	3.67869	1.87934	94.9522	1.95038e-22	3.40833e-21	17	25098084	25116603	pabpc4	poly(A) binding protein, cytoplasmic 4 (inducible form) [Source:ZFIN;Acc:ZDB-GENE-030131-9663]	3.02765	3.35808	5.13613	0.317206	0.231984	0.341218	3.84062	0.296802
ENSDARG00000001910	-2.34749	-1.23112	5.78074	94.878	2.02488e-22	3.53489e-21	7	30875146	30908123	rorab	RAR-related orphan receptor A, paralog b [Source:ZFIN;Acc:ZDB-GENE-040426-855]	35.5196	42.6735	39.7092	80.8874	98.7322	96.8571	39.3007	92.1589
ENSDARG00000015564	-4.55419	-2.1872	3.42346	94.8204	2.08467e-22	3.63552e-21	2	27967560	27989080	dhcr7	7-dehydrocholesterol reductase [Source:ZFIN;Acc:ZDB-GENE-030912-9]	4.68917	3.87471	5.51942	20.6184	16.61	27.2487	4.69443	21.4924
ENSDARG00000010132	8.5479	3.09557	1.75086	94.8089	2.09676e-22	3.65285e-21	21	33330273	33624083	dacha	dachshund a [Source:ZFIN;Acc:ZDB-GENE-020402-3]	6.16608	4.70131	6.36267	0.422941	0.835141	0.731181	5.74335	0.663088
ENSDARG00000007425	-2.32533	-1.21743	5.53599	94.7725	2.13577e-22	3.71699e-21	2	37670743	37677483	apol1	apolipoprotein L, 1 [Source:ZFIN;Acc:ZDB-GENE-030131-3217]	30.0919	31.6176	28.7853	66.0316	73.7708	70.4858	30.165	70.0961
ENSDARG00000037593	3.46832	1.79424	3.8065	94.768	2.14063e-22	3.72163e-21	11	19854555	19888898	prickle2	prickle-like 2 (Drosophila) [Source:ZFIN;Acc:ZDB-GENE-030724-6]	20.529	15.6022	20.7745	6.18551	5.15004	5.11827	18.9685	5.4846
ENSDARG00000076228	2.86446	1.51826	3.76626	94.7532	2.15668e-22	3.74568e-21	2	33644786	33668083	kif2c	kinesin family member 2C [Source:ZFIN;Acc:ZDB-GENE-070912-298]	17.6121	15.6538	17.9765	6.07977	6.17076	5.65447	17.0808	5.96833
ENSDARG00000071465	-11.6716	-3.54493	1.62484	94.6621	2.25821e-22	3.91801e-21	22	16522107	16525842	lrrc39	leucine rich repeat containing 39 [Source:ZFIN;Acc:ZDB-GENE-050417-279]	0.553839	0.92993	0.613269	8.67029	7.60906	7.9455	0.699013	8.07495
ENSDARG00000052387	-2.81579	-1.49354	3.91244	94.5891	2.34304e-22	4.05952e-21	5	60018964	60070979	pou2f3	POU class 2 homeobox 3 [Source:ZFIN;Acc:ZDB-GENE-060512-299]	8.75066	8.0594	9.16071	22.9974	26.6781	23.5928	8.65692	24.4228
ENSDARG00000097006	-2.93006	-1.55093	6.26332	94.5878	2.34457e-22	4.05952e-21	3	52037351	52066524	si:dkey-54h16.1	si:dkey-54h16.1 [Source:ZFIN;Acc:ZDB-GENE-131121-383]	44.824	55.7958	45.3819	115.516	171.853	140.046	48.6673	142.472
ENSDARG00000062543	2.31291	1.20971	5.80721	94.4778	2.47861e-22	4.28723e-21	19	4685728	4805608	map7d1b	microtubule-associated protein 7 domain containing 1b [Source:ZFIN;Acc:ZDB-GENE-080215-23]	72.6637	67.7816	74.9338	28.6014	32.4777	32.0257	71.793	31.0349
ENSDARG00000042877	-5.2948	-2.40458	2.98155	94.4719	2.48593e-22	4.29551e-21	20	36845573	36863682	heca	headcase homolog (Drosophila) [Source:ZFIN;Acc:ZDB-GENE-041001-173]	2.32612	2.73813	2.56806	16.0189	12.5735	11.7964	2.54411	13.4629
ENSDARG00000096712	-3.85935	-1.94836	12.0032	94.446	2.51873e-22	4.34775e-21	12	27413562	27415516	si:dkey-193p11.2	si:dkey-193p11.2 [Source:ZFIN;Acc:ZDB-GENE-030131-8407]	1988.21	2514.43	2011.14	7631.02	7601.59	9906.04	2171.26	8379.55
ENSDARG00000089988	3.52671	1.81832	2.81097	94.4127	2.56145e-22	4.41701e-21	14	49280559	49286195	CCNA2	cyclin A2 [Source:HGNC Symbol;Acc:HGNC:1578]	8.67681	9.19598	9.04572	2.53765	2.96939	2.09605	8.97284	2.53436
ENSDARG00000087780	2.58969	1.37278	4.11425	94.378	2.60669e-22	4.49044e-21	17	49237769	49374443	tiam2a	T-cell lymphoma invasion and metastasis 2a [Source:ZFIN;Acc:ZDB-GENE-030219-98]	22.7813	19.9935	23.3426	7.71867	9.41853	8.38421	22.0391	8.50714
ENSDARG00000020076	-2.27044	-1.18297	5.38079	94.3631	2.62639e-22	4.51979e-21	6	20576975	20605212	brdt	bromodomain, testis-specific [Source:ZFIN;Acc:ZDB-GENE-030131-5928]	27.9873	27.2263	28.0954	61.7494	67.7856	59.6644	27.7697	63.0664
ENSDARG00000059097	-2.785	-1.47768	7.02599	94.3528	2.64017e-22	4.5389e-21	24	21252110	21267120	nktr	natural killer-tumor recognition sequence [Source:ZFIN;Acc:ZDB-GENE-030131-1725]	74.2883	85.3469	72.9407	234.151	206.465	206.924	77.5253	215.847
ENSDARG00000094752	4.23314	2.08173	3.51709	94.2779	2.74198e-22	4.70916e-21	8	17207770	17217312	rpe65b	retinal pigment epithelium-specific protein 65b [Source:ZFIN;Acc:ZDB-GENE-050410-16]	21.3043	18.6503	21.9627	4.44088	5.15004	5.02078	20.6391	4.87056
ENSDARG00000054122	-2.18508	-1.12769	6.69245	94.2722	2.7499e-22	4.714e-21	17	28161597	28169291	TMEM30B	transmembrane protein 30B [Source:HGNC Symbol;Acc:HGNC:27254]	64.5407	64.0102	61.0203	152.417	139.005	122.838	63.1904	138.087
ENSDARG00000031427	2.2409	1.16408	6.27483	94.2718	2.75037e-22	4.714e-21	13	8143289	8150709	calm3b	calmodulin 3b (phosphorylase kinase, delta) [Source:ZFIN;Acc:ZDB-GENE-030131-527]	100.245	109.732	92.6036	37.6417	49.3197	47.9167	100.86	44.9594
ENSDARG00000045167	3.84266	1.94211	3.62084	94.0131	3.13438e-22	5.36675e-21	12	18700903	18723232	dlgap5	discs, large (Drosophila) homolog-associated protein 5 [Source:ZFIN;Acc:ZDB-GENE-040912-160]	16.5044	15.0339	19.2413	5.5511	3.66534	4.04587	16.9265	4.42077
ENSDARG00000027590	2.10398	1.07312	6.72979	93.9504	3.23532e-22	5.534e-21	2	22049350	22073010	2015-09-02	septin 2 [Source:ZFIN;Acc:ZDB-GENE-030131-911]	141.044	144.862	144.732	67.7763	67.2288	69.6572	143.546	68.2208
ENSDARG00000059680	2.17861	1.12341	6.71954	93.9051	3.31024e-22	5.65644e-21	3	40571229	40584271	fscn1a	fascin homolog 1, actin-bundling protein a (Strongylocentrotus purpuratus) [Source:ZFIN;Acc:ZDB-GENE-031009-1]	129.192	106.425	120.124	54.3479	55.7689	53.23	118.581	54.4489
ENSDARG00000012824	3.37255	1.75384	3.528	93.8606	3.38549e-22	5.7792e-21	12	6123093	6198935	itga3b	integrin, alpha 3b [Source:ZFIN;Acc:ZDB-GENE-050411-55]	14.1414	15.3438	16.5966	4.81095	4.1757	4.67956	15.3606	4.5554
ENSDARG00000069904	7.28313	2.86456	1.99549	93.7953	3.49904e-22	5.96702e-21	23	46212823	46278965	CABZ01071903.1	Uncharacterized protein [Source:UniProtKB/TrEMBL;Acc:F1R0N1]	7.38452	6.40619	7.74252	0.898749	1.06712	0.974908	7.17774	0.980261
ENSDARG00000002396	-2.48613	-1.3139	5.00434	93.5908	3.87986e-22	6.6098e-21	24	20802474	20816926	cry-dash	cryptochrome DASH [Source:ZFIN;Acc:ZDB-GENE-040617-2]	19.9013	18.8569	19.203	52.3389	40.9683	50.9389	19.3204	48.0821
ENSDARG00000037554	-3.3475	-1.74308	3.90229	93.553	3.9547e-22	6.73054e-21	23	20957699	20972636	arhgef3l	Rho guanine nucleotide exchange factor (GEF) 3, like [Source:ZFIN;Acc:ZDB-GENE-050522-85]	7.86452	8.26605	7.89584	27.8084	27.838	24.7627	8.0088	26.803
ENSDARG00000011262	3.12868	1.64556	2.54712	93.5028	4.0563e-22	6.89652e-21	11	36003615	36011950	traip	TRAF-interacting protein [Source:ZFIN;Acc:ZDB-GENE-040801-30]	8.75066	8.16272	8.93073	2.64338	2.64461	2.97347	8.6147	2.75382
ENSDARG00000061848	-5.08829	-2.34718	1.99501	93.4916	4.0793e-22	6.92868e-21	2	23850886	23927192	col15a1b	collagen, type XV, alpha 1b [Source:ZFIN;Acc:ZDB-GENE-070912-689]	1.1446	1.49822	1.45651	7.40146	6.82032	6.58063	1.36645	6.93414
ENSDARG00000046140	-3.84806	-1.94413	2.9449	93.477	4.10938e-22	6.97278e-21	3	21413824	21431194	zgc:112038	zgc:112038 [Source:ZFIN;Acc:ZDB-GENE-050522-271]	2.91689	3.71972	2.45308	12.4239	10.3929	11.8939	3.02989	11.5702
ENSDARG00000092567	14.0917	3.81677	0.442002	93.4741	4.11545e-22	6.9761e-21	5	30837782	30877379	si:dkey-61l1.4	si:dkey-61l1.4 [Source:ZFIN;Acc:ZDB-GENE-070705-483]	2.73227	3.30642	3.18133	0.105735	0.324777	0.194982	3.07334	0.208498
ENSDARG00000028367	-5.711	-2.51374	10.5065	93.3878	4.29893e-22	7.27984e-21	16	47818701	47836930	sult2st3	sulfotransferase family 2, cytosolic sulfotransferase 3 [Source:ZFIN;Acc:ZDB-GENE-061117-4]	515.772	716.098	630.556	3568.67	3194.65	3872.77	620.809	3545.36
ENSDARG00000040251	2.7515	1.46022	9.48415	93.3739	4.32925e-22	7.32386e-21	16	31753228	31762840	ctsk	cathepsin K [Source:ZFIN;Acc:ZDB-GENE-001205-4]	949.797	971.57	948.727	448.106	303.527	291.546	956.698	347.726
ENSDARG00000071250	-2.99186	-1.58104	3.04198	93.1834	4.76665e-22	8.05578e-21	19	770242	775540	tmem79a	transmembrane protein 79a [Source:ZFIN;Acc:ZDB-GENE-060503-538]	4.65225	3.82305	5.21279	13.6398	13.8262	13.7949	4.56269	13.7537
ENSDARG00000071673	-2.94346	-1.55751	3.50971	93.1691	4.80113e-22	8.10597e-21	24	21058479	21140265	ctdspla	CTD (carboxy-terminal domain, RNA polymerase II, polypeptide A) small phosphatase-like a [Source:ZFIN;Acc:ZDB-GENE-060825-333]	6.97837	6.87115	6.63097	20.0368	21.2033	19.0594	6.82683	20.0999
ENSDARG00000013125	4.33651	2.11654	2.6639	92.9967	5.23818e-22	8.83506e-21	9	3384549	3386556	dlx1a	distal-less homeobox gene 1a [Source:ZFIN;Acc:ZDB-GENE-990415-48]	11.2983	11.9341	11.0388	2.32617	3.38696	2.1448	11.4238	2.61931
ENSDARG00000036008	2.54623	1.34837	4.11183	92.946	5.37395e-22	9.05505e-21	1	49773285	49802847	caly	calcyon neuron-specific vesicular protein [Source:ZFIN;Acc:ZDB-GENE-090313-405]	22.7443	21.3884	22.461	7.98301	9.41853	8.72543	22.1979	8.70899
ENSDARG00000030932	3.90842	1.96658	2.85521	92.9392	5.39265e-22	9.07754e-21	21	18476689	18510497	fgf10a	fibroblast growth factor 10a [Source:ZFIN;Acc:ZDB-GENE-030715-1]	10.5968	8.31771	11.6904	2.64338	1.76308	3.46092	10.2016	2.62246
ENSDARG00000086147	8.06421	3.01153	1.35782	92.7571	5.91217e-22	9.94218e-21	24	43245496	43351520	PTPRT	protein tyrosine phosphatase, receptor type, T [Source:HGNC Symbol;Acc:HGNC:9682]	4.83686	4.39134	4.02458	0.740146	0.371174	0.536199	4.41759	0.549173
ENSDARG00000095427	-2.39156	-1.25795	4.80855	92.7203	6.02332e-22	1.01191e-20	19	27949599	27954927	si:ch211-152p11.8	si:ch211-152p11.8 [Source:ZFIN;Acc:ZDB-GENE-060503-858]	23.6674	23.7132	23.3042	45.8362	64.677	58.4457	23.5616	56.3197
ENSDARG00000097168	17.3371	4.11579	0.698592	92.7111	6.05117e-22	1.01558e-20	19	44163751	44206032	si:dkey-228a15.6	si:dkey-228a15.6 [Source:ZFIN;Acc:ZDB-GENE-131121-136]	2.58458	2.73813	2.60639	0	0.185587	0.243727	2.64303	0.143105
ENSDARG00000007641	38.4616	5.26535	0.633428	92.6981	6.09121e-22	1.02129e-20	14	169036	170921	msxe	muscle segment homeobox E [Source:ZFIN;Acc:ZDB-GENE-980526-312]	2.21536	2.32483	3.60296	0	0.0927934	0.0974908	2.71438	0.0634281
ENSDARG00000010728	-3.79639	-1.92463	4.20971	92.6658	6.1913e-22	1.03704e-20	19	32593073	32618294	scin	scinderin [Source:ZFIN;Acc:ZDB-GENE-060503-6]	10.5968	10.2292	11.0772	33.6767	45.9327	41.5798	10.6344	40.3964
ENSDARG00000094990	-10.8833	-3.44405	3.96593	92.6442	6.25941e-22	1.04742e-20	6	22738048	22749767	si:dkey-91f15.1	si:dkey-91f15.1 [Source:ZFIN;Acc:ZDB-GENE-060601-4]	3.54457	5.78623	2.68305	39.9679	44.8192	45.3332	4.00462	43.3735
ENSDARG00000010619	-3.75414	-1.90848	2.99877	92.6286	6.30895e-22	1.05466e-20	20	1446501	1462565	themis	thymocyte selection associated [Source:ZFIN;Acc:ZDB-GENE-041008-160]	3.76611	5.21794	3.5263	15.8074	16.6564	14.1362	4.17012	15.5333
ENSDARG00000073891	7.86163	2.97483	3.04772	92.6204	6.33499e-22	1.05798e-20	12	3209978	3223907	gdf10b	growth differentiation factor 10b [Source:ZFIN;Acc:ZDB-GENE-120316-1]	14.1414	17.8753	17.5932	1.9561	1.99506	2.33978	16.5366	2.09698
ENSDARG00000019949	6.3385	2.66414	8.58136	92.6005	6.39903e-22	1.06724e-20	15	28732298	28736597	serpinh1b	serpin peptidase inhibitor, clade H (heat shock protein 47), member 1b [Source:ZFIN;Acc:ZDB-GENE-990415-93]	585.777	573.354	514.111	104.942	69.4559	89.594	557.747	87.9974
ENSDARG00000075024	2.22965	1.15682	5.11559	92.5993	6.40308e-22	1.06724e-20	23	44613732	44637962			42.2395	42.3635	45.3436	17.8693	21.0641	19.3032	43.3155	19.4122
ENSDARG00000078718	-4.96431	-2.31159	2.99565	92.5449	6.58144e-22	1.09589e-20	7	74698283	74710906	PLA2G3 (2 of 2)	phospholipase A2, group III [Source:HGNC Symbol;Acc:HGNC:17934]	4.35687	4.23635	2.79804	15.2787	19.7186	21.448	3.79709	18.8151
ENSDARG00000071685	8.4001	3.07041	1.08628	92.473	6.82481e-22	1.1353e-20	24	20141320	20246873	slco5a1	solute carrier organic anion transporter family, member 5A1 [Source:ZFIN;Acc:ZDB-GENE-090316-1]	2.95381	2.47981	3.29632	0.158603	0.371174	0.487454	2.90998	0.339077
ENSDARG00000045644	25.4098	4.66732	0.452974	92.4689	6.83918e-22	1.13658e-20	25	27662305	27677618	CA12	carbonic anhydrase XII [Source:HGNC Symbol;Acc:HGNC:1371]	2.99073	3.97803	2.2231	0.105735	0.185587	0.0487454	3.06396	0.113356
ENSDARG00000035770	2.53727	1.34328	5.27734	92.4328	6.96506e-22	1.15636e-20	6	55261894	55289106	ube2c	ubiquitin-conjugating enzyme E2C [Source:ZFIN;Acc:ZDB-GENE-051030-48]	53.7593	48.9763	45.7269	20.6184	19.5794	18.3283	49.4875	19.5087
ENSDARG00000041505	-2.38047	-1.25124	9.36515	92.3717	7.18331e-22	1.19143e-20	9	26364250	26379928	itm2bb	integral membrane protein 2Bb [Source:ZFIN;Acc:ZDB-GENE-040426-2139]	419.035	454.633	380.955	1016.59	1023.88	945.904	418.207	995.459
ENSDARG00000001414	-2.52911	-1.33863	4.50899	92.335	7.31801e-22	1.21259e-20	18	23154438	23236812	mctp2a	multiple C2 domains, transmembrane 2a [Source:ZFIN;Acc:ZDB-GENE-040724-63]	14.1414	15.7572	11.0005	30.1874	38.5557	34.3168	13.633	34.3533
ENSDARG00000060394	4.07359	2.0263	2.71265	92.2606	7.59821e-22	1.25778e-20	23	32139929	32151868			10.2645	8.21438	9.08405	1.7975	2.36623	2.58351	9.18764	2.24908
ENSDARG00000078391	2.64832	1.40508	4.7003	92.2289	7.72086e-22	1.27684e-20	17	23041852	23051380	fam98a	family with sequence similarity 98, member A [Source:ZFIN;Acc:ZDB-GENE-091202-6]	34.4857	32.1859	39.4025	12.2124	12.1095	15.7448	35.3581	13.3556
ENSDARG00000038858	-2.3297	-1.22014	4.45381	92.1594	7.99677e-22	1.32118e-20	14	49134990	49148620	setd7	SET domain containing (lysine methyltransferase) 7 [Source:ZFIN;Acc:ZDB-GENE-040718-156]	14.1414	15.8088	14.4118	36.0557	34.0552	33.0981	14.7873	34.403
ENSDARG00000055659	5.15482	2.36592	1.89498	92.122	8.14941e-22	1.34509e-20	9	35120018	35133680	gpr161	G protein-coupled receptor 161 [Source:ZFIN;Acc:ZDB-GENE-030616-58]	5.8707	6.19954	5.48109	1.00448	1.3919	0.974908	5.85044	1.12376
ENSDARG00000035103	2.31061	1.20827	4.00119	92.0717	8.3592e-22	1.37725e-20	6	59516590	59551292	caskb	calcium/calmodulin-dependent serine protein kinase b [Source:ZFIN;Acc:ZDB-GENE-030131-4473]	20.492	20.0968	22.576	8.61742	9.97529	8.72543	21.0549	9.10605
ENSDARG00000057006	-2.6019	-1.37957	4.07181	92.0714	8.36048e-22	1.37725e-20	13	12534023	12536377	C13H4orf32	chromosome 4 open reading frame 32 [Source:HGNC Symbol;Acc:HGNC:26813]	9.71065	11.3658	8.01083	28.1256	23.4303	23.8365	9.69576	25.1308
ENSDARG00000011956	2.97593	1.57334	5.49436	92.0326	8.52602e-22	1.40315e-20	3	34755372	34766717	dlx4a	distal-less homeobox gene 4a [Source:ZFIN;Acc:ZDB-GENE-980526-73]	58.7808	67.3683	63.895	14.9615	21.9456	26.8587	63.348	21.2553
ENSDARG00000052348	2.54567	1.34805	6.49775	92.0136	8.60836e-22	1.41533e-20	1	53288130	53316645	smarca5	SWI/SNF related, matrix associated, actin dependent regulator of chromatin, subfamily a, member 5 [Source:ZFIN;Acc:ZDB-GENE-021125-1]	126.608	103.997	142.087	47.1579	46.1647	53.1325	124.231	48.8184
ENSDARG00000037238	2.18506	1.12767	5.53185	92.0034	8.65279e-22	1.42125e-20	14	27476298	27507294	smad5	MAD homolog 5 (Drosophila) [Source:ZFIN;Acc:ZDB-GENE-990603-9]	60.6269	49.7513	63.665	27.2797	24.2655	28.2236	58.0144	26.5896
ENSDARG00000030759	5.33775	2.41623	2.69996	91.7812	9.68103e-22	1.58861e-20	1	20696018	20716785	melk	maternal embryonic leucine zipper kinase [Source:ZFIN;Acc:ZDB-GENE-990603-5]	10.3383	7.0778	8.93073	2.06184	1.53109	1.36487	8.78229	1.6526
ENSDARG00000035506	-2.86107	-1.51656	6.88668	91.6843	1.01667e-21	1.6667e-20	5	31210293	31225928	entpd2a.1	ectonucleoside triphosphate diphosphohydrolase 2a, tandem duplicate 1 [Source:ZFIN;Acc:ZDB-GENE-040724-187]	57.23	53.3677	66.0798	185.512	158.398	161.835	58.8925	168.582
ENSDARG00000045705	3.79414	1.92377	2.75844	91.6723	1.02286e-21	1.67522e-20	4	8672141	8674111	meig1	meiosis expressed gene 1 homolog [Source:ZFIN;Acc:ZDB-GENE-050320-33]	9.82141	9.60928	9.16071	2.43191	2.55182	2.53476	9.53047	2.50616
ENSDARG00000069752	2.59276	1.37449	7.95797	91.6373	1.04112e-21	1.70327e-20	13	15636050	15656647	ckba	creatine kinase, brain a [Source:ZFIN;Acc:ZDB-GENE-060929-902]	269.166	267.768	254.852	102.88	103.001	99.4893	263.929	101.79
ENSDARG00000017681	7.4105	2.88957	1.56387	91.6356	1.042e-21	1.70327e-20	8	30590279	30612509	mapk4	mitogen-activated protein kinase 4 [Source:ZFIN;Acc:ZDB-GENE-040426-2835]	4.46764	2.73813	4.10124	0.528676	0.510364	0.487454	3.769	0.508831
ENSDARG00000007315	2.76302	1.46625	3.51815	91.5826	1.07032e-21	1.74789e-20	4	15925906	15944520	tmpoa	thymopoietin a [Source:ZFIN;Acc:ZDB-GENE-030131-6003]	14.1044	15.4472	16.4049	4.81095	6.54194	5.21576	15.3189	5.52288
ENSDARG00000090275	-23.0711	-4.52802	-0.197114	91.5785	1.07254e-21	1.74982e-20	7	58598982	58623743	CDHR5 (2 of 2)	cadherin-related family member 5 [Source:HGNC Symbol;Acc:HGNC:7521]	0.110768	0.103326	0.0766586	1.69176	2.45903	2.87598	0.0969174	2.34226
ENSDARG00000021082	3.66961	1.87563	4.4781	91.5692	1.07757e-21	1.75633e-20	10	5097525	5139190	sec31a	sec31 homolog A (S. cerevisiae) [Source:ZFIN;Acc:ZDB-GENE-020919-2]	33.415	28.0529	36.9495	8.14161	9.65052	9.0179	32.8058	8.93668
ENSDARG00000030289	4.70648	2.23465	5.17557	91.4749	1.13017e-21	1.8403e-20	1	51614688	51667364	jag1a	jagged 1a [Source:ZFIN;Acc:ZDB-GENE-011128-2]	36.1472	33.1675	55.6542	7.82441	9.74331	8.96915	41.6563	8.84562
ENSDARG00000093972	-3.34894	-1.7437	3.60873	91.4323	1.15474e-21	1.87851e-20	20	26950288	26959298	ftr79	finTRIM family, member 79 [Source:ZFIN;Acc:ZDB-GENE-060126-4]	5.64916	7.0778	4.52286	20.9884	20.6929	15.7448	5.74994	19.142
ENSDARG00000045442	23.9598	4.58255	0.99227	91.4089	1.1685e-21	1.89907e-20	24	4835111	4845460	cpb1	carboxypeptidase B1 (tissue) [Source:ZFIN;Acc:ZDB-GENE-030131-1132]	3.4338	2.37649	3.90959	0.0528676	0.231984	0.0974908	3.23996	0.127447
ENSDARG00000071863	3.53869	1.82322	4.29567	91.3912	1.17898e-21	1.91426e-20	24	1125152	1163974	itgb1a	integrin, beta 1a [Source:ZFIN;Acc:ZDB-GENE-060803-2]	25.1443	27.123	33.0782	6.71419	9.55772	7.79926	28.4485	8.02372
ENSDARG00000053362	5.88378	2.55674	5.156	91.2209	1.28494e-21	2.08397e-20	7	32766650	32774726	cilp	cartilage intermediate layer protein, nucleotide pyrophosphohydrolase [Source:ZFIN;Acc:ZDB-GENE-050208-76]	32.898	39.6254	35.378	2.53765	8.21222	7.50679	35.9671	6.08555
ENSDARG00000062997	3.85708	1.94751	3.16054	91.2194	1.28596e-21	2.08397e-20	22	10787131	10798370	hyal2	hyaluronoglucosaminidase 2 [Source:ZFIN;Acc:ZDB-GENE-050208-414]	13.7352	15.6538	16.3666	3.01345	4.36129	4.43583	15.2519	3.93686
ENSDARG00000061260	7.89841	2.98156	2.43397	90.9791	1.452e-21	2.35079e-20	11	35900033	35916245	BX005001.1	Uncharacterized protein [Source:UniProtKB/TrEMBL;Acc:E7EXX6]	7.79067	10.8492	10.004	1.53316	1.11352	0.974908	9.54794	1.2072
ENSDARG00000059308	3.08822	1.62678	4.84352	90.9666	1.46119e-21	2.36342e-20	25	3397835	3403479	golt1bb	golgi transport 1Bb [Source:ZFIN;Acc:ZDB-GENE-050913-94]	39.1749	37.6105	42.0089	11.2608	12.8519	14.3311	39.5981	12.8146
ENSDARG00000061682	3.09547	1.63016	3.66961	90.9605	1.46566e-21	2.36839e-20	17	20813951	20879413	bicc1a	bicaudal C homolog 1a (Drosophila) [Source:ZFIN;Acc:ZDB-GENE-101223-3]	14.8429	18.392	16.9416	5.3925	5.79959	4.97203	16.7255	5.38804
ENSDARG00000069920	-2.34861	-1.2318	6.45398	90.6498	1.71493e-21	2.76854e-20	9	22269034	22271590	cox17	COX17 cytochrome c oxidase assembly homolog (S. cerevisiae) [Source:ZFIN;Acc:ZDB-GENE-040912-91]	62.7684	72.6379	59.4104	130.953	167.075	159.154	64.9389	152.394
ENSDARG00000063626	-2.88031	-1.52622	7.16914	90.6387	1.72456e-21	2.78144e-20	13	174494	184799	ddx21	DEAD (Asp-Glu-Ala-Asp) box polypeptide 21 [Source:ZFIN;Acc:ZDB-GENE-031113-10]	76.7621	81.4206	89.7673	265.554	251.656	197.029	82.65	238.08
ENSDARG00000090030	-3.48412	-1.80079	4.67643	90.5978	1.7606e-21	2.83687e-20	14	37863716	37873269	CABZ01075273.1	Uncharacterized protein [Source:UniProtKB/TrEMBL;Acc:E7F4F3]	14.3998	11.9341	10.9239	48.2681	36.143	45.5769	12.4193	43.3294
ENSDARG00000036190	2.2376	1.16195	5.24319	90.5874	1.76981e-21	2.84901e-20	19	21275534	21279207	txnl4a	thioredoxin-like 4A [Source:ZFIN;Acc:ZDB-GENE-041010-25]	52.8732	52.851	44.8836	20.8298	21.8529	24.5677	50.2026	22.4168
ENSDARG00000017744	2.90328	1.53769	5.63576	90.5608	1.79376e-21	2.88483e-20	1	18277015	18304105	smc2	structural maintenance of chromosomes 2 [Source:ZFIN;Acc:ZDB-GENE-030131-105]	61.8085	56.6741	65.5431	23.4203	18.4195	21.5942	61.3419	21.1447
ENSDARG00000021787	-6.07021	-2.60175	7.87409	90.5405	1.81231e-21	2.91189e-20	16	21497823	21525694	abcb5	ATP-binding cassette, sub-family B (MDR/TAP), member 5 [Source:ZFIN;Acc:ZDB-GENE-030131-6414]	108.331	148.479	125.95	627.168	878.707	817.314	127.587	774.397
ENSDARG00000090819	10.2505	3.35763	1.96831	90.467	1.8809e-21	3.01924e-20	12	76856	77855	CABZ01102040.1	Uncharacterized protein [Source:UniProtKB/TrEMBL;Acc:E7EYL7]	5.50147	5.63124	8.6241	0.475808	0.556761	0.877417	6.5856	0.636662
ENSDARG00000025914	-20.127	-4.33106	1.28532	90.3975	1.94808e-21	3.12412e-20	8	17588977	17597037	si:dkey-190g11.3	si:dkey-190g11.3 [Source:ZFIN;Acc:ZDB-GENE-081104-341]	0.110768	0.568291	0.229976	6.87279	6.21716	4.43583	0.303011	5.84193
ENSDARG00000038424	-20.2197	-4.33769	4.70826	90.391	1.95457e-21	3.13157e-20	16	18720425	18754319	C4B	complement component 4B (Chido blood group) [Source:HGNC Symbol;Acc:HGNC:1324]	2.25228	5.42459	4.06291	85.064	61.8004	89.8865	3.91326	78.917
ENSDARG00000010059	-2.3116	-1.20889	5.27393	90.3798	1.96567e-21	3.14637e-20	20	38406775	38474612	itpkb	inositol-trisphosphate 3-kinase B [Source:ZFIN;Acc:ZDB-GENE-041014-166]	25.8089	24.4882	21.2344	67.6705	48.4382	49.3303	23.8438	55.1463
ENSDARG00000086616	-5.03181	-2.33108	1.94186	90.3523	1.99318e-21	3.18739e-20	16	10036572	10039654	CABZ01093075.1	Uncharacterized protein [Source:UniProtKB/TrEMBL;Acc:E7FFF2]	1.66152	1.49822	1.68649	7.18999	8.02663	9.31037	1.61541	8.17567
ENSDARG00000045518	3.03457	1.60149	3.68081	90.1671	2.18873e-21	3.49682e-20	4	24336375	24358588	tmem110l	transmembrane protein 110, like [Source:ZFIN;Acc:ZDB-GENE-040426-912]	15.6921	20.3551	14.7568	6.55558	5.47481	4.67956	16.9347	5.56998
ENSDARG00000027199	2.3765	1.24884	5.48818	90.1207	2.24068e-21	3.57644e-20	1	35605159	35637057	smad1	MAD homolog 1 (Drosophila) [Source:ZFIN;Acc:ZDB-GENE-991119-8]	59.5931	45.7216	56.6891	23.6847	21.7137	22.8616	54.0012	22.7533
ENSDARG00000061717	-4.03059	-2.01099	2.40273	90.075	2.29305e-21	3.65659e-20	9	5445386	5453999	CABZ01075242.1	Uncharacterized protein [Source:UniProtKB/TrEMBL;Acc:E7F4K6]	2.69535	3.77138	1.83981	10.6264	12.2951	10.0903	2.76885	11.0039
ENSDARG00000023963	3.8502	1.94493	7.98438	90.058	2.3128e-21	3.68462e-20	22	15724318	15748689	tpm4a	tropomyosin 4a [Source:ZFIN;Acc:ZDB-GENE-040426-2185]	366.383	359.315	383.408	61.9608	124.482	101.537	369.702	95.9933
ENSDARG00000014147	2.95028	1.56085	4.38868	90.0246	2.35222e-21	3.7439e-20	3	56617061	56636704	axin2	axin 2 (conductin, axil) [Source:ZFIN;Acc:ZDB-GENE-000403-2]	24.8489	22.8866	28.402	8.98749	6.72752	10.139	25.3792	8.61802
ENSDARG00000076685	3.59901	1.8476	5.34183	89.9518	2.44039e-21	3.88059e-20	16	33823046	33829463	wisp1b	WNT1 inducible signaling pathway protein 1b [Source:ZFIN;Acc:ZDB-GENE-080220-16]	57.267	71.6563	63.6267	15.173	18.1411	20.1318	64.1833	17.8153
ENSDARG00000073786	-2.87496	-1.52354	4.41398	89.8833	2.52625e-21	4.01335e-20	24	17462107	17464413	cmbl	carboxymethylenebutenolidase-like (Pseudomonas) [Source:ZFIN;Acc:ZDB-GENE-071004-21]	10.966	14.3106	11.1922	31.8263	31.9209	40.7511	12.1563	34.8328
ENSDARG00000003189	2.68124	1.4229	6.94586	89.8701	2.54327e-21	4.03661e-20	22	40616328	40701704	psmd1	proteasome (prosome, macropain) 26S subunit, non-ATPase, 1 [Source:ZFIN;Acc:ZDB-GENE-040426-810]	151.05	129.002	162.9	66.2431	50.9436	48.1117	147.651	55.0995
ENSDARG00000094466	6.75248	2.75542	2.98272	89.8023	2.63184e-21	4.17328e-20	9	7719652	7725518			9.59988	8.31771	12.1504	1.11022	1.99506	1.31613	10.0227	1.4738
ENSDARG00000077822	3.38422	1.75882	3.62206	89.6567	2.83292e-21	4.48793e-20	14	23112510	23116586	PMF1	polyamine-modulated factor 1 [Source:HGNC Symbol;Acc:HGNC:9112]	15.4337	15.9638	13.9519	4.75808	4.96445	3.6559	15.1164	4.45948
ENSDARG00000034541	-2.30218	-1.203	6.28534	89.5007	3.06536e-21	4.85162e-20	16	42171681	42272179	tgfbr2	transforming growth factor, beta receptor II [Source:ZFIN;Acc:ZDB-GENE-980526-375]	54.2024	56.6224	57.609	125.032	145.5	117.184	56.1446	129.239
ENSDARG00000051809	-2.47521	-1.30755	5.7574	89.4294	3.17784e-21	5.02496e-20	7	76672479	76689219	btr12	bloodthirsty-related gene family, member 12 [Source:ZFIN;Acc:ZDB-GENE-060929-548]	29.7227	34.2008	30.6635	79.5129	91.1231	63.2715	31.529	77.9692
ENSDARG00000013489	-2.69873	-1.43228	7.61538	89.3855	3.24914e-21	5.13292e-20	15	6532402	6546523	gltscr2	glioma tumor suppressor candidate region gene 2 [Source:ZFIN;Acc:ZDB-GENE-051120-21]	119.002	133.083	116.943	368.54	333.685	293.545	123.009	331.923
ENSDARG00000013153	-5.23903	-2.3893	4.25233	89.3072	3.38034e-21	5.3352e-20	16	33178778	33207488	dennd3b	DENN/MADD domain containing 3b [Source:ZFIN;Acc:ZDB-GENE-091230-7]	6.35069	6.87115	4.33121	33.4652	35.2615	23.0566	5.85102	30.5944
ENSDARG00000037804	2.81868	1.49502	5.18903	89.2776	3.43126e-21	5.41054e-20	23	5806309	5809109	phlda3	pleckstrin homology-like domain, family A, member 3 [Source:ZFIN;Acc:ZDB-GENE-030616-267]	53.7593	65.9734	50.4031	14.1685	23.4767	22.5691	56.7119	20.0715
ENSDARG00000069620	-4.25481	-2.0891	4.65164	89.2668	3.44996e-21	5.43496e-20	24	16208209	16354820	BX323882.1	Uncharacterized protein [Source:UniProtKB/TrEMBL;Acc:E7F8N4]	9.67372	12.4507	5.82606	42.1884	42.9634	33.2931	9.31684	39.4816
ENSDARG00000007009	3.23215	1.69249	3.16195	89.2411	3.49511e-21	5.50099e-20	16	22989184	22991808	hoxa11b	homeo box A11b [Source:ZFIN;Acc:ZDB-GENE-990415-4]	13.2921	13.7423	10.9239	4.22941	4.12931	3.36343	12.6528	3.90738
ENSDARG00000033307	3.83941	1.94089	6.27733	89.2327	3.51001e-21	5.51931e-20	25	24762703	24770209	igf2b	insulin-like growth factor 2b [Source:ZFIN;Acc:ZDB-GENE-030131-2935]	116.675	106.27	103.949	23.3146	35.3543	26.42	108.965	28.363
ENSDARG00000020289	6.49797	2.69999	1.65189	89.1371	3.68369e-21	5.78705e-20	2	16918145	16936147	pif1	PIF1 5'-to-3' DNA helicase homolog (S. cerevisiae) [Source:ZFIN;Acc:ZDB-GENE-030131-4928]	5.3907	4.18469	5.0978	0.422941	0.927934	0.877417	4.89106	0.742764
ENSDARG00000045219	19.2793	4.26898	1.57654	89.1328	3.69178e-21	5.79439e-20	12	7149323	7151441	dkk1b	dickkopf 1b [Source:ZFIN;Acc:ZDB-GENE-990708-5]	10.8183	8.62769	7.0526	1.11022	0.0927934	0.194982	8.83287	0.465998
ENSDARG00000008491	-2.03559	-1.02545	5.87306	88.9111	4.12958e-21	6.4719e-20	7	31515312	31525372	RDH13 (1 of 3)	retinol dehydrogenase 13 (all-trans/9-cis) [Source:HGNC Symbol;Acc:HGNC:19978]	45.2302	49.6479	44.462	88.1832	96.598	98.6119	46.4467	94.4644
ENSDARG00000069540	-4.88914	-2.28958	4.28882	88.9104	4.13108e-21	6.4719e-20	18	6985452	7002587	si:dkey-30c15.2	si:dkey-30c15.2 [Source:ZFIN;Acc:ZDB-GENE-060503-543]	7.71683	10.5392	7.24424	38.5934	45.2832	40.4587	8.50009	41.4451
ENSDARG00000061804	3.53952	1.82355	3.00682	88.8426	4.27519e-21	6.69149e-20	19	32141804	32208780	si:ch211-194e15.5	si:ch211-194e15.5 [Source:ZFIN;Acc:ZDB-GENE-060503-393]	13.846	10.4875	12.572	3.43639	2.96939	4.04587	12.3018	3.48388
ENSDARG00000014496	-8.55927	-3.09749	1.75382	88.8132	4.3391e-21	6.78525e-20	16	14044291	14069829	trpv6	transient receptor potential cation channel, subfamily V, member 6 [Source:ZFIN;Acc:ZDB-GENE-040624-12]	0.812297	0.826605	0.689928	5.23389	7.28428	7.45805	0.776277	6.65874
ENSDARG00000006859	2.96642	1.56872	3.14153	88.8045	4.35826e-21	6.80893e-20	19	44620667	44634278	nkain1	Na+/K+ transporting ATPase interacting 1 [Source:ZFIN;Acc:ZDB-GENE-040426-1472]	11.2614	11.2108	12.572	3.11919	4.40769	4.24085	11.6814	3.92258
ENSDARG00000061468	3.55382	1.82937	3.77707	88.7684	4.43845e-21	6.92783e-20	5	29904204	29915494	ncaph	non-SMC condensin I complex, subunit H [Source:ZFIN;Acc:ZDB-GENE-070112-652]	17.169	16.8937	18.0914	4.33514	5.24283	5.06952	17.3847	4.8825
ENSDARG00000094088	-3.41639	-1.77247	3.82034	88.7595	4.45844e-21	6.95263e-20	8	14602845	14608837	si:ch211-229n2.7	si:ch211-229n2.7 [Source:ZFIN;Acc:ZDB-GENE-030131-8579]	7.19991	9.91926	6.55431	22.2573	31.6426	26.5175	7.89116	26.8058
ENSDARG00000032601	-2.79304	-1.48183	6.21568	88.7482	4.48414e-21	6.98628e-20	13	34542671	34788678	macrod2	MACRO domain containing 2 [Source:ZFIN;Acc:ZDB-GENE-040426-1490]	36.258	46.0315	35.6463	110.758	103.604	114.698	39.3119	109.686
ENSDARG00000058775	-5.46063	-2.44907	2.12913	88.7217	4.54457e-21	7.07392e-20	17	6095636	6112613	SLC22A3	solute carrier family 22 (organic cation transporter), member 3 [Source:HGNC Symbol;Acc:HGNC:10967]	1.84613	1.96319	1.60983	9.19896	12.2023	8.14048	1.80638	9.84726
ENSDARG00000060115	7.77073	2.95805	3.26271	88.7185	4.55189e-21	7.07881e-20	6	43007816	43023475	lrrn1	leucine rich repeat neuronal 1 [Source:ZFIN;Acc:ZDB-GENE-071126-1]	13.0337	7.0778	11.7288	0.845882	1.85587	1.36487	10.6134	1.35554
ENSDARG00000025302	3.21028	1.6827	3.44685	88.7057	4.58141e-21	7.11819e-20	15	17073714	17099596	dixdc1a	DIX domain containing 1a [Source:ZFIN;Acc:ZDB-GENE-030721-2]	14.806	19.1669	15.0634	4.44088	4.91805	5.84945	16.3454	5.06946
ENSDARG00000040930	-2.78398	-1.47715	4.82282	88.6897	4.61855e-21	7.16933e-20	16	16883160	16970926	deptor	DEP domain containing MTOR-interacting protein [Source:ZFIN;Acc:ZDB-GENE-061013-453]	16.7259	18.3403	22.5376	45.1489	59.2486	56.0085	19.2013	53.4687
ENSDARG00000044541	5.34217	2.41742	1.93771	88.6693	4.66642e-21	7.237e-20	21	26390670	26405231	ppp1r14ba	protein phosphatase 1, regulatory (inhibitor) subunit 14Ba [Source:ZFIN;Acc:ZDB-GENE-060825-331]	6.16608	5.63124	5.82606	0.951617	1.25271	1.0724	5.87446	1.09224
ENSDARG00000058690	-2.38796	-1.25578	4.96774	88.6429	4.72931e-21	7.32783e-20	19	8259477	8302592	cgnb	cingulin b [Source:ZFIN;Acc:ZDB-GENE-050208-72]	19.6059	18.7019	19.2796	40.9195	48.6238	48.0142	19.1958	45.8525
ENSDARG00000011973	2.75976	1.46454	3.52499	88.5333	4.99868e-21	7.73814e-20	6	34964321	34977635	slc35d1a	solute carrier family 35 (UDP-glucuronic acid/UDP-N-acetylgalactosamine dual transporter), member D1a [Source:ZFIN;Acc:ZDB-GENE-040826-5]	16.5413	18.4953	16.175	4.75808	6.54194	7.16557	17.0705	6.1552
ENSDARG00000077303	-2.93983	-1.55573	8.15443	88.4556	5.19887e-21	8.0407e-20	6	18728661	18736315	zgc:174863	zgc:174863 [Source:ZFIN;Acc:ZDB-GENE-080204-87]	141.377	181.181	111.883	461.587	419.751	395.374	144.814	425.571
ENSDARG00000061436	3.05571	1.61151	8.38935	88.417	5.30135e-21	8.19172e-20	11	34757618	34796579	col6a2	collagen, type VI, alpha 2 [Source:ZFIN;Acc:ZDB-GENE-070501-7]	420.216	485.424	546.308	140.734	178.535	155.839	483.983	158.369
ENSDARG00000071238	-3.88747	-1.95883	3.97749	88.3758	5.41281e-21	8.35634e-20	23	6967960	6977453	ftr58	finTRIM family, member 58 [Source:ZFIN;Acc:ZDB-GENE-080219-44]	6.12915	6.35452	4.29288	28.1256	18.1411	18.8645	5.59219	21.7104
ENSDARG00000051761	-2.32086	-1.21466	5.26266	88.3697	5.42951e-21	8.37448e-20	25	38250200	38255612	trim44	tripartite motif-containing 44 [Source:ZFIN;Acc:ZDB-GENE-050522-37]	24.5166	23.8682	19.7396	60.0576	54.2378	43.7734	22.7081	52.6896
ENSDARG00000011597	2.38797	1.25579	5.36494	88.2624	5.73227e-21	8.83342e-20	3	14999022	15030283	atxn2l	ataxin 2-like [Source:ZFIN;Acc:ZDB-GENE-030131-3246]	55.5316	50.4229	62.2851	23.6318	22.688	24.1777	56.0799	23.4992
ENSDARG00000074186	6.48472	2.69705	2.3787	88.2519	5.76268e-21	8.87223e-20	18	6355779	6371778	pak1	p21/Cdc42/Rac1-activated kinase 1 [Source:ZFIN;Acc:ZDB-GENE-030826-29]	7.12606	5.11462	8.50911	1.16309	1.15992	0.877417	6.9166	1.06681
ENSDARG00000054058	-2.82299	-1.49722	7.20501	88.1883	5.95101e-21	9.15386e-20	6	40700381	40702677	h1fx	H1 histone family, member X [Source:ZFIN;Acc:ZDB-GENE-030131-1228]	60.4054	62.3053	73.1323	230.609	163.966	158.471	65.281	184.349
ENSDARG00000076317	3.80556	1.92811	3.58216	88.1275	6.13699e-21	9.42767e-20	23	45458818	45494172	PLOD3 (2 of 2)	procollagen-lysine, 2-oxoglutarate 5-dioxygenase 3 [Source:HGNC Symbol;Acc:HGNC:9083]	16.2459	13.5357	16.6349	2.85485	5.10364	4.1921	15.4722	4.0502
ENSDARG00000000212	-3.21122	-1.68312	10.8887	88.1264	6.14014e-21	9.42767e-20	22	11866190	11869256	zgc:92061	zgc:92061 [Source:ZFIN;Acc:ZDB-GENE-040718-78]	1023.86	1006.18	1105.8	2811.23	3650.4	3608.33	1045.28	3356.65
ENSDARG00000043198	-2.6903	-1.42777	6.40927	88.1166	6.17078e-21	9.46615e-20	22	6317314	6328997	si:rp71-1i20.2	si:rp71-1i20.2 [Source:ZFIN;Acc:ZDB-GENE-040724-207]	48.5163	56.1058	37.3328	128.151	121.142	132.246	47.3183	127.18
ENSDARG00000020204	-3.02263	-1.5958	3.61903	88.0963	6.2343e-21	9.55494e-20	5	12816213	12897784	nf2a	neurofibromin 2a (merlin) [Source:ZFIN;Acc:ZDB-GENE-080722-7]	7.05222	8.31771	6.401	18.8209	24.8686	21.8379	7.25697	21.8425
ENSDARG00000046019	14.3449	3.84246	0.359927	88.093	6.24467e-21	9.56218e-20	23	2520268	2527047	snai1b	snail homolog 1b (Drosophila) [Source:ZFIN;Acc:ZDB-GENE-980526-514]	1.99382	2.58314	2.72138	0.158603	0.13919	0.194982	2.43278	0.164258
ENSDARG00000009693	2.7094	1.43798	3.69296	88.0677	6.32526e-21	9.67685e-20	3	39965137	40049531	llgl1	lethal giant larvae homolog 1 (Drosophila) [Source:ZFIN;Acc:ZDB-GENE-060825-69]	16.4306	16.5321	18.8964	6.34411	6.12437	6.67812	17.2863	6.3822
ENSDARG00000079808	-2.98938	-1.57985	3.10984	87.9576	6.68722e-21	1.02214e-19	3	55354022	55375866	si:ch73-208g10.1	si:ch73-208g10.1 [Source:ZFIN;Acc:ZDB-GENE-040108-6]	5.3907	5.8379	4.4462	15.7545	15.4965	15.4523	5.22493	15.5678
ENSDARG00000086805	-2.37717	-1.24924	4.86208	87.8338	7.11925e-21	1.08719e-19	24	33620073	33657785	ccdc129	coiled-coil domain containing 129 [Source:ZFIN;Acc:ZDB-GENE-091204-197]	15.6183	16.5321	13.2619	40.1265	30.7146	36.9978	15.1374	35.9463
ENSDARG00000087910	3.98158	1.99334	2.78982	87.6828	7.68414e-21	1.1724e-19	10	407728	422464	DACT3 (1 of 2)	dishevelled-binding antagonist of beta-catenin 3 [Source:HGNC Symbol;Acc:HGNC:30745]	8.01221	8.36937	11.6904	1.74463	2.7838	2.48602	9.35734	2.33815
ENSDARG00000041339	-2.50717	-1.32606	4.79677	87.6202	7.93116e-21	1.209e-19	9	48849051	48881933	zgc:92380	zgc:92380 [Source:ZFIN;Acc:ZDB-GENE-040801-221]	18.2028	20.2002	15.485	41.2896	44.2161	49.3303	17.9627	44.9453
ENSDARG00000094543	-3.36769	-1.75176	4.07299	87.6141	7.95538e-21	1.21161e-19	1	40383064	40384231	sod3b	superoxide dismutase 3, extracellular b [Source:ZFIN;Acc:ZDB-GENE-030131-8743]	9.67372	15.3955	9.77398	33.3066	46.7215	36.7053	11.6144	38.9111
ENSDARG00000022633	6.25249	2.64443	1.11118	87.5944	8.03514e-21	1.22265e-19	7	65536892	65546460	PTPLA	protein tyrosine phosphatase-like (proline instead of catalytic arginine), member A [Source:HGNC Symbol;Acc:HGNC:9639]	2.91689	4.13302	3.25799	0.422941	0.695951	0.487454	3.43597	0.535448
ENSDARG00000076005	3.98453	1.99441	3.34892	87.4942	8.45293e-21	1.28507e-19	24	938897	958561			14.9537	12.3474	16.8649	3.43639	4.08291	3.55841	14.722	3.69257
ENSDARG00000042624	6.30034	2.65543	1.59333	87.3997	8.86658e-21	1.34675e-19	18	6588218	6625532	pak1	p21/Cdc42/Rac1-activated kinase 1 [Source:ZFIN;Acc:ZDB-GENE-030826-29]	4.2461	3.6164	5.13613	0.317206	0.695951	1.02365	4.33287	0.678937
ENSDARG00000069066	2.24087	1.16406	6.35536	87.294	9.35324e-21	1.4194e-19	15	29507927	29518736	nufip2	nuclear fragile X mental retardation protein interacting protein 2 [Source:ZFIN;Acc:ZDB-GENE-041111-7]	108.405	100.587	104.601	41.4482	42.9634	55.521	104.531	46.6442
ENSDARG00000068572	3.63593	1.86232	3.80148	87.2601	9.51464e-21	1.4426e-19	8	27776556	27814722	slc16a1	solute carrier family 16 (monocarboxylic acid transporters), member 1 [Source:ZFIN;Acc:ZDB-GENE-030515-5]	22.0428	16.4288	19.8546	7.03139	4.68607	4.38709	19.4421	5.36818
ENSDARG00000089413	-2.13786	-1.09617	6.74237	87.2332	9.64487e-21	1.46104e-19	16	8016932	8063371	mbpb	myelin basic protein b [Source:ZFIN;Acc:ZDB-GENE-030429-21]	73.5868	78.8891	72.4424	148.294	165.08	167.294	74.9728	160.222
ENSDARG00000071774	2.72487	1.44619	4.16966	87.2232	9.69393e-21	1.46716e-19	24	8139391	8157092	eef1e1	eukaryotic translation elongation factor 1 epsilon 1 [Source:ZFIN;Acc:ZDB-GENE-030131-4949]	25.4397	24.9015	23.0743	8.03588	8.39781	10.4803	24.4718	8.97131
ENSDARG00000005943	-3.84145	-1.94165	4.33769	87.1341	1.01408e-20	1.53343e-19	5	28574611	28594923	htra4	HtrA serine peptidase 4 [Source:ZFIN;Acc:ZDB-GENE-131120-192]	11.0399	11.9858	10.1189	41.2367	46.3039	39.6787	11.0482	42.4065
ENSDARG00000086222	65.3197	6.02945	-0.0470004	87.0893	1.03729e-20	1.56713e-19	7	27264108	27273776	NAT16	N-acetyltransferase 16 (GCN5-related, putative) [Source:HGNC Symbol;Acc:HGNC:22030]	1.55075	1.18824	1.49484	0	0	0.0487454	1.41128	0.0162485
ENSDARG00000057652	-2.52395	-1.33569	4.61222	87.0717	1.04659e-20	1.57977e-19	16	15351114	15364896	dbpb	D site of albumin promoter (albumin D-box) binding protein b [Source:ZFIN;Acc:ZDB-GENE-100922-6]	14.9537	18.8053	19.318	41.4482	51.1292	41.1899	17.6923	44.5891
ENSDARG00000062349	-3.17229	-1.66553	2.46463	87.0561	1.05485e-20	1.59081e-19	9	26958298	27027194	arhgap15	Rho GTPase activating protein 15 [Source:ZFIN;Acc:ZDB-GENE-070912-314]	3.06458	3.6164	2.60639	9.4633	9.78971	9.99281	3.09579	9.7486
ENSDARG00000011583	-3.55521	-1.82994	4.15954	86.9705	1.10153e-20	1.65974e-19	18	14692588	14715764	cry1b	cryptochrome 1b [Source:ZFIN;Acc:ZDB-GENE-010426-3]	12.0737	11.8308	12.9936	36.0028	55.3049	39.9225	12.2994	43.7434
ENSDARG00000031763	2.51579	1.33101	4.34188	86.9657	1.10422e-20	1.66232e-19	18	19428986	19479772	smad6b	SMAD family member 6b [Source:ZFIN;Acc:ZDB-GENE-050419-198]	27.692	25.4698	31.1617	9.56904	11.5528	12.3813	28.1078	11.1677
ENSDARG00000096118	2.13358	1.09327	5.7949	86.9636	1.10539e-20	1.66259e-19	4	443091	444737	ost4	oligosaccharyltransferase 4 homolog (S. cerevisiae) [Source:ZFIN;Acc:ZDB-GENE-110307-1]	70.8176	76.4093	70.3343	31.8263	35.3079	34.7555	72.5204	33.9632
ENSDARG00000073974	4.01903	2.00685	2.25193	86.9503	1.1128e-20	1.67227e-19	3	53340722	53370056	colgalt1	collagen beta(1-O)galactosyltransferase 1 [Source:ZFIN;Acc:ZDB-GENE-070720-6]	8.41836	7.12947	7.66586	2.22044	1.48469	2.09605	7.73789	1.93373
ENSDARG00000078404	-2.66095	-1.41194	7.75997	86.9211	1.12938e-20	1.69566e-19	23	986670	1027231	CDH26	cadherin 26 [Source:HGNC Symbol;Acc:HGNC:15902]	138.866	131.223	141.589	370.549	371.823	353.209	137.226	365.194
ENSDARG00000070042	-2.31579	-1.21151	3.95316	86.8909	1.14675e-20	1.72023e-19	14	599032	603055	zgc:158257	zgc:158257 [Source:ZFIN;Acc:ZDB-GENE-061215-142]	10.1537	10.9008	8.39412	24.0019	23.6623	20.3268	9.81623	22.6637
ENSDARG00000074184	2.5655	1.35924	3.83515	86.8728	1.1573e-20	1.73451e-19	21	23816222	23910499	ARHGAP32	Rho GTPase activating protein 32 [Source:HGNC Symbol;Acc:HGNC:17399]	17.7229	20.6135	19.5863	6.97852	8.02663	7.50679	19.3075	7.50398
ENSDARG00000010384	-3.44476	-1.7844	2.8698	86.8092	1.19515e-20	1.78966e-19	2	48396762	48398332	lpar5a	lysophosphatidic acid receptor 5a [Source:ZFIN;Acc:ZDB-GENE-030131-1193]	3.95072	5.06295	4.36954	12.3182	18.1411	15.4035	4.46107	15.2876
ENSDARG00000091016	-2.67902	-1.4217	4.62415	86.7887	1.20759e-20	1.8067e-19	16	58344912	58350917	PHLDB3	pleckstrin homology-like domain, family B, member 3 [Source:HGNC Symbol;Acc:HGNC:30499]	13.4398	15.1889	14.0285	36.9016	40.9683	36.2666	14.2191	38.0455
ENSDARG00000045316	30.9758	4.95307	2.01852	86.7869	1.20869e-20	1.80675e-19	24	24728719	24771149	map7d2b	MAP7 domain containing 2b [Source:ZFIN;Acc:ZDB-GENE-091118-82]	8.75066	11.7275	10.5406	0.422941	0.41757	0.146236	10.3396	0.328916
ENSDARG00000079549	3.4997	1.80723	3.03187	86.7493	1.2319e-20	1.83982e-19	12	20333935	20347136	CDC42EP1 (2 of 2)	CDC42 effector protein (Rho GTPase binding) 1 [Source:HGNC Symbol;Acc:HGNC:17014]	11.3352	9.97092	11.5755	2.96059	2.73741	3.70465	10.9605	3.13421
ENSDARG00000007080	-2.91457	-1.54328	6.17444	86.7212	1.24951e-20	1.86447e-19	6	36160281	36170259	rhcgl1	Rhesus blood group, C glycoprotein, like 1 [Source:ZFIN;Acc:ZDB-GENE-060209-2]	32.455	37.1972	37.8694	88.7118	121.745	102.804	35.8405	104.42
ENSDARG00000004932	4.01166	2.0042	3.98562	86.6866	1.27157e-20	1.89573e-19	22	41869267	41959136	kal1b	Kallmann syndrome 1b sequence [Source:ZFIN;Acc:ZDB-GENE-000201-13]	13.6244	15.4988	12.9553	3.27779	3.61894	3.55841	14.0262	3.48505
ENSDARG00000026052	4.39621	2.13626	2.08226	86.6712	1.28149e-20	1.90883e-19	4	7182026	7194615	ccdc3	coiled-coil domain containing 3 [Source:ZFIN;Acc:ZDB-GENE-041210-326]	7.27375	6.76783	7.20591	0.740146	2.41263	1.6086	7.0825	1.58712
ENSDARG00000063545	-3.7084	-1.8908	2.70555	86.6598	1.28893e-20	1.91824e-19	18	2060719	2070819	P2RY2 (1 of 3)	purinergic receptor P2Y, G-protein coupled, 2 [Source:HGNC Symbol;Acc:HGNC:8541]	3.39688	3.97803	2.64472	13.164	10.3929	13.405	3.33988	12.3206
ENSDARG00000017369	6.28344	2.65155	3.51355	86.5981	1.32976e-20	1.97726e-19	18	8636381	8703278	sema3d	semaphorin 3d [Source:ZFIN;Acc:ZDB-GENE-990715-2]	19.3844	14.3106	18.6664	2.27331	2.96939	3.07096	17.4538	2.77122
ENSDARG00000004470	2.07943	1.05619	7.44005	86.3357	1.51845e-20	2.25585e-19	3	46800816	46833402	prkcsh	protein kinase C substrate 80K-H [Source:ZFIN;Acc:ZDB-GENE-040426-770]	209.167	201.898	207.822	102.51	95.9948	99.1481	206.295	99.2177
ENSDARG00000016871	2.15721	1.10917	7.01314	86.2816	1.56052e-20	2.31632e-19	3	35071191	35080284	smarce1	SWI/SNF related, matrix associated, actin dependent regulator of chromatin, subfamily e, member 1 [Source:ZFIN;Acc:ZDB-GENE-030131-967]	151.087	133.962	171.485	74.279	69.7343	67.7073	152.178	70.5735
ENSDARG00000040048	14.8645	3.8938	0.458024	86.2689	1.57056e-20	2.32919e-19	1	38161657	38541181	GALNTL6	polypeptide N-acetylgalactosaminyltransferase-like 6 [Source:HGNC Symbol;Acc:HGNC:33844]	2.32612	1.96319	3.18133	0.105735	0.324777	0.0487454	2.49021	0.159753
ENSDARG00000019365	-8.32222	-3.05697	3.62793	86.2481	1.5872e-20	2.35079e-19	11	11687372	11696446	zgc:110712	zgc:110712 [Source:ZFIN;Acc:ZDB-GENE-050417-50]	3.58149	5.32127	4.52286	21.4114	41.2003	48.8916	4.47521	37.1678
ENSDARG00000029406	2.86793	1.52001	3.9172	86.2472	1.5879e-20	2.35079e-19	5	32173719	32174344	h2afx	H2A histone family, member X [Source:ZFIN;Acc:ZDB-GENE-040426-987]	20.529	21.75	21.5411	7.18999	7.0987	7.9455	21.2734	7.4114
ENSDARG00000071586	3.21873	1.68649	6.49755	86.205	1.62216e-20	2.39941e-19	14	27520139	27545602	tgfbi	transforming growth factor, beta-induced [Source:ZFIN;Acc:ZDB-GENE-030131-73]	139.235	137.733	123.382	37.5889	44.5872	42.1648	133.45	41.447
ENSDARG00000054616	-2.51601	-1.33114	9.90126	86.1757	1.64636e-20	2.43308e-19	3	31072365	31077440	cldni	claudin i [Source:ZFIN;Acc:ZDB-GENE-010328-9]	626.429	699.618	600.084	1417.59	1827.52	1600.8	642.043	1615.3
ENSDARG00000079946	-13.0116	-3.70173	2.90603	86.1169	1.69605e-20	2.50433e-19	16	46192807	46205093	sqlea	squalene epoxidase a [Source:ZFIN;Acc:ZDB-GENE-071004-98]	1.43998	2.58314	1.99312	17.0762	23.1056	37.7777	2.00542	25.9865
ENSDARG00000077029	5.18654	2.37477	3.18613	86.0688	1.73783e-20	2.56379e-19	20	2639203	2669899	bub1	BUB1 mitotic checkpoint serine/threonine kinase [Source:ZFIN;Acc:ZDB-GENE-081104-75]	13.3291	11.3142	17.3632	3.17206	2.50542	2.43727	14.0021	2.70492
ENSDARG00000044642	-4.02247	-2.00808	4.41271	86.0621	1.74376e-20	2.56914e-19	21	23806973	23813231	sc5d	sterol-C5-desaturase [Source:ZFIN;Acc:ZDB-GENE-040912-56]	10.5599	11.9858	11.5371	29.4473	36.8854	70.6808	11.3609	45.6712
ENSDARG00000023369	-4.54157	-2.18319	3.65444	86.0612	1.74449e-20	2.56914e-19	25	20208576	20221327	mxd	myxovirus (influenza virus) resistance D [Source:ZFIN;Acc:ZDB-GENE-030721-8]	6.57222	8.16272	6.20935	26.9096	36.0502	31.9282	6.98143	31.6294
ENSDARG00000089418	-6.01643	-2.58891	3.68068	86.045	1.75887e-20	2.58807e-19	8	33330787	33345623	wu:fk66f10	wu:fk66f10 [Source:ZFIN;Acc:ZDB-GENE-030131-7035]	4.65225	5.21794	4.10124	24.7949	33.1737	25.9813	4.65714	27.9833
ENSDARG00000014311	3.01777	1.59348	3.44314	86.0201	1.78115e-20	2.61858e-19	25	5202451	5227221	athl1	ATH1, acid trehalase-like 1 (yeast) [Source:ZFIN;Acc:ZDB-GENE-061103-319]	13.4768	13.1223	15.5234	3.48926	4.87166	5.55697	14.0408	4.6393
ENSDARG00000009208	-2.16818	-1.11648	6.17087	86.0173	1.78371e-20	2.62008e-19	6	40454234	40475071	prkcda	protein kinase C, delta a [Source:ZFIN;Acc:ZDB-GENE-030131-6503]	50.2517	47.0131	43.1205	103.25	96.1804	104.998	46.7951	101.476
ENSDARG00000015053	7.30198	2.86829	1.29747	85.9511	1.84442e-20	2.70691e-19	4	12100394	12320337	grip1	glutamate receptor interacting protein 1 [Source:ZFIN;Acc:ZDB-GENE-041210-125]	4.20918	3.87471	4.21623	0.634411	0.649554	0.389963	4.10004	0.557976
ENSDARG00000017710	-3.33462	-1.73752	3.15683	85.9301	1.86406e-20	2.73141e-19	15	19166270	19194747	ppp1r14ab	protein phosphatase 1, regulatory (inhibitor) subunit 14Ab [Source:ZFIN;Acc:ZDB-GENE-040426-1783]	5.20609	4.95963	5.17446	13.1112	19.1618	18.9132	5.11339	17.0621
ENSDARG00000089358	-8.02806	-3.00505	2.84961	85.9298	1.86434e-20	2.73141e-19	1	52838165	52866695	CABZ01035189.1		2.21536	2.78979	1.60983	9.72764	25.0542	18.0358	2.20499	17.6059
ENSDARG00000034375	2.36148	1.23969	4.66916	85.9137	1.87965e-20	2.75147e-19	4	8173916	8244286	chst11	carbohydrate (chondroitin 4) sulfotransferase 11 [Source:ZFIN;Acc:ZDB-GENE-040315-1]	32.0488	25.7797	29.7819	12.5296	10.996	13.6487	29.2035	12.3915
ENSDARG00000005799	-2.46624	-1.30231	6.51718	85.9024	1.89037e-20	2.76476e-19	1	22071717	22082402	smim14	small integral membrane protein 14 [Source:ZFIN;Acc:ZDB-GENE-040426-22]	54.7193	55.4342	44.347	145.862	119.564	115.527	51.5002	126.984
ENSDARG00000096804	-4.28385	-2.09891	3.07765	85.8761	1.91571e-20	2.79941e-19	12	24006419	24013401	si:ch211-222b21.5	si:ch211-222b21.5 [Source:ZFIN;Acc:ZDB-GENE-130603-34]	3.35996	4.13302	3.18133	15.7017	13.919	15.9397	3.5581	15.1868
ENSDARG00000039352	4.24624	2.08619	2.26036	85.8379	1.95305e-20	2.85152e-19	13	30393283	30423270	pald1b	phosphatase domain containing, paladin 1b [Source:ZFIN;Acc:ZDB-GENE-070424-88]	6.68299	5.11462	7.28257	0.951617	1.80947	1.70609	6.36006	1.48906
ENSDARG00000005254	2.17925	1.12383	7.9513	85.6879	2.107e-20	3.07364e-19	3	18105209	18113441	kdelr2a	KDEL (Lys-Asp-Glu-Leu) endoplasmic reticulum protein retention receptor 2a [Source:ZFIN;Acc:ZDB-GENE-030826-32]	323.479	324.081	315.719	131.429	150.697	159.836	321.093	147.321
ENSDARG00000026294	-2.18832	-1.12982	6.02705	85.6704	2.1257e-20	3.09826e-19	12	10108666	10192429	erbb2	v-erb-b2 erythroblastic leukemia viral oncogene homolog 2, neuro/glioblastoma derived oncogene homolog [Source:ZFIN;Acc:ZDB-GENE-031118-121]	42.0549	43.5001	40.0158	100.237	92.5614	81.941	41.8569	91.5798
ENSDARG00000044182	2.22786	1.15566	5.5062	85.6006	2.20211e-20	3.20687e-19	6	46369038	46392004	stau1	staufen, RNA binding protein, homolog 1 (Drosophila) [Source:ZFIN;Acc:ZDB-GENE-030131-6372]	52.7255	50.6812	57.149	22.6273	23.8015	25.6401	53.5186	24.023
ENSDARG00000001782	-3.33481	-1.7376	3.07586	85.5475	2.26207e-20	3.29135e-19	11	8275738	8296952	prkacba	protein kinase, cAMP-dependent, catalytic, beta a [Source:ZFIN;Acc:ZDB-GENE-040426-1351]	4.09841	6.30286	4.02458	16.389	17.3524	13.8924	4.80862	15.8779
ENSDARG00000090703	3.67379	1.87727	3.0285	85.5313	2.28065e-20	3.31555e-19	20	24309906	24316052	pdgfra	platelet derived growth factor receptor alpha [Source:ZFIN;Acc:ZDB-GENE-990415-208]	11.6675	10.3326	12.4954	2.85485	2.8302	3.70465	11.4985	3.1299
ENSDARG00000011157	-2.25416	-1.17259	6.15704	85.4698	2.35273e-20	3.4174e-19	2	37225077	37258737	arhgef18a	rho/rac guanine nucleotide exchange factor (GEF) 18a [Source:ZFIN;Acc:ZDB-GENE-040516-14]	45.821	48.0464	46.9151	97.1707	104.671	115.429	46.9275	105.757
ENSDARG00000019260	-2.27222	-1.1841	5.63152	85.3075	2.55389e-20	3.70642e-19	9	49753357	49783707	dhrs9	dehydrogenase/reductase (SDR family) member 9 [Source:ZFIN;Acc:ZDB-GENE-030131-1249]	29.095	37.5072	33.0782	65.503	74.2347	86.3768	33.2268	75.3715
ENSDARG00000075821	3.80541	1.92805	3.95871	85.2896	2.57718e-20	3.73702e-19	23	10045125	10244211	plxnb1a	plexin b1a [Source:ZFIN;Acc:ZDB-GENE-050302-63]	17.8336	15.7055	18.2064	5.02242	4.68607	3.89963	17.2485	4.53604
ENSDARG00000079530	-2.33673	-1.22449	5.23373	85.1852	2.7169e-20	3.93625e-19	16	19733759	19761931	si:dkey-17m8.1	si:dkey-17m8.1 [Source:ZFIN;Acc:ZDB-GENE-110411-225]	24.1843	21.3884	17.7848	56.7798	46.9535	44.4071	21.1192	49.3801
ENSDARG00000055632	4.54929	2.18564	3.14638	85.0817	2.86292e-20	4.14427e-19	15	23997564	24024967	smtnl	smoothelin, like [Source:ZFIN;Acc:ZDB-GENE-040212-1]	10.5968	9.81593	14.5268	1.74463	2.73741	3.16845	11.6465	2.55016
ENSDARG00000025326	2.24576	1.1672	4.8553	85.0797	2.86584e-20	4.14495e-19	2	30624964	30627754	myl12.2	myosin, light chain 12, genome duplicate 2 [Source:ZFIN;Acc:ZDB-GENE-030131-9028]	32.6027	34.6141	36.2979	16.759	14.0118	15.3548	34.5049	15.3752
ENSDARG00000039311	14.4017	3.84817	0.222904	85.059	2.89595e-20	4.18493e-19	17	15384334	15385620	CU306817.1	Uncharacterized protein [Source:UniProtKB/TrEMBL;Acc:F1Q8U1]	2.21536	2.16984	1.53317	0.21147	0.0927934	0.0974908	1.97279	0.133918
ENSDARG00000089489	-2.42647	-1.27886	5.52781	84.9865	3.00407e-20	4.33748e-19	11	41579896	41602788	CR762484.3	Uncharacterized protein [Source:UniProtKB/TrEMBL;Acc:E7EYL9]	30.2396	32.7542	31.8517	65.4501	78.8744	85.6944	31.6152	76.673
ENSDARG00000071017	-5.52252	-2.46533	6.17759	84.9712	3.02749e-20	4.36757e-19	20	849768	871377	nt5e	5'-nucleotidase, ecto (CD73) [Source:ZFIN;Acc:ZDB-GENE-040426-1261]	44.2702	39.1087	56.4591	194.394	281.442	296.713	46.6127	257.517
ENSDARG00000056084	4.61189	2.20536	2.60386	84.9604	3.04404e-20	4.38772e-19	23	21932400	21956058	igsf21b	immunoglobin superfamily, member 21b [Source:ZFIN;Acc:ZDB-GENE-070424-59]	8.89835	6.71616	6.36267	1.26882	1.53109	1.94982	7.32573	1.58324
ENSDARG00000042563	3.3727	1.7539	2.87607	84.8884	3.15689e-20	4.54651e-19	17	28670856	28682470	MIS18BP1	MIS18 binding protein 1 [Source:HGNC Symbol;Acc:HGNC:20190]	9.71065	8.62769	9.42901	3.27779	2.69101	2.29103	9.25578	2.75328
ENSDARG00000010531	1.9846	0.988852	5.90299	84.8591	3.2041e-20	4.61059e-19	22	22666000	22678709	scamp4	secretory carrier membrane protein 4 [Source:ZFIN;Acc:ZDB-GENE-050913-40]	71.9622	78.7341	67.2296	35.527	35.5399	38.6551	72.642	36.574
ENSDARG00000036721	3.46349	1.79222	3.79501	84.7909	3.31649e-20	4.76827e-19	19	11453208	11463761	tomm40l	translocase of outer mitochondrial membrane 40 homolog, like [Source:ZFIN;Acc:ZDB-GENE-040426-2319]	19.0521	15.4988	21.886	5.02242	5.38202	5.89819	18.8123	5.43421
ENSDARG00000018476	2.12583	1.08802	5.39748	84.7211	3.43563e-20	4.93536e-19	22	2139917	2171800	pak2b	p21 (CDKN1A)-activated kinase 2b [Source:ZFIN;Acc:ZDB-GENE-030131-3759]	49.2917	46.8582	56.7657	22.9445	24.6831	24.324	50.9719	23.9838
ENSDARG00000070109	2.67901	1.4217	4.98247	84.6912	3.48801e-20	5.00637e-19	1	22333572	22347324	ncapg	non-SMC condensin I complex, subunit G [Source:ZFIN;Acc:ZDB-GENE-041111-282]	38.2887	39.1604	40.7057	15.2787	15.1717	13.6487	39.385	14.6997
ENSDARG00000092872	-2.78073	-1.47547	5.69664	84.52	3.80345e-20	5.45065e-19	5	60950865	60962871	upk3b	uroplakin 3b [Source:ZFIN;Acc:ZDB-GENE-060526-348]	29.5381	31.3593	26.9838	83.1607	87.7362	73.3618	29.2937	81.4196
ENSDARG00000052402	2.38258	1.25252	4.90498	84.5197	3.80398e-20	5.45065e-19	8	24209207	24234142	dnmt3b	DNA (cytosine-5-)-methyltransferase 3 beta [Source:ZFIN;Acc:ZDB-GENE-050314-4]	48.184	34.0458	40.0541	18.6094	14.8006	18.0358	40.7613	17.1486
ENSDARG00000020702	3.95396	1.9833	2.38666	84.4879	3.8657e-20	5.53441e-19	8	31864222	31879576	odf2b	outer dense fiber of sperm tails 2b [Source:ZFIN;Acc:ZDB-GENE-041008-119]	6.94145	5.8379	7.24424	1.7975	1.71668	1.55985	6.67453	1.69134
ENSDARG00000007795	-2.32262	-1.21575	8.53121	84.3326	4.18162e-20	5.98166e-19	13	33900031	33908388	cst3	cystatin C (amyloid angiopathy and cerebral hemorrhage) [Source:ZFIN;Acc:ZDB-GENE-030131-373]	241.991	281.562	226.948	548.078	614.942	579.778	250.167	580.933
ENSDARG00000022763	2.91483	1.54341	4.14297	84.2848	4.2839e-20	6.1228e-19	20	31257066	31334713	HPCAL1	hippocalcin-like 1 [Source:HGNC Symbol;Acc:HGNC:5145]	25.6243	26.813	22.8826	8.56455	8.90817	8.33546	25.1066	8.60273
ENSDARG00000036445	3.05623	1.61175	3.38639	84.2829	4.28804e-20	6.12356e-19	7	22441345	22478600			14.5844	14.6206	13.9135	4.65235	5.42842	3.99712	14.3728	4.69263
ENSDARG00000087467	-3.37073	-1.75306	3.49362	84.1587	4.56601e-20	6.51502e-19	1	3427787	3479522	SLITRK6	SLIT and NTRK-like family, member 6 [Source:HGNC Symbol;Acc:HGNC:23503]	4.61533	6.61284	6.09436	19.6139	18.2339	20.3268	5.77418	19.3915
ENSDARG00000076120	2.34276	1.22821	5.86416	84.1414	4.60618e-20	6.56681e-19	11	22743953	22927597	foxp4	forkhead box P4 [Source:ZFIN;Acc:ZDB-GENE-101207-1]	67.0515	54.4526	59.1038	27.5969	25.2862	24.2752	60.2026	25.7194
ENSDARG00000007971	3.22626	1.68986	4.2111	84.0273	4.8798e-20	6.95105e-19	19	8457561	8460768	cks1b	CDC28 protein kinase regulatory subunit 1B [Source:ZFIN;Acc:ZDB-GENE-040801-112]	24.6643	27.0196	25.3357	7.24286	8.35141	8.23797	25.6732	7.94408
ENSDARG00000073711	6.90433	2.7875	3.29458	83.9866	4.98142e-20	7.08985e-19	12	27505876	27522325	mmrn2b	multimerin 2b [Source:ZFIN;Acc:ZDB-GENE-080415-2]	19.0521	14.9822	14.9484	2.27331	2.22704	2.58351	16.3276	2.36129
ENSDARG00000078095	-1.92336	-0.943632	5.50355	83.9783	5.00242e-20	7.11376e-19	20	54672484	54685150	si:ch73-387e10.3	si:ch73-387e10.3 [Source:ZFIN;Acc:ZDB-GENE-091204-292]	36.4057	39.367	42.5839	72.8516	80.3591	74.3855	39.4522	75.8654
ENSDARG00000063177	3.42602	1.77654	6.91941	83.9383	5.10465e-20	7.25305e-19	22	35034561	35041230	manf	mesencephalic astrocyte-derived neurotrophic factor [Source:ZFIN;Acc:ZDB-GENE-060929-640]	165.635	180.458	169.301	53.9778	46.4431	50.0128	171.798	50.1446
ENSDARG00000004880	5.1862	2.37468	2.38506	83.9223	5.14613e-20	7.30586e-19	2	44787051	44808224	acsm3	acyl-CoA synthetase medium-chain family member 3 [Source:ZFIN;Acc:ZDB-GENE-080220-22]	5.723	9.24764	8.04916	1.05735	1.62389	1.70609	7.67327	1.46244
ENSDARG00000097934	-2.88914	-1.53064	2.91114	83.9054	5.1902e-20	7.36226e-19	17	26691814	26715730	si:dkey-221l4.10	si:dkey-221l4.10 [Source:ZFIN;Acc:ZDB-GENE-131121-493]	4.5784	6.04455	5.36611	12.6354	16.4244	16.8659	5.32969	15.3086
ENSDARG00000071700	4.94568	2.30617	3.52	83.9003	5.20361e-20	7.37512e-19	12	10610732	10654278	p4ha1a	prolyl 4-hydroxylase, alpha polypeptide I a [Source:ZFIN;Acc:ZDB-GENE-040724-91]	13.0337	14.8272	19.5863	2.32617	3.52615	3.70465	15.8157	3.18566
ENSDARG00000038458	-2.93907	-1.55536	3.36505	83.841	5.36216e-20	7.59348e-19	9	2518413	2537534	WIPF1 (1 of 2)	WAS/WASL interacting protein family, member 1 [Source:HGNC Symbol;Acc:HGNC:12736]	4.72609	6.14787	6.47766	19.1381	17.4452	14.3311	5.78387	16.9715
ENSDARG00000075720	-4.75318	-2.24889	2.35447	83.7144	5.71665e-20	8.08873e-19	3	25292633	25310273	il2rb	interleukin 2 receptor, beta [Source:ZFIN;Acc:ZDB-GENE-080108-2]	2.25228	3.46141	2.91303	10.0448	18.0019	12.6738	2.87557	13.5735
ENSDARG00000039884	-2.24371	-1.16589	4.15451	83.6625	5.86879e-20	8.29706e-19	7	12277032	12401591	CABZ01068274.1	Uncharacterized protein [Source:UniProtKB/TrEMBL;Acc:E7F0I6]	12.0737	12.9157	13.1853	27.3854	28.4412	29.7834	12.7249	28.5367
ENSDARG00000028661	2.77462	1.47229	4.61544	83.6489	5.90923e-20	8.34727e-19	10	13423920	13736637	cntfr	ciliary neurotrophic factor receptor [Source:ZFIN;Acc:ZDB-GENE-030616-82]	33.7473	30.1194	38.2527	10.5735	14.9861	11.2114	34.0398	12.257
ENSDARG00000020887	3.29732	1.72129	3.58911	83.6173	6.00448e-20	8.47477e-19	23	32151461	32157734	armc1l	armadillo repeat containing 1, like [Source:ZFIN;Acc:ZDB-GENE-030131-9819]	17.4644	18.4953	16.1366	5.02242	5.33562	5.41074	17.3654	5.25626
ENSDARG00000077942	4.61122	2.20515	2.07317	83.6014	6.05287e-20	8.53596e-19	11	38117172	38135960	NINJ1	ninjurin 1 [Source:HGNC Symbol;Acc:HGNC:7824]	6.01839	6.35452	5.63441	1.37456	1.3919	1.12114	6.00244	1.29587
ENSDARG00000056819	2.90155	1.53683	3.39102	83.5979	6.0638e-20	8.54426e-19	16	22999749	23002014	hoxa9b	homeo box A9b [Source:ZFIN;Acc:ZDB-GENE-000823-2]	13.5137	15.6538	14.0285	4.12367	5.52121	5.16701	14.3987	4.9373
ENSDARG00000079068	11.7151	3.55029	0.696715	83.5858	6.10106e-20	8.58962e-19	17	32364748	32539865	adam12	a disintegrin and metalloproteinase domain 12 (meltrin alpha) [Source:ZFIN;Acc:ZDB-GENE-070809-1]	2.43689	2.37649	2.29976	0.317206	0.0463967	0.243727	2.37105	0.202443
ENSDARG00000086246	-2.22794	-1.15571	4.77946	83.5821	6.11253e-20	8.59863e-19	16	51935066	51947619	GPSM3	G-protein signaling modulator 3 [Source:HGNC Symbol;Acc:HGNC:13945]	18.2028	21.905	17.8615	45.4133	45.84	37.5827	19.3231	42.9453
ENSDARG00000019150	4.73876	2.24451	3.04017	83.4958	6.38529e-20	8.97488e-19	17	10280426	10283287	foxa1	forkhead box A1 [Source:ZFIN;Acc:ZDB-GENE-990415-78]	9.74757	8.62769	9.88896	2.80198	1.20631	1.99856	9.42141	2.00229
ENSDARG00000078085	2.5898	1.37284	5.77541	83.4754	6.45123e-20	9.06005e-19	23	34171021	34273511	SNRPG	small nuclear ribonucleoprotein polypeptide G [Source:HGNC Symbol;Acc:HGNC:11163]	71.9622	75.7893	70.9092	25.9051	28.1628	30.3196	72.8869	28.1292
ENSDARG00000016813	-3.09811	-1.63139	4.99756	83.4638	6.48929e-20	9.10596e-19	6	19617982	19659252	ccdc40	coiled-coil domain containing 40 [Source:ZFIN;Acc:ZDB-GENE-060503-723]	16.7998	21.0784	13.5686	40.3909	61.522	57.0321	17.1489	52.9817
ENSDARG00000052383	2.29568	1.19892	6.44238	83.4594	6.50378e-20	9.11875e-19	22	20632177	20661040	tcf3b	transcription factor 3b [Source:ZFIN;Acc:ZDB-GENE-051113-64]	109.476	96.0411	112.037	48.321	43.5665	46.5031	105.851	46.1302
ENSDARG00000037057	-2.2337	-1.15944	6.10583	83.4221	6.62756e-20	9.28461e-19	6	9467748	9481750	gcdh	glutaryl-Coenzyme A dehydrogenase [Source:ZFIN;Acc:ZDB-GENE-040426-1855]	43.7164	38.7988	46.8384	107.057	87.4578	94.761	43.1179	96.4253
ENSDARG00000040027	3.33549	1.7379	3.05157	83.4051	6.68478e-20	9.35704e-19	16	41937768	42049089	osbpl10	oxysterol binding protein-like 10 [Source:ZFIN;Acc:ZDB-GENE-081002-4]	10.5229	12.0374	12.1887	2.90772	3.75813	3.70465	11.583	3.45683
ENSDARG00000062948	3.41732	1.77287	2.4568	83.3888	6.74041e-20	9.42712e-19	24	22148790	22186213	wasf3	WAS protein family, member 3 [Source:ZFIN;Acc:ZDB-GENE-070112-1512]	6.94145	6.71616	7.39756	2.48478	2.22704	1.46236	7.01839	2.05806
ENSDARG00000057323	4.35967	2.12422	2.79506	83.3046	7.03358e-20	9.82904e-19	7	17351485	17373447	e2f8	E2F transcription factor 8 [Source:ZFIN;Acc:ZDB-GENE-041111-260]	9.34142	9.40263	9.73565	2.59051	1.80947	2.1448	9.49323	2.18159
ENSDARG00000075277	6.83931	2.77385	1.39411	83.2189	7.34506e-20	1.02559e-18	8	36548015	37095020	si:dkeyp-14d3.1	si:dkeyp-14d3.1 [Source:ZFIN;Acc:ZDB-GENE-081104-459]	5.02148	4.90797	5.25112	0.475808	0.742347	0.974908	5.06019	0.731021
ENSDARG00000037894	-2.75511	-1.46211	3.99561	83.2162	7.35511e-20	1.02614e-18	3	36854483	36887433	ezh1	enhancer of zeste homolog 1 (Drosophila) [Source:ZFIN;Acc:ZDB-GENE-050114-1]	11.5199	10.4875	10.7705	26.6981	32.2457	31.4408	10.926	30.1282
ENSDARG00000041323	14.3603	3.84401	0.632898	83.118	7.72977e-20	1.07753e-18	12	20195546	20199772	csdc2a	cold shock domain containing C2, RNA binding a [Source:ZFIN;Acc:ZDB-GENE-040718-442]	2.21536	1.3949	2.18477	0.105735	0.0927934	0.194982	1.93167	0.13117
ENSDARG00000025788	-3.39664	-1.76411	3.47111	83.0312	8.07688e-20	1.12499e-18	15	19367785	19373928	chp2	calcineurin-like EF hand protein 2 [Source:ZFIN;Acc:ZDB-GENE-030131-5810]	6.203	7.85274	4.75284	22.6273	21.8529	19.0594	6.26953	21.1799
ENSDARG00000016830	2.83966	1.50572	4.33141	82.9817	8.28153e-20	1.15255e-18	8	27721048	27740251	rimkla	ribosomal modification protein rimK-like family member A [Source:ZFIN;Acc:ZDB-GENE-040912-20]	25.5504	20.4585	29.2069	8.82889	8.537	9.16413	25.072	8.84334
ENSDARG00000076238	-3.21285	-1.68386	5.95981	82.9665	8.34578e-20	1.16054e-18	24	21741431	21758552	GRAMD1C	GRAM domain containing 1C [Source:HGNC Symbol;Acc:HGNC:25252]	31.8273	35.7507	38.6743	96.0076	128.287	117.038	35.4174	113.777
ENSDARG00000006202	-2.51089	-1.3282	5.7546	82.9519	8.40761e-20	1.16818e-18	6	7383038	7448242	erbb3a	v-erb-b2 erythroblastic leukemia viral oncogene homolog 3a [Source:ZFIN;Acc:ZDB-GENE-030916-3]	32.0857	29.8611	31.7367	78.3498	93.1182	63.8565	31.2278	78.4415
ENSDARG00000055226	3.30943	1.72658	4.51905	82.9114	8.58129e-20	1.19133e-18	7	20719641	20745138	slc7a7	solute carrier family 7 (cationic amino acid transporter, y+ system), member 7 [Source:ZFIN;Acc:ZDB-GENE-051127-5]	23.0028	27.8979	26.3322	8.24735	7.46987	7.60428	25.7443	7.77383
ENSDARG00000001889	3.54673	1.82649	4.30617	82.8408	8.89344e-20	1.23366e-18	23	35760274	35762942	tuba1a	tubulin, alpha 1a [Source:ZFIN;Acc:ZDB-GENE-090507-4]	22.9659	20.3035	29.7819	5.5511	7.46987	7.55554	24.3504	6.85884
ENSDARG00000021408	2.19045	1.13123	4.44464	82.8119	9.02459e-20	1.25082e-18	21	34007230	34021094	kdelc2	KDEL (Lys-Asp-Glu-Leu) containing 2 [Source:ZFIN;Acc:ZDB-GENE-060810-142]	24.5535	24.5915	27.1372	9.99198	11.9704	12.82	25.4274	11.5941
ENSDARG00000075542	2.82495	1.49823	3.51205	82.7817	9.1634e-20	1.26903e-18	24	23850262	23928171	zfhx4	zinc finger homeobox 4 [Source:ZFIN;Acc:ZDB-GENE-070530-3]	12.886	14.8789	14.0285	3.96507	5.05724	5.70321	13.9311	4.90851
ENSDARG00000011538	5.12008	2.35617	2.27593	82.6195	9.94719e-20	1.37645e-18	23	24543282	24550320	hspb7	heat shock protein family, alpha-crystallin-related, b7 [Source:ZFIN;Acc:ZDB-GENE-041010-136]	5.94454	7.95607	6.32434	1.00448	1.4383	1.46236	6.74165	1.30171
ENSDARG00000035870	2.19467	1.134	5.08551	82.5626	1.02377e-19	1.41549e-18	19	34240041	34264222	laptm4b	lysosomal associated protein transmembrane 4 beta [Source:ZFIN;Acc:ZDB-GENE-030616-616]	47.2979	40.452	45.1519	20.9356	17.8163	21.8867	44.3006	20.2129
ENSDARG00000001498	-3.26253	-1.70599	2.55192	82.5431	1.03389e-19	1.42832e-18	12	28727974	28777935	skap1	src kinase associated phosphoprotein 1 [Source:ZFIN;Acc:ZDB-GENE-090721-1]	3.06458	4.49466	2.72138	12.0009	11.0424	10.0903	3.42687	11.0446
ENSDARG00000040046	2.25932	1.17589	6.15558	82.5362	1.03755e-19	1.43136e-18	24	36882658	36888674	snai2	snail homolog 2 (Drosophila) [Source:ZFIN;Acc:ZDB-GENE-030326-6]	94.1527	88.4984	106.747	39.2278	43.2881	45.5769	96.4661	42.6976
ENSDARG00000035838	2.15347	1.10666	6.57808	82.5357	1.03778e-19	1.43136e-18	7	65684911	65692168	ostc	oligosaccharyltransferase complex subunit [Source:ZFIN;Acc:ZDB-GENE-040426-1079]	126.534	126.006	118.591	53.5549	55.7689	62.979	123.71	57.4343
ENSDARG00000053990	2.35442	1.23537	7.8681	82.5198	1.04618e-19	1.44177e-18	23	45378522	45382172	hmgb2b	high-mobility group box 2b [Source:ZFIN;Acc:ZDB-GENE-040912-122]	306.421	312.715	297.589	122.6	125.225	141.508	305.575	129.778
ENSDARG00000034076	-4.60694	-2.20381	1.13743	82.4734	1.07099e-19	1.47477e-18	20	1301493	1313934	lrp11	low density lipoprotein receptor-related protein 11 [Source:ZFIN;Acc:ZDB-GENE-030131-7847]	0.959988	1.18824	1.18821	4.59948	5.75319	4.97203	1.11215	5.10823
ENSDARG00000059058	11.4254	3.51417	1.1668	82.4124	1.10457e-19	1.51977e-18	24	21316626	21416735	vipr1b	vasoactive intestinal peptide receptor 1b [Source:ZFIN;Acc:ZDB-GENE-050311-6]	2.03074	1.96319	1.80148	0.158603	0.13919	0.194982	1.9318	0.164258
ENSDARG00000090712	-2.077	-1.0545	4.22037	82.3817	1.1219e-19	1.54236e-18	20	54891983	54906656	BAHD1 (2 of 2)	bromo adjacent homology domain containing 1 [Source:HGNC Symbol;Acc:HGNC:29153]	13.0337	12.4507	13.9902	29.3415	28.2556	24.5677	13.1582	27.3883
ENSDARG00000013236	-6.94081	-2.7951	1.98988	82.3643	1.1318e-19	1.55471e-18	20	7323828	7351538	dhcr24	24-dehydrocholesterol reductase [Source:ZFIN;Acc:ZDB-GENE-041212-73]	1.51383	2.2215	1.49484	7.87727	12.0631	16.086	1.74339	12.0088
ENSDARG00000013539	-3.24844	-1.69975	2.6366	82.3158	1.15991e-19	1.59203e-18	13	15911857	15948447	ikzf1	IKAROS family zinc finger 1 (Ikaros) [Source:ZFIN;Acc:ZDB-GENE-980526-304]	2.91689	3.0481	3.90959	10.8379	11.5064	9.84657	3.29153	10.7303
ENSDARG00000055232	4.47148	2.16075	2.33653	82.2759	1.18359e-19	1.62322e-18	8	30960666	31004159	fancc	Fanconi anemia, complementation group C [Source:ZFIN;Acc:ZDB-GENE-060510-2]	4.20918	4.90797	5.7494	1.6389	0.881538	0.828672	4.95551	1.11637
ENSDARG00000088091	-2.43141	-1.28179	10.7927	82.2125	1.22217e-19	1.67477e-18	23	44715043	44720225	pfn1	profilin 1 [Source:ZFIN;Acc:ZDB-GENE-031002-33]	1117.09	1373.35	1284.91	3077.05	3062.37	3039.81	1258.45	3059.74
ENSDARG00000097544	-2.88254	-1.52734	3.49085	82.1836	1.24016e-19	1.69805e-18	21	2797167	2806664	si:rp71-1h20.9	si:rp71-1h20.9 [Source:ZFIN;Acc:ZDB-GENE-131127-386]	4.20918	5.57958	5.36611	15.8074	13.455	14.2824	5.05162	14.515
ENSDARG00000095556	-3.04576	-1.6068	13.4778	82.1711	1.24801e-19	1.70742e-18	18	7029382	7031332	zgc:77650	zgc:77650 [Source:ZFIN;Acc:ZDB-GENE-030131-6151]	6674.35	6944.51	5940.32	20887.6	20460.6	18224.4	6519.73	19857.5
ENSDARG00000016541	-2.49639	-1.31984	4.74811	82.1166	1.28288e-19	1.75372e-18	14	34542322	34560736	BX004980.1	Uncharacterized protein [Source:UniProtKB/TrEMBL;Acc:E7EZR2]	17.9075	20.3035	14.9101	42.1884	48.4846	41.6286	17.707	44.1005
ENSDARG00000067710	18.7315	4.2274	0.344752	82.0512	1.32604e-19	1.81126e-18	25	5432661	5468206	si:ch73-66d24.2	si:ch73-66d24.2 [Source:ZFIN;Acc:ZDB-GENE-131121-331]	2.03074	1.75653	1.99312	0	0.231984	0.0487454	1.9268	0.0935763
ENSDARG00000034189	2.1098	1.07711	5.65059	81.9777	1.37632e-19	1.87843e-18	2	24137541	24186967	oxsr1a	oxidative-stress responsive 1a [Source:ZFIN;Acc:ZDB-GENE-070620-25]	67.3468	64.7335	68.6861	28.4956	31.7354	34.9017	66.9222	31.7109
ENSDARG00000003281	-4.51494	-2.17471	5.3751	81.9214	1.41606e-19	1.93111e-18	5	22649900	22662855	pik3ip1	phosphoinositide-3-kinase interacting protein 1 [Source:ZFIN;Acc:ZDB-GENE-031030-14]	18.6459	21.0268	19.0113	107.638	83.2357	74.0443	19.5613	88.3061
ENSDARG00000041483	-2.40457	-1.26578	5.45045	81.9009	1.43083e-19	1.94968e-18	16	48803340	48848780	paqr6	progestin and adipoQ receptor family member VI [Source:ZFIN;Acc:ZDB-GENE-090714-1]	25.4397	30.0677	29.3986	66.1902	70.0126	67.8048	28.302	68.0026
ENSDARG00000097714	-2.77353	-1.47172	3.69127	81.8923	1.43708e-19	1.95662e-18	3	63095166	63108152	si:ch1073-384e4.1	si:ch1073-384e4.1 [Source:ZFIN;Acc:ZDB-GENE-131121-345]	7.82759	8.52436	7.09092	24.1605	19.9042	20.863	7.81429	21.6426
ENSDARG00000068759	3.03126	1.59992	3.5484	81.8148	1.49456e-19	2.03325e-18	5	16181199	16204516	CDCA2	cell division cycle associated 2 [Source:HGNC Symbol;Acc:HGNC:14623]	16.5044	13.019	17.9381	5.12816	5.24283	5.31325	15.8205	5.22808
ENSDARG00000036382	-3.34163	-1.74055	3.64575	81.753	1.54205e-19	2.09617e-18	7	23934769	23940223	ponzr6	plac8 onzin related protein 6 [Source:ZFIN;Acc:ZDB-GENE-081104-326]	6.83068	8.93766	5.05947	24.9006	25.4718	18.8157	6.94261	23.0627
ENSDARG00000087377	-3.30628	-1.72521	2.23449	81.7189	1.56887e-19	2.13092e-18	13	53936194	53938330	LBH	limb bud and heart development [Source:HGNC Symbol;Acc:HGNC:29532]	2.43689	3.25476	2.91303	9.35757	10.6712	8.23797	2.86823	9.42226
ENSDARG00000076020	-6.53287	-2.70772	2.39816	81.6665	1.61102e-19	2.18642e-18	2	34707034	34823902	pappa2	pappalysin 2 [Source:ZFIN;Acc:ZDB-GENE-070912-525]	1.4769	1.60155	0.958233	6.66132	9.9289	9.65159	1.34556	8.74727
ENSDARG00000010655	-2.28095	-1.18964	4.929	81.6424	1.63077e-19	2.21146e-18	1	51100794	51118114	ppm1k	protein phosphatase 1K (PP2C domain containing) [Source:ZFIN;Acc:ZDB-GENE-050306-8]	18.6828	22.0083	16.8649	51.8631	42.3602	36.8028	19.1854	43.6754
ENSDARG00000070746	-2.49096	-1.3167	4.56923	81.5748	1.68754e-19	2.28661e-18	6	36788142	36792403	SFT2D2 (1 of 2)	SFT2 domain containing 2 [Source:HGNC Symbol;Acc:HGNC:25140]	11.926	14.8789	11.6138	31.9849	34.4264	28.9548	12.8062	31.7887
ENSDARG00000026417	6.69222	2.74249	2.24212	81.5457	1.71251e-19	2.31859e-18	24	595106	597000	ccr12.2	chemokine (C-C motif) receptor 12.2 [Source:ZFIN;Acc:ZDB-GENE-070301-2]	6.60915	9.66094	6.28601	1.05735	1.06712	1.21863	7.5187	1.11437
ENSDARG00000036811	2.14344	1.09993	5.38152	81.5411	1.71655e-19	2.32221e-18	8	27263140	27280254	ifrd2	interferon-related developmental regulator 2 [Source:ZFIN;Acc:ZDB-GENE-040801-140]	60.3315	53.4193	57.609	21.57	27.1885	31.1483	57.1199	26.6356
ENSDARG00000052129	-2.59164	-1.37387	5.99851	81.5314	1.72496e-19	2.33173e-18	6	26770781	26796920	boka	BCL2-related ovarian killer a [Source:ZFIN;Acc:ZDB-GENE-040801-131]	39.5441	34.4074	35.7996	93.9457	86.1587	104.51	36.5837	94.8715
ENSDARG00000061796	-3.13316	-1.64762	4.00653	81.4951	1.75698e-19	2.37312e-18	18	34082674	34142319	rasgrp4	RAS guanyl releasing protein 4 [Source:ZFIN;Acc:ZDB-GENE-050419-110]	8.1599	7.90441	9.12238	26.6981	28.2556	24.0802	8.39556	26.3447
ENSDARG00000009402	-3.57176	-1.83663	3.83202	81.4826	1.76808e-19	2.3862e-18	15	663267	668370	si:ch211-210b2.2	si:ch211-210b2.2 [Source:ZFIN;Acc:ZDB-GENE-131118-33]	6.49838	8.42104	8.43245	26.2223	26.2141	30.8558	7.78396	27.7641
ENSDARG00000074168	-1.85925	-0.89472	6.14072	81.4625	1.7862e-19	2.40874e-18	8	11504699	11532799	fam208b	family with sequence similarity 208, member B [Source:ZFIN;Acc:ZDB-GENE-041111-225]	53.2055	57.8623	54.351	100.871	105.738	100.757	55.1396	102.455
ENSDARG00000045075	-2.06915	-1.04904	5.73393	81.4164	1.82831e-19	2.46357e-18	12	28802243	28808063	tmem106a	transmembrane protein 106A [Source:ZFIN;Acc:ZDB-GENE-030131-5129]	36.1842	40.142	33.1165	79.9887	77.2969	68.926	36.4809	75.4039
ENSDARG00000005560	2.1229	1.08603	6.26527	81.3768	1.86537e-19	2.51151e-18	10	16980964	16985015	ywhah	tyrosine 3-monooxygenase/tryptophan 5-monooxygenase activation protein, eta polypeptide [Source:ZFIN;Acc:ZDB-GENE-040426-2191]	94.2634	86.6385	95.9383	50.7529	36.839	42.9447	92.2801	43.5122
ENSDARG00000057698	2.5589	1.35553	8.39037	81.3419	1.89859e-19	2.55421e-18	18	15792763	15805249	ctsd	cathepsin D [Source:ZFIN;Acc:ZDB-GENE-010131-8]	422.247	373.987	357.038	167.379	140.675	142.678	384.424	150.244
ENSDARG00000097019	-2.76118	-1.46529	5.17367	81.2473	1.99171e-19	2.67736e-18	15	23917286	23940500	dhrs13b	dehydrogenase/reductase (SDR family) member 13b [Source:ZFIN;Acc:ZDB-GENE-040801-253]	19.7536	22.5766	15.3317	55.511	50.3404	53.0837	19.2207	52.9784
ENSDARG00000055797	2.99723	1.58363	4.32528	81.236	2.00307e-19	2.6905e-18	7	21617267	21622064	cnpy4	canopy4 [Source:ZFIN;Acc:ZDB-GENE-060315-5]	27.9504	29.1895	26.4089	10.4678	8.35141	9.06664	27.8496	9.29528
ENSDARG00000036588	-3.505	-1.80941	10.6424	81.2282	2.01101e-19	2.69902e-18	1	47652531	47659103	mhc1zba	major histocompatibility complex class I ZBA [Source:ZFIN;Acc:ZDB-GENE-040426-2149]	783.682	930.86	565.626	2936.69	2750.72	2304.24	760.056	2663.89
ENSDARG00000041607	-3.0061	-1.58789	4.67102	81.2129	2.02663e-19	2.71784e-18	14	6939194	6953894	eif4ebp3l	eukaryotic translation initiation factor 4E binding protein 3, like [Source:ZFIN;Acc:ZDB-GENE-030826-26]	15.729	20.2002	14.9868	46.5235	64.4914	41.6773	16.972	50.8974
ENSDARG00000074301	4.46035	2.15716	5.67387	81.1881	2.05219e-19	2.74994e-18	6	37357906	37371189	cth	cystathionase (cystathionine gamma-lyase) [Source:ZFIN;Acc:ZDB-GENE-030131-774]	72.0729	58.9989	67.5746	12.4239	17.1668	14.9161	66.2155	14.8356
ENSDARG00000056767	-2.15161	-1.10542	7.01617	81.1836	2.05687e-19	2.75403e-18	3	19508214	19540361	itgb3a	integrin beta 3a [Source:ZFIN;Acc:ZDB-GENE-071207-1]	79.0144	87.2068	98.0847	188.579	188.649	191.472	88.102	189.567
ENSDARG00000063604	-4.78348	-2.25806	0.701296	81.1235	2.12043e-19	2.8369e-18	25	1186158	1202493	coro2bb	coronin, actin binding protein, 2Bb [Source:ZFIN;Acc:ZDB-GENE-071009-5]	0.775375	0.826605	0.651598	3.38353	3.57255	3.80214	0.751193	3.58607
ENSDARG00000071389	-42.3029	-5.40268	1.23728	81.0909	2.15568e-19	2.88178e-18	22	19772151	19773468			0.110768	0.154988	0.0383293	3.54213	4.91805	4.58207	0.101362	4.34742
ENSDARG00000071377	-2.39	-1.25701	6.35394	81.0762	2.17179e-19	2.90102e-18	22	19871316	19880784	hsd11b1la	hydroxysteroid (11-beta) dehydrogenase 1-like a [Source:ZFIN;Acc:ZDB-GENE-040426-1002]	54.2024	56.6224	46.5318	116.203	132.277	127.42	52.4522	125.3
ENSDARG00000011618	-7.58063	-2.92232	5.92454	81.0573	2.19265e-19	2.92658e-18	14	26447688	26462056	slc26a2	solute carrier family 26 (sulfate transporter), member 2 [Source:ZFIN;Acc:ZDB-GENE-030717-3]	17.9813	29.9644	34.6114	133.967	237.551	254.207	27.519	208.575
ENSDARG00000007418	-3.2892	-1.71774	5.6376	81.0351	2.21743e-19	2.95732e-18	24	10842340	10848630	chmp4c	chromatin modifying protein 4C [Source:ZFIN;Acc:ZDB-GENE-050417-389]	27.4704	35.1307	31.3534	73.063	129.586	106.119	31.3182	102.923
ENSDARG00000014571	2.4808	1.31081	8.78391	80.9223	2.34766e-19	3.12855e-18	16	7435502	7458987	ctnnb1	catenin (cadherin-associated protein), beta 1 [Source:ZFIN;Acc:ZDB-GENE-980526-362]	541.433	483.254	581.073	230.503	211.894	204.926	535.253	215.774
ENSDARG00000076564	3.34431	1.74171	4.59469	80.915	2.35633e-19	3.13764e-18	23	26784353	26892910	hspg2	heparan sulfate proteoglycan 2 [Source:ZFIN;Acc:ZDB-GENE-080807-4]	34.3011	31.256	41.5107	12.0009	10.4393	9.60284	35.6892	10.681
ENSDARG00000052470	-5.82524	-2.54232	2.92987	80.9104	2.36185e-19	3.14252e-18	6	22605873	22636510	igfbp2a	insulin-like growth factor binding protein 2a [Source:ZFIN;Acc:ZDB-GENE-000125-12]	2.80612	3.35808	2.45308	18.0807	18.1875	13.7949	2.87243	16.6877
ENSDARG00000045019	-2.07326	-1.0519	5.6749	80.8644	2.41756e-19	3.21412e-18	6	59639346	59648597	aamp	angio-associated, migratory cell protein [Source:ZFIN;Acc:ZDB-GENE-040426-2370]	35.3349	37.3522	41.5873	80.1473	85.8339	70.9733	38.0915	78.9848
ENSDARG00000079757	4.53273	2.18038	2.35464	80.8447	2.44169e-19	3.24366e-18	5	12398364	12450024	SCARF2	scavenger receptor class F, member 2 [Source:HGNC Symbol;Acc:HGNC:19869]	6.90453	6.40619	9.31403	1.21595	2.08785	1.65734	7.54158	1.65372
ENSDARG00000038267	-4.75944	-2.25079	1.92938	80.7867	2.5145e-19	3.33776e-18	5	8559160	8671403	pdlim5a	PDZ and LIM domain 5a [Source:ZFIN;Acc:ZDB-GENE-040718-401]	1.66152	2.01485	1.99312	8.14161	11.1816	7.60428	1.88983	8.97583
ENSDARG00000077257	-27.2904	-4.77032	-0.474492	80.775	2.52938e-19	3.35489e-18	21	28485046	28494504	timd4	T-cell immunoglobulin and mucin domain containing 4 [Source:ZFIN;Acc:ZDB-GENE-080303-10]	0.0369226	0.154988	0.0383293	1.16309	2.55182	2.38852	0.0767468	2.03448
ENSDARG00000052423	-1.92471	-0.944638	4.95051	80.7656	2.54139e-19	3.36818e-18	6	23272530	23300991	ppp1r12c	protein phosphatase 1, regulatory subunit 12C [Source:ZFIN;Acc:ZDB-GENE-010724-11]	21.5259	23.9199	21.6177	41.9769	44.1697	42.701	22.3545	42.9492
ENSDARG00000013522	-33.9898	-5.08703	0.553753	80.747	2.56553e-19	3.39752e-18	6	59719127	59726056	pck1	phosphoenolpyruvate carboxykinase 1 (soluble) [Source:ZFIN;Acc:ZDB-GENE-030909-11]	0.110768	0.0516628	0.306635	2.64338	7.79465	6.67812	0.156355	5.70538
ENSDARG00000042759	-2.82577	-1.49864	3.35158	80.7021	2.62447e-19	3.47287e-18	20	35016228	35036701	cnstb	consortin, connexin sorting protein b [Source:ZFIN;Acc:ZDB-GENE-041001-189]	5.68608	6.50951	5.51942	18.5565	15.4037	15.9885	5.90501	16.6496
ENSDARG00000061226	2.39699	1.26122	8.97621	80.6748	2.6609e-19	3.51833e-18	12	35487183	35531600	timp2a	tissue inhibitor of metalloproteinase 2a [Source:ZFIN;Acc:ZDB-GENE-030612-1]	662.872	646.095	682.109	225.48	324.174	280.92	663.692	276.858
ENSDARG00000017794	2.21525	1.14747	4.87296	80.6696	2.66794e-19	3.52488e-18	7	59944669	59965748	sdr16c5b	short chain dehydrogenase/reductase family 16C, member 5b [Source:ZFIN;Acc:ZDB-GENE-040426-2861]	37.4026	38.6954	34.1131	16.1775	17.7699	15.7448	36.737	16.5641
ENSDARG00000042115	3.50059	1.8076	2.79219	80.5964	2.76865e-19	3.6551e-18	9	7497690	7545972	tmem198a	transmembrane protein 198a [Source:ZFIN;Acc:ZDB-GENE-070912-716]	8.19682	8.98933	9.46734	2.1147	2.96939	2.48602	8.8845	2.52337
ENSDARG00000018956	-2.42636	-1.27879	3.7758	80.5794	2.79259e-19	3.68382e-18	13	33492259	33504912	tmem39b	transmembrane protein 39B [Source:ZFIN;Acc:ZDB-GENE-030131-6042]	8.78758	8.886	9.23737	20.6712	23.4767	21.1555	8.97032	21.7678
ENSDARG00000087289	-3.51983	-1.81551	5.08246	80.5412	2.84704e-19	3.75273e-18	7	2905235	2908284	zgc:66473	zgc:66473 [Source:ZFIN;Acc:ZDB-GENE-030131-5708]	20.2705	20.6651	15.3317	62.3838	73.5852	61.9554	18.7558	65.9748
ENSDARG00000015752	-3.12393	-1.64336	3.87974	80.4132	3.03756e-19	4.00076e-18	8	20931268	20952382	zap70	zeta-chain (TCR) associated protein kinase [Source:ZFIN;Acc:ZDB-GENE-050522-257]	7.42144	8.57602	8.47078	27.2797	26.6781	22.4229	8.15608	25.4602
ENSDARG00000043667	-2.96704	-1.56903	4.68816	80.3961	3.06401e-19	4.03245e-18	20	10686072	10707212	CLMN (1 of 3)	calmin (calponin-like, transmembrane) [Source:HGNC Symbol;Acc:HGNC:19972]	16.1721	14.2073	12.2654	56.1454	36.7926	33.7318	14.2149	42.2233
ENSDARG00000046124	-2.75699	-1.46309	5.3119	80.3928	3.0691e-19	4.03602e-18	8	39099092	39114244	rab11fip1a	RAB11 family interacting protein 1 (class I) a [Source:ZFIN;Acc:ZDB-GENE-051113-116]	22.0428	28.2595	28.4404	53.1319	91.9119	71.802	26.2476	72.2819
ENSDARG00000012981	-2.52168	-1.33439	7.45715	80.3884	3.07589e-19	4.04181e-18	12	30321750	30343118	osbpl7	oxysterol binding protein-like 7 [Source:ZFIN;Acc:ZDB-GENE-041010-212]	111.691	115.311	118.476	249.641	341.99	279.506	115.159	290.379
ENSDARG00000055436	-2.39858	-1.26218	5.65846	80.3471	3.14091e-19	4.12405e-18	20	26959808	26967060	TRIM47 (30 of 86)	tripartite motif containing 47 [Source:HGNC Symbol;Acc:HGNC:19020]	29.8335	31.5143	26.1789	79.883	66.3473	63.6127	29.1756	69.9477
ENSDARG00000056026	-2.32692	-1.21842	5.90226	80.333	3.16343e-19	4.15041e-18	6	28466739	28504115	tprg1	tumor protein p63 regulated 1 [Source:ZFIN;Acc:ZDB-GENE-070410-113]	36.6272	37.7138	32.4649	81.2575	91.6799	75.4579	35.602	82.7984
ENSDARG00000058525	4.66669	2.2224	2.07983	80.1621	3.44929e-19	4.52195e-18	6	8561891	8572492	iqcb1	IQ motif containing B1 [Source:ZFIN;Acc:ZDB-GENE-041212-47]	6.27684	7.02614	4.98281	1.26882	0.974331	1.65734	6.09527	1.30017
ENSDARG00000059123	-2.69795	-1.43187	6.72574	80.146	3.47739e-19	4.55527e-18	24	20980949	21025298	plcd1a	phospholipase C, delta 1a [Source:ZFIN;Acc:ZDB-GENE-071004-78]	57.5254	60.6005	68.1495	128.363	190.319	183.868	62.0918	167.516
ENSDARG00000007976	-2.07946	-1.05621	5.43636	80.0378	3.67318e-19	4.80803e-18	18	29919221	29970968	si:ch211-220f16.2	si:ch211-220f16.2 [Source:ZFIN;Acc:ZDB-GENE-070912-199]	29.6858	36.8872	26.4089	64.1813	67.0896	61.5654	30.994	64.2788
ENSDARG00000069043	-6.68441	-2.7408	3.22173	80.0252	3.69671e-19	4.83511e-18	2	54045004	54068709	HSD11B1L (1 of 2)	hydroxysteroid (11-beta) dehydrogenase 1-like [Source:HGNC Symbol;Acc:HGNC:30419]	2.03074	3.40974	4.82949	23.4203	21.4353	23.8365	3.42333	22.8974
ENSDARG00000026882	5.59754	2.48479	2.24014	80.0039	3.73679e-19	4.88376e-18	11	14440847	14508900	palm1a	paralemmin 1a [Source:ZFIN;Acc:ZDB-GENE-050417-409]	7.49529	10.2809	9.19904	1.16309	1.80947	1.80358	8.99174	1.59205
ENSDARG00000010785	3.48249	1.80012	6.80981	79.9757	3.79051e-19	4.95015e-18	20	29063532	29077604	thbs1b	thrombospondin 1b [Source:ZFIN;Acc:ZDB-GENE-020708-1]	174.865	162.118	183.252	29.8702	60.4549	58.9819	173.412	49.769
ENSDARG00000076144	3.29047	1.71829	3.30705	79.9659	3.80925e-19	4.9708e-18	3	55595741	55666202	si:ch211-74m13.3	si:ch211-74m13.3 [Source:ZFIN;Acc:ZDB-GENE-060503-219]	13.0706	13.5357	8.77741	3.43639	3.61894	3.6559	11.7946	3.57041
ENSDARG00000060456	-2.49997	-1.32191	7.50149	79.9536	3.83315e-19	4.99813e-18	9	58119154	58123796	NMI	N-myc (and STAT) interactor [Source:HGNC Symbol;Acc:HGNC:7854]	95.3342	111.643	80.7216	294.367	221.591	203.025	95.8997	239.661
ENSDARG00000038011	-3.91671	-1.96964	2.79842	79.9423	3.85505e-19	5.02282e-18	3	29640439	29659899	cyth4a	cytohesin 4a [Source:ZFIN;Acc:ZDB-GENE-090624-6]	2.43689	3.82305	2.98969	13.0054	11.8776	11.0652	3.08321	11.9827
ENSDARG00000057100	3.11631	1.63984	3.53631	79.8678	4.00313e-19	5.21176e-18	18	19237359	19253357	zwilch	Zwilch, kinetochore associated, homolog (Drosophila) [Source:ZFIN;Acc:ZDB-GENE-050420-101]	16.1721	15.0339	14.1435	4.44088	4.77886	5.31325	15.1165	4.84433
ENSDARG00000026925	-11.3915	-3.50989	9.7651	79.8008	4.14131e-19	5.38752e-18	5	45400849	45415553	nos2a	nitric oxide synthase 2a, inducible [Source:ZFIN;Acc:ZDB-GENE-040305-1]	132.589	144.294	77.0419	2540.34	691.961	799.327	117.975	1343.88
ENSDARG00000032816	-3.56432	-1.83363	2.64787	79.7507	4.24753e-19	5.52146e-18	10	27608248	27613869	tm7sf2	transmembrane 7 superfamily member 2 [Source:ZFIN;Acc:ZDB-GENE-041212-19]	3.69226	3.92637	3.87126	9.88624	12.8983	18.1333	3.82996	13.6393
ENSDARG00000004177	-2.83703	-1.50438	4.34157	79.7399	4.27085e-19	5.54752e-18	21	14073820	14104257	fam169ab	family with sequence similarity 169, member Ab [Source:ZFIN;Acc:ZDB-GENE-091118-95]	14.1044	16.9454	13.3003	33.2537	50.4332	41.8235	14.7834	41.8368
ENSDARG00000036930	5.87481	2.55454	2.51612	79.6731	4.41775e-19	5.73394e-18	23	31346264	31356950	tbx18	T-box 18 [Source:ZFIN;Acc:ZDB-GENE-020529-2]	9.45219	9.24764	10.5406	1.6389	1.71668	1.6086	9.7468	1.65472
ENSDARG00000029544	3.2093	1.68226	3.14146	79.5666	4.66232e-19	6.04675e-18	20	29810835	29813118	id2b	inhibitor of DNA binding 2, dominant negative helix-loop-helix protein, b [Source:ZFIN;Acc:ZDB-GENE-030131-15]	11.2245	14.1556	11.4988	3.9122	4.40769	3.11971	12.293	3.8132
ENSDARG00000089789	-20.5437	-4.36062	-0.233362	79.5592	4.67994e-19	6.06496e-18	8	36031	54069	CABZ01084010.1	Uncharacterized protein [Source:UniProtKB/TrEMBL;Acc:E7EZQ6]	0.110768	0	0.114988	1.58603	2.31984	1.46236	0.0752519	1.78941
ENSDARG00000068969	-2.82925	-1.50042	4.95304	79.5123	4.79229e-19	6.20582e-18	8	23045983	23062975	TNFRSF14 (3 of 12)	tumor necrosis factor receptor superfamily, member 14 [Source:HGNC Symbol;Acc:HGNC:11912]	19.4951	15.1889	14.2585	50.7	53.3562	34.6092	16.3142	46.2218
ENSDARG00000040157	2.30127	1.20243	4.02084	79.4923	4.84099e-19	6.26409e-18	11	4034061	4049994	glt8d1	glycosyltransferase 8 domain containing 1 [Source:ZFIN;Acc:ZDB-GENE-041114-23]	20.3074	23.1449	20.8512	9.51617	8.21222	10.1878	21.4345	9.30539
ENSDARG00000036678	2.57858	1.36657	3.42309	79.4794	4.87283e-19	6.30049e-18	7	19919819	19927268	TRMT10A	tRNA methyltransferase 10 homolog A (S. cerevisiae) [Source:HGNC Symbol;Acc:HGNC:28403]	15.4706	18.1853	13.8752	4.81095	6.72752	6.77561	15.8437	6.1047
ENSDARG00000062821	19.7113	4.30095	0.840275	79.3817	5.11975e-19	6.61471e-18	18	15810942	15838297	slc6a15	solute carrier family 6 (neutral amino acid transporter), member 15 [Source:ZFIN;Acc:ZDB-GENE-050420-93]	4.28302	2.53148	3.18133	0.264338	0.13919	0.0974908	3.33194	0.167006
ENSDARG00000012574	2.87278	1.52245	3.33423	79.3108	5.30692e-19	6.8513e-18	1	50112917	50155521	slkb	STE20-like kinase b [Source:ZFIN;Acc:ZDB-GENE-030131-1684]	12.9968	11.0042	13.0703	4.70522	3.66534	4.58207	12.3571	4.31754
ENSDARG00000011506	-2.60478	-1.38116	3.95303	79.2834	5.38108e-19	6.9402e-18	19	28777041	28819829	lpcat1	lysophosphatidylcholine acyltransferase 1 [Source:ZFIN;Acc:ZDB-GENE-060503-915]	10.6706	11.8824	11.8821	21.7815	35.4935	32.2694	11.4784	29.8481
ENSDARG00000089291	2.94544	1.55848	3.43415	79.2823	5.38397e-19	6.9402e-18	3	58639826	58643911	stra13	stimulated by retinoic acid 13 homolog (mouse) [Source:ZFIN;Acc:ZDB-GENE-110411-78]	14.8429	14.6722	11.9971	4.70522	4.68607	4.67956	13.8374	4.69028
ENSDARG00000045506	-1.96272	-0.972858	6.01395	79.2112	5.58121e-19	7.18899e-18	25	20360675	20426670	GRAMD4 (1 of 2)	GRAM domain containing 4 [Source:HGNC Symbol;Acc:HGNC:29113]	46.5594	45.4633	46.8384	88.2889	90.3344	93.9811	46.287	90.8681
ENSDARG00000061314	-2.37865	-1.25014	3.66967	79.1297	5.81647e-19	7.48634e-18	8	25887472	25893705	NGRN	neugrin, neurite outgrowth associated [Source:HGNC Symbol;Acc:HGNC:18077]	8.1599	8.67935	8.58577	23.4203	20.7393	16.3297	8.475	20.1631
ENSDARG00000078647	-4.04784	-2.01715	2.26846	79.1099	5.87504e-19	7.55598e-18	10	39762502	39794365	samsn1b	SAM domain, SH3 domain and nuclear localisation signals, 1b [Source:ZFIN;Acc:ZDB-GENE-041010-135]	2.99073	2.06651	2.45308	8.72316	11.5992	10.334	2.50344	10.2188
ENSDARG00000044074	5.17121	2.3705	7.62014	79.0881	5.93999e-19	7.63372e-18	5	29084875	29132338	loxl2b	lysyl oxidase-like 2b [Source:ZFIN;Acc:ZDB-GENE-050208-29]	292.316	381.426	358.916	38.8577	57.2999	103.486	344.219	66.548
ENSDARG00000038563	2.32024	1.21428	4.92875	79.0622	6.01864e-19	7.72894e-18	2	48203229	48233581	pitrm1	pitrilysin metalloproteinase 1 [Source:ZFIN;Acc:ZDB-GENE-040426-2876]	39.8395	34.4074	42.5455	16.6004	16.3316	17.4509	38.9308	16.7943
ENSDARG00000035198	-2.87371	-1.52292	5.68881	79.007	6.18902e-19	7.94171e-18	5	52712791	52716312	gcnt4a	glucosaminyl (N-acetyl) transferase 4, core 2, a [Source:ZFIN;Acc:ZDB-GENE-030131-3231]	29.575	34.0458	31.4684	74.4905	109.775	88.8141	31.6964	91.0264
ENSDARG00000089162	3.91405	1.96866	3.37321	79.0038	6.19898e-19	7.94848e-18	14	35692835	35764369	afap1l1a	actin filament associated protein 1-like 1a [Source:ZFIN;Acc:ZDB-GENE-050913-76]	18.2398	14.4656	12.917	4.07081	4.36129	3.2172	15.2074	3.8831
ENSDARG00000076025	-2.65094	-1.40651	4.95677	78.8976	6.54137e-19	8.38117e-18	25	8047966	8129854	dgkzb	diacylglycerol kinase, zeta b [Source:ZFIN;Acc:ZDB-GENE-111104-4]	19.3474	19.9418	14.4885	49.6427	48.2526	44.5045	17.9259	47.4666
ENSDARG00000089999	5.12431	2.35736	2.90916	78.8133	6.82659e-19	8.73999e-18	16	58627752	58671282	IQGAP3	IQ motif containing GTPase activating protein 3 [Source:HGNC Symbol;Acc:HGNC:20669]	11.5568	8.0594	13.4153	2.32617	2.22704	1.90107	11.0105	2.15143
ENSDARG00000094681	-8.07351	-3.0132	1.51372	78.8092	6.84084e-19	8.75163e-18	2	37631017	37632321	hbl2	hexose-binding lectin 2 [Source:ZFIN;Acc:ZDB-GENE-070912-286]	0.775375	1.3949	0.459952	5.3925	9.32574	5.99568	0.876741	6.90464
ENSDARG00000038025	-3.17535	-1.66692	5.1791	78.7587	7.01776e-19	8.97119e-18	3	25087412	25095884	cbx7a	chromobox homolog 7a [Source:ZFIN;Acc:ZDB-GENE-050417-400]	16.1721	23.8165	15.2167	64.0755	56.5576	54.2049	18.4018	58.2793
ENSDARG00000030498	2.11024	1.07741	6.55817	78.7248	7.13923e-19	9.1196e-18	10	7778351	7811315	il6st	interleukin 6 signal transducer [Source:ZFIN;Acc:ZDB-GENE-080104-6]	106.743	94.1296	108.357	52.8676	46.7679	46.9906	103.077	48.8754
ENSDARG00000073681	2.46025	1.29881	5.21936	78.7034	7.2173e-19	9.21238e-18	7	70493841	70652401	zfhx3	zinc finger homeobox 3 [Source:ZFIN;Acc:ZDB-GENE-030131-7577]	42.6087	37.1972	45.2286	17.975	16.4708	16.4272	41.6782	16.9577
ENSDARG00000097885	-5.2973	-2.40526	3.79813	78.6862	7.28039e-19	9.28592e-18	16	1661346	1666507	si:ch211-127b16.3	si:ch211-127b16.3 [Source:ZFIN;Acc:ZDB-GENE-131127-297]	4.28302	4.80464	2.98969	27.4912	15.5429	20.8143	4.02578	21.2828
ENSDARG00000006242	1.96939	0.977752	7.37735	78.6498	7.41553e-19	9.45118e-18	11	11389226	11396293	ptp4a1	protein tyrosine phosphatase type IVA, member 1 [Source:ZFIN;Acc:ZDB-GENE-041121-11]	221.277	205.825	205.407	101.083	108.104	111.968	210.836	107.052
ENSDARG00000053965	-2.38481	-1.25387	4.25745	78.5749	7.70217e-19	9.80913e-18	3	58811868	58846060	pycr1a	pyrroline-5-carboxylate reductase 1a [Source:ZFIN;Acc:ZDB-GENE-040426-1675]	12.406	11.8308	10.9622	32.3021	25.9822	25.7376	11.733	28.0073
ENSDARG00000078691	-2.00778	-1.0056	5.59439	78.5647	7.7422e-19	9.85271e-18	10	22711111	22733396	GIGYF1 (2 of 3)	GRB10 interacting GYF protein 1 [Source:HGNC Symbol;Acc:HGNC:9126]	35.9257	35.7507	36.4129	72.4286	70.1054	74.5317	36.0297	72.3553
ENSDARG00000059158	2.13742	1.09587	6.41764	78.4954	8.01854e-19	1.01967e-17	19	4885107	4913988	fhl3b	four and a half LIM domains 3b [Source:ZFIN;Acc:ZDB-GENE-030131-8356]	109.623	101.827	107.935	47.8452	53.2634	48.3067	106.462	49.8051
ENSDARG00000030723	2.49863	1.32113	3.65764	78.4775	8.09147e-19	1.02817e-17	24	27229143	27237920	cldn11b	claudin 11b [Source:ZFIN;Acc:ZDB-GENE-010328-13]	15.5075	15.4472	14.4885	6.23838	5.7068	6.23941	15.1477	6.06153
ENSDARG00000061274	-6.61637	-2.72604	2.76553	78.4591	8.16723e-19	1.03702e-17	9	39534089	39552700	lss	lanosterol synthase (2,3-oxidosqualene-lanosterol cyclase) [Source:ZFIN;Acc:ZDB-GENE-050119-7]	2.84304	3.09977	2.95136	14.2214	18.5587	26.0788	2.96472	19.6196
ENSDARG00000076998	-3.09244	-1.62875	3.47458	78.4498	8.20576e-19	1.04114e-17	5	23674402	23719089	GAB3 (1 of 2)	GRB2-associated binding protein 3 [Source:HGNC Symbol;Acc:HGNC:17515]	6.16608	7.28445	6.20935	23.3675	21.9456	15.3548	6.55329	20.2226
ENSDARG00000026709	2.41958	1.27476	4.08068	78.4458	8.22229e-19	1.04245e-17	10	34198947	34279922	bcl7ba	B-cell CLL/lymphoma 7B, a [Source:ZFIN;Acc:ZDB-GENE-040426-2193]	20.3074	17.152	20.1612	7.98301	8.21222	7.65303	19.2069	7.94942
ENSDARG00000093482	-3.08035	-1.62309	4.59254	78.3277	8.72871e-19	1.10583e-17	16	12544916	12560264	dedd1	death effector domain-containing 1 [Source:ZFIN;Acc:ZDB-GENE-000616-2]	14.9167	15.6538	13.3003	49.5898	43.5201	41.9698	14.6236	45.0266
ENSDARG00000077226	2.28358	1.1913	7.03799	78.3119	8.79912e-19	1.11392e-17	3	19067702	19103776	smarca4	SWI/SNF related, matrix associated, actin dependent regulator of chromatin, subfamily a, member 4 [Source:ZFIN;Acc:ZDB-GENE-030605-1]	170.693	141.246	180.263	76.3937	72.1005	67.1224	164.067	71.8722
ENSDARG00000070046	2.14222	1.09911	4.92368	78.2782	8.95027e-19	1.13221e-17	16	41607245	41610172	eny2	enhancer of yellow 2 homolog (Drosophila) [Source:ZFIN;Acc:ZDB-GENE-040718-124]	38.658	37.4039	35.6463	16.8119	16.7492	18.572	37.236	17.3777
ENSDARG00000061490	-2.01522	-1.01094	7.17938	78.2455	9.0998e-19	1.15021e-17	2	26771547	26791114	u2surp	U2 snRNP-associated SURP domain containing [Source:ZFIN;Acc:ZDB-GENE-070912-400]	105.451	110.765	115.218	220.458	226.138	221.304	110.478	222.633
ENSDARG00000097866	-6.63708	-2.73055	1.50102	78.2441	9.10618e-19	1.15021e-17	16	1652794	1656333	si:ch211-127b16.2	si:ch211-127b16.2 [Source:ZFIN;Acc:ZDB-GENE-131127-523]	0.775375	0.568291	0.689928	5.5511	3.29417	4.92328	0.677864	4.58952
ENSDARG00000090152	2.59644	1.37653	3.27582	78.242	9.11606e-19	1.15061e-17	23	43886430	43892239	anapc10	anaphase promoting complex subunit 10 [Source:ZFIN;Acc:ZDB-GENE-060224-2]	12.3322	12.6574	11.3455	4.49375	4.50048	4.97203	12.1117	4.65542
ENSDARG00000053136	-2.77988	-1.47502	11.8375	78.1763	9.42411e-19	1.1886e-17	4	11857920	11860013	b2m	beta-2-microglobulin [Source:ZFIN;Acc:ZDB-GENE-980526-88]	2085.28	2371.74	1646.13	6028.44	5414.08	5523.24	2034.38	5655.25
ENSDARG00000058252	-6.04683	-2.59618	0.977629	78.1482	9.55923e-19	1.20475e-17	15	16642130	16671822	adamts15b	ADAM metallopeptidase with thrombospondin type 1 motif, 15b [Source:ZFIN;Acc:ZDB-GENE-070814-5]	0.553839	0.774942	0.728257	2.85485	4.87166	4.63081	0.685679	4.11911
ENSDARG00000075284	7.34356	2.87648	1.29061	78.1446	9.57658e-19	1.20604e-17	9	39789594	39824036	kansl1l	KAT8 regulatory NSL complex subunit 1-like [Source:ZFIN;Acc:ZDB-GENE-081104-473]	3.28611	3.25476	4.71451	0.475808	0.603157	0.438709	3.75179	0.505891
ENSDARG00000045989	2.49832	1.32096	6.25582	78.1084	9.75388e-19	1.22745e-17	11	43561939	43581959	arf4a	ADP-ribosylation factor 4a [Source:ZFIN;Acc:ZDB-GENE-040801-109]	100.282	102.396	107.36	36.9016	43.3809	43.7734	103.346	41.352
ENSDARG00000076171	2.22046	1.15086	4.36847	78.0762	9.91416e-19	1.2467e-17	1	35725982	35859492	znf827	zinc finger protein 827 [Source:ZFIN;Acc:ZDB-GENE-080728-3]	25.5135	27.6396	26.2173	13.0583	12.3879	10.2853	26.4568	11.9105
ENSDARG00000038095	-5.12607	-2.35785	5.75228	78.0393	1.01009e-18	1.26924e-17	3	26202890	26204785	socs1a	suppressor of cytokine signaling 1a [Source:ZFIN;Acc:ZDB-GENE-040801-205]	22.4489	23.8165	16.0983	82.2091	116.966	120.352	20.7879	106.509
ENSDARG00000069583	11.3892	3.50959	1.05573	77.934	1.06541e-18	1.33777e-17	16	58528592	58552859	CNDP1	carnosine dipeptidase 1 (metallopeptidase M20 family) [Source:HGNC Symbol;Acc:HGNC:20675]	4.72609	3.51307	5.90272	0.422941	0.371174	0.438709	4.71396	0.410941
ENSDARG00000005980	-2.23265	-1.15876	6.37918	77.91	1.07843e-18	1.35311e-17	21	13328565	13485520	sfswap	splicing factor, suppressor of white-apricot homolog (Drosophila) [Source:ZFIN;Acc:ZDB-GENE-040426-931]	50.9901	53.9876	57.609	113.454	138.03	111.481	54.1956	120.988
ENSDARG00000006301	3.17773	1.668	3.92906	77.8627	1.10459e-18	1.3849e-17	9	14091195	14148167	raph1	Ras association (RalGDS/AF-6) and pleckstrin homology domains 1 [Source:ZFIN;Acc:ZDB-GENE-070912-156]	21.452	17.307	21.7711	5.97404	7.70185	5.36199	20.1767	6.34596
ENSDARG00000057773	-3.80822	-1.92912	3.62594	77.8525	1.11027e-18	1.39099e-17	14	18468421	18472480	pcdh20	protocadherin 20 [Source:ZFIN;Acc:ZDB-GENE-091204-115]	5.79685	5.2696	6.24768	29.1829	15.6357	21.3505	5.77138	22.0564
ENSDARG00000067601	2.38473	1.25382	5.06039	77.8094	1.13477e-18	1.42064e-17	18	43266464	43290989	arfgap2	ADP-ribosylation factor GTPase activating protein 2 [Source:ZFIN;Acc:ZDB-GENE-051120-177]	44.9348	38.5921	47.375	15.3845	17.8163	21.6917	43.634	18.2975
ENSDARG00000038308	2.35349	1.2348	4.00844	77.7905	1.14572e-18	1.43329e-17	10	2868397	2878128	ykt6	YKT6 v-SNARE homolog (S. cerevisiae) [Source:ZFIN;Acc:ZDB-GENE-040426-733]	20.9351	24.6432	20.7362	8.35308	10.0217	9.70033	22.1048	9.35837
ENSDARG00000025612	2.45525	1.29587	3.15161	77.7867	1.14793e-18	1.435e-17	5	67621843	67631109	tor2a	torsin family 2, member A [Source:ZFIN;Acc:ZDB-GENE-050913-60]	11.5937	11.2108	12.7637	4.44088	4.82526	5.21576	11.8561	4.8273
ENSDARG00000062855	-3.10284	-1.63359	4.00825	77.7442	1.17288e-18	1.46511e-17	18	15566906	15611780	plekhg7	pleckstrin homology domain containing, family G (with RhoGef domain) member 7 [Source:ZFIN;Acc:ZDB-GENE-070410-15]	8.19682	10.3842	9.62066	26.5395	36.9782	23.7878	9.40057	29.1018
ENSDARG00000076318	2.23834	1.16243	5.04643	77.7264	1.18349e-18	1.47727e-17	24	21762572	21780574	atp6v1ab	ATPase, H+ transporting, lysosomal V1 subunit Ab [Source:ZFIN;Acc:ZDB-GENE-030131-9529]	44.7871	45.4633	37.8694	18.768	16.5636	21.8867	42.7066	19.0728
ENSDARG00000011390	2.98243	1.57649	3.57208	77.6718	1.21666e-18	1.51756e-17	5	62785069	62862175	NPR2	natriuretic peptide receptor 2 [Source:HGNC Symbol;Acc:HGNC:7944]	17.2059	16.7904	17.3632	5.12816	6.35635	5.70321	17.1198	5.72924
ENSDARG00000087488	19.1622	4.26019	-0.243156	77.6074	1.25701e-18	1.56673e-17	7	10793483	10817973	CABZ01086828.1	Uncharacterized protein [Source:UniProtKB/TrEMBL;Acc:E7F1U9]	1.77229	1.49822	1.72482	0.158603	0.0463967	0.0487454	1.66511	0.0845816
ENSDARG00000013670	3.17394	1.66628	7.37495	77.5488	1.29481e-18	1.61267e-17	10	30661376	30682722	hyou1	hypoxia up-regulated 1 [Source:ZFIN;Acc:ZDB-GENE-030131-5344]	224.046	178.96	251.977	84.8525	56.5112	65.0751	218.328	68.8129
ENSDARG00000002002	3.55443	1.82962	3.49779	77.543	1.29867e-18	1.61628e-17	22	42142822	42153937	lmcd1	LIM and cysteine-rich domains 1 [Source:ZFIN;Acc:ZDB-GENE-040426-1067]	14.7321	14.8272	12.7637	3.48926	5.19643	3.16845	14.1077	3.95138
ENSDARG00000060594	2.04036	1.02882	6.42999	77.4237	1.37949e-18	1.71541e-17	17	37395454	37420328	hadhab	hydroxyacyl-Coenzyme A dehydrogenase/3-ketoacyl-Coenzyme A thiolase/enoyl-Coenzyme A hydratase, alpha subunit b [Source:ZFIN;Acc:ZDB-GENE-041111-204]	108.811	92.3214	100.538	50.1185	48.8557	48.9404	100.557	49.3049
ENSDARG00000058128	2.12589	1.08806	8.74364	77.4225	1.38034e-18	1.71541e-17	5	23916481	23957365	msna	moesin a [Source:ZFIN;Acc:ZDB-GENE-021211-2]	564.436	520.296	550.256	250.751	266.178	252.16	544.996	256.363
ENSDARG00000041361	3.76065	1.91098	3.79596	77.3399	1.43927e-18	1.78733e-17	16	6344535	6377256	ttk	ttk protein kinase [Source:ZFIN;Acc:ZDB-GENE-030123-1]	20.049	14.3106	21.2344	4.96956	5.19643	4.63081	18.5313	4.93227
ENSDARG00000071009	3.79073	1.92248	3.09364	77.3375	1.44102e-18	1.7882e-17	17	23300801	23339379	kif20ba	kinesin family member 20Ba [Source:ZFIN;Acc:ZDB-GENE-041111-213]	11.2983	10.1259	12.6103	3.33066	2.64461	3.02221	11.3449	2.99916
ENSDARG00000075819	4.85732	2.28016	2.08606	77.3214	1.45286e-18	1.80157e-17	16	8078198	8146768	arhgef2	rho/rac guanine nucleotide exchange factor (GEF) 2 [Source:ZFIN;Acc:ZDB-GENE-030717-1]	7.19991	6.35452	6.86095	1.6389	1.15992	1.41362	6.80513	1.40414
ENSDARG00000044048	-4.67367	-2.22456	3.05833	77.2869	1.47847e-18	1.83198e-17	10	20709903	20713984	prnpb	prion protein b [Source:ZFIN;Acc:ZDB-GENE-041221-2]	2.58458	4.28801	3.87126	14.8029	17.8627	17.3046	3.58129	16.6568
ENSDARG00000042946	-4.32021	-2.1111	2.6222	77.2255	1.52514e-18	1.88843e-17	20	25515628	25540078	hook1	hook homolog 1 [Source:ZFIN;Acc:ZDB-GENE-041001-159]	2.03074	2.2215	2.64472	8.77602	10.1145	10.9677	2.29899	9.95274
ENSDARG00000090702	2.60444	1.38097	3.81525	77.2052	1.54089e-18	1.90654e-17	17	10556413	10569773	CABZ01005649.2	Uncharacterized protein [Source:UniProtKB/TrEMBL;Acc:E7F3Q2]	21.1936	18.4953	18.0531	7.6658	8.07303	6.43439	19.2473	7.39107
ENSDARG00000058538	2.21537	1.14755	6.17348	77.1827	1.55853e-18	1.92696e-17	15	18800100	18840629	alcamb	activated leukocyte cell adhesion molecule b [Source:ZFIN;Acc:ZDB-GENE-030131-1768]	90.3496	84.9853	85.781	39.9679	38.1381	39.7762	87.0386	39.2941
ENSDARG00000075086	-4.03962	-2.01422	2.92823	77.0767	1.6445e-18	2.03177e-17	23	43926802	43930830	CU681840.1	Uncharacterized protein [Source:UniProtKB/TrEMBL;Acc:F1Q888]	3.47073	4.18469	3.37298	15.2259	12.3879	16.8172	3.67613	14.8103
ENSDARG00000097952	-5.00578	-2.32359	2.08003	77.0662	1.65324e-18	2.04109e-17	5	39705358	39708198	si:ch211-284e13.14	si:ch211-284e13.14 [Source:ZFIN;Acc:ZDB-GENE-131127-582]	1.73536	1.8082	0.728257	8.72316	7.23789	5.2645	1.42394	7.07518
ENSDARG00000011094	3.45967	1.79063	3.1204	77.0188	1.69338e-18	2.08912e-17	14	49305384	49309673	ccna2	cyclin A2 [Source:ZFIN;Acc:ZDB-GENE-020418-1]	12.3322	9.50595	12.6103	3.70073	2.69101	3.60716	11.4828	3.33297
ENSDARG00000038401	-2.41302	-1.27084	6.55222	76.9792	1.72764e-18	2.12984e-17	3	5651586	5669392	tefb	thyrotroph embryonic factor b [Source:ZFIN;Acc:ZDB-GENE-050522-224]	60.59	79.7674	67.8429	157.651	196.815	147.552	69.4001	167.339
ENSDARG00000034434	5.2979	2.40542	2.35659	76.9299	1.77132e-18	2.1821e-17	7	16215786	16373369	igf1rb	insulin-like growth factor 1b receptor [Source:ZFIN;Acc:ZDB-GENE-020503-2]	7.75375	6.71616	8.2408	1.32169	1.25271	1.70609	7.57024	1.42683
ENSDARG00000056389	-2.40145	-1.2639	3.91847	76.9117	1.78776e-18	2.20074e-17	7	64296863	64475117	ARAP2	ArfGAP with RhoGAP domain, ankyrin repeat and PH domain 2 [Source:HGNC Symbol;Acc:HGNC:16924]	10.1537	9.76427	10.5406	26.0637	21.4817	25.7376	10.1528	24.4277
ENSDARG00000055649	10.9021	3.44654	1.68164	76.8743	1.82188e-18	2.24113e-17	24	3130620	3137133	tubb6	tubulin, beta 6 class V [Source:ZFIN;Acc:ZDB-GENE-070424-195]	4.31995	3.0481	5.0978	0.422941	0.324777	0.389963	4.15528	0.379227
ENSDARG00000015915	-2.41932	-1.2746	4.69106	76.8664	1.82924e-18	2.24854e-17	15	40293572	40333268	slc25a36b	solute carrier family 25, member 36b [Source:ZFIN;Acc:ZDB-GENE-080219-28]	16.7629	18.237	15.715	49.3255	36.6998	36.6078	16.905	40.8777
ENSDARG00000014003	2.21775	1.1491	4.09554	76.8356	1.85799e-18	2.28223e-17	5	37404131	37484071	stard8	StAR-related lipid transfer (START) domain containing 8 [Source:ZFIN;Acc:ZDB-GENE-030131-9447]	20.8613	21.4401	22.9209	10.785	8.67619	9.99281	21.7408	9.81799
ENSDARG00000057125	-2.35762	-1.23733	4.9734	76.8185	1.87412e-18	2.30038e-17	24	27458582	27511823	pld1b	phospholipase D1b [Source:ZFIN;Acc:ZDB-GENE-070510-3]	20.6397	18.7019	18.5131	51.6517	39.4836	45.4307	19.2849	45.522
ENSDARG00000061140	2.59362	1.37497	5.61951	76.7843	1.9069e-18	2.33892e-17	2	31098312	31150880	colec12	collectin sub-family member 12 [Source:ZFIN;Acc:ZDB-GENE-030131-9807]	69.193	76.9259	80.7599	23.8433	29.7403	33.8293	75.6263	29.1376
ENSDARG00000060238	-2.04218	-1.03011	5.93326	76.7438	1.9464e-18	2.38565e-17	7	35136735	35164131	UACA	uveal autoantigen with coiled-coil domains and ankyrin repeats [Source:HGNC Symbol;Acc:HGNC:15947]	46.4856	44.3783	44.0787	88.2889	96.4124	90.9102	44.9809	91.8705
ENSDARG00000009653	3.08594	1.62571	3.27038	76.6678	2.02279e-18	2.47612e-17	21	338312	362880	lhfpl2a	lipoma HMGIC fusion partner-like 2a [Source:ZFIN;Acc:ZDB-GENE-040426-1839]	12.1475	12.3991	10.9622	2.37904	4.2221	4.82579	11.8363	3.80898
ENSDARG00000009553	4.92817	2.30105	2.0053	76.6674	2.02314e-18	2.47612e-17	21	26091023	26100539	gng3	guanine nucleotide binding protein (G protein), gamma 3 [Source:ZFIN;Acc:ZDB-GENE-010705-1]	6.60915	7.69776	6.93761	0.793014	2.04146	1.41362	7.0815	1.41603
ENSDARG00000016858	2.56147	1.35697	4.09278	76.6527	2.03823e-18	2.49279e-17	21	3658167	3689369	smad7	MAD, mothers against decapentaplegic homolog 7 (Drosophila) [Source:ZFIN;Acc:ZDB-GENE-030128-3]	18.8675	18.1853	23.6875	8.56455	8.21222	6.97059	20.2468	7.91579
ENSDARG00000005479	2.33339	1.22243	4.73204	76.6505	2.04056e-18	2.49384e-17	1	39750404	40142441	tenm3	teneurin transmembrane protein 3 [Source:ZFIN;Acc:ZDB-GENE-990714-19]	27.8766	32.7542	33.8065	12.0009	13.7334	14.6724	31.4791	13.4689
ENSDARG00000088017	-3.32419	-1.733	3.36283	76.6438	2.04749e-18	2.5005e-17	11	5620327	5635364	CU855733.1	Uncharacterized protein [Source:UniProtKB/TrEMBL;Acc:E7F2T4]	4.98455	5.42459	5.05947	19.4553	15.8677	16.086	5.15621	17.1363
ENSDARG00000015310	2.09682	1.0682	5.21325	76.6263	2.0657e-18	2.51978e-17	3	14936862	14957032	pitpnbl	phosphatidylinositol transfer protein, beta, like [Source:ZFIN;Acc:ZDB-GENE-040426-2791]	50.8055	47.5298	45.3436	18.6094	23.6623	26.1763	47.893	22.816
ENSDARG00000001634	2.0243	1.01743	5.3632	76.6258	2.06624e-18	2.51978e-17	7	20281571	20358028	kirrela	kin of IRRE like a [Source:ZFIN;Acc:ZDB-GENE-040426-2126]	47.3717	46.9615	53.8527	24.4777	25.0542	23.6903	49.3953	24.4074
ENSDARG00000088318	2.19832	1.1364	5.5306	76.4874	2.21626e-18	2.70028e-17	21	10340797	10379322	ubap2	ubiquitin associated protein 2 [Source:ZFIN;Acc:ZDB-GENE-070424-16]	57.4147	52.1278	63.6267	26.1695	28.2092	24.4214	57.723	26.2667
ENSDARG00000094977	3.63214	1.86082	2.50361	76.4854	2.21848e-18	2.70028e-17	23	27816176	27830466	si:ch211-156j22.4	si:ch211-156j22.4 [Source:ZFIN;Acc:ZDB-GENE-030131-1968]	8.86143	7.28445	8.12582	2.1147	2.22704	2.33978	8.09057	2.22718
ENSDARG00000056531	2.10112	1.07116	5.4125	76.4849	2.21904e-18	2.70028e-17	18	21694396	21710162	nutf2	nuclear transport factor 2 [Source:ZFIN;Acc:ZDB-GENE-041010-77]	51.4701	46.8582	53.2394	19.8782	24.5903	27.6386	50.5226	24.0357
ENSDARG00000044899	2.00668	1.00481	4.49637	76.4764	2.22862e-18	2.71e-17	11	23196844	23205273	tmem183a	transmembrane protein 183A [Source:ZFIN;Acc:ZDB-GENE-050327-5]	29.1689	28.5695	28.517	12.0009	15.4965	15.4035	28.7518	14.3003
ENSDARG00000030012	-2.19489	-1.13415	5.53702	76.4679	2.23826e-18	2.71977e-17	9	25099529	25148380	lrrfip1a	leucine rich repeat (in FLII) interacting protein 1a [Source:ZFIN;Acc:ZDB-GENE-030131-99]	33.1196	35.8023	26.9838	75.6535	66.4865	68.1461	31.9686	70.0954
ENSDARG00000038881	1.97052	0.978575	5.5009	76.4263	2.28588e-18	2.77565e-17	8	2684693	2704946	acaa2	acetyl-CoA acyltransferase 2 [Source:ZFIN;Acc:ZDB-GENE-040426-1996]	54.867	54.1426	51.1696	28.337	26.5389	26.42	53.3931	27.0987
ENSDARG00000092920	-8.72077	-3.12445	7.62399	76.4184	2.29503e-18	2.78475e-17	2	31381558	31384833	si:ch211-106h4.12	si:ch211-106h4.12 [Source:ZFIN;Acc:ZDB-GENE-070705-12]	33.7473	64.6818	38.2527	331.691	430.19	429.544	45.5606	397.142
ENSDARG00000088124	-2.56625	-1.35966	2.82676	76.3587	2.36549e-18	2.86819e-17	14	35984118	35985335	adrb2a	adrenergic receptor, beta 2a [Source:ZFIN;Acc:ZDB-GENE-100414-3]	5.13224	4.39134	5.21279	13.2169	12.2951	12.5276	4.91212	12.6799
ENSDARG00000038242	-2.80531	-1.48816	5.63224	76.3562	2.36848e-18	2.86978e-17	3	18562706	18577974	zgc:113333	zgc:113333 [Source:ZFIN;Acc:ZDB-GENE-050320-57]	28.6889	31.7726	18.9347	71.5299	78.8744	71.9969	26.4654	74.1337
ENSDARG00000074579	4.05573	2.01996	2.88105	76.3395	2.38862e-18	2.89211e-17	3	42839046	42852741	PLA2G10	phospholipase A2, group X [Source:HGNC Symbol;Acc:HGNC:9029]	11.446	10.8492	9.81231	2.43191	2.8766	2.58351	10.7025	2.63067
ENSDARG00000061365	-2.8179	-1.49462	2.92555	76.305	2.43067e-18	2.94092e-17	19	41310810	41334770	hepacam2	HEPACAM family member 2 [Source:ZFIN;Acc:ZDB-GENE-060503-135]	4.17226	5.16628	4.36954	11.6309	14.0582	12.7225	4.56936	12.8039
ENSDARG00000078825	3.61503	1.85401	2.63874	76.2943	2.44388e-18	2.95479e-17	20	53824767	53859777	bub1ba	budding uninhibited by benzimidazoles 1 homolog beta a [Source:ZFIN;Acc:ZDB-GENE-041014-120]	9.11988	6.19954	8.31746	2.37904	1.76308	2.43727	7.87896	2.19313
ENSDARG00000090914	-4.79533	-2.26163	2.67053	76.2371	2.51577e-18	3.03954e-17	11	39739698	39744955	AL929286.1	Uncharacterized protein [Source:UniProtKB/TrEMBL;Acc:E7FEM3]	2.14151	2.53148	3.41131	15.2787	13.1303	10.4803	2.69477	12.9631
ENSDARG00000035150	207.604	7.69769	-0.692885	76.1712	2.60102e-18	3.1403e-17	5	64678282	64700739	si:dkey-261j4.4	si:dkey-261j4.4 [Source:ZFIN;Acc:ZDB-GENE-060531-125]	0.99691	1.44656	0.996562	0	0	0	1.14668	0
ENSDARG00000077643	4.31887	2.11065	2.43035	76.1437	2.63761e-18	3.18221e-17	9	24173641	24190253	lypd6b	LY6/PLAUR domain containing 6B [Source:ZFIN;Acc:ZDB-GENE-050522-38]	6.38761	8.26605	9.35235	1.53316	2.08785	1.90107	8.002	1.84069
ENSDARG00000042866	-2.36506	-1.24188	7.64872	76.1284	2.65804e-18	3.20458e-17	17	24677133	24682075	cx35.4	connexin 35.4 [Source:ZFIN;Acc:ZDB-GENE-050417-174]	135.063	151.475	123.344	283.793	390.939	294.373	136.627	323.035
ENSDARG00000077503	-5.11703	-2.35531	2.89439	76.0944	2.70427e-18	3.258e-17	3	1265522	1269952	CR792453.1	Uncharacterized protein [Source:UniProtKB/TrEMBL;Acc:F1Q9H0]	3.32303	3.20309	2.33809	13.5341	12.9911	18.8157	2.95474	15.1136
ENSDARG00000056697	3.76906	1.9142	3.51429	76.0367	2.78439e-18	3.35215e-17	14	25080492	25082370	msxa	muscle segment homeobox A [Source:ZFIN;Acc:ZDB-GENE-980526-322]	17.3905	15.7572	15.5234	4.96956	3.47975	4.48458	16.2237	4.31129
ENSDARG00000032831	2.65389	1.40811	6.49106	75.9902	2.85077e-18	3.42962e-17	17	21749146	21789571	htra1a	HtrA serine peptidase 1a [Source:ZFIN;Acc:ZDB-GENE-040704-64]	115.088	119.858	94.8651	38.3819	44.4481	41.3848	109.937	41.4049
ENSDARG00000032571	-3.42781	-1.77729	5.1686	75.9653	2.88698e-18	3.47072e-17	20	2618067	2637923	crfb8	cytokine receptor family member b8 [Source:ZFIN;Acc:ZDB-GENE-040724-249]	15.9506	16.5838	11.1922	77.5039	33.7304	38.6064	14.5755	49.9469
ENSDARG00000036505	20.0555	4.32592	2.49831	75.9164	2.95927e-18	3.55511e-17	7	25074783	25083209	syt4	synaptotagmin IV [Source:ZFIN;Acc:ZDB-GENE-030131-7297]	8.86143	10.4359	7.35923	0.105735	0.556761	0.63369	8.88551	0.432062
ENSDARG00000040469	4.73421	2.24312	2.03199	75.8985	2.98622e-18	3.58494e-17	14	4226731	4254978	enpp6	ectonucleotide pyrophosphatase/phosphodiesterase 6 [Source:ZFIN;Acc:ZDB-GENE-031205-1]	6.79376	5.06295	6.97594	1.16309	1.25271	1.55985	6.27755	1.32522
ENSDARG00000043004	3.69682	1.88629	1.79635	75.8924	2.99543e-18	3.59346e-17	20	25669077	25674757	si:dkeyp-117h8.4	si:dkeyp-117h8.4 [Source:ZFIN;Acc:ZDB-GENE-030804-4]	4.46764	5.06295	4.94448	1.58603	1.11352	1.21863	4.82502	1.30606
ENSDARG00000015088	2.44807	1.29165	6.64053	75.8099	3.1233e-18	3.7442e-17	9	33674334	33682033	dnajb11	DnaJ (Hsp40) homolog, subfamily B, member 11 [Source:ZFIN;Acc:ZDB-GENE-031113-9]	126.534	106.684	134.498	58.683	44.68	46.9418	122.572	50.1016
ENSDARG00000056248	-19.6208	-4.29432	10.3086	75.7366	3.24148e-18	3.88314e-17	21	24464941	24474821	wu:fb15e04	wu:fb15e04 [Source:ZFIN;Acc:ZDB-GENE-030131-8568]	139.531	211.456	174.705	3644.75	3743.15	2926.48	175.23	3438.12
ENSDARG00000087693	2.0394	1.02815	5.45969	75.7058	3.29246e-18	3.94141e-17	14	26992519	26995224	atox1	ATX1 antioxidant protein 1 homolog (yeast) [Source:ZFIN;Acc:ZDB-GENE-120720-2]	56.7501	61.4271	51.7829	25.9051	28.7196	28.6135	56.6533	27.7461
ENSDARG00000056186	2.26244	1.17788	9.69923	75.6844	3.32827e-18	3.98147e-17	2	25987363	25993507	eif5a2	eukaryotic translation initiation factor 5A2 [Source:ZFIN;Acc:ZDB-GENE-040426-2405]	1013.6	947.599	951.449	405.759	424.437	457.183	970.882	429.126
ENSDARG00000070206	-4.26101	-2.0912	6.17074	75.6775	3.33986e-18	3.99252e-17	8	37488525	37498906	si:zfos-2070c2.1	si:zfos-2070c2.1 [Source:ZFIN;Acc:ZDB-GENE-091204-3]	30.4981	33.5292	21.5794	156.277	105.785	102.56	28.5355	121.54
ENSDARG00000010070	2.11008	1.0773	4.80229	75.6167	3.44439e-18	4.11457e-17	8	48004002	48093554	adam9	a disintegrin and metalloproteinase domain 9 [Source:ZFIN;Acc:ZDB-GENE-040912-127]	35.2242	28.3629	29.3986	15.4902	13.4087	15.2573	30.9952	14.7187
ENSDARG00000036067	3.67128	1.87628	3.38983	75.605	3.4648e-18	4.13604e-17	7	39591761	39597238	si:dkey-78a14.5	si:dkey-78a14.5 [Source:ZFIN;Acc:ZDB-GENE-110407-16]	15.8029	14.8789	19.7396	3.54213	5.42842	4.7283	16.8071	4.56628
ENSDARG00000087772	5.46153	2.44931	4.78995	75.5181	3.6208e-18	4.31923e-17	14	31149986	31153526	FGL1	fibrinogen-like 1 [Source:HGNC Symbol;Acc:HGNC:3695]	50.5471	83.0221	46.3401	9.09323	12.3415	11.4552	59.9698	10.9633
ENSDARG00000044441	-6.85673	-2.77752	0.281096	75.5056	3.64366e-18	4.34344e-17	6	27760206	27819932	MYO7B (1 of 2)	myosin VIIB [Source:HGNC Symbol;Acc:HGNC:7607]	0.553839	0.464965	0.536611	3.33066	2.69101	4.82579	0.518472	3.61582
ENSDARG00000055014	-28.9483	-4.85541	0.329876	75.4685	3.71288e-18	4.42284e-17	11	3640652	3646662	CR558302.2	Uncharacterized protein [Source:UniProtKB/TrEMBL;Acc:E7FCZ0]	0.221536	0.154988	0.0766586	4.17654	3.29417	6.14192	0.151061	4.53754
ENSDARG00000056587	4.74706	2.24703	3.71867	75.3736	3.89573e-18	4.6374e-17	7	28581189	28823102	cyp2r1	cytochrome P450, family 2, subfamily R, polypeptide 1 [Source:ZFIN;Acc:ZDB-GENE-110114-1]	28.5412	30.2744	28.9003	4.33514	6.49554	7.60428	29.2386	6.14499
ENSDARG00000076895	2.34815	1.23152	4.46542	75.3484	3.9456e-18	4.69347e-17	13	34040926	34051634	flrt3	fibronectin leucine rich transmembrane 3 [Source:ZFIN;Acc:ZDB-GENE-030131-1988]	31.2735	24.0749	26.6772	9.56904	12.3415	13.015	27.3418	11.6419
ENSDARG00000093480	2.99414	1.58214	3.78471	75.2669	4.11194e-18	4.88791e-17	25	38222646	38239518	PAMR1	peptidase domain containing associated with muscle regeneration 1 [Source:HGNC Symbol;Acc:HGNC:24554]	15.8029	18.5469	13.9902	4.38801	6.35635	5.31325	16.1133	5.35254
ENSDARG00000016311	-3.27484	-1.71142	3.3221	75.2244	4.20148e-18	4.99042e-17	6	12505906	12700459	dock9b	dedicator of cytokinesis 9b [Source:ZFIN;Acc:ZDB-GENE-090916-2]	3.83995	5.2696	4.59952	11.2608	16.5172	16.8659	4.56969	14.8813
ENSDARG00000022165	-2.23706	-1.1616	6.4537	75.2232	4.20407e-18	4.99042e-17	4	11783489	11790037	mgst1.2	microsomal glutathione S-transferase 1.2 [Source:ZFIN;Acc:ZDB-GENE-040704-59]	64.3561	72.8962	53.0095	128.627	149.815	146.821	63.4206	141.754
ENSDARG00000035400	-2.54427	-1.34725	9.9017	75.1997	4.25439e-18	5.04662e-17	5	36605346	36611143	btf3	basic transcription factor 3 [Source:ZFIN;Acc:ZDB-GENE-030131-8731]	595.377	674.923	621.472	1540.93	1749.43	1522.66	630.59	1604.34
ENSDARG00000092119	3.85831	1.94797	2.58203	75.1778	4.3018e-18	5.09929e-17	18	37623196	37637846	si:ch211-235f12.2	si:ch211-235f12.2 [Source:ZFIN;Acc:ZDB-GENE-050419-113]	9.74757	7.85274	9.35235	2.48478	2.41263	2.09605	8.98422	2.33115
ENSDARG00000056410	-2.77734	-1.4737	5.70288	75.0807	4.51856e-18	5.35249e-17	9	30554004	30568761	fdx1	ferredoxin 1 [Source:ZFIN;Acc:ZDB-GENE-071015-2]	41.6118	44.6367	44.347	85.6455	132.045	144.92	43.5318	120.87
ENSDARG00000045443	37.826	5.24131	-0.360243	75.0513	4.5864e-18	5.42906e-17	24	4847526	4861772	agtr1b	angiotensin II receptor, type 1b [Source:ZFIN;Acc:ZDB-GENE-110411-117]	1.36614	1.29157	1.64816	0	0.0463967	0.0487454	1.43529	0.031714
ENSDARG00000068613	-4.09474	-2.03377	3.13079	75.0117	4.67923e-18	5.53508e-17	20	4256994	4283800			3.69226	4.90797	3.33465	20.2483	14.7542	13.6487	3.97829	16.2171
ENSDARG00000024775	-2.53628	-1.34271	5.35492	74.92	4.90174e-18	5.79424e-17	22	22679543	22704074	si:ch211-129c21.1	si:ch211-129c21.1 [Source:ZFIN;Acc:ZDB-GENE-030131-5796]	20.0121	23.8165	26.7155	58.4187	64.445	56.0085	23.5147	59.6241
ENSDARG00000052515	-2.32395	-1.21658	6.66612	74.879	5.00471e-18	5.91184e-17	12	21993647	22005468	calcoco2	calcium binding and coiled-coil domain 2 [Source:ZFIN;Acc:ZDB-GENE-050522-346]	55.827	64.1135	47.3367	141.527	122.209	124.739	55.7591	129.492
ENSDARG00000002217	4.35389	2.12231	2.75363	74.877	5.00978e-18	5.9137e-17	14	51193732	51198999	scocb	short coiled-coil protein b [Source:ZFIN;Acc:ZDB-GENE-041010-41]	8.75066	9.60928	13.8369	1.69176	2.55182	3.11971	10.7323	2.45443
ENSDARG00000039007	-1.9484	-0.962288	8.05515	74.8588	5.05618e-18	5.96148e-17	23	44727895	44739806	eno3	enolase 3, (beta, muscle) [Source:ZFIN;Acc:ZDB-GENE-031006-5]	179.444	194.562	186.932	364.734	369.457	358.62	186.979	364.27
ENSDARG00000011797	3.54521	1.82587	5.45619	74.8583	5.05729e-18	5.96148e-17	19	14006032	14020448	fam46bb	family with sequence similarity 46, member Bb [Source:ZFIN;Acc:ZDB-GENE-060503-431]	68.8607	76.7192	77.1186	13.587	30.9002	18.2308	74.2328	20.906
ENSDARG00000069099	2.26349	1.17855	5.01512	74.8204	5.15531e-18	6.07281e-17	8	21642525	21648264	tmco1	transmembrane and coiled-coil domains 1 [Source:ZFIN;Acc:ZDB-GENE-050417-344]	44.1225	43.2934	42.3539	17.8164	19.2082	20.2781	43.2566	19.1009
ENSDARG00000045528	4.68049	2.22666	1.56238	74.8039	5.19864e-18	6.11959e-17	4	24949709	24996004	fgd6	FYVE, RhoGEF and PH domain containing 6 [Source:ZFIN;Acc:ZDB-GENE-041210-200]	4.43071	3.6164	4.36954	0.687279	0.927934	1.02365	4.13888	0.879622
ENSDARG00000004297	2.87813	1.52513	4.39578	74.762	5.31014e-18	6.24651e-17	17	11190576	11193371	irf2bpl	interferon regulatory factor 2 binding protein-like [Source:ZFIN;Acc:ZDB-GENE-040426-1968]	24.4797	23.0416	26.0256	7.71867	9.18655	8.62793	24.5156	8.51105
ENSDARG00000026454	2.67881	1.42159	3.03726	74.6943	5.49547e-18	6.46003e-17	5	60690578	60694363	MIS12	MIS12 kinetochore complex component [Source:HGNC Symbol;Acc:HGNC:24967]	10.7445	10.1259	11.0772	3.33066	3.94372	4.63081	10.6492	3.9684
ENSDARG00000037145	13.4767	3.7524	1.05107	74.651	5.61745e-18	6.59885e-17	7	60672958	60716940	slc8a4b	solute carrier family 8 (sodium/calcium exchanger), member 4b [Source:ZFIN;Acc:ZDB-GENE-050809-103]	3.39688	3.40974	3.94792	0.21147	0.463967	0.0974908	3.58485	0.257643
ENSDARG00000090292	9.82413	3.29633	0.441744	74.6358	5.66087e-18	6.64525e-17	2	31436090	31451928	CABZ01071757.1	Uncharacterized protein [Source:UniProtKB/TrEMBL;Acc:E7F3E5]	2.51074	2.58314	2.29976	0.158603	0.27838	0.292472	2.46455	0.243152
ENSDARG00000039665	-5.9112	-2.56345	2.70827	74.6134	5.72523e-18	6.71615e-17	20	7532695	7552396	CABZ01055869.1	Uncharacterized protein [Source:UniProtKB/TrEMBL;Acc:E7F8C1]	2.10459	2.53148	1.5715	12.5296	12.1559	11.8451	2.06919	12.1769
ENSDARG00000037116	-3.66179	-1.87255	6.8809	74.5595	5.88382e-18	6.89742e-17	13	31027969	31043317	cxcl12a	chemokine (C-X-C motif) ligand 12a (stromal cell-derived factor 1) [Source:ZFIN;Acc:ZDB-GENE-030318-1]	81.6728	80.9556	95.7466	195.769	347.047	403.368	86.125	315.395
ENSDARG00000059529	3.71647	1.89393	2.48516	74.5395	5.9438e-18	6.96292e-17	7	57998495	58011871	BX255936.1	Uncharacterized protein [Source:UniProtKB/TrEMBL;Acc:E7F2R7]	7.45837	5.8379	8.77741	1.90323	1.76308	2.29103	7.35789	1.98578
ENSDARG00000088660	64.8041	6.01801	0.347119	74.5314	5.96808e-18	6.98653e-17	22	4162619	4176901	CABZ01075689.1	Uncharacterized protein [Source:UniProtKB/TrEMBL;Acc:E7FF99]	2.39997	2.06651	2.91303	0	0.0927934	0	2.45984	0.0309311
ENSDARG00000060252	2.46762	1.30312	5.17343	74.5206	6.00078e-18	7.01996e-17	1	41991774	41999628	mogs	mannosyl-oligosaccharide glucosidase [Source:ZFIN;Acc:ZDB-GENE-070112-412]	47.2609	39.3154	46.4551	19.2438	14.7078	20.0344	44.3438	17.9953
ENSDARG00000003695	2.38072	1.2514	7.05533	74.519	6.00589e-18	7.02109e-17	8	2587651	2609355	vdac3	voltage-dependent anion channel 3 [Source:ZFIN;Acc:ZDB-GENE-040426-2380]	140.897	171.056	178.768	62.5424	71.0334	72.4844	163.573	68.6867
ENSDARG00000076225	3.21008	1.68261	2.40754	74.5135	6.02254e-18	7.03571e-17	12	36926349	36944755	tha1	threonine aldolase 1 [Source:ZFIN;Acc:ZDB-GENE-040704-14]	5.79685	5.42459	6.05603	2.43191	1.3919	1.6086	5.75916	1.8108
ENSDARG00000079591	-2.15309	-1.10641	5.26714	74.4548	6.20429e-18	7.24304e-17	14	36688809	36716682	CR847496.2	Uncharacterized protein [Source:UniProtKB/TrEMBL;Acc:E7EZK3]	26.695	27.6913	26.1789	54.6122	56.0472	62.7353	26.8551	57.7983
ENSDARG00000058255	6.08137	2.6044	1.59209	74.4177	6.32205e-18	7.37544e-17	1	35076912	35117056			4.02456	4.23635	4.67618	0.581544	0.603157	0.926162	4.31236	0.703621
ENSDARG00000094643	-7.32174	-2.87219	3.23778	74.3773	6.45266e-18	7.52262e-17	5	35137841	35143575	ms4a17c.1	membrane-spanning 4-domains, subfamily A, member 17C.1 [Source:ZFIN;Acc:ZDB-GENE-080829-9]	2.10459	4.0297	1.68649	19.6139	16.842	20.2293	2.60693	18.8951
ENSDARG00000074915	3.44829	1.78588	2.0466	74.3565	6.52102e-18	7.5971e-17	1	52046090	52054757	etaa1	Ewing tumor-associated antigen 1 [Source:ZFIN;Acc:ZDB-GENE-080204-12]	5.46455	4.75298	4.56119	1.48029	1.29911	1.51111	4.92624	1.43017
ENSDARG00000055722	-4.63026	-2.21109	2.22592	74.3452	6.55857e-18	7.6356e-17	5	31695453	31719321	bco2a	beta-carotene oxygenase 2a [Source:ZFIN;Acc:ZDB-GENE-030131-8039]	1.9569	2.16984	1.68649	8.45882	9.55772	8.82292	1.93774	8.94649
ENSDARG00000083588	9.00657	3.17098	1.05551	74.2551	6.86455e-18	7.98635e-17	22	24551753	24551842	CABZ01039424.1		3.24919	3.20309	2.52974	0.21147	0.41757	0.341218	2.99401	0.32342
ENSDARG00000069953	-4.20985	-2.07377	2.64098	74.2236	6.97512e-18	8.10834e-17	1	30191199	30406405	kcnq5b	potassium voltage-gated channel, KQT-like subfamily, member 5b [Source:ZFIN;Acc:ZDB-GENE-090312-178]	2.32612	3.30642	3.64129	12.1067	13.455	13.405	3.09128	12.9889
ENSDARG00000005098	3.29324	1.71951	3.86538	74.2225	6.97898e-18	8.10834e-17	21	19138091	19150691			20.2336	18.237	20.7362	7.29573	4.73246	5.99568	19.7356	6.00796
ENSDARG00000077736	6.9505	2.79712	2.58814	74.2104	7.0218e-18	8.1525e-17	14	53212830	53241726	CPLX1 (2 of 2)	complexin 1 [Source:HGNC Symbol;Acc:HGNC:2309]	14.0675	6.30286	11.9587	1.53316	2.18065	0.926162	10.7764	1.54666
ENSDARG00000068103	8.74631	3.12867	3.32574	74.182	7.12356e-18	8.26499e-17	18	33517711	33539934	ccdc19	coiled-coil domain containing 19 [Source:ZFIN;Acc:ZDB-GENE-070209-143]	9.85834	15.4988	20.1612	1.7975	1.20631	2.19354	15.1728	1.73245
ENSDARG00000012729	-2.08731	-1.06165	7.05126	74.1511	7.23604e-18	8.38974e-17	4	21236017	21247351	hcls1	hematopoietic cell-specific Lyn substrate 1 [Source:ZFIN;Acc:ZDB-GENE-030131-7191]	93.5988	107.407	94.0218	189.53	213.193	212.822	98.3425	205.182
ENSDARG00000028163	-10.9571	-3.4538	3.32504	74.0853	7.48145e-18	8.66836e-17	20	34054428	34065203	prg4b	proteoglycan 4b [Source:ZFIN;Acc:ZDB-GENE-041014-324]	1.51383	1.8082	2.49141	13.957	27.5133	22.4229	1.93781	21.2977
ENSDARG00000017569	-2.32241	-1.21562	6.17894	74.081	7.49774e-18	8.68129e-17	17	19437540	19456510	reep3a	receptor accessory protein 3a [Source:ZFIN;Acc:ZDB-GENE-051127-47]	45.7102	57.5523	42.8139	104.466	114.507	119.865	48.6921	112.946
ENSDARG00000014709	2.84044	1.50611	2.55292	73.9988	7.81639e-18	9.04407e-17	6	18617878	18655122	grb2a	growth factor receptor-bound protein 2a [Source:ZFIN;Acc:ZDB-GENE-041121-1]	9.19373	9.66094	7.35923	2.80198	3.01579	3.36343	8.73797	3.0604
ENSDARG00000001442	2.65473	1.40857	3.88196	73.9539	7.99624e-18	9.24586e-17	14	33619348	33650873	inppl1b	inositol polyphosphate phosphatase-like 1b [Source:ZFIN;Acc:ZDB-GENE-030616-75]	19.569	22.215	18.743	6.81992	8.30501	7.60428	20.1757	7.5764
ENSDARG00000035904	-2.9225	-1.5472	4.15438	73.9182	8.14213e-18	9.40812e-17	7	49776925	49799738	crabp1b	cellular retinoic acid binding protein 1b [Source:ZFIN;Acc:ZDB-GENE-040624-3]	8.45528	12.2441	9.81231	25.165	32.1529	31.4895	10.1706	29.6025
ENSDARG00000088689	-3.43937	-1.78214	4.19097	73.9146	8.15698e-18	9.41887e-17	16	183117	191500			11.4091	7.23279	6.32434	30.9275	27.6988	27.5411	8.32207	28.7225
ENSDARG00000027345	-2.22831	-1.15595	7.33629	73.8862	8.27545e-18	9.54915e-17	5	39548740	39564220	mpzl2b	myelin protein zero-like 2b [Source:ZFIN;Acc:ZDB-GENE-030131-8774]	101.98	120.788	93.2169	231.454	249.011	223.303	105.328	234.589
ENSDARG00000074379	4.15934	2.05636	3.12555	73.869	8.34781e-18	9.6261e-17	1	10291239	10301481	knstrn	kinetochore-localized astrin/SPAG5 binding protein [Source:ZFIN;Acc:ZDB-GENE-081022-187]	12.8121	13.019	9.04572	3.70073	2.64461	2.04731	11.6256	2.79755
ENSDARG00000069334	-3.05591	-1.6116	3.33278	73.8516	8.42179e-18	9.70481e-17	7	21267564	21299676	AGFG2	ArfGAP with FG repeats 2 [Source:HGNC Symbol;Acc:HGNC:5177]	5.35378	6.45785	6.51598	16.5476	19.7186	19.6444	6.1092	18.6369
ENSDARG00000004246	2.43719	1.28522	5.01478	73.8331	8.50091e-18	9.78933e-17	1	22557443	22684130	slit2	slit (Drosophila) homolog 2 [Source:ZFIN;Acc:ZDB-GENE-010306-3]	41.2795	33.8391	47.49	18.0807	16.7492	15.5498	40.8695	16.7932
ENSDARG00000070416	3.15642	1.65829	2.95654	73.7791	8.73662e-18	1.00539e-16	11	32434556	32447616	zgc:162816	zgc:162816 [Source:ZFIN;Acc:ZDB-GENE-070410-94]	9.93218	10.6942	12.1121	3.06632	3.47975	3.80214	10.9128	3.44941
ENSDARG00000022213	2.28175	1.19014	4.54058	73.7662	8.7941e-18	1.01132e-16	2	5694306	5707806	uck2b	uridine-cytidine kinase 2b [Source:ZFIN;Acc:ZDB-GENE-030131-5265]	33.1565	29.4478	32.8482	14.5386	12.4343	14.9161	31.8175	13.963
ENSDARG00000053255	2.71786	1.44247	5.74076	73.751	8.86191e-18	1.01843e-16	2	46095866	46102453	itgb1b	integrin, beta 1b [Source:ZFIN;Acc:ZDB-GENE-030909-10]	79.7898	59.1022	76.6586	23.5261	27.3277	28.4673	71.8502	26.4404
ENSDARG00000090969	-22.2455	-4.47544	-0.78618	73.6491	9.33128e-18	1.07164e-16	15	555361	567539	cbln18	cerebellin 18 [Source:ZFIN;Acc:ZDB-GENE-111109-3]	0.0369226	0.103326	0.0766586	1.42743	1.3919	2.1448	0.0723023	1.65471
ENSDARG00000067958	-2.24149	-1.16446	6.35746	73.6304	9.42037e-18	1.08114e-16	2	50027864	50081696	sh3gl1a	SH3-domain GRB2-like 1a [Source:ZFIN;Acc:ZDB-GENE-030131-4524]	50.9163	52.5927	42.1623	116.837	108.893	100.659	48.5571	108.797
ENSDARG00000031336	-8.4494	-3.07885	1.23468	73.5964	9.58384e-18	1.09916e-16	5	39801264	39815264	hsd20b2	hydroxysteroid (20-beta) dehydrogenase 2 [Source:ZFIN;Acc:ZDB-GENE-030804-21]	0.738452	0.619954	1.03489	5.49823	9.55772	5.45948	0.797766	6.83848
ENSDARG00000056078	2.59026	1.3731	4.07181	73.5893	9.61856e-18	1.1024e-16	9	33346228	33376981	rftn2	raftlin family member 2 [Source:ZFIN;Acc:ZDB-GENE-040426-2760]	25.0705	21.9567	20.9661	10.0448	8.4906	7.75052	22.6644	8.76199
ENSDARG00000094719	-4.02264	-2.00814	11.3422	73.4906	1.01119e-17	1.15815e-16	18	7032704	7035514	si:dkeyp-1h4.9	si:dkeyp-1h4.9 [Source:ZFIN;Acc:ZDB-GENE-030131-8538]	1040.18	1678.47	802.731	5073.39	4277.17	4814.14	1173.8	4721.57
ENSDARG00000037155	-3.92573	-1.97296	1.71287	73.4769	1.01823e-17	1.16543e-16	23	26296605	26297715	wisp2	WNT1 inducible signaling pathway protein 2 [Source:ZFIN;Acc:ZDB-GENE-060223-1]	1.69844	1.75653	1.45651	6.39698	7.0059	5.84945	1.63716	6.41744
ENSDARG00000071460	-19.118	-4.25686	0.592734	73.4734	1.02e-17	1.16667e-16	24	39658844	39694976	PLEKHA4	pleckstrin homology domain containing, family A (phosphoinositide binding specific) member 4 [Source:HGNC Symbol;Acc:HGNC:14339]	0.258458	0.103326	0.153317	3.22492	3.38696	3.85089	0.1717	3.48759
ENSDARG00000062108	-4.11247	-2.04001	2.72916	73.4115	1.0525e-17	1.20303e-16	16	19163804	19224543	iffo1b	intermediate filament family orphan 1b [Source:ZFIN;Acc:ZDB-GENE-050208-308]	3.80303	2.68647	2.10811	13.957	10.5321	11.0652	2.86587	11.8514
ENSDARG00000051819	-2.89545	-1.53379	4.60869	73.387	1.06566e-17	1.21725e-16	7	69082049	69113303	swap70a	SWAP switching B-cell complex subunit 70a [Source:ZFIN;Acc:ZDB-GENE-040426-1182]	11.3352	12.6574	9.04572	38.8577	28.6732	27.9799	11.0128	31.8369
ENSDARG00000037097	-4.40723	-2.13987	4.51531	73.3705	1.07459e-17	1.22663e-16	14	31118642	31259774	slc7a2	solute carrier family 7 (cationic amino acid transporter, y+ system), member 2 [Source:ZFIN;Acc:ZDB-GENE-041212-5]	13.2183	10.1259	7.66586	40.1794	39.5764	57.0321	10.3367	45.596
ENSDARG00000003991	-28.7923	-4.84761	-0.480308	73.3553	1.0829e-17	1.23527e-16	6	14971227	15001305	fhl2b	four and a half LIM domains 2b [Source:ZFIN;Acc:ZDB-GENE-041010-121]	0.0738452	0.0516628	0.153317	2.59051	3.89732	2.24229	0.0929418	2.91004
ENSDARG00000024748	-2.64202	-1.40164	7.05381	73.3177	1.10373e-17	1.25785e-16	13	1302451	1594370	DST	dystonin [Source:HGNC Symbol;Acc:HGNC:1090]	88.0973	86.7935	75.6621	231.19	220.756	209.995	83.5176	220.647
ENSDARG00000034718	2.14891	1.10361	7.9494	73.3169	1.10417e-17	1.25785e-16	9	43493679	43557491	tfpia	tissue factor pathway inhibitor a [Source:ZFIN;Acc:ZDB-GENE-030711-1]	285.929	299.128	265.776	125.508	143.18	127.177	283.611	131.955
ENSDARG00000045070	3.94492	1.98	2.58678	73.2705	1.13043e-17	1.2869e-16	12	28005509	28032775	itgb3b	integrin beta 3b [Source:ZFIN;Acc:ZDB-GENE-071207-2]	7.56914	6.97448	7.66586	1.26882	2.31984	1.99856	7.40316	1.86241
ENSDARG00000030494	6.61804	2.7264	1.74215	73.2309	1.15338e-17	1.31215e-16	16	45721851	45732680	hfe2	hemochromatosis type 2 [Source:ZFIN;Acc:ZDB-GENE-030131-651]	4.83686	5.32127	3.94792	0.422941	0.463967	1.21863	4.70202	0.701848
ENSDARG00000040110	3.61407	1.85362	2.22901	73.1647	1.19268e-17	1.35595e-16	12	17524029	17532266	KIF20B (1 of 2)	kinesin family member 20B [Source:HGNC Symbol;Acc:HGNC:7212]	5.75993	7.02614	7.01427	1.74463	1.94866	1.75483	6.60011	1.81604
ENSDARG00000063438	-2.33074	-1.22079	5.74128	73.0893	1.23917e-17	1.40785e-16	3	1880241	1904031	srebf2	sterol regulatory element binding transcription factor 2 [Source:ZFIN;Acc:ZDB-GENE-070410-8]	34.8919	33.6841	40.3991	82.262	85.5091	86.3768	36.325	84.716
ENSDARG00000018258	-2.35543	-1.23599	4.29332	73.0498	1.26419e-17	1.43532e-16	12	47919624	47945557	adkb	adenosine kinase b [Source:ZFIN;Acc:ZDB-GENE-030131-948]	14.6583	14.3106	13.9519	27.8612	40.1796	33.0006	14.3069	33.6805
ENSDARG00000089138	-1.97438	-0.981397	4.58751	73.041	1.26981e-17	1.44074e-16	1	27451830	27533686	LONRF2	LON peptidase N-terminal domain and ring finger 2 [Source:HGNC Symbol;Acc:HGNC:24788]	17.6859	18.4436	18.8197	31.4034	38.9732	38.0214	18.3164	36.1327
ENSDARG00000077883	3.6974	1.88651	2.66236	73.0241	1.28077e-17	1.45149e-16	11	26261761	26270480	fam83d	family with sequence similarity 83, member D [Source:ZFIN;Acc:ZDB-GENE-041111-264]	10.5229	7.59443	11.0388	2.53765	3.10858	2.24229	9.71874	2.6295
ENSDARG00000075354	3.73398	1.90071	3.02721	73.0237	1.281e-17	1.45149e-16	6	39599714	39631829	espl1	extra spindle poles like 1 [Source:ZFIN;Acc:ZDB-GENE-030131-5188]	10.8183	9.2993	13.1853	3.22492	2.64461	3.07096	11.101	2.98017
ENSDARG00000007219	2.38127	1.25173	7.18774	72.9981	1.29774e-17	1.46948e-16	13	36722687	36793101	actn1	actinin, alpha 1 [Source:ZFIN;Acc:ZDB-GENE-081113-4]	194.545	165.424	229.823	76.0236	81.751	89.9352	196.597	82.57
ENSDARG00000086070	25.7014	4.68377	-0.385533	72.8647	1.38848e-17	1.57117e-16	14	31361519	31362718	fgf20b	fibroblast growth factor 20b [Source:ZFIN;Acc:ZDB-GENE-060117-5]	1.51383	1.23991	1.41818	0	0.0463967	0.0974908	1.39064	0.0479625
ENSDARG00000015849	11.4532	3.51767	1.00982	72.8129	1.42539e-17	1.61187e-16	2	23132627	23136270	zgc:56628	zgc:56628 [Source:ZFIN;Acc:ZDB-GENE-040426-1099]	2.69535	3.0481	2.33809	0.264338	0.324777	0.0974908	2.69385	0.228869
ENSDARG00000032743	43.4353	5.4408	1.0773	72.7917	1.44082e-17	1.62822e-16	16	44286648	44290749	SIGLEC15	sialic acid binding Ig-like lectin 15 [Source:HGNC Symbol;Acc:HGNC:27596]	1.99382	2.78979	2.33809	0.0528676	0.0927934	0	2.3739	0.0485537
ENSDARG00000057128	2.54091	1.34535	4.70627	72.7749	1.4531e-17	1.64101e-16	20	48621718	48655085	hadhaa	hydroxyacyl-Coenzyme A dehydrogenase/3-ketoacyl-Coenzyme A thiolase/enoyl-Coenzyme A hydratase, alpha subunit a [Source:ZFIN;Acc:ZDB-GENE-031222-5]	29.8704	29.0862	31.8517	12.1595	11.6456	11.9426	30.2694	11.9159
ENSDARG00000062023	2.17832	1.12322	5.22033	72.7548	1.46797e-17	1.6567e-16	24	27546898	27652049	fndc3bb	fibronectin type III domain containing 3Bb [Source:ZFIN;Acc:ZDB-GENE-070510-2]	47.1133	44.585	51.0163	24.1076	22.6416	18.8157	47.5715	21.855
ENSDARG00000042824	-2.02581	-1.0185	7.60864	72.7378	1.48068e-17	1.66993e-16	9	1643631	1672715	nfe2l2a	nuclear factor (erythroid-derived 2)-like 2a [Source:ZFIN;Acc:ZDB-GENE-030723-2]	137.721	154.73	147.453	261.06	311.879	318.015	146.635	296.985
ENSDARG00000035256	-4.84304	-2.27591	1.65311	72.7322	1.48494e-17	1.67361e-16	5	43103859	43113413	eef2l2	eukaryotic translation elongation factor 2, like 2 [Source:ZFIN;Acc:ZDB-GENE-030131-8112]	1.91998	1.18824	1.07322	6.92566	7.33068	6.23941	1.39381	6.83192
ENSDARG00000011404	2.31182	1.20903	5.57852	72.6743	1.52915e-17	1.7223e-16	24	11681062	11691834	fen1	flap structure-specific endonuclease 1 [Source:ZFIN;Acc:ZDB-GENE-031112-11]	67.6053	69.5381	61.9785	25.3236	25.4254	35.3404	66.374	28.6965
ENSDARG00000058459	2.38831	1.25599	5.09094	72.6388	1.55686e-17	1.75235e-16	15	19242947	19312278	plekhg2	pleckstrin homology domain containing, family G (with RhoGef domain) member 2 [Source:ZFIN;Acc:ZDB-GENE-090819-1]	40.3564	50.9395	41.8556	17.552	20.6001	17.4996	44.3838	18.5506
ENSDARG00000010445	2.21329	1.14619	4.58174	72.6359	1.55914e-17	1.75374e-16	18	14471615	14487550	trabd	TraB domain containing [Source:ZFIN;Acc:ZDB-GENE-030131-1301]	31.4581	30.3261	27.3288	12.3182	14.1974	13.6975	29.7043	13.4043
ENSDARG00000035868	-2.13177	-1.09205	4.84232	72.6148	1.57596e-17	1.77149e-16	19	34354795	34447621	spire1a	spire homolog 1a (Drosophila) [Source:ZFIN;Acc:ZDB-GENE-061013-119]	20.3444	21.4401	23.5342	41.6597	49.4589	48.1117	21.7729	46.4101
ENSDARG00000017155	4.76803	2.25339	1.1877	72.6042	1.58439e-17	1.77979e-16	9	11656091	11685923	wnt10a	wingless-type MMTV integration site family, member 10a [Source:ZFIN;Acc:ZDB-GENE-990415-278]	2.84304	3.25476	3.56463	0.370073	0.835141	0.779926	3.22081	0.661713
ENSDARG00000095915	5.25377	2.39335	3.95042	72.5823	1.60213e-17	1.79852e-16	9	25017211	25027570	col6a3	collagen, type VI, alpha 3 [Source:ZFIN;Acc:ZDB-GENE-070501-8]	28.0981	23.4549	30.8551	3.85934	5.75319	6.04443	27.4694	5.21899
ENSDARG00000070062	-3.01565	-1.59247	5.24148	72.5662	1.61523e-17	1.81203e-16	14	42820875	42835783	nox1	NADPH oxidase 1 [Source:ZFIN;Acc:ZDB-GENE-070404-1]	19.8274	18.6503	16.06	56.2511	57.6247	50.5977	18.1792	54.8245
ENSDARG00000062632	26.5796	4.73225	0.141463	72.5514	1.62735e-17	1.82441e-16	25	32936631	32997395	duox	dual oxidase [Source:ZFIN;Acc:ZDB-GENE-091117-14]	2.95381	1.85986	2.06978	0	0.231984	0	2.29448	0.0773279
ENSDARG00000076810	3.06502	1.6159	4.70086	72.4242	1.73576e-17	1.94467e-16	6	2810030	3081396	ptprfa	protein tyrosine phosphatase, receptor type, f, a [Source:ZFIN;Acc:ZDB-GENE-020107-2]	36.738	25.2631	43.4271	11.6309	11.6456	11.1627	35.1427	11.4797
ENSDARG00000018069	-3.67714	-1.87859	2.9322	72.4214	1.73819e-17	1.94611e-16	13	33279150	33289432	rdh12	retinol dehydrogenase 12 (all-trans and 9-cis) [Source:ZFIN;Acc:ZDB-GENE-040718-9]	3.87687	4.80464	5.05947	13.2698	15.3573	21.8379	4.58033	16.8217
ENSDARG00000096381	-18.5501	-4.21335	-0.865734	72.3835	1.77186e-17	1.98249e-16	21	20764182	20765510	neu3.4	sialidase 3, tandem duplicate 4 [Source:ZFIN;Acc:ZDB-GENE-071220-1]	0.0738452	0.0516628	0.191647	1.58603	2.64461	2.1448	0.105718	2.12515
ENSDARG00000071065	-2.23925	-1.16301	6.86803	72.381	1.77416e-17	1.98376e-16	23	13956910	13989888	g6pd	glucose-6-phosphate dehydrogenase [Source:ZFIN;Acc:ZDB-GENE-070508-4]	76.5775	82.8155	76.5053	201.426	158.352	168.415	78.6328	176.064
ENSDARG00000045524	-2.67643	-1.42031	5.06694	72.3366	1.8145e-17	2.02753e-16	4	24791729	24839513	lamb1b	laminin, beta 1b [Source:ZFIN;Acc:ZDB-GENE-041210-197]	17.0213	21.2334	20.6978	49.1669	53.913	54.5461	19.6509	52.542
ENSDARG00000008247	2.39514	1.26011	4.34452	72.309	1.84009e-17	2.05477e-16	10	38416881	38465277	vezf1a	vascular endothelial zinc finger 1a [Source:ZFIN;Acc:ZDB-GENE-040108-4]	26.4735	20.0452	22.461	11.0493	8.537	9.31037	22.9932	9.63223
ENSDARG00000074748	-5.14442	-2.36301	3.30834	72.3012	1.84731e-17	2.06147e-16	3	4606334	4622465	BX005421.4	Uncharacterized protein [Source:UniProtKB/TrEMBL;Acc:E7FAS1]	3.76611	4.33967	3.10468	20.9356	18.9763	17.6458	3.73682	19.1859
ENSDARG00000022833	-2.37982	-1.25085	9.46107	72.2476	1.89825e-17	2.11693e-16	6	49454476	49456852	rplp2	ribosomal protein, large P2 [Source:ZFIN;Acc:ZDB-GENE-031018-2]	460.425	499.631	463.44	1129.36	1155.09	1103.11	474.499	1129.19
ENSDARG00000026985	2.15089	1.10493	6.19503	72.1778	1.96657e-17	2.19168e-16	11	34434877	34454717	lims1	LIM and senescent cell antigen-like domains 1 [Source:ZFIN;Acc:ZDB-GENE-050522-236]	86.5466	81.7305	96.6665	40.1265	45.4224	37.6314	88.3146	41.0601
ENSDARG00000005134	2.05765	1.041	5.91361	72.1716	1.9727e-17	2.19705e-16	12	29897998	29911272	psmd11b	proteasome (prosome, macropain) 216S subunit, non-ATPase, 11b [Source:ZFIN;Acc:ZDB-GENE-030131-984]	77.4636	73.1029	70.6793	35.6856	33.7304	38.1189	73.7486	35.845
ENSDARG00000054304	2.91138	1.5417	3.58456	72.1686	1.97576e-17	2.19902e-16	2	37974150	37978416	homez	homeodomain leucine zipper gene [Source:ZFIN;Acc:ZDB-GENE-030616-592]	14.3629	14.1556	13.6452	4.49375	5.614	4.33834	14.0546	4.81536
ENSDARG00000004406	-3.28798	-1.7172	5.10329	72.1458	1.99876e-17	2.22316e-16	5	75244061	75250901	spra	sepiapterin reductase a [Source:ZFIN;Acc:ZDB-GENE-050522-412]	18.9413	21.1301	19.1647	73.2745	54.3769	67.0737	19.7453	64.9084
ENSDARG00000014591	2.07894	1.05585	7.57919	72.1204	2.02457e-17	2.2504e-16	19	39050549	39057468	ilf2	interleukin enhancer binding factor 2 [Source:ZFIN;Acc:ZDB-GENE-040426-2345]	217.474	210.578	232.621	101.453	107.733	108.605	220.224	105.93
ENSDARG00000043640	3.29255	1.71921	2.80792	72.1036	2.04187e-17	2.26814e-16	18	29848444	29855499	cenpn	centromere protein N [Source:ZFIN;Acc:ZDB-GENE-030616-408]	10.006	10.4875	9.12238	3.17206	2.55182	3.26594	9.87198	2.99661
ENSDARG00000090851	-4.72456	-2.24018	5.26723	72.0598	2.08771e-17	2.31754e-16	3	26096368	26108865	ciita	class II, major histocompatibility complex, transactivator [Source:ZFIN;Acc:ZDB-GENE-071116-6]	13.9198	14.9305	8.2408	85.6984	36.375	53.035	12.3637	58.3695
ENSDARG00000017312	-2.26616	-1.18025	4.14794	72.0331	2.11622e-17	2.34765e-16	21	21352822	21374747	lmbrd2b	LMBR1 domain containing 2b [Source:ZFIN;Acc:ZDB-GENE-030131-7197]	11.8152	12.9674	10.3872	29.1301	22.3632	28.0773	11.7233	26.5235
ENSDARG00000097351	2.3631	1.24068	7.19004	71.8701	2.29835e-17	2.54803e-16	11	43235191	43249437	flnbl	filamin B, like [Source:ZFIN;Acc:ZDB-GENE-031112-6]	185.13	134.168	178.346	72.7458	72.8892	65.0264	165.882	70.2205
ENSDARG00000074378	4.07524	2.02689	7.45357	71.8523	2.31928e-17	2.56955e-16	1	52226931	52228487	junba	jun B proto-oncogene a [Source:ZFIN;Acc:ZDB-GENE-040426-2172]	182.324	172.709	246.189	67.7234	45.144	34.7067	200.407	49.1914
ENSDARG00000088631	-3.34206	-1.74074	2.45296	71.7965	2.38581e-17	2.64153e-16	17	5989263	6031335	BX000363.2	Uncharacterized protein [Source:UniProtKB/TrEMBL;Acc:E7EYQ7]	2.80612	2.78979	1.87814	9.56904	7.60906	7.75052	2.49135	8.30954
ENSDARG00000062057	-3.72301	-1.89647	1.84118	71.7842	2.40067e-17	2.65625e-16	1	9812182	9816727	zgc:174945	zgc:174945 [Source:ZFIN;Acc:ZDB-GENE-080204-80]	1.43998	2.01485	1.91647	5.81544	7.65546	6.38565	1.79043	6.61885
ENSDARG00000067751	-2.21068	-1.14449	3.86068	71.7744	2.41267e-17	2.66778e-16	9	22198362	22208981	si:rp71-68n21.9	si:rp71-68n21.9 [Source:ZFIN;Acc:ZDB-GENE-081105-100]	9.6368	9.35097	8.73909	22.3101	19.533	19.4982	9.24228	20.4471
ENSDARG00000074363	4.28143	2.09809	2.40537	71.738	2.45754e-17	2.71387e-16	13	36548014	36555171	TTC9	tetratricopeptide repeat domain 9 [Source:HGNC Symbol;Acc:HGNC:20267]	6.5353	5.94122	8.73909	1.42743	1.80947	1.70609	7.07187	1.64766
ENSDARG00000075851	2.3984	1.26207	3.54797	71.738	2.45754e-17	2.71387e-16	15	21356589	21393227	oafa	OAF homolog a (Drosophila) [Source:ZFIN;Acc:ZDB-GENE-090917-1]	14.9537	14.2073	14.5268	5.28676	6.07797	6.82435	14.5626	6.06303
ENSDARG00000086457	3.10728	1.63565	2.9944	71.7215	2.47818e-17	2.73487e-16	22	4857840	4876208	tnfaip8	tumor necrosis factor, alpha-induced protein 8 [Source:ZFIN;Acc:ZDB-GENE-040426-695]	9.82141	9.91926	11.9971	2.90772	3.34056	3.94838	10.5792	3.39889
ENSDARG00000042008	-7.67146	-2.9395	3.79444	71.689	2.51932e-17	2.77847e-16	22	19856955	19859869	BX936298.1	Uncharacterized protein [Source:UniProtKB/TrEMBL;Acc:E7F3X2]	3.61842	4.08136	1.34153	32.7779	20.0898	16.2322	3.01377	23.0333
ENSDARG00000088862	2.71603	1.4415	4.00158	71.6605	2.55597e-17	2.81705e-16	17	51347159	51366123	STXBP6	syntaxin binding protein 6 (amisyn) [Source:HGNC Symbol;Acc:HGNC:19666]	22.3013	19.4252	16.1366	6.29125	7.37708	7.60428	19.2877	7.09087
ENSDARG00000094112	-4.21028	-2.07392	2.40484	71.6265	2.60047e-17	2.86423e-16	21	44235268	44244536	slc22a21	solute carrier family 22 (organic cation transporter), member 21 [Source:ZFIN;Acc:ZDB-GENE-091118-62]	2.14151	2.06651	2.49141	8.72316	10.6248	8.96915	2.23314	9.43905
ENSDARG00000058836	-4.45531	-2.15553	4.2043	71.5763	2.66737e-17	2.93416e-16	3	7111684	7118538	BX004785.1	Uncharacterized protein [Source:UniProtKB/TrEMBL;Acc:F1Q9W4]	8.4922	8.62769	6.59264	35.0512	36.4214	34.1218	7.90418	35.1981
ENSDARG00000041413	-3.82643	-1.936	4.8157	71.5763	2.66742e-17	2.93416e-16	20	46622455	46674472	si:ch211-119b12.8	si:ch211-119b12.8 [Source:ZFIN;Acc:ZDB-GENE-041210-320]	14.6952	14.5689	13.0703	55.7225	63.5171	42.7497	14.1115	53.9964
ENSDARG00000032623	-3.45981	-1.79069	4.17629	71.5658	2.68158e-17	2.94783e-16	17	26721415	26768267	rcan3	regulator of calcineurin family member 3 [Source:ZFIN;Acc:ZDB-GENE-040718-445]	11.2245	12.3991	12.1504	22.2573	48.7166	52.6938	11.9246	41.2225
ENSDARG00000074508	-5.31563	-2.41024	5.23636	71.5488	2.70482e-17	2.97144e-16	11	11718450	11746419	HAP1	huntingtin-associated protein 1 [Source:HGNC Symbol;Acc:HGNC:4812]	15.6552	16.8421	9.31403	83.3193	68.6207	70.1446	13.9371	74.0282
ENSDARG00000044304	2.35279	1.23437	5.30378	71.5094	2.75935e-17	3.02939e-16	10	16194107	16215265	prrc1	proline-rich coiled-coil 1 [Source:ZFIN;Acc:ZDB-GENE-041024-9]	52.2455	39.1087	54.0443	21.5171	20.1362	20.2293	48.4662	20.6275
ENSDARG00000056713	2.69896	1.4324	2.85803	71.4988	2.77431e-17	3.04385e-16	18	21508905	21529519	pskh1	protein serine kinase H1 [Source:ZFIN;Acc:ZDB-GENE-050119-1]	8.97219	8.98933	9.35235	3.80647	2.7838	3.55841	9.10462	3.38289
ENSDARG00000053636	-7.84953	-2.97261	0.7816	71.4955	2.77897e-17	3.04698e-16	25	3900998	3924406	efcab4a	EF-hand calcium binding domain 4A [Source:ZFIN;Acc:ZDB-GENE-061215-136]	0.627684	0.464965	0.268305	3.85934	4.2221	2.72974	0.453652	3.60373
ENSDARG00000079522	-5.32596	-2.41304	1.09818	71.489	2.78802e-17	3.05493e-16	9	32168215	32169326	si:ch211-184m13.4	si:ch211-184m13.4 [Source:ZFIN;Acc:ZDB-GENE-070912-160]	0.84922	0.774942	1.14988	3.33066	5.79959	5.8007	0.924681	4.97698
ENSDARG00000018165	3.43913	1.78205	2.8231	71.3806	2.94561e-17	3.22552e-16	8	17232216	17244973	depdc1a	DEP domain containing 1a [Source:ZFIN;Acc:ZDB-GENE-030131-9827]	9.59988	9.2993	9.62066	3.06632	2.50542	2.72974	9.50661	2.76716
ENSDARG00000033160	-3.69885	-1.88708	5.3732	71.3317	3.01948e-17	3.30397e-16	3	23779893	23787464	nr1d1	nuclear receptor subfamily 1, group d, member 1 [Source:ZFIN;Acc:ZDB-GENE-050105-1]	22.6336	25.8831	22.7676	69.2566	103.325	90.9589	23.7614	87.847
ENSDARG00000030743	-2.1303	-1.09106	5.03452	71.3306	3.02115e-17	3.30397e-16	13	35025204	35083413	sptlc3	serine palmitoyltransferase, long chain base subunit 3 [Source:ZFIN;Acc:ZDB-GENE-041210-281]	26.4735	23.7132	22.001	47.7923	52.6603	53.3762	24.0626	51.2763
ENSDARG00000070386	2.17324	1.11985	6.1705	71.3272	3.02636e-17	3.30753e-16	16	25622657	25627912	krtcap2	keratinocyte associated protein 2 [Source:ZFIN;Acc:ZDB-GENE-060825-91]	84.7743	95.0079	85.1678	41.7654	38.9268	41.1899	88.3166	40.6274
ENSDARG00000071694	2.72637	1.44698	4.60467	71.3122	3.0494e-17	3.33057e-16	12	11432419	11445055	ndc80	NDC80 homolog, kinetochore complex component (S. cerevisiae) [Source:ZFIN;Acc:ZDB-GENE-030131-904]	31.4581	34.9757	31.8133	12.8468	10.996	12.1863	32.749	12.0097
ENSDARG00000056653	2.95683	1.56405	6.25273	71.2511	3.1454e-17	3.43321e-16	10	27233377	27256439	fhl1b	four and a half LIM domains 1b [Source:ZFIN;Acc:ZDB-GENE-031219-1]	111.432	116.5	109.469	32.0906	44.9584	36.9978	112.467	38.0156
ENSDARG00000007912	2.50125	1.32265	4.7175	71.1799	3.261e-17	3.55709e-16	21	12455501	12512256	si:ch211-196i2.2	si:ch211-196i2.2 [Source:ZFIN;Acc:ZDB-GENE-091118-111]	36.0365	39.1087	40.8207	14.3271	15.9141	16.086	38.6553	15.4424
ENSDARG00000010085	2.8304	1.501	5.00599	71.1155	3.36907e-17	3.67261e-16	21	41503345	41537355	p4ha2	procollagen-proline, 2-oxoglutarate 4-dioxygenase (proline 4-hydroxylase), alpha polypeptide 2 [Source:ZFIN;Acc:ZDB-GENE-030827-1]	43.7902	41.2786	51.0547	14.2743	16.8884	16.9147	45.3745	16.0258
ENSDARG00000079488	-3.70749	-1.89044	1.96425	71.1091	3.38014e-17	3.68231e-16	1	17583357	17590924	zgc:195282	zgc:195282 [Source:ZFIN;Acc:ZDB-GENE-081022-208]	1.80921	2.89312	1.87814	8.08874	9.04736	6.92185	2.19349	8.01932
ENSDARG00000078770	-3.78377	-1.91982	1.81148	71.1005	3.39481e-17	3.69592e-16	20	47198898	47221082			1.80921	1.8082	0.958233	6.18551	5.52121	5.50823	1.52521	5.73832
ENSDARG00000077004	-3.66135	-1.87237	6.22506	71.0279	3.52208e-17	3.83201e-16	6	23753143	23786656	aldh1l1	aldehyde dehydrogenase 1 family, member L1 [Source:ZFIN;Acc:ZDB-GENE-100519-4]	35.5565	34.3041	41.4723	103.568	132.741	171.438	37.111	135.915
ENSDARG00000052589	1.9926	0.994654	8.69256	71.0217	3.5332e-17	3.84065e-16	6	19682034	19706928	p4hb	procollagen-proline, 2-oxoglutarate 4-dioxygenase (proline 4-hydroxylase), beta polypeptide [Source:ZFIN;Acc:ZDB-GENE-080610-1]	529.101	455.356	512.041	261.377	234.118	255.621	498.833	250.372
ENSDARG00000027602	10.3277	3.36845	0.711994	71.0209	3.53455e-17	3.84065e-16	15	45460446	45491624	mb21d2b	Mab-21 domain containing 2b [Source:ZFIN;Acc:ZDB-GENE-040426-1227]	2.47381	2.11817	1.64816	0.158603	0.27838	0.146236	2.08005	0.194406
ENSDARG00000058732	-3.24288	-1.69727	2.91911	70.9974	3.57688e-17	3.88415e-16	16	7570047	7591269	scgn	secretagogin, EF-hand calcium binding protein [Source:ZFIN;Acc:ZDB-GENE-041010-82]	4.31995	5.42459	4.59952	13.2698	18.2803	14.7699	4.78135	15.44
ENSDARG00000014403	-1.85993	-0.895249	5.18872	70.9568	3.65128e-17	3.96241e-16	5	56069369	56093307	lnpep	leucyl/cystinyl aminopeptidase [Source:ZFIN;Acc:ZDB-GENE-030131-1534]	28.8735	31.256	28.1721	53.0262	55.3977	55.6185	29.4338	54.6808
ENSDARG00000031776	2.60114	1.37914	8.5493	70.9554	3.65396e-17	3.96278e-16	3	32235718	32257127	zgc:92066	zgc:92066 [Source:ZFIN;Acc:ZDB-GENE-040718-72]	435.022	562.04	339.406	176.578	159.187	177.969	445.489	171.245
ENSDARG00000011334	-2.67873	-1.42155	3.9912	70.9412	3.68023e-17	3.98872e-16	19	12917572	12946640	ncaldb	neurocalcin delta b [Source:ZFIN;Acc:ZDB-GENE-040808-37]	9.82141	9.55762	8.08749	29.8173	22.92	20.863	9.15551	24.5334
ENSDARG00000093199	-3.09829	-1.63147	3.18546	70.9243	3.71196e-17	4.02053e-16	15	19953463	19975912	A2ML1 (12 of 12)	alpha-2-macroglobulin-like 1 [Source:HGNC Symbol;Acc:HGNC:23336]	4.83686	8.00773	4.33121	16.2832	18.2803	18.0845	5.72527	17.5494
ENSDARG00000095821	3.04152	1.60479	3.47737	70.9045	3.74933e-17	4.05842e-16	16	46618775	46667445	si:dkey-122a22.2	si:dkey-122a22.2 [Source:ZFIN;Acc:ZDB-GENE-110411-93]	14.2152	11.6241	12.6103	3.70073	4.73246	4.1921	12.8166	4.20843
ENSDARG00000031795	2.25328	1.17203	7.79555	70.8773	3.80138e-17	4.11214e-16	19	31674311	31693035	abcf1	ATP-binding cassette, sub-family F (GCN20), member 1 [Source:ZFIN;Acc:ZDB-GENE-050517-31]	300.624	249.583	309.279	121.437	120.585	139.461	286.495	127.161
ENSDARG00000013605	3.55047	1.82801	2.69853	70.8694	3.81673e-17	4.12611e-16	23	45574171	45605549	atp1b2a	ATPase, Na+/K+ transporting, beta 2a polypeptide [Source:ZFIN;Acc:ZDB-GENE-001127-2]	8.45528	7.54277	11.1922	1.58603	3.10858	2.92472	9.0634	2.53978
ENSDARG00000091625	-3.73741	-1.90204	3.23312	70.7499	4.05504e-17	4.38094e-16	6	46257877	46274280	si:dkeyp-67f1.2	si:dkeyp-67f1.2 [Source:ZFIN;Acc:ZDB-GENE-050809-90]	3.98764	5.32127	3.67961	15.7545	16.9812	15.5498	4.32951	16.0952
ENSDARG00000051884	-2.49862	-1.32113	4.15691	70.7294	4.09735e-17	4.42164e-16	25	13142009	13152469	ca5	carbonic anhydrase V [Source:ZFIN;Acc:ZDB-GENE-080220-57]	13.5875	13.8456	16.4433	28.6542	44.6336	36.3641	14.6255	36.5506
ENSDARG00000032264	3.22924	1.69119	3.58373	70.7291	4.09793e-17	4.42164e-16	11	1516878	1539928	mybl2	myeloblastosis oncogene-like 2 [Source:ZFIN;Acc:ZDB-GENE-041007-1]	17.2798	13.329	16.5966	5.02242	4.45408	5.16701	15.7351	4.88117
ENSDARG00000008858	-4.62843	-2.21052	1.53821	70.6453	4.27576e-17	4.61059e-16	2	42236837	42253253	cyp7c1	cytochrome P450, family 7, subfamily C, polypeptide 1 [Source:ZFIN;Acc:ZDB-GENE-070912-293]	1.03383	1.23991	1.34153	5.28676	5.75319	5.70321	1.20509	5.58105
ENSDARG00000062972	2.17819	1.12313	5.0782	70.5797	4.42032e-17	4.76343e-16	15	15954405	16043794	hip1	huntingtin interacting protein 1 [Source:ZFIN;Acc:ZDB-GENE-010328-15]	42.4241	40.8136	41.0507	19.9311	18.1411	19.0107	41.4295	19.0276
ENSDARG00000060298	3.09954	1.63206	2.43961	70.55	4.48739e-17	4.83264e-16	13	37202200	37246811	nin	ninein (GSK3B interacting protein) [Source:ZFIN;Acc:ZDB-GENE-070725-1]	6.31377	5.63124	6.32434	2.00897	2.22704	1.65734	6.08978	1.96445
ENSDARG00000079347	-9.36012	-3.22653	4.01223	70.5004	4.60178e-17	4.95269e-16	3	1197982	1200668	zgc:194659	zgc:194659 [Source:ZFIN;Acc:ZDB-GENE-081022-139]	3.54457	3.92637	4.40787	57.7843	31.8745	21.6917	3.9596	37.1168
ENSDARG00000096954	-2.76072	-1.46504	4.08318	70.4588	4.69986e-17	5.05504e-16	6	46246979	46257711	si:dkeyp-67f1.1	si:dkeyp-67f1.1 [Source:ZFIN;Acc:ZDB-GENE-131127-559]	10.9291	10.9525	7.78085	27.4912	28.534	25.7376	9.88749	27.2542
ENSDARG00000063285	3.08544	1.62548	3.22976	70.4499	4.72105e-17	5.07461e-16	23	5244701	5248066	ube2t	ubiquitin-conjugating enzyme E2T (putative) [Source:ZFIN;Acc:ZDB-GENE-061013-547]	11.926	13.7423	13.8369	4.07081	4.2221	4.48458	13.1684	4.25916
ENSDARG00000040021	-1.7775	-0.82985	5.7042	70.4274	4.77515e-17	5.1295e-16	16	41849515	41861836	ebag9	estrogen receptor binding site associated, antigen, 9 [Source:ZFIN;Acc:ZDB-GENE-040426-1093]	41.9072	40.7619	37.1411	70.8955	72.6573	69.3647	39.9367	70.9725
ENSDARG00000004497	-2.41752	-1.27353	5.5052	70.4242	4.78299e-17	5.13467e-16	4	14022752	14034030	tspan33	tetraspanin 33 [Source:ZFIN;Acc:ZDB-GENE-040718-361]	28.8735	30.8427	30.2418	73.4331	71.9613	72.0457	29.986	72.48
ENSDARG00000031737	3.75494	1.90879	2.06902	70.4216	4.78933e-17	5.13823e-16	4	322638	336825	pthlha	parathyroid hormone-like hormone a [Source:ZFIN;Acc:ZDB-GENE-050119-9]	5.3907	7.74942	7.12925	1.69176	1.53109	2.1448	6.75646	1.78922
ENSDARG00000091792	-10.7807	-3.43037	1.51261	70.3913	4.8633e-17	5.21428e-16	17	7603678	7623636	akap12a	A kinase (PRKA) anchor protein (gravin) 12a [Source:ZFIN;Acc:ZDB-GENE-110310-3]	0.516917	0.826605	0.651598	6.60845	8.11943	6.67812	0.66504	7.13533
ENSDARG00000015611	3.72679	1.89794	5.61141	70.3814	4.88783e-17	5.23727e-16	20	23010498	23013736	rasl11b	RAS-like, family 11, member B [Source:ZFIN;Acc:ZDB-GENE-040426-793]	101.279	102.292	72.9024	14.1685	29.3691	30.5634	92.1578	24.7003
ENSDARG00000056656	3.02736	1.59806	3.09397	70.3685	4.92001e-17	5.26842e-16	7	27888876	27963050	tspan18a	tetraspanin 18a [Source:ZFIN;Acc:ZDB-GENE-040718-232]	12.5168	14.1039	11.0772	3.11919	5.10364	4.14336	12.566	4.12206
ENSDARG00000071458	3.03915	1.60367	2.26657	70.3618	4.93676e-17	5.28301e-16	22	16671780	16699864	si:dkey-121a11.3	si:dkey-121a11.3 [Source:ZFIN;Acc:ZDB-GENE-050208-417]	6.38761	5.57958	7.81918	2.00897	2.50542	1.99856	6.59546	2.17098
ENSDARG00000053291	-1.99329	-0.995149	8.67317	70.3567	4.94937e-17	5.29317e-16	16	35415512	35419338	pnrc2	proline-rich nuclear receptor coactivator 2 [Source:ZFIN;Acc:ZDB-GENE-030131-5475]	287.959	315.35	285.438	577.314	616.984	577.048	296.249	590.449
ENSDARG00000062129	2.32935	1.21993	6.64155	70.3444	4.98034e-17	5.32294e-16	23	30127467	30144541	mxra8b	matrix-remodelling associated 8b [Source:ZFIN;Acc:ZDB-GENE-061013-368]	126.608	131.998	127.1	48.6382	61.9396	54.9361	128.569	55.1713
ENSDARG00000007753	3.65171	1.86857	2.80599	70.3082	5.07273e-17	5.41827e-16	18	17319570	17362630	cpne2	copine II [Source:ZFIN;Acc:ZDB-GENE-030131-7896]	7.56914	7.02614	7.28257	1.6389	2.18065	2.1448	7.29262	1.98811
ENSDARG00000017354	3.07252	1.61942	5.93256	70.2834	5.13685e-17	5.48199e-16	6	45811779	45842930	epha2a	eph receptor A2 a [Source:ZFIN;Acc:ZDB-GENE-990415-63]	67.3838	54.9175	64.0483	27.544	15.4501	17.7433	62.1165	20.2458
ENSDARG00000075733	2.45583	1.29621	4.91046	70.2826	5.13886e-17	5.48199e-16	16	19364152	19409427	zyx	zyxin [Source:ZFIN;Acc:ZDB-GENE-070928-18]	37.2549	35.4923	48.7166	15.6488	16.378	17.4509	40.4879	16.4926
ENSDARG00000059349	-2.08358	-1.05907	5.24268	70.2787	5.14911e-17	5.48947e-16	18	3	2758	HOMER2	homer homolog 2 (Drosophila) [Source:HGNC Symbol;Acc:HGNC:17513]	27.692	25.0048	27.9804	50.9644	59.8518	57.4221	26.8924	56.0794
ENSDARG00000096654	6.28087	2.65096	1.20935	70.267	5.17973e-17	5.51864e-16	20	341185	343389	si:dkey-119m7.8	si:dkey-119m7.8 [Source:ZFIN;Acc:ZDB-GENE-121214-235]	3.61842	3.0481	3.60296	0.687279	0.510364	0.438709	3.42316	0.54545
ENSDARG00000078276	3.33849	1.7392	4.01721	70.2601	5.19789e-17	5.53451e-16	1	58374526	58387672	COLGALT1 (3 of 3)	collagen beta(1-O)galactosyltransferase 1 [Source:HGNC Symbol;Acc:HGNC:26182]	24.2951	20.1485	26.1406	6.13264	6.91311	8.09174	23.5281	7.04583
ENSDARG00000034753	-2.45078	-1.29324	6.13418	70.2403	5.25024e-17	5.58674e-16	18	26843683	27027044	tspan3a	tetraspanin 3a [Source:ZFIN;Acc:ZDB-GENE-030131-7787]	41.3902	41.3302	43.0822	118.741	97.2475	92.4213	41.9342	102.803
ENSDARG00000070331	-21.7202	-4.44097	1.94574	70.1974	5.36573e-17	5.70606e-16	25	8564734	8608193	muc5ac	mucin 5AC, oligomeric mucus/gel-forming [Source:ZFIN;Acc:ZDB-GENE-120822-1]	0.443071	0.568291	0.613269	14.38	11.4136	9.74908	0.541544	11.8476
ENSDARG00000096270	-2.26246	-1.1779	5.11982	70.1584	5.47274e-17	5.8162e-16	6	10988061	10988556	si:dkey-176g1.6	si:dkey-176g1.6 [Source:ZFIN;Acc:ZDB-GENE-120215-87]	18.5352	23.6099	18.3597	46.6292	46.5823	43.3347	20.1683	45.5154
ENSDARG00000058666	-2.09942	-1.06999	5.90083	70.1277	5.55859e-17	5.90374e-16	8	13506323	13546248	dennd2da	DENN/MADD domain containing 2Da [Source:ZFIN;Acc:ZDB-GENE-061013-542]	37.4026	39.2121	36.2595	69.9967	89.2209	77.6027	37.6247	78.9401
ENSDARG00000051762	-2.88672	-1.52943	4.27036	70.1145	5.59598e-17	5.93973e-16	25	35458940	35466992	DNAJA4	DnaJ (Hsp40) homolog, subfamily A, member 4 [Source:HGNC Symbol;Acc:HGNC:14885]	10.966	11.7275	10.9622	39.2278	26.3069	31.6358	11.2186	32.3902
ENSDARG00000095861	-7.09994	-2.82781	7.15634	70.0737	5.71302e-17	6.06016e-16	23	45409243	45414522	si:ch1073-441p17.1	si:ch1073-441p17.1 [Source:ZFIN;Acc:ZDB-GENE-110411-140]	23.4089	39.0571	22.7293	161.511	238.015	204.926	28.3984	201.484
ENSDARG00000013719	4.68203	2.22713	2.3311	70.0416	5.80682e-17	6.15581e-16	25	20084387	20098470	gtse1	G-2 and S-phase expressed 1 [Source:ZFIN;Acc:ZDB-GENE-050522-493]	6.68299	5.52792	7.62753	1.58603	1.4383	1.21863	6.61282	1.41432
ENSDARG00000024522	-9.05908	-3.17936	4.6543	69.9797	5.99175e-17	6.34788e-16	8	30518569	30525344	prf1.6	perforin 1.6 [Source:ZFIN;Acc:ZDB-GENE-070410-126]	9.93218	4.39134	5.67274	84.6939	54.5625	42.5547	6.66542	60.6037
ENSDARG00000002659	2.14478	1.10083	7.69599	69.9709	6.01844e-17	6.37218e-16	23	9901568	9914536	mapre1b	microtubule-associated protein, RP/EB family, member 1b [Source:ZFIN;Acc:ZDB-GENE-040426-2256]	276.846	254.078	269.34	103.092	132.37	137.608	266.754	124.357
ENSDARG00000075951	-7.47485	-2.90204	5.2554	69.9527	6.07446e-17	6.42747e-16	1	41080395	41120369	CABZ01072534.1	Uncharacterized protein [Source:UniProtKB/TrEMBL;Acc:F1R735]	9.71065	14.4139	11.1922	59.0531	99.6601	105.046	11.7722	87.9199
ENSDARG00000045033	-2.80211	-1.48651	4.64583	69.9456	6.09627e-17	6.44653e-16	12	43175668	43191180	bnip3	BCL2/adenovirus E1B interacting protein 3 [Source:ZFIN;Acc:ZDB-GENE-030131-8060]	10.7445	12.6574	11.9204	42.7699	33.6376	22.5204	11.7741	32.976
ENSDARG00000011652	-2.40217	-1.26434	4.25038	69.9333	6.13439e-17	6.4828e-16	9	3151974	3165972	RANBP2	RAN binding protein 2 [Source:HGNC Symbol;Acc:HGNC:9848]	9.48911	10.3842	10.7705	26.0109	25.7502	21.8379	10.2146	24.533
ENSDARG00000056346	-1.89709	-0.923785	5.13457	69.9025	6.2308e-17	6.58058e-16	7	21216449	21315976	acap1	ArfGAP with coiled-coil, ankyrin repeat and PH domains 1 [Source:ZFIN;Acc:ZDB-GENE-070112-1242]	25.1443	28.1562	27.1372	46.5764	55.1193	50.6952	26.8126	50.797
ENSDARG00000075854	-2.23523	-1.16043	4.89922	69.8639	6.35409e-17	6.70662e-16	17	24671558	24672700	cx34.4	connexin 34.4 [Source:ZFIN;Acc:ZDB-GENE-040406-3]	18.6828	21.9567	22.5376	42.8756	52.4747	45.7232	21.0591	47.0245
ENSDARG00000011727	2.56334	1.35803	3.22503	69.7702	6.66307e-17	7.02836e-16	3	39684324	39690874	b9d1	B9 protein domain 1 [Source:ZFIN;Acc:ZDB-GENE-050522-467]	11.6306	13.2773	10.6172	4.17654	4.50048	5.11827	11.8417	4.59843
ENSDARG00000068095	188.252	7.55652	-0.609305	69.7268	6.81156e-17	7.18052e-16	7	54629861	54637658	fgf4	fibroblast growth factor 4 [Source:ZFIN;Acc:ZDB-GENE-001006-1]	0.99691	1.13658	0.958233	0	0	0	1.03057	0
ENSDARG00000074118	-3.35006	-1.74419	4.41593	69.6531	7.07078e-17	7.44915e-16	2	43246056	43252476	ftr15	finTRIM family, member 15 [Source:ZFIN;Acc:ZDB-GENE-070912-394]	10.1906	10.6425	7.20591	34.9455	28.1628	30.7096	9.34636	31.2726
ENSDARG00000006901	2.52612	1.33692	7.12941	69.5741	7.35956e-17	7.74857e-16	8	46740295	46781412	AEBP1 (1 of 2)	AE binding protein 1 [Source:HGNC Symbol;Acc:HGNC:303]	219.653	240.749	221.275	84.9582	95.2989	89.5453	227.225	89.9341
ENSDARG00000078088	12.0716	3.59355	0.662382	69.5727	7.36502e-17	7.7495e-16	7	48878970	49154377	CR339051.1	Uncharacterized protein [Source:UniProtKB/TrEMBL;Acc:F1QK15]	2.14151	3.30642	2.49141	0.21147	0.324777	0.0974908	2.64645	0.211246
ENSDARG00000043514	-3.06941	-1.61796	2.47689	69.5463	7.46413e-17	7.84891e-16	20	15120813	15138010	si:dkey-239i20.4	si:dkey-239i20.4 [Source:ZFIN;Acc:ZDB-GENE-030131-2644]	3.72918	2.99644	2.91303	11.2608	9.18655	9.31037	3.21288	9.91924
ENSDARG00000035151	47.2277	5.56156	0.229186	69.4743	7.74172e-17	8.13098e-16	5	64693315	64700744	si:dkey-261j4.3	si:dkey-261j4.3 [Source:ZFIN;Acc:ZDB-GENE-060531-124]	3.47073	2.58314	1.68649	0.0528676	0	0.0974908	2.58012	0.0501195
ENSDARG00000006468	-2.31694	-1.21222	3.35077	69.4742	7.74196e-17	8.13098e-16	3	29596592	29619978	grap2a	GRB2-related adaptor protein 2a [Source:ZFIN;Acc:ZDB-GENE-050417-275]	7.56914	6.76783	6.05603	16.0718	15.5429	15.696	6.79766	15.7702
ENSDARG00000016789	-2.72613	-1.44685	2.93185	69.4491	7.84126e-17	8.23017e-16	21	29958222	29989099			4.17226	5.2696	4.59952	14.1685	12.9447	11.0165	4.68046	12.7099
ENSDARG00000058394	4.81425	2.26731	2.22398	69.4041	8.0221e-17	8.41476e-16	24	22525159	22531878	tagln3b	transgelin 3b [Source:ZFIN;Acc:ZDB-GENE-030131-4199]	6.31377	6.09621	6.55431	1.26882	1.53109	1.12114	6.32143	1.30702
ENSDARG00000040921	-4.59697	-2.20068	5.4305	69.3705	8.16019e-17	8.55433e-16	22	33318249	33325507	BX324215.1	Uncharacterized protein [Source:UniProtKB/TrEMBL;Acc:E7FEG3]	15.3598	21.6984	10.004	96.0604	63.1923	56.6909	15.6874	71.9812
ENSDARG00000013390	-3.47634	-1.79757	2.10738	69.3254	8.34876e-17	8.74659e-16	6	58911056	58962125	CABZ01088365.1	Uncharacterized protein [Source:UniProtKB/TrEMBL;Acc:E7EZT0]	1.32921	2.58314	2.56806	7.13713	7.74825	7.4093	2.16014	7.43156
ENSDARG00000070537	8.54035	3.09429	1.10121	69.2862	8.51635e-17	8.91666e-16	19	33016668	33035949	stmn2b	stathmin-like 2b [Source:ZFIN;Acc:ZDB-GENE-050522-207]	2.51074	2.32483	1.99312	0.158603	0.41757	0.194982	2.27623	0.257052
ENSDARG00000039020	3.25813	1.70405	2.71534	69.2572	8.64266e-17	9.04331e-16	13	47400088	47413346	fbxo5	F-box protein 5 [Source:ZFIN;Acc:ZDB-GENE-030131-4027]	8.93527	7.33612	9.73565	3.17206	2.36623	2.48602	8.66901	2.67477
ENSDARG00000006200	2.48835	1.31519	7.49739	69.2177	8.81736e-17	9.22042e-16	2	16534444	16574921	EIF4G1 (1 of 3)	eukaryotic translation initiation factor 4 gamma, 1 [Source:HGNC Symbol;Acc:HGNC:3296]	255.061	197.765	292.146	101.347	101.284	96.8083	248.324	99.8132
ENSDARG00000007278	4.93505	2.30307	2.13823	69.1656	9.05325e-17	9.46126e-16	11	10452631	10520382	ect2	epithelial cell transforming sequence 2 oncogene [Source:ZFIN;Acc:ZDB-GENE-040831-2]	6.68299	4.08136	7.47422	1.58603	1.11352	1.02365	6.07952	1.24107
ENSDARG00000058068	-3.12611	-1.64437	4.34207	69.138	9.18115e-17	9.58901e-16	5	24363303	24366870	tnfsf10l4	tumor necrosis factor (ligand) superfamily, member 10 like 4 [Source:ZFIN;Acc:ZDB-GENE-050227-6]	10.4491	8.67935	9.69732	32.9365	28.7196	28.6623	9.60859	30.1061
ENSDARG00000055505	2.79898	1.4849	3.63856	69.0639	9.53245e-17	9.94978e-16	22	26672330	26687102	pdgfaa	platelet-derived growth factor alpha a [Source:ZFIN;Acc:ZDB-GENE-030918-2]	18.6828	18.1336	16.6349	7.40146	5.28923	6.43439	17.8171	6.37503
ENSDARG00000074752	-3.09011	-1.62766	6.18585	69.0323	9.68661e-17	1.01035e-15	3	11836048	11876055	hlfa	hepatic leukemia factor a [Source:ZFIN;Acc:ZDB-GENE-061013-159]	29.9812	40.0387	29.9735	145.28	90.4272	73.0693	33.3311	102.926
ENSDARG00000044299	1.91423	0.936765	6.0078	69.0312	9.69164e-17	1.01035e-15	10	16064820	16085482	lmnb1	lamin B1 [Source:ZFIN;Acc:ZDB-GENE-020424-2]	82.4851	72.1729	84.5545	37.6946	42.5458	44.7483	79.7375	41.6629
ENSDARG00000040649	3.89655	1.9622	5.36969	69.0062	9.81524e-17	1.02244e-15	25	383063	417239	prickle1a	prickle-like 1 (Drosophila) a [Source:ZFIN;Acc:ZDB-GENE-030724-5]	45.5994	53.5743	58.9122	8.35308	21.0641	11.0652	52.6953	13.4941
ENSDARG00000043011	3.34794	1.74327	2.23996	69.0053	9.81969e-17	1.02244e-15	20	25769586	25778014	chst14	carbohydrate (N-acetylgalactosamine 4-0) sulfotransferase 14 [Source:ZFIN;Acc:ZDB-GENE-040401-3]	6.16608	6.71616	6.09436	1.48029	1.85587	2.29103	6.32553	1.87573
ENSDARG00000038843	2.72592	1.44674	4.98764	69.0035	9.82873e-17	1.02275e-15	11	43722036	43799988	il17rd	interleukin 17 receptor D [Source:ZFIN;Acc:ZDB-GENE-020320-5]	39.1749	36.8356	41.779	14.8029	14.4758	13.9412	39.2631	14.4066
ENSDARG00000025866	-5.65689	-2.50001	1.48298	68.9885	9.90402e-17	1.02996e-15	5	47527262	47549432	ankdd1b	ankyrin repeat and death domain containing 1B [Source:ZFIN;Acc:ZDB-GENE-060526-136]	1.03383	0.92993	1.37986	6.44985	6.68113	5.99568	1.11454	6.37555
ENSDARG00000044276	3.53811	1.82298	7.14219	68.9504	1.00973e-16	1.04941e-15	10	15149285	15157345	spp1	secreted phosphoprotein 1 [Source:ZFIN;Acc:ZDB-GENE-050706-97]	133.66	178.495	145.843	35.5799	43.7985	50.0128	152.666	43.1304
ENSDARG00000089917	-3.21259	-1.68374	3.52936	68.9392	1.01544e-16	1.0547e-15	14	35941153	35953405	sh3tc2	SH3 domain and tetratricopeptide repeats 2 [Source:ZFIN;Acc:ZDB-GENE-081104-347]	4.94763	5.94122	4.4462	22.8388	13.5014	12.82	5.11168	16.3868
ENSDARG00000045605	3.10822	1.63609	2.47956	68.9097	1.03076e-16	1.06996e-15	25	31306471	31327621	ticrr	TopBP1-interacting, checkpoint, and replication regulator [Source:ZFIN;Acc:ZDB-GENE-040728-1]	7.79067	7.4911	9.544	2.90772	2.08785	3.02221	8.27526	2.67259
ENSDARG00000092111	-2.81994	-1.49566	4.57065	68.8814	1.04567e-16	1.08477e-15	4	61510933	61813255	si:ch211-232d10.2	si:ch211-232d10.2 [Source:ZFIN;Acc:ZDB-GENE-081103-13]	12.406	14.1556	11.0772	42.8756	30.3898	32.7569	12.5463	35.3408
ENSDARG00000095186	-4.58815	-2.19791	1.86058	68.849	1.06296e-16	1.10203e-15	4	5323748	5324991	si:dkey-14d8.9	si:dkey-14d8.9 [Source:ZFIN;Acc:ZDB-GENE-041210-145]	1.32921	1.85986	1.41818	8.14161	7.0059	5.84945	1.53575	6.99899
ENSDARG00000062757	-3.83763	-1.94021	3.30619	68.8342	1.07101e-16	1.1097e-15	3	14246655	14292803	zgc:158403	zgc:158403 [Source:ZFIN;Acc:ZDB-GENE-061215-116]	6.75684	7.43944	4.71451	21.8343	24.915	25.6401	6.3036	24.1298
ENSDARG00000070485	3.22301	1.68841	2.61005	68.8299	1.07333e-16	1.11143e-15	6	45871866	45874184	apitd1	apoptosis-inducing, TAF9-like domain 1 [Source:ZFIN;Acc:ZDB-GENE-080723-52]	7.49529	8.78267	8.58577	2.74912	2.18065	2.77849	8.28791	2.56942
ENSDARG00000006598	12.7541	3.67289	1.16054	68.8205	1.07844e-16	1.11603e-15	16	28781210	28787898	sgk2b	serum/glucocorticoid regulated kinase 2b [Source:ZFIN;Acc:ZDB-GENE-060929-44]	2.39997	1.91152	3.37298	0.158603	0.0927934	0.341218	2.56149	0.197538
ENSDARG00000045003	2.49345	1.31814	6.4942	68.7519	1.11665e-16	1.15487e-15	11	6078304	6083052	vsg1	vessel-specific 1 [Source:ZFIN;Acc:ZDB-GENE-060616-96]	126.792	149.822	137.027	44.6203	69.8735	51.2802	137.881	55.258
ENSDARG00000078293	-7.59715	-2.92546	0.161323	68.737	1.12512e-16	1.16293e-15	19	47776927	47811888	rbm24a	RNA binding motif protein 24a [Source:ZFIN;Acc:ZDB-GENE-040628-1]	0.369226	0.464965	0.229976	2.59051	2.73741	2.681	0.354722	2.66964
ENSDARG00000006422	-2.32075	-1.21459	6.51743	68.578	1.21959e-16	1.2598e-15	9	24817201	24840377	esyt3	extended synaptotagmin-like protein 3 [Source:ZFIN;Acc:ZDB-GENE-050809-35]	65.4638	59.0506	67.8429	128.627	161.693	156.229	64.1191	148.849
ENSDARG00000074575	-1.95083	-0.964089	5.87756	68.5589	1.23143e-16	1.27125e-15	1	30127965	30161633	si:ch211-269i23.2	si:ch211-269i23.2 [Source:ZFIN;Acc:ZDB-GENE-090312-99]	40.1718	42.6218	37.6394	94.5801	75.4875	64.8314	40.1443	78.2997
ENSDARG00000056726	-2.85867	-1.51535	3.36364	68.5219	1.25475e-16	1.29454e-15	6	39424728	39428838	mettl7a	methyltransferase like 7A [Source:ZFIN;Acc:ZDB-GENE-061027-239]	6.27684	7.85274	6.20935	17.7106	19.4866	20.7168	6.77965	19.3047
ENSDARG00000008170	-2.31466	-1.2108	7.55192	68.5045	1.26591e-16	1.30526e-15	10	43723551	43737936	dbnla	drebrin-like a [Source:ZFIN;Acc:ZDB-GENE-040704-42]	113.611	120.219	105.751	301.24	260.239	224.473	113.194	261.984
ENSDARG00000015003	-2.41464	-1.27181	4.01532	68.5023	1.26732e-16	1.30591e-15	23	18785966	18839554	arhgap4b	Rho GTPase activating protein 4b [Source:ZFIN;Acc:ZDB-GENE-090311-38]	10.4122	11.1075	10.8472	30.7689	24.5439	22.8616	10.789	26.0581
ENSDARG00000029898	173.234	7.43658	-0.84288	68.4435	1.30567e-16	1.34462e-15	1	44276758	44281942	CNGA1 (2 of 2)	cyclic nucleotide gated channel alpha 1 [Source:HGNC Symbol;Acc:HGNC:2148]	0.84922	1.08492	0.919904	0	0	0	0.951347	0
ENSDARG00000096419	3.00218	1.58601	2.59988	68.4034	1.3325e-16	1.37141e-15	6	6912109	6914161	si:ch211-114n24.7	si:ch211-114n24.7 [Source:ZFIN;Acc:ZDB-GENE-050208-65]	7.71683	8.11106	7.28257	2.53765	2.45903	2.681	7.70349	2.55922
ENSDARG00000095294	-5.32684	-2.41328	0.416244	68.3727	1.35336e-16	1.39204e-15	10	17761513	17775594	si:dkey-200l5.4	si:dkey-200l5.4 [Source:ZFIN;Acc:ZDB-GENE-091204-393]	0.553839	0.516628	0.498281	2.48478	3.06218	2.87598	0.522916	2.80765
ENSDARG00000021255	2.82395	1.49771	3.04544	68.3245	1.38689e-16	1.42566e-15	13	31322377	31367135	arhgap22	Rho GTPase activating protein 22 [Source:ZFIN;Acc:ZDB-GENE-090313-87]	12.406	11.4175	12.572	3.96507	3.71174	5.21576	12.1318	4.29752
ENSDARG00000069692	2.63191	1.39611	3.13399	68.2733	1.42338e-16	1.46228e-15	4	14954829	15005641	col7a1l	collagen type VII alpha 1-like [Source:ZFIN;Acc:ZDB-GENE-030131-9861]	12.9598	14.5689	17.0949	5.12816	5.6604	6.14192	14.8745	5.64349
ENSDARG00000034624	2.71088	1.43876	4.29577	68.2441	1.4446e-16	1.48319e-15	11	416541	425283	nuf2	NUF2, NDC80 kinetochore complex component, homolog [Source:ZFIN;Acc:ZDB-GENE-040426-1121]	24.6274	27.2263	23.9175	10.1506	9.8825	7.89675	25.2571	9.30994
ENSDARG00000033953	-2.90639	-1.53923	3.4812	68.2421	1.44602e-16	1.48375e-15	5	31202309	31208631	entpd2a.2	ectonucleoside triphosphate diphosphohydrolase 2a, tandem duplicate 2 [Source:ZFIN;Acc:ZDB-GENE-040724-67]	8.71374	6.50951	4.29288	17.2877	21.0177	18.4745	6.50538	18.9266
ENSDARG00000097473	3.23932	1.69569	2.75707	68.1414	1.52183e-16	1.56059e-15	18	44560126	44576675	BLVRB (2 of 2)	biliverdin reductase B (flavin reductase (NADPH)) [Source:HGNC Symbol;Acc:HGNC:1063]	10.3014	9.60928	8.35579	2.64338	2.31984	3.7534	9.42216	2.90554
ENSDARG00000018124	2.11923	1.08354	6.83763	68.0167	1.62118e-16	1.66147e-15	19	49774635	49784721	psmd3	proteasome (prosome, macropain) 26S subunit, non-ATPase, 3 [Source:ZFIN;Acc:ZDB-GENE-040426-1444]	132.737	123.216	127.637	70.261	54.2842	56.5447	127.863	60.3633
ENSDARG00000031954	-2.35317	-1.23461	5.51538	68.0124	1.62468e-16	1.66404e-15	22	10255248	10275596	rbck1	RanBP-type and C3HC4-type zinc finger containing 1 [Source:ZFIN;Acc:ZDB-GENE-040704-3]	25.1074	27.9496	21.1195	70.9483	50.6652	52.7913	24.7255	58.1349
ENSDARG00000025320	3.97648	1.99149	3.16549	67.9939	1.64005e-16	1.67877e-15	13	1675213	1719206			13.6614	13.174	18.9347	3.48926	4.68607	3.31469	15.2567	3.83001
ENSDARG00000069102	-1.88006	-0.910777	6.08048	67.9639	1.66517e-16	1.70346e-15	8	21590491	21609772	zgc:112962	zgc:112962 [Source:ZFIN;Acc:ZDB-GENE-050410-15]	46.6702	54.9692	41.0124	90.245	91.7263	85.7919	47.5506	89.2544
ENSDARG00000011666	2.29901	1.20101	4.76546	67.9597	1.66872e-16	1.70606e-15	13	49380013	49402601	msh6	mutS homolog 6 (E. coli) [Source:ZFIN;Acc:ZDB-GENE-020905-3]	43.5687	32.8575	43.1205	17.2348	16.7492	18.0845	39.8489	17.3562
ENSDARG00000045175	2.50401	1.32424	3.83574	67.9558	1.67203e-16	1.70841e-15	9	41924131	41946977	pofut2	protein O-fucosyltransferase 2 [Source:ZFIN;Acc:ZDB-GENE-030131-3595]	20.492	18.8053	20.7745	6.92566	9.27934	7.75052	20.0239	7.98517
ENSDARG00000033537	7.16331	2.84063	0.938495	67.9347	1.69004e-16	1.72577e-15	12	10293249	10335629			3.65534	2.94478	3.33465	0.475808	0.510364	0.389963	3.31159	0.458712
ENSDARG00000070314	2.34233	1.22795	4.74146	67.8762	1.74089e-16	1.77663e-15	4	6523006	6573658	cald1l	caldesmon 1 like [Source:ZFIN;Acc:ZDB-GENE-030131-1629]	34.338	27.7946	31.9283	11.5251	15.3573	13.2587	31.3536	13.3804
ENSDARG00000075625	-2.30003	-1.20165	4.26626	67.8735	1.74332e-16	1.77804e-15	11	16714442	16779636	lrig1	leucine-rich repeats and immunoglobulin-like domains 1 [Source:ZFIN;Acc:ZDB-GENE-031113-23]	11.8891	12.5024	13.4536	27.4383	26.6781	32.9519	12.615	29.0228
ENSDARG00000070404	2.66612	1.41474	4.56958	67.8509	1.7634e-16	1.79744e-15	6	52993846	53000957	fam212ab	family with sequence similarity 212, member Ab [Source:ZFIN;Acc:ZDB-GENE-030131-5539]	29.7965	33.8391	34.1898	13.957	10.8568	11.8939	32.6085	12.2359
ENSDARG00000038941	-4.32597	-2.11302	2.76871	67.8398	1.77335e-16	1.8065e-15	9	45497295	45556301	ppp1r1c	protein phosphatase 1, regulatory (inhibitor) subunit 1C [Source:ZFIN;Acc:ZDB-GENE-040718-273]	1.55075	2.6348	3.25799	8.30021	10.9496	12.8688	2.48118	10.7062
ENSDARG00000076420	-9.9659	-3.317	0.231444	67.7898	1.81891e-16	1.8518e-15	1	50899799	50945330	dkk2	dickkopf homolog 2 (Xenopus laevis) [Source:ZFIN;Acc:ZDB-GENE-080204-14]	0.221536	0.154988	0.344964	1.53316	2.55182	3.41218	0.240496	2.49905
ENSDARG00000056138	-2.12138	-1.085	7.88673	67.7757	1.83198e-16	1.86398e-15	9	33194931	33210425	sf3b1	splicing factor 3b, subunit 1 [Source:ZFIN;Acc:ZDB-GENE-040827-3]	168.884	168.007	185.821	374.144	382.726	352.088	174.237	369.653
ENSDARG00000091267	-5.05264	-2.33704	2.67225	67.7631	1.84368e-16	1.87476e-15	25	5503064	5505218	CMAS (3 of 3)	cytidine monophosphate N-acetylneuraminic acid synthetase [Source:HGNC Symbol;Acc:HGNC:18290]	2.03074	3.82305	3.33465	7.93014	20.6929	17.4996	3.06281	15.3742
ENSDARG00000054973	-1.84028	-0.879926	7.26072	67.7284	1.87641e-16	1.9069e-15	17	30532617	30580153	itsn2b	intersectin 2b [Source:ZFIN;Acc:ZDB-GENE-050309-102]	115.457	103.997	130.435	216.017	209.11	219.111	116.63	214.746
ENSDARG00000042688	5.14146	2.36218	1.34805	67.7059	1.8979e-16	1.92758e-15	1	29779637	29791053	bora	bora, aurora kinase A activator [Source:ZFIN;Acc:ZDB-GENE-041114-165]	2.87996	3.0481	4.48453	0.687279	0.556761	0.779926	3.47087	0.674655
ENSDARG00000039466	-2.03177	-1.02274	4.62415	67.6983	1.90525e-16	1.93389e-15	13	23003728	23012629	HNRNPH3	heterogeneous nuclear ribonucleoprotein H3 (2H9) [Source:HGNC Symbol;Acc:HGNC:5043]	18.8675	18.0303	14.4502	35.3684	34.4264	34.463	17.116	34.7526
ENSDARG00000036630	1.95482	0.967035	5.42647	67.649	1.95354e-16	1.98171e-15	8	51571629	51606232	plp2	proteolipid protein 2 [Source:ZFIN;Acc:ZDB-GENE-030710-11]	57.0085	61.3237	54.0827	26.6981	31.3178	30.0759	57.4716	29.3639
ENSDARG00000090628	-3.39804	-1.7647	1.70303	67.6431	1.95939e-16	1.98646e-15	6	39961871	39969407			2.21536	1.85986	1.5715	7.03139	6.58833	5.65447	1.88224	6.42473
ENSDARG00000077073	2.64794	1.40487	3.26058	67.512	2.09408e-16	2.12174e-15	6	11947982	12109323	tanc1a	tetratricopeptide repeat, ankyrin repeat and coiled-coil containing 1a [Source:ZFIN;Acc:ZDB-GENE-130530-819]	11.2983	11.0558	13.5303	4.44088	4.96445	4.14336	11.9615	4.51623
ENSDARG00000023536	2.2239	1.15309	6.12887	67.4837	2.12439e-16	2.15117e-15	21	18591423	18656298	nnt	nicotinamide nucleotide transhydrogenase [Source:ZFIN;Acc:ZDB-GENE-040426-2592]	87.1004	68.9698	93.3319	38.752	34.1016	39.3863	83.1341	37.4133
ENSDARG00000013056	-4.18897	-2.0666	1.85291	67.3717	2.24848e-16	2.27546e-15	20	27079130	27115750	itpk1	inositol 1,3,4-triphosphate 5/6 kinase [Source:ZFIN;Acc:ZDB-GENE-040426-1953]	2.25228	2.47981	2.37642	7.08426	11.924	10.724	2.3695	9.91073
ENSDARG00000073928	8.1993	3.0355	1.57437	67.3262	2.30099e-16	2.32721e-15	7	65408686	65468212	mrc1a	mannose receptor, C type 1a [Source:ZFIN;Acc:ZDB-GENE-090915-4]	5.24301	10.2292	5.7494	0.740146	0.510364	1.31613	7.07388	0.855545
ENSDARG00000057011	2.07511	1.05318	4.77364	67.2806	2.35492e-16	2.38034e-15	23	20801654	20806242	dpm1	dolichyl-phosphate mannosyltransferase polypeptide 1, catalytic subunit [Source:ZFIN;Acc:ZDB-GENE-040801-115]	34.4488	35.3373	32.12	17.182	15.5429	16.3785	33.9687	16.3678
[truncated: 15,274 more rows]
