# Supplementary material for: A Conserved MicroRNA Regulatory Circuit Is Differentially Controlled during Limb/Appendage Regeneration
Source: PLoS One. 2016 Jun 29;11(6):e0157106. doi: 10.1371/journal.pone.0157106 (PMC4927183; doi:10.1371/journal.pone.0157106)
Supplement: S11 Table — mRNA expression analysis results for regenerating bichir pectoral fins at 7 dpa compared to 0 dpa. Fold-change is expressed as log2. The average level of normalized expression across 0 dpa, 3 dpa, 7 dpa and 14 dpa samples and normalized read counts per sample are reported as expressed as log2 cpm. (XLSX) [file pone.0157106.s015.xlsx]

## Sheet: Sheet1
S11 Table: mRNA gene expression profiles of regenerating bichir pectoral fins.
Gene	logFC	logCPM	PValue	FDR	0DPA	3DPA	7DPA	14DPA	gene_id	transcript_id	Top_BLASTX_hit	RNAMMER	prot_id	prot_coords	Top_BLASTP_hit	Pfam	SignalP	TmHMM	eggnog	gene_ontology
comp10000_c0_seq1	-2.66538	-0.678617	0.306593	1	2.58496	5.70044	1	5.45943	comp10000_c0	.	.	.	.	.	.	.	.	.	.	.
comp100000_c0_seq1	4.19284	-2.63438	0.637114	1	-Inf	3.32193	1.58496	2.80735	comp100000_c0	.	.	.	.	.	.	.	.	.	.	.
comp100001_c0_seq1	-0.432309	-2.28693	0.871804	1	1.58496	3.45943	2.32193	3	comp100001_c0	sp|Q8TEH3|DEN1A_HUMAN^Q8TEH3^Q:271-191,H:699-725^62.963%ID^E:-2.46^RecName: Full=DENN domain-containing protein 1A;^Eukaryota; Metazoa; Chordata; Craniata; Vertebrata; Euteleostomi; Mammalia; Eutheria; Euarchontoglires; Primates; Haplorrhini; Catarrhini; Hominidae; Homo	.	.	.	.	.	.	.	.	GO:0030054^cellular_component^cell junction`GO:0030136^cellular_component^clathrin-coated vesicle`GO:0030665^cellular_component^clathrin-coated vesicle membrane`GO:0030425^cellular_component^dendrite`GO:0043025^cellular_component^neuronal cell body`GO:0005886^cellular_component^plasma membrane`GO:0042734^cellular_component^presynaptic membrane`GO:0017112^molecular_function^Rab guanyl-nucleotide e…	.
comp100002_c0_seq1	-3.55456	-2.57197	0.298347	1	2.58496	2.32193	0	3	comp100002_c0	.	.	.	.	.	.	.	.	.	.	.
comp100003_c0_seq1	3.64679	-2.68872	1	1	-Inf	3	1	3.16993	comp100003_c0	.	.	.	.	.	.	.	.	.	.	.
comp100004_c0_seq1	-0.683324	-2.42895	0.834002	1	2.32193	2.32193	2.80735	2.58496	comp100004_c0	.	.	.	.	.	.	.	.	.	.	.
comp100005_c0_seq1	4.8979	-2.68168	0.456062	1	-Inf	2.80735	2.32193	2.80735	comp100005_c0	.	.	.	.	.	.	.	.	.	.	.
comp100006_c0_seq1	-1.68342	-2.46212	0.625489	1	1.58496	3.16993	1	3.16993	comp100006_c0	.	.	.	.	.	.	.	.	.	.	.
comp100007_c0_seq1	0.772777	-2.39656	1	1	0	2.32193	2	3.90689	comp100007_c0	.	.	.	.	.	.	.	.	.	.	.
comp100008_c0_seq1	5.15285	-2.9023	0.35157	1	-Inf	2.58496	2.58496	1.58496	comp100008_c0	.	.	.	.	.	.	.	.	.	.	.
comp100009_c0_seq1	-0.168452	-2.48516	1	1	0	3.16993	1	3.45943	comp100009_c0	.	.	.	.	.	.	.	.	.	.	.
comp100010_c0_seq1	3.64679	-2.68804	1	1	-Inf	3.16993	1	3	comp100010_c0	.	.	.	.	.	.	.	.	.	.	.
comp100011_c0_seq1	5.36944	-2.84191	0.281569	1	-Inf	2	2.80735	2.32193	comp100011_c0	.	.	.	.	.	.	.	.	.	.	.
comp100012_c0_seq1	-0.583407	-2.53335	0.895052	1	2	2.80735	2.58496	2	comp100012_c0	.	.	.	.	.	.	.	.	.	.	.
comp100014_c0_seq1	5.72423	-2.27551	0.228054	1	-Inf	2.58496	3.16993	3.70044	comp100014_c0	.	.	.	.	.	.	.	.	.	.	.
comp100015_c0_seq1	5.15285	-3.03036	0.35295	1	-Inf	2	2.58496	1.58496	comp100015_c0	.	.	.	.	.	.	.	.	.	.	.
comp100016_c0_seq1	5.36944	-2.73017	0.280385	1	-Inf	2.32193	2.80735	2.58496	comp100016_c0	.	.	.	.	.	.	.	.	.	.	.
comp100017_c0_seq1	4.19284	-2.85115	0.638364	1	-Inf	2.58496	1.58496	2.80735	comp100017_c0	.	.	.	.	.	.	.	.	.	.	.
comp100018_c0_seq1	0.137246	-2.62383	1	1	2	1.58496	3.32193	1	comp100018_c0	.	.	.	.	.	.	.	.	.	.	.
comp100019_c0_seq1	-1.35322	-2.35165	0.614183	1	3	1.58496	2.80735	2.58496	comp100019_c0	.	.	.	.	.	.	.	.	.	.	.
comp10002_c0_seq1	0.401506	0.531638	0.869184	1	4.39232	6.10852	5.97728	6.52356	comp10002_c0	sp|A6QR20|ANR32_BOVIN^A6QR20^Q:3-131,H:686-728^51.1628%ID^E:-48.5009^RecName: Full=Ankyrin repeat domain-containing protein 32;^Eukaryota; Metazoa; Chordata; Craniata; Vertebrata; Euteleostomi; Mammalia; Eutheria; Laurasiatheria; Cetartiodactyla; Ruminantia; Pecora; Bovidae; Bovinae; Bos	.	m.1745	3-917[+]	sp|A6QR20|ANR32_BOVIN^A6QR20^Q:85-230,H:785-929^56.4626%ID^E:-48.5032^RecName: Full=Ankyrin repeat domain-containing protein 32;^Eukaryota; Metazoa; Chordata; Craniata; Vertebrata; Euteleostomi; Mammalia; Eutheria; Laurasiatheria; Cetartiodactyla; Ruminantia; Pecora; Bovidae; Bovinae; Bos	PF12796.2^Ank_2^Ankyrin repeats (3 copies)^78-168^E:6.9e-12`PF13637.1^Ank_4^Ankyrin repeats (many copies)^109-158^E:1.4e-05`PF00023.25^Ank^Ankyrin repeat^141-168^E:3.2e-05`PF13606.1^Ank_3^Ankyrin repeat^141-167^E:0.0021`PF13857.1^Ank_5^Ankyrin repeats (many copies)^165-216^E:1.3e-06`PF12796.2^Ank_2^Ankyrin repeats (3 copies)^175-225^E:8.3e-07`PF00023.25^Ank^Ankyrin repeat^175-199^E:4.4e-07`PF1363…	.	.	.	.
comp100020_c0_seq1	-1.68342	-2.94048	0.62925	1	1.58496	1.58496	1	2.58496	comp100020_c0	.	.	.	.	.	.	.	.	.	.	.
comp100021_c0_seq1	4.58802	-2.73661	0.45653	1	-Inf	2.80735	2	2.80735	comp100021_c0	.	.	.	.	.	.	.	.	.	.	.
comp100022_c0_seq1	-0.168452	-2.62525	1	1	0	3.32193	1	2.80735	comp100022_c0	.	.	.	.	.	.	.	.	.	.	.
comp100023_c0_seq1	1.74247	-2.71498	0.716645	1	0	2.58496	3	1.58496	comp100023_c0	.	.	.	.	.	.	.	.	.	.	.
comp100024_c0_seq1	0.38978	-2.55823	1	1	1	2.32193	2.58496	3	comp100024_c0	sp|O46631|SHPS1_BOVIN^O46631^Q:2-220,H:48-121^39.4737%ID^E:-4.2^RecName: Full=Tyrosine-protein phosphatase non-receptor type substrate 1;^Eukaryota; Metazoa; Chordata; Craniata; Vertebrata; Euteleostomi; Mammalia; Eutheria; Laurasiatheria; Cetartiodactyla; Ruminantia; Pecora; Bovidae; Bovinae; Bos	.	.	.	.	.	.	.	NOG39917^Immunoglobulin-Like cell surface receptor for CD47. Acts as docking protein and induces translocation of PTPN6, PTPN11 and other binding partners from the cytosol to the plasma membrane. Supports adhesion of cerebellar neurons, neurite outgrowth and glial cell attachment. May play a key role in intracellular signaling during synaptogenesis and in synaptic function. Involved in the negati…	GO:0016021^cellular_component^integral to membrane	.
comp100025_c0_seq1	6.62887	-2.76159	0.118469	0.963396	-Inf	-Inf	4.08746	-Inf	comp100025_c0	.	.	.	.	.	.	.	.	.	.	.
comp100026_c0_seq1	-2.26499	-2.13629	0.339228	1	3.70044	1.58496	2.58496	2.58496	comp100026_c0	sp|Q9NS85|CAH10_HUMAN^Q9NS85^Q:355-179,H:270-328^96.6102%ID^E:-27.38^RecName: Full=Carbonic anhydrase-related protein 10;^Eukaryota; Metazoa; Chordata; Craniata; Vertebrata; Euteleostomi; Mammalia; Eutheria; Euarchontoglires; Primates; Haplorrhini; Catarrhini; Hominidae; Homo	.	.	.	.	.	.	.	COG3338^Carbonic anhydrase	GO:0007420^biological_process^brain development	.
comp100027_c0_seq1	-1.05764	-3.03264	1	1	0	1.58496	0	3	comp100027_c0	.	.	.	.	.	.	.	.	.	.	.
comp100028_c0_seq1	0.134834	-2.82169	1	1	1	2.58496	2.32193	1.58496	comp100028_c0	.	.	.	.	.	.	.	.	.	.	.
comp100029_c0_seq1	-0.175047	-2.88484	1	1	1	2	2	2.32193	comp100029_c0	.	.	.	.	.	.	.	.	.	.	.
comp10003_c0_seq1	-1.14295	0.828924	0.603592	1	6.24793	5.16993	6.2854	5.93074	comp10003_c0	.	.	.	.	.	.	.	.	.	.	.
comp100030_c0_seq1	4.58802	-2.63251	0.455655	1	-Inf	3.16993	2	2.80735	comp100030_c0	.	.	.	.	.	.	.	.	.	.	.
comp100031_c0_seq1	-7.30306	-2.77193	0.0660401	0.839684	3.58496	1	-Inf	0	comp100031_c0	.	.	.	.	.	.	.	.	.	.	.
comp100032_c0_seq1	4.8979	-3.03386	0.459252	1	-Inf	1.58496	2.32193	2.32193	comp100032_c0	sp|O88407|LFG2_RAT^O88407^Q:134-202,H:54-76^69.5652%ID^E:-2.58^RecName: Full=Protein lifeguard 2;^Eukaryota; Metazoa; Chordata; Craniata; Vertebrata; Euteleostomi; Mammalia; Eutheria; Euarchontoglires; Glires; Rodentia; Sciurognathi; Muroidea; Muridae; Murinae; Rattus	.	.	.	.	.	.	.	COG0670^Integral membrane protein, interacts with FtsH	GO:0030054^cellular_component^cell junction`GO:0016021^cellular_component^integral to membrane`GO:0045121^cellular_component^membrane raft`GO:0005886^cellular_component^plasma membrane`GO:0045211^cellular_component^postsynaptic membrane`GO:0006915^biological_process^apoptotic process`GO:0021681^biological_process^cerebellar granular layer development`GO:0021702^biological_process^cerebellar Purki…	.
comp100033_c0_seq1	4.58802	-2.44527	0.454236	1	-Inf	3.70044	2	2.80735	comp100033_c0	.	.	.	.	.	.	.	.	.	.	.
comp100034_c0_seq1	1.77925	-1.36701	0.467027	1	1	4.70044	4	4	comp100034_c0	.	.	.	.	.	.	.	.	.	.	.
comp100035_c0_seq1	-0.495048	-2.42644	0.833992	1	2.32193	2.32193	3	2.32193	comp100035_c0	sp|P07660|CALC_CHICK^P07660^Q:171-278,H:73-108^94.4444%ID^E:-12.43^RecName: Full=Calcitonin;^Eukaryota; Metazoa; Chordata; Craniata; Vertebrata; Euteleostomi; Archosauria; Dinosauria; Saurischia; Theropoda; Coelurosauria; Aves; Neognathae; Galliformes; Phasianidae; Phasianinae; Gallus	.	.	.	.	.	.	.	.	GO:0005576^cellular_component^extracellular region	.
comp100036_c0_seq1	-0.179739	-2.40524	1	1	2.58496	2	3.58496	0	comp100036_c0	.	.	.	.	.	.	.	.	.	.	.
comp100037_c0_seq1	-0.168452	-3.02768	1	1	0	2.58496	1	2	comp100037_c0	.	.	.	.	.	.	.	.	.	.	.
comp100038_c0_seq1	3.64679	-2.40952	1	1	-Inf	3.32193	1	3.70044	comp100038_c0	.	.	.	.	.	.	.	.	.	.	.
comp100039_c0_seq1	-3.81525	-2.79176	1	1	0	2	-Inf	3.58496	comp100039_c0	.	.	.	.	.	.	.	.	.	.	.
comp10004_c0_seq1	-1.71853	1.6016	0.410665	1	6.93074	4.75489	6.39232	7.70736	comp10004_c0	sp|P79150|FGF7_CANFA^P79150^Q:708-130,H:1-193^73.5751%ID^E:-83.45^RecName: Full=Fibroblast growth factor 7;^Eukaryota; Metazoa; Chordata; Craniata; Vertebrata; Euteleostomi; Mammalia; Eutheria; Laurasiatheria; Carnivora; Caniformia; Canidae; Canis	.	m.1748	124-708[-]	sp|P79150|FGF7_CANFA^P79150^Q:1-193,H:1-193^73.5751%ID^E:-83.84^RecName: Full=Fibroblast growth factor 7;^Eukaryota; Metazoa; Chordata; Craniata; Vertebrata; Euteleostomi; Mammalia; Eutheria; Laurasiatheria; Carnivora; Caniformia; Canidae; Canis	PF00167.13^FGF^Fibroblast growth factor^65-189^E:6.8e-45	.	.	.	GO:0005576^cellular_component^extracellular region`GO:0005794^cellular_component^Golgi apparatus`GO:0042056^molecular_function^chemoattractant activity`GO:0008201^molecular_function^heparin binding`GO:0031532^biological_process^actin cytoskeleton reorganization`GO:0060445^biological_process^branching involved in salivary gland morphogenesis`GO:0008543^biological_process^fibroblast growth factor r…
comp100040_c0_seq1	-2.5726	-2.8196	0.628215	1	1.58496	2.80735	0	2.32193	comp100040_c0	.	.	.	.	.	.	.	.	.	.	.
comp100041_c0_seq1	4.19284	-2.793	0.638016	1	-Inf	3	1.58496	2.58496	comp100041_c0	.	.	.	.	.	.	.	.	.	.	.
comp100042_c0_seq1	0	-2.54825	1	1	-Inf	2.80735	-Inf	3.90689	comp100042_c0	.	.	.	.	.	.	.	.	.	.	.
comp100043_c0_seq1	3.64679	-2.97504	1	1	-Inf	2.58496	1	2.58496	comp100043_c0	.	.	.	.	.	.	.	.	.	.	.
comp100044_c0_seq1	6.00877	-2.47961	0.194295	1	-Inf	0	3.45943	3.45943	comp100044_c0	sp|Q8K0H7|S45A3_MOUSE^Q8K0H7^Q:246-163,H:83-110^78.5714%ID^E:-20.7377^RecName: Full=Solute carrier family 45 member 3;^Eukaryota; Metazoa; Chordata; Craniata; Vertebrata; Euteleostomi; Mammalia; Eutheria; Euarchontoglires; Glires; Rodentia; Sciurognathi; Muroidea; Muridae; Murinae; Mus; Mus	.	.	.	.	.	.	.	.	GO:0016021^cellular_component^integral to membrane`GO:0055085^biological_process^transmembrane transport	.
comp100045_c0_seq1	4.8979	-2.84513	0.457492	1	-Inf	2.80735	2.32193	2	comp100045_c0	.	.	.	.	.	.	.	.	.	.	.
comp100046_c0_seq1	4.8979	-2.90571	0.458047	1	-Inf	2.32193	2.32193	2.32193	comp100046_c0	sp|Q96L42|KCNH8_HUMAN^Q96L42^Q:177-52,H:1064-1107^47.7273%ID^E:-2^RecName: Full=Potassium voltage-gated channel subfamily H member 8;^Eukaryota; Metazoa; Chordata; Craniata; Vertebrata; Euteleostomi; Mammalia; Eutheria; Euarchontoglires; Primates; Haplorrhini; Catarrhini; Hominidae; Homo	.	.	.	.	.	.	.	COG2202^FOG: PAS/PAC domain	GO:0016021^cellular_component^integral to membrane`GO:0005886^cellular_component^plasma membrane`GO:0000155^molecular_function^phosphorelay sensor kinase activity`GO:0003705^molecular_function^RNA polymerase II distal enhancer sequence-specific DNA binding transcription factor activity`GO:0005249^molecular_function^voltage-gated potassium channel activity`GO:0043066^biological_process^negative re…	.
comp100047_c0_seq1	-5.33021	-3.00925	0.352719	1	1.58496	2.32193	-Inf	2.32193	comp100047_c0	.	.	.	.	.	.	.	.	.	.	.
comp100048_c0_seq1	-2.08946	-2.49691	0.441836	1	2	2.80735	1	3.16993	comp100048_c0	.	.	.	.	.	.	.	.	.	.	.
comp100049_c0_seq1	-1.13737	-3.07093	0.839587	1	1.58496	1	1.58496	2	comp100049_c0	.	.	.	.	.	.	.	.	.	.	.
comp10005_c0_seq1	6.86115	-0.857872	0.0987404	0.928825	-Inf	5.16993	4.32193	5.16993	comp10005_c0	.	.	.	.	.	.	.	.	.	.	.
comp100050_c0_seq1	-1.15486	-2.47757	0.686932	1	2.32193	2.80735	2.32193	2.32193	comp100050_c0	.	.	.	.	.	.	.	.	.	.	.
comp100051_c0_seq1	4.58802	-2.97175	0.458663	1	-Inf	1.58496	2	2.80735	comp100051_c0	.	.	.	.	.	.	.	.	.	.	.
comp100052_c0_seq1	-1.05764	-2.5845	1	1	0	1	0	4.08746	comp100052_c0	sp|Q7ZYZ6|DLGP1_DANRE^Q7ZYZ6^Q:29-214,H:938-999^90.3226%ID^E:-21.95^RecName: Full=Disks large-associated protein 1;^Eukaryota; Metazoa; Chordata; Craniata; Vertebrata; Euteleostomi; Actinopterygii; Neopterygii; Teleostei; Ostariophysi; Cypriniformes; Cyprinidae; Danio	.	.	.	.	.	.	.	.	GO:0030054^cellular_component^cell junction`GO:0005886^cellular_component^plasma membrane`GO:0014069^cellular_component^postsynaptic density`GO:0045211^cellular_component^postsynaptic membrane`GO:0007267^biological_process^cell-cell signaling	.
comp100054_c0_seq1	-5.73626	-2.80939	0.23287	1	2	3	-Inf	2	comp100054_c0	.	.	.	.	.	.	.	.	.	.	.
comp100055_c0_seq1	1.3376	-2.52246	0.837363	1	0	2.58496	2.58496	3.16993	comp100055_c0	.	.	.	.	.	.	.	.	.	.	.
comp100056_c0_seq1	-1.33335	-2.29561	0.57398	1	3.16993	1.58496	3	2.32193	comp100056_c0	.	.	.	.	.	.	.	.	.	.	.
comp100057_c0_seq1	2.75761	-2.79895	1	1	-Inf	2.80735	0	3.16993	comp100057_c0	.	.	.	.	.	.	.	.	.	.	.
comp100058_c0_seq1	-3.24427	-2.58345	0.201807	1	3.16993	2	1	2	comp100058_c0	.	.	.	.	.	.	.	.	.	.	.
comp100059_c0_seq1	6.00877	-2.66893	0.19604	1	-Inf	1.58496	3.45943	2.32193	comp100059_c0	.	.	.	.	.	.	.	.	.	.	.
comp10006_c0_seq1	2.08593	0.271112	0.378101	1	2.80735	5.97728	6.08746	6.16993	comp10006_c0	.	.	.	.	.	.	.	.	.	.	.
comp100060_c0_seq1	4.8979	-2.73332	0.456501	1	-Inf	3	2.32193	2.32193	comp100060_c0	.	.	.	.	.	.	.	.	.	.	.
comp100061_c0_seq1	5.55771	-2.43872	0.27765	1	-Inf	3	3	3	comp100061_c0	.	.	.	.	.	.	.	.	.	.	.
comp100062_c0_seq1	0.38978	-2.81971	1	1	1	2.32193	2.58496	1.58496	comp100062_c0	.	.	.	.	.	.	.	.	.	.	.
comp100063_c0_seq1	2.75761	-2.64079	1	1	-Inf	3	0	3.45943	comp100063_c0	.	.	.	.	.	.	.	.	.	.	.
comp100064_c0_seq1	5.72423	-2.52588	0.230044	1	-Inf	2.80735	3.16993	2.58496	comp100064_c0	.	.	.	.	.	.	.	.	.	.	.
comp100065_c0_seq1	0.38978	-2.25967	1	1	1	2.80735	2.58496	3.70044	comp100065_c0	.	.	.	.	.	.	.	.	.	.	.
comp100066_c0_seq1	2.89528	-2.49501	0.330054	1	0	1	4.16993	0	comp100066_c0	.	.	.	.	.	.	.	.	.	.	.
comp100067_c0_seq1	1.08266	-2.43272	1	1	0	3.45943	2.32193	2.80735	comp100067_c0	.	.	.	.	.	.	.	.	.	.	.
comp100068_c0_seq1	1.2457	-2.75059	0.689008	1	1	2	3.45943	-Inf	comp100068_c0	.	.	.	.	.	.	.	.	.	.	.
comp100069_c0_seq1	5.15285	-2.67843	0.3493	1	-Inf	3	2.58496	2.32193	comp100069_c0	.	.	.	.	.	.	.	.	.	.	.
comp100070_c0_seq1	-7.52415	-2.57924	0.0535468	0.785294	3.80735	1	-Inf	1	comp100070_c0	.	.	.	.	.	.	.	.	.	.	.
comp100071_c0_seq1	1.90899	-2.51758	0.621125	1	0	1	3.16993	3.32193	comp100071_c0	.	.	.	.	.	.	.	.	.	.	.
comp100072_c0_seq1	0	-3.11366	1	1	-Inf	2.58496	-Inf	2.58496	comp100072_c0	.	.	.	.	.	.	.	.	.	.	.
comp100073_c0_seq1	3.64679	-2.85241	1	1	-Inf	3	1	2.58496	comp100073_c0	.	.	.	.	.	.	.	.	.	.	.
comp100074_c0_seq1	-0.658463	-2.49126	0.8159	1	2.80735	0	3.32193	1.58496	comp100074_c0	.	.	.	.	.	.	.	.	.	.	.
comp100075_c0_seq1	-0.175047	-2.76782	1	1	1	2.58496	2	2.32193	comp100075_c0	.	.	.	.	.	.	.	.	.	.	.
comp100076_c0_seq1	-2.40597	-2.85412	0.386296	1	2.32193	1.58496	1	2.32193	comp100076_c0	.	.	.	.	.	.	.	.	.	.	.
comp100077_c0_seq1	4.58802	-2.84849	0.457522	1	-Inf	2.58496	2	2.58496	comp100077_c0	.	.	.	.	.	.	.	.	.	.	.
comp100078_c0_seq1	0	-2.80088	1	1	-Inf	3	-Inf	3.16993	comp100078_c0	.	.	.	.	.	.	.	.	.	.	.
comp100079_c0_seq1	-0.838353	-2.27811	0.769211	1	2	2.80735	2.32193	3.45943	comp100079_c0	.	.	.	.	.	.	.	.	.	.	.
comp10008_c0_seq1	-0.879055	-0.258629	0.688102	1	4.70044	5	5	5.20945	comp10008_c0	sp|P02629|PRVA_LATCH^P02629^Q:169-291,H:29-69^36.5854%ID^E:-0.49^RecName: Full=Parvalbumin alpha;^Eukaryota; Metazoa; Chordata; Craniata; Vertebrata; Euteleostomi; Coelacanthiformes; Coelacanthidae; Latimeria	.	.	.	.	.	.	.	.	GO:0005509^molecular_function^calcium ion binding	.
comp100080_c0_seq1	-0.942732	-2.55702	0.768497	1	2.58496	2	2.80735	1.58496	comp100080_c0	.	.	.	.	.	.	.	.	.	.	.
comp100081_c0_seq1	-0.495048	-1.94699	0.832732	1	2.32193	3.32193	3	3.70044	comp100081_c0	.	.	.	.	.	.	.	.	.	.	.
comp100082_c0_seq1	-1.13737	-2.81563	0.838491	1	1.58496	2.32193	1.58496	2.32193	comp100082_c0	.	.	.	.	.	.	.	.	.	.	.
comp100083_c0_seq1	-0.0120251	-2.67904	1	1	2	1	3.16993	1.58496	comp100083_c0	.	.	.	.	.	.	.	.	.	.	.
comp100084_c0_seq1	5.55771	-2.96011	0.282879	1	-Inf	2	3	1	comp100084_c0	.	.	.	.	.	.	.	.	.	.	.
comp100085_c0_seq1	0	-3.04545	1	1	-Inf	2.58496	-Inf	2.80735	comp100085_c0	.	.	.	.	.	.	.	.	.	.	.
comp100086_c0_seq1	4.19284	-2.79854	0.638049	1	-Inf	-Inf	1.58496	3.80735	comp100086_c0	.	.	.	.	.	.	.	.	.	.	.
comp100087_c0_seq1	5.15285	-2.84317	0.350949	1	-Inf	2.58496	2.58496	2	comp100087_c0	.	.	.	.	.	.	.	.	.	.	.
comp100088_c0_seq1	-0.177362	-2.69697	1	1	1.58496	2.32193	2.58496	2	comp100088_c0	sp|O54824|IL16_MOUSE^O54824^Q:86-154,H:303-325^60.8696%ID^E:-0.26^RecName: Full=Pro-interleukin-16;^Eukaryota; Metazoa; Chordata; Craniata; Vertebrata; Euteleostomi; Mammalia; Eutheria; Euarchontoglires; Glires; Rodentia; Sciurognathi; Muroidea; Muridae; Murinae; Mus; Mus	.	.	.	.	.	.	.	NOG150595^Interleukin 16 protein	GO:0005737^cellular_component^cytoplasm`GO:0005615^cellular_component^extracellular space`GO:0005622^cellular_component^intracellular`GO:0005634^cellular_component^nucleus`GO:0005886^cellular_component^plasma membrane`GO:0005125^molecular_function^cytokine activity`GO:0050930^biological_process^induction of positive chemotaxis`GO:0030595^biological_process^leukocyte chemotaxis`GO:0006355^biologic…	.
comp100089_c0_seq1	4.19284	-2.79369	0.63802	1	-Inf	2.80735	1.58496	2.80735	comp100089_c0	.	.	.	.	.	.	.	.	.	.	.
comp10009_c0_seq1	6.71052	-0.468613	0.114569	0.959906	-Inf	5.20945	4.16993	6.14975	comp10009_c0	.	.	.	.	.	.	.	.	.	.	.
comp100090_c0_seq1	2.75761	-2.69263	1	1	-Inf	2.58496	0	3.58496	comp100090_c0	.	.	.	.	.	.	.	.	.	.	.
comp100091_c0_seq1	-0.432309	-2.99747	0.874023	1	1.58496	1	2.32193	1.58496	comp100091_c0	.	.	.	.	.	.	.	.	.	.	.
comp100092_c0_seq1	-2.71504	-2.11411	0.286246	1	3.58496	2.58496	2	2.80735	comp100092_c0	sp|Q4G0S4|C27C1_HUMAN^Q4G0S4^Q:8-346,H:151-263^63.7168%ID^E:-37.37^RecName: Full=Cytochrome P450 27C1;^Eukaryota; Metazoa; Chordata; Craniata; Vertebrata; Euteleostomi; Mammalia; Eutheria; Euarchontoglires; Primates; Haplorrhini; Catarrhini; Hominidae; Homo	.	m.80755	2-349[+]	sp|Q4G0S4|C27C1_HUMAN^Q4G0S4^Q:3-115,H:151-263^63.7168%ID^E:-37.37^RecName: Full=Cytochrome P450 27C1;^Eukaryota; Metazoa; Chordata; Craniata; Vertebrata; Euteleostomi; Mammalia; Eutheria; Euarchontoglires; Primates; Haplorrhini; Catarrhini; Hominidae; Homo	PF00067.17^p450^Cytochrome P450^14-115^E:9e-32	.	.	COG2124^Cytochrome P450	GO:0016020^cellular_component^membrane`GO:0009055^molecular_function^electron carrier activity`GO:0020037^molecular_function^heme binding`GO:0005506^molecular_function^iron ion binding`GO:0004497^molecular_function^monooxygenase activity`GO:0016705^molecular_function^oxidoreductase activity, acting on paired donors, with incorporation or reduction of molecular oxygen
comp100093_c0_seq1	5.15285	-2.24059	0.345789	1	-Inf	3.70044	2.58496	3.32193	comp100093_c0	.	.	.	.	.	.	.	.	.	.	.
comp100094_c0_seq1	6.7878	-2.65027	0.0965237	0.918194	-Inf	-Inf	4.24793	-Inf	comp100094_c0	.	.	.	.	.	.	.	.	.	.	.
comp100095_c0_seq1	4.8979	-3.10118	0.459897	1	-Inf	2	2.32193	1.58496	comp100095_c0	.	.	.	.	.	.	.	.	.	.	.
comp100096_c0_seq1	6.00877	-2.30766	0.19296	1	-Inf	3.16993	3.45943	2.80735	comp100096_c0	.	.	.	.	.	.	.	.	.	.	.
comp100097_c0_seq1	-1.37912	-2.5987	0.617506	1	2.80735	1	2.58496	2	comp100097_c0	.	.	.	.	.	.	.	.	.	.	.
comp100098_c0_seq1	4.8979	-2.17292	0.45263	1	-Inf	3.16993	2.32193	4.08746	comp100098_c0	.	.	.	.	.	.	.	.	.	.	.
comp100099_c0_seq1	6.35188	-2.18742	0.144574	0.996542	-Inf	3.32193	3.80735	2.58496	comp100099_c0	.	.	.	.	.	.	.	.	.	.	.
comp10010_c0_seq1	-1.531	1.10497	0.482617	1	5.90689	5.55459	5.55459	7.59246	comp10010_c0	.	.	.	.	.	.	.	.	.	.	.
comp100100_c0_seq1	-2.40597	-2.85266	0.386277	1	2.32193	2.32193	1	1.58496	comp100100_c0	sp|Q9ULU8|CAPS1_HUMAN^Q9ULU8^Q:212-3,H:624-693^95.7143%ID^E:-33.89^RecName: Full=Calcium-dependent secretion activator 1;^Eukaryota; Metazoa; Chordata; Craniata; Vertebrata; Euteleostomi; Mammalia; Eutheria; Euarchontoglires; Primates; Haplorrhini; Catarrhini; Hominidae; Homo	.	.	.	.	.	.	.	.	GO:0030054^cellular_component^cell junction`GO:0030659^cellular_component^cytoplasmic vesicle membrane`GO:0005829^cellular_component^cytosol`GO:0045202^cellular_component^synapse`GO:0005509^molecular_function^calcium ion binding`GO:0005543^molecular_function^phospholipid binding`GO:0050432^biological_process^catecholamine secretion`GO:0006887^biological_process^exocytosis`GO:0045956^biological_pr…	.
comp100101_c0_seq1	-1.85992	-2.52984	0.546636	1	2.32193	2.58496	1.58496	2.80735	comp100101_c0	.	.	.	.	.	.	.	.	.	.	.
comp100102_c0_seq1	-1.46474	-2.4345	0.686643	1	2.32193	3	2	2.58496	comp100102_c0	.	.	.	.	.	.	.	.	.	.	.
comp100103_c0_seq1	4.58802	-2.97031	0.45865	1	-Inf	2.32193	2	2.32193	comp100103_c0	.	.	.	.	.	.	.	.	.	.	.
comp100104_c0_seq1	2.75761	-2.74372	1	1	-Inf	3	0	3.16993	comp100104_c0	.	.	.	.	.	.	.	.	.	.	.
comp100105_c0_seq1	2.75761	-2.97632	1	1	-Inf	3	0	2.32193	comp100105_c0	.	.	.	.	.	.	.	.	.	.	.
comp100106_c0_seq1	5.8735	-2.95608	0.199076	1	-Inf	1	3.32193	1	comp100106_c0	.	.	.	.	.	.	.	.	.	.	.
comp100107_c0_seq1	0.134834	-3.01066	1	1	1	0	2.32193	2.32193	comp100107_c0	.	.	.	.	.	.	.	.	.	.	.
comp100109_c0_seq1	4.58802	-2.68425	0.456083	1	-Inf	2.80735	2	3	comp100109_c0	.	.	.	.	.	.	.	.	.	.	.
comp10011_c0_seq1	6.86115	0.0274422	0.112311	0.959906	-Inf	6.45943	4.32193	6.24793	comp10011_c0	.	.	.	.	.	.	.	.	.	.	.
comp100110_c0_seq1	-1.46474	-2.79055	0.68934	1	2.32193	1	2	2.32193	comp100110_c0	.	.	.	.	.	.	.	.	.	.	.
comp100111_c0_seq1	4.58802	-2.68223	0.456066	1	-Inf	3.32193	2	2.32193	comp100111_c0	.	.	.	.	.	.	.	.	.	.	.
comp100112_c0_seq1	3.64679	-2.91095	1	1	-Inf	3.16993	1	2	comp100112_c0	.	.	.	.	.	.	.	.	.	.	.
comp100113_c0_seq1	5.15285	-2.84387	0.350956	1	-Inf	2.32193	2.58496	2.32193	comp100113_c0	.	.	.	.	.	.	.	.	.	.	.
comp100114_c0_seq1	3.64679	-3.03994	1	1	-Inf	2.58496	1	2.32193	comp100114_c0	.	.	.	.	.	.	.	.	.	.	.
comp100115_c0_seq1	-2.11933	-2.72396	0.439067	1	2.58496	1.58496	1.58496	2.32193	comp100115_c0	.	.	.	.	.	.	.	.	.	.	.
comp100116_c0_seq1	4.19284	-2.73921	0.637702	1	-Inf	2.80735	1.58496	3	comp100116_c0	.	.	.	.	.	.	.	.	.	.	.
comp100117_c0_seq1	-7.96266	-2.4657	0.0368745	0.705063	4.24793	-Inf	-Inf	-Inf	comp100117_c0	sp|P08570|RLA1_DROME^P08570^Q:219-40,H:6-65^71.6667%ID^E:-18.23^RecName: Full=60S acidic ribosomal protein P1;^Eukaryota; Metazoa; Ecdysozoa; Arthropoda; Hexapoda; Insecta; Pterygota; Neoptera; Endopterygota; Diptera; Brachycera; Muscomorpha; Ephydroidea; Drosophilidae; Drosophila; Sophophora	.	.	.	.	.	.	.	COG2058^Ribosomal protein L12E/L44/L45/RPP1/RPP2	GO:0005811^cellular_component^lipid particle`GO:0005840^cellular_component^ribosome`GO:0003735^molecular_function^structural constituent of ribosome`GO:0006414^biological_process^translational elongation	.
comp100118_c0_seq1	-0.177362	-2.45478	1	1	1.58496	2.32193	2.58496	3.16993	comp100118_c0	.	.	.	.	.	.	.	.	.	.	.
comp100119_c0_seq1	-1.01756	-2.17125	0.721109	1	3.16993	2.58496	3.32193	1.58496	comp100119_c0	.	.	.	.	.	.	.	.	.	.	.
comp10012_c0_seq2	0.160878	-0.601896	0.97332	1	3.70044	4.90689	5.04439	4.75489	comp10012_c0	.	.	.	.	.	.	.	.	.	.	.
comp100120_c0_seq1	4.19284	-3.03864	0.639532	1	-Inf	2	1.58496	2.58496	comp100120_c0	.	.	.	.	.	.	.	.	.	.	.
comp100122_c0_seq1	5.15285	-2.84457	0.350964	1	-Inf	2	2.58496	2.58496	comp100122_c0	.	.	.	.	.	.	.	.	.	.	.
comp100124_c0_seq1	5.72423	-2.67274	0.231446	1	-Inf	2.32193	3.16993	2.32193	comp100124_c0	.	.	.	.	.	.	.	.	.	.	.
comp100125_c0_seq1	0	-2.91845	1	1	-Inf	2.58496	-Inf	3.16993	comp100125_c0	.	.	.	.	.	.	.	.	.	.	.
comp100126_c0_seq1	-2.84901	-2.67424	0.264201	1	3.32193	1.58496	1.58496	0	comp100126_c0	.	.	.	.	.	.	.	.	.	.	.
comp100127_c0_seq1	5.36944	-2.78316	0.280939	1	-Inf	2.80735	2.80735	1.58496	comp100127_c0	.	.	.	.	.	.	.	.	.	.	.
comp100128_c0_seq1	4.58802	-2.84779	0.457516	1	-Inf	2.80735	2	2.32193	comp100128_c0	sp|Q9H1D0|TRPV6_HUMAN^Q9H1D0^Q:3-173,H:593-649^50.8772%ID^E:-12.07^RecName: Full=Transient receptor potential cation channel subfamily V member 6;^Eukaryota; Metazoa; Chordata; Craniata; Vertebrata; Euteleostomi; Mammalia; Eutheria; Euarchontoglires; Primates; Haplorrhini; Catarrhini; Hominidae; Homo	.	.	.	.	.	.	.	.	GO:0005887^cellular_component^integral to plasma membrane`GO:0005262^molecular_function^calcium channel activity`GO:0005516^molecular_function^calmodulin binding`GO:0017158^biological_process^regulation of calcium ion-dependent exocytosis	.
comp100129_c0_seq1	2.75761	-2.91506	1	1	-Inf	2.80735	0	2.80735	comp100129_c0	.	.	.	.	.	.	.	.	.	.	.
comp10013_c0_seq1	3.18228	0.193534	0.292167	1	0	6.56986	4.45943	6.49185	comp10013_c0	.	.	.	.	.	.	.	.	.	.	.
comp100130_c0_seq1	4.8979	-2.44602	0.454241	1	-Inf	3	2.32193	3.45943	comp100130_c0	.	.	.	.	.	.	.	.	.	.	.
comp100131_c0_seq1	-0.168452	-3.03061	1	1	0	1	1	3	comp100131_c0	.	.	.	.	.	.	.	.	.	.	.
comp100132_c0_seq1	5.55771	-2.89904	0.282196	1	-Inf	1.58496	3	2	comp100132_c0	.	.	.	.	.	.	.	.	.	.	.
comp100133_c0_seq1	4.8979	-2.84583	0.457498	1	-Inf	2.58496	2.32193	2.32193	comp100133_c0	.	.	.	.	.	.	.	.	.	.	.
comp100134_c0_seq1	-1.13737	-2.87604	0.838744	1	1.58496	1.58496	1.58496	2.58496	comp100134_c0	.	.	.	.	.	.	.	.	.	.	.
comp100135_c0_seq1	4.8979	-2.58075	0.455242	1	-Inf	3.32193	2.32193	2.58496	comp100135_c0	.	.	.	.	.	.	.	.	.	.	.
comp100136_c0_seq1	4.8979	-2.68641	0.456102	1	-Inf	-Inf	2.32193	3.80735	comp100136_c0	.	.	.	.	.	.	.	.	.	.	.
comp100137_c0_seq1	6.13243	-3.08451	0.173557	1	-Inf	-Inf	3.58496	-Inf	comp100137_c0	.	.	.	.	.	.	.	.	.	.	.
comp100138_c0_seq1	2.75761	-2.74235	1	1	-Inf	3.32193	0	2.80735	comp100138_c0	.	.	.	.	.	.	.	.	.	.	.
comp100139_c0_seq1	-1.46474	-2.8486	0.689832	1	2.32193	1.58496	2	1.58496	comp100139_c0	.	.	.	.	.	.	.	.	.	.	.
comp100140_c0_seq1	5.55771	-2.24079	0.276192	1	-Inf	2.32193	3	4	comp100140_c0	.	.	.	.	.	.	.	.	.	.	.
comp100141_c0_seq1	4.19284	-1.71048	0.634426	1	-Inf	-Inf	1.58496	5.45943	comp100141_c0	sp|Q9Z1P4|LGR5_MOUSE^Q9Z1P4^Q:2-97,H:482-513^40.625%ID^E:-59.1058^RecName: Full=Leucine-rich repeat-containing G-protein coupled receptor 5;^Eukaryota; Metazoa; Chordata; Craniata; Vertebrata; Euteleostomi; Mammalia; Eutheria; Euarchontoglires; Glires; Rodentia; Sciurognathi; Muroidea; Muridae; Murinae; Mus; Mus	.	m.80756	2-580[+]	sp|Q9Z1P4|LGR5_MOUSE^Q9Z1P4^Q:1-192,H:482-673^60.9375%ID^E:-67.16^RecName: Full=Leucine-rich repeat-containing G-protein coupled receptor 5;^Eukaryota; Metazoa; Chordata; Craniata; Vertebrata; Euteleostomi; Mammalia; Eutheria; Euarchontoglires; Glires; Rodentia; Sciurognathi; Muroidea; Muridae; Murinae; Mus; Mus	PF00001.16^7tm_1^7 transmembrane receptor (rhodopsin family)^94-185^E:1.4e-07	.	ExpAA=53.91^PredHel=2^Topology=i81-103o113-135i	COG4886^Leucine-rich repeat (LRR) protein	GO:0016021^cellular_component^integral to membrane`GO:0005886^cellular_component^plasma membrane`GO:0016500^molecular_function^protein-hormone receptor activity`GO:0048839^biological_process^inner ear development
comp100142_c0_seq1	5.15285	-2.73346	0.349836	1	-Inf	2	2.58496	3	comp100142_c0	.	.	.	.	.	.	.	.	.	.	.
comp100143_c0_seq1	2.75761	-2.7444	1	1	-Inf	2.80735	0	3.32193	comp100143_c0	.	.	.	.	.	.	.	.	.	.	.
comp100144_c0_seq1	4.19284	-2.97376	0.639121	1	-Inf	2	1.58496	2.80735	comp100144_c0	.	.	.	.	.	.	.	.	.	.	.
comp100145_c0_seq1	3.64679	-2.79494	1	1	-Inf	3.16993	1	2.58496	comp100145_c0	.	.	.	.	.	.	.	.	.	.	.
comp100146_c0_seq1	2.75761	-2.9756	1	1	-Inf	3.16993	0	2	comp100146_c0	.	.	.	.	.	.	.	.	.	.	.
comp100147_c0_seq1	0.227502	-2.44785	1	1	1.58496	3	3	2	comp100147_c0	.	.	.	.	.	.	.	.	.	.	.
comp100148_c0_seq1	4.58802	-2.68155	0.456061	1	-Inf	3.45943	2	2	comp100148_c0	.	.	.	.	.	.	.	.	.	.	.
comp100149_c0_seq1	-2.40597	-2.57998	0.383014	1	2.32193	2.80735	1	2.58496	comp100149_c0	.	.	.	.	.	.	.	.	.	.	.
comp10015_c0_seq1	-0.0216183	-0.487634	1	1	4.08746	4.75489	5.24793	4.80735	comp10015_c0	.	.	.	.	.	.	.	.	.	.	.
comp100150_c0_seq1	-1.11628	-2.82904	0.776977	1	1	2.80735	1	2.32193	comp100150_c0	.	.	.	.	.	.	.	.	.	.	.
comp100151_c0_seq1	5.36944	-2.5777	0.278879	1	-Inf	2.80735	2.80735	2.80735	comp100151_c0	.	.	.	.	.	.	.	.	.	.	.
comp100152_c0_seq1	5.15285	-2.57889	0.348374	1	-Inf	3.16993	2.58496	2.58496	comp100152_c0	.	.	.	.	.	.	.	.	.	.	.
comp100153_c0_seq1	5.15285	-2.78719	0.350374	1	-Inf	2.32193	2.58496	2.58496	comp100153_c0	sp|Q9JKY3|ZN238_RAT^Q9JKY3^Q:246-1,H:12-93^82.9268%ID^E:-35.51^RecName: Full=Zinc finger protein 238;^Eukaryota; Metazoa; Chordata; Craniata; Vertebrata; Euteleostomi; Mammalia; Eutheria; Euarchontoglires; Glires; Rodentia; Sciurognathi; Muroidea; Muridae; Murinae; Rattus	.	.	.	.	.	.	.	COG5048^FOG: Zn-finger	GO:0005634^cellular_component^nucleus`GO:0046872^molecular_function^metal ion binding`GO:0043565^molecular_function^sequence-specific DNA binding`GO:0008270^molecular_function^zinc ion binding`GO:0000122^biological_process^negative regulation of transcription from RNA polymerase II promoter`GO:0007519^biological_process^skeletal muscle tissue development`GO:0006351^biological_process^transcriptio…	.
comp100154_c0_seq1	-7.96266	-2.41696	0.0366781	0.705063	4.24793	-Inf	-Inf	0	comp100154_c0	sp|Q62288|TICN1_MOUSE^Q62288^Q:240-4,H:332-410^78.481%ID^E:-33.88^RecName: Full=Testican-1;^Eukaryota; Metazoa; Chordata; Craniata; Vertebrata; Euteleostomi; Mammalia; Eutheria; Euarchontoglires; Glires; Rodentia; Sciurognathi; Muroidea; Muridae; Murinae; Mus; Mus	.	.	.	.	.	.	.	.	GO:0005615^cellular_component^extracellular space`GO:0031594^cellular_component^neuromuscular junction`GO:0033268^cellular_component^node of Ranvier`GO:0005578^cellular_component^proteinaceous extracellular matrix`GO:0016528^cellular_component^sarcoplasm`GO:0005509^molecular_function^calcium ion binding`GO:0004869^molecular_function^cysteine-type endopeptidase inhibitor activity`GO:0008191^molecu…	.
comp100155_c0_seq1	5.36944	-2.52955	0.278436	1	-Inf	3.16993	2.80735	2.58496	comp100155_c0	.	.	.	.	.	.	.	.	.	.	.
comp100156_c0_seq1	1.55419	-2.66473	0.716301	1	0	2.80735	2.80735	2	comp100156_c0	.	.	.	.	.	.	.	.	.	.	.
comp100157_c0_seq1	-0.0658448	-2.54408	1	1	2.58496	-Inf	3.70044	0	comp100157_c0	.	.	.	.	.	.	.	.	.	.	.
comp100158_c0_seq1	-1.54341	-2.80341	0.623636	1	2	2.32193	1.58496	2	comp100158_c0	sp|Q5U3W3|RUN3B_DANRE^Q5U3W3^Q:122-3,H:1-40^75%ID^E:-7.67^RecName: Full=RUN domain-containing protein 3B;^Eukaryota; Metazoa; Chordata; Craniata; Vertebrata; Euteleostomi; Actinopterygii; Neopterygii; Teleostei; Ostariophysi; Cypriniformes; Cyprinidae; Danio	.	.	.	.	.	.	.	.	.	.
comp100159_c0_seq1	5.15285	-2.5327	0.347967	1	-Inf	3	2.58496	3	comp100159_c0	.	.	.	.	.	.	.	.	.	.	.
comp10016_c0_seq1	0.875783	1.76718	0.664314	1	5.75489	7.10852	7.81378	7.32193	comp10016_c0	.	.	.	.	.	.	.	.	.	.	.
comp100160_c0_seq1	2.75761	-2.79756	1	1	-Inf	3.16993	0	2.80735	comp100160_c0	.	.	.	.	.	.	.	.	.	.	.
comp100161_c0_seq1	-4.54546	-2.71094	0.141034	0.996542	3.58496	1	0	0	comp100161_c0	.	.	.	.	.	.	.	.	.	.	.
comp100162_c0_seq1	5.15285	-2.73141	0.349816	1	-Inf	2.80735	2.58496	2.32193	comp100162_c0	.	.	.	.	.	.	.	.	.	.	.
comp100163_c0_seq1	-1.05764	-2.848	1	1	0	0	0	3.70044	comp100163_c0	.	.	.	.	.	.	.	.	.	.	.
comp100164_c0_seq1	4.19284	-2.91181	0.638735	1	-Inf	2	1.58496	3	comp100164_c0	.	.	.	.	.	.	.	.	.	.	.
comp100165_c0_seq1	5.36944	-2.5777	0.278879	1	-Inf	2.80735	2.80735	2.80735	comp100165_c0	.	.	.	.	.	.	.	.	.	.	.
comp100166_c0_seq1	5.15285	-2.90302	0.351577	1	-Inf	2.32193	2.58496	2	comp100166_c0	.	.	.	.	.	.	.	.	.	.	.
comp100167_c0_seq1	4.58802	-2.79037	0.457001	1	-Inf	3	2	2.32193	comp100167_c0	.	.	.	.	.	.	.	.	.	.	.
comp100168_c0_seq1	-2.5726	-2.94251	0.629268	1	1.58496	2	0	2.58496	comp100168_c0	.	.	.	.	.	.	.	.	.	.	.
comp100169_c0_seq1	-6.89107	-2.40002	0.0947353	0.917602	3.16993	2	-Inf	3.32193	comp100169_c0	.	.	.	.	.	.	.	.	.	.	.
comp10017_c0_seq1	3.94301	1.31346	0.10165	0.938467	2.32193	7.19967	7.46761	6.98868	comp10017_c0	.	.	.	.	.	.	.	.	.	.	.
comp100170_c0_seq1	-1.85992	-2.73692	0.548733	1	2.32193	1	1.58496	2.80735	comp100170_c0	.	.	.	.	.	.	.	.	.	.	.
comp100171_c0_seq1	-1.14823	-2.74432	0.771626	1	2	2.32193	2	2	comp100171_c0	.	.	.	.	.	.	.	.	.	.	.
comp100172_c0_seq1	4.8979	-2.48794	0.454539	1	-Inf	3.45943	2.32193	2.80735	comp100172_c0	.	.	.	.	.	.	.	.	.	.	.
comp100173_c0_seq1	4.8979	-2.2423	0.452979	1	-Inf	3.80735	2.32193	3.32193	comp100173_c0	.	.	.	.	.	.	.	.	.	.	.
comp100175_c0_seq1	3.64679	-2.45204	1	1	-Inf	3.32193	1	3.58496	comp100175_c0	.	.	.	.	.	.	.	.	.	.	.
comp100176_c0_seq1	-1.14823	-2.44553	0.769964	1	2	3.16993	2	2.58496	comp100176_c0	.	.	.	.	.	.	.	.	.	.	.
comp100177_c0_seq1	5.15285	-2.62876	0.34883	1	-Inf	2.80735	2.58496	2.80735	comp100177_c0	.	.	.	.	.	.	.	.	.	.	.
comp100178_c0_seq1	-5.73626	-2.75853	0.232329	1	2	-Inf	-Inf	3.70044	comp100178_c0	.	.	.	.	.	.	.	.	.	.	.
comp100179_c0_seq1	-0.168452	-2.48581	1	1	0	3	1	3.58496	comp100179_c0	.	.	.	.	.	.	.	.	.	.	.
comp10018_c0_seq1	-3.66249	1.76821	0.0950058	0.918194	7.97728	4.70044	5.49185	4.85798	comp10018_c0	sp|Q9NY59|NSMA2_HUMAN^Q9NY59^Q:97-1293,H:251-654^64.3902%ID^E:-152.03^RecName: Full=Sphingomyelin phosphodiesterase 3;^Eukaryota; Metazoa; Chordata; Craniata; Vertebrata; Euteleostomi; Mammalia; Eutheria; Euarchontoglires; Primates; Haplorrhini; Catarrhini; Hominidae; Homo	.	m.1749	1-1299[+]	sp|Q9NY59|NSMA2_HUMAN^Q9NY59^Q:33-431,H:251-654^64.3902%ID^E:-152.05^RecName: Full=Sphingomyelin phosphodiesterase 3;^Eukaryota; Metazoa; Chordata; Craniata; Vertebrata; Euteleostomi; Mammalia; Eutheria; Euarchontoglires; Primates; Haplorrhini; Catarrhini; Hominidae; Homo	PF03372.18^Exo_endo_phos^Endonuclease/Exonuclease/phosphatase family^130-416^E:1.7e-12	.	.	NOG45463^Sphingomyelin phosphodiesterase 3, neutral membrane (neutral sphingomyelinase II)	GO:0000137^cellular_component^Golgi cis cisterna`GO:0000139^cellular_component^Golgi membrane`GO:0005886^cellular_component^plasma membrane`GO:0046872^molecular_function^metal ion binding`GO:0004767^molecular_function^sphingomyelin phosphodiesterase activity`GO:0007049^biological_process^cell cycle`GO:0006687^biological_process^glycosphingolipid metabolic process`GO:0007275^biological_process^mul…
comp100180_c0_seq1	4.58802	-2.7414	0.456571	1	-Inf	-Inf	2	3.80735	comp100180_c0	.	.	.	.	.	.	.	.	.	.	.
comp100181_c0_seq1	5.36944	-2.73154	0.280399	1	-Inf	1.58496	2.80735	3	comp100181_c0	.	.	.	.	.	.	.	.	.	.	.
comp100182_c0_seq1	4.8979	-2.58669	0.455288	1	-Inf	0	2.32193	3.90689	comp100182_c0	.	.	.	.	.	.	.	.	.	.	.
comp100183_c0_seq1	0.394019	-2.49428	1	1	1.58496	1	3.16993	3	comp100183_c0	.	.	.	.	.	.	.	.	.	.	.
comp100184_c0_seq1	2.75761	-2.97704	1	1	-Inf	2.80735	0	2.58496	comp100184_c0	.	.	.	.	.	.	.	.	.	.	.
comp100185_c0_seq1	1.08266	-3.02229	1	1	0	1	2.32193	2.32193	comp100185_c0	.	.	.	.	.	.	.	.	.	.	.
comp100186_c0_seq1	4.19284	-2.73921	0.637702	1	-Inf	2.80735	1.58496	3	comp100186_c0	.	.	.	.	.	.	.	.	.	.	.
comp100187_c0_seq1	4.8979	-2.84723	0.457511	1	-Inf	2	2.32193	2.80735	comp100187_c0	.	.	.	.	.	.	.	.	.	.	.
comp100188_c0_seq1	4.58802	-2.68561	0.456095	1	-Inf	2.32193	2	3.32193	comp100188_c0	.	.	.	.	.	.	.	.	.	.	.
comp100189_c0_seq1	5.55771	-2.62634	0.279344	1	-Inf	1.58496	3	3.16993	comp100189_c0	.	.	.	.	.	.	.	.	.	.	.
comp10019_c0_seq1	-0.547365	-0.484485	0.824904	1	4.32193	4.75489	4.9542	4.9542	comp10019_c0	.	.	.	.	.	.	.	.	.	.	.
comp100190_c0_seq1	4.19284	-2.44961	0.636177	1	-Inf	3.32193	1.58496	3.45943	comp100190_c0	.	.	.	.	.	.	.	.	.	.	.
comp100191_c0_seq1	4.8979	-2.96758	0.458624	1	-Inf	2.32193	2.32193	2	comp100191_c0	.	.	.	.	.	.	.	.	.	.	.
comp100192_c0_seq1	-1.16495	-2.26496	0.613552	1	3	2.58496	3	2	comp100192_c0	.	.	.	.	.	.	.	.	.	.	.
comp100193_c0_seq1	4.19284	-2.73784	0.637694	1	-Inf	3.16993	1.58496	2.58496	comp100193_c0	.	.	.	.	.	.	.	.	.	.	.
comp100194_c0_seq1	8.02416	-1.6525	0.0323292	0.67763	-Inf	-Inf	5.49185	0	comp100194_c0	.	.	.	.	.	.	.	.	.	.	.
comp100195_c0_seq1	-1.52163	-2.67797	0.577639	1	3.16993	-Inf	2.80735	0	comp100195_c0	sp|Q2Q426|EMR2_MACMU^Q2Q426^Q:202-53,H:764-816^41.5094%ID^E:-3.15^RecName: Full=EGF-like module-containing mucin-like hormone receptor-like 2;^Eukaryota; Metazoa; Chordata; Craniata; Vertebrata; Euteleostomi; Mammalia; Eutheria; Euarchontoglires; Primates; Haplorrhini; Catarrhini; Cercopithecidae; Cercopithecinae; Macaca	.	.	.	.	.	.	.	KOG4193^G protein-coupled receptors	GO:0016021^cellular_component^integral to membrane`GO:0031256^cellular_component^leading edge membrane`GO:0032587^cellular_component^ruffle membrane`GO:0005509^molecular_function^calcium ion binding`GO:0035374^molecular_function^chondroitin sulfate binding`GO:0004930^molecular_function^G-protein coupled receptor activity`GO:0007155^biological_process^cell adhesion`GO:0071621^biological_process^gr…	.
comp100196_c0_seq1	-2.00546	-3.01959	0.777968	1	1	2	0	2.58496	comp100196_c0	.	.	.	.	.	.	.	.	.	.	.
comp100197_c0_seq1	4.19284	-2.79439	0.638024	1	-Inf	2.58496	1.58496	3	comp100197_c0	.	.	.	.	.	.	.	.	.	.	.
comp100198_c0_seq1	-1.16253	-2.59675	0.711277	1	2.80735	0	2.80735	2	comp100198_c0	.	.	.	.	.	.	.	.	.	.	.
comp100199_c0_seq1	5.15285	-2.84246	0.350942	1	-Inf	2.80735	2.58496	1.58496	comp100199_c0	.	.	.	.	.	.	.	.	.	.	.
comp10020_c0_seq1	7.78126	0.365862	0.0569114	0.803192	-Inf	6.75489	5.24793	6.49185	comp10020_c0	.	.	.	.	.	.	.	.	.	.	.
comp100200_c0_seq1	2.75761	-2.91435	1	1	-Inf	3	0	2.58496	comp100200_c0	.	.	.	.	.	.	.	.	.	.	.
comp100201_c0_seq1	6.93094	-2.00449	0.084875	0.892223	-Inf	3	4.39232	2.58496	comp100201_c0	.	.	.	.	.	.	.	.	.	.	.
comp100202_c0_seq1	2.19352	-2.14839	0.543717	1	0	3.16993	3.45943	3.32193	comp100202_c0	.	.	.	.	.	.	.	.	.	.	.
comp100203_c0_seq1	0.134834	-2.42256	1	1	1	3.16993	2.32193	3	comp100203_c0	.	.	.	.	.	.	.	.	.	.	.
comp100204_c0_seq1	5.36944	-2.78316	0.280939	1	-Inf	2.80735	2.80735	1.58496	comp100204_c0	.	.	.	.	.	.	.	.	.	.	.
comp100205_c0_seq1	-2.97865	-2.80811	0.445206	1	2	2.58496	0	2.32193	comp100205_c0	.	.	.	.	.	.	.	.	.	.	.
comp100207_c0_seq1	5.36944	-2.23888	0.27618	1	-Inf	3.58496	2.80735	3.32193	comp100207_c0	.	.	.	.	.	.	.	.	.	.	.
comp100208_c0_seq1	-1.05764	-2.10178	1	1	0	3.32193	0	4.39232	comp100208_c0	.	.	.	.	.	.	.	.	.	.	.
comp100209_c0_seq1	3.64679	-2.10799	1	1	-Inf	3.80735	1	4.08746	comp100209_c0	.	.	.	.	.	.	.	.	.	.	.
comp10021_c0_seq1	-0.508379	1.75527	0.801677	1	6.85798	6.2854	7.53138	6.90689	comp10021_c0	sp|Q9TSV6|VATG2_PIG^Q9TSV6^Q:1916-1878,H:1-13^100%ID^E:-26.0264^RecName: Full=V-type proton ATPase subunit G 2;^Eukaryota; Metazoa; Chordata; Craniata; Vertebrata; Euteleostomi; Mammalia; Eutheria; Laurasiatheria; Cetartiodactyla; Suina; Suidae; Sus	.	m.1751	1560-1916[-]	sp|Q5TM18|VATG2_MACMU^Q5TM18^Q:1-118,H:1-118^74.5763%ID^E:-44.78^RecName: Full=V-type proton ATPase subunit G 2;^Eukaryota; Metazoa; Chordata; Craniata; Vertebrata; Euteleostomi; Mammalia; Eutheria; Euarchontoglires; Primates; Haplorrhini; Catarrhini; Cercopithecidae; Cercopithecinae; Macaca	PF03179.10^V-ATPase_G^Vacuolar (H+)-ATPase G subunit^3-107^E:7.3e-37	.	.	.	GO:0042470^cellular_component^melanosome`GO:0016471^cellular_component^vacuolar proton-transporting V-type ATPase complex`GO:0016820^molecular_function^hydrolase activity, acting on acid anhydrides, catalyzing transmembrane movement of substances`GO:0015992^biological_process^proton transport
comp100210_c0_seq1	4.8979	-2.84723	0.457511	1	-Inf	2	2.32193	2.80735	comp100210_c0	.	.	.	.	.	.	.	.	.	.	.
comp100211_c0_seq1	5.36944	-2.67789	0.279852	1	-Inf	2.32193	2.80735	2.80735	comp100211_c0	.	.	.	.	.	.	.	.	.	.	.
comp100212_c0_seq1	-4.95821	-2.35813	0.0977944	0.92361	4	1	0	1.58496	comp100212_c0	sp|P47971|NPTX1_RAT^P47971^Q:71-193,H:13-53^60.9756%ID^E:-5.93^RecName: Full=Neuronal pentraxin-1;^Eukaryota; Metazoa; Chordata; Craniata; Vertebrata; Euteleostomi; Mammalia; Eutheria; Euarchontoglires; Glires; Rodentia; Sciurognathi; Muroidea; Muridae; Murinae; Rattus	.	.	.	.	.	.	.	NOG47030^Neuronal pentraxin protein	GO:0005739^cellular_component^mitochondrion`GO:0043005^cellular_component^neuron projection`GO:0005886^cellular_component^plasma membrane`GO:0030133^cellular_component^transport vesicle`GO:0046872^molecular_function^metal ion binding`GO:0060385^biological_process^axonogenesis involved in innervation`GO:0071333^biological_process^cellular response to glucose stimulus`GO:0035865^biological_process^…	.
comp100213_c0_seq1	3.64679	-2.5896	1	1	-Inf	3	1	3.45943	comp100213_c0	.	.	.	.	.	.	.	.	.	.	.
comp100214_c0_seq1	2.75761	-2.54447	1	1	-Inf	3.16993	0	3.58496	comp100214_c0	.	.	.	.	.	.	.	.	.	.	.
comp100215_c0_seq1	6.13243	-2.56708	0.16824	1	-Inf	2	3.58496	2.32193	comp100215_c0	.	.	.	.	.	.	.	.	.	.	.
comp100216_c0_seq1	4.58802	-2.73593	0.456524	1	-Inf	3	2	2.58496	comp100216_c0	.	.	.	.	.	.	.	.	.	.	.
comp100217_c0_seq1	-1.69361	-1.98591	0.466958	1	3.70044	2.80735	3.16993	1.58496	comp100217_c0	.	.	.	.	.	.	.	.	.	.	.
comp100218_c0_seq1	4.19284	-2.85326	0.638377	1	-Inf	1.58496	1.58496	3.32193	comp100218_c0	.	.	.	.	.	.	.	.	.	.	.
comp100219_c0_seq1	5.55771	-2.39507	0.277296	1	-Inf	3.32193	3	2.80735	comp100219_c0	.	.	.	.	.	.	.	.	.	.	.
comp10022_c0_seq1	-1.93255	-0.289022	0.368902	1	5.61471	4	4.85798	3.70044	comp10022_c0	.	.	.	.	.	.	.	.	.	.	.
comp100220_c0_seq1	3.64679	-2.85311	1	1	-Inf	2.80735	1	2.80735	comp100220_c0	.	.	.	.	.	.	.	.	.	.	.
comp100221_c0_seq1	5.72423	-3.02352	0.235262	1	-Inf	1	3.16993	1	comp100221_c0	.	.	.	.	.	.	.	.	.	.	.
comp100222_c0_seq1	2.75761	-3.04124	1	1	-Inf	3	0	2	comp100222_c0	.	.	.	.	.	.	.	.	.	.	.
comp100223_c0_seq1	2.19352	-2.07835	0.543355	1	0	3.58496	3.45943	3.16993	comp100223_c0	.	.	.	.	.	.	.	.	.	.	.
comp100224_c0_seq1	4.8979	-2.96614	0.45861	1	-Inf	2.80735	2.32193	1	comp100224_c0	.	.	.	.	.	.	.	.	.	.	.
comp100225_c0_seq1	1.90899	-2.46917	0.620747	1	0	2.80735	3.16993	2.58496	comp100225_c0	.	.	.	.	.	.	.	.	.	.	.
comp100226_c0_seq1	0.772777	-2.77913	1	1	0	2.80735	2	2.32193	comp100226_c0	.	.	.	.	.	.	.	.	.	.	.
comp100227_c0_seq1	5.15285	-2.1353	0.345206	1	-Inf	3.32193	2.58496	4	comp100227_c0	.	.	.	.	.	.	.	.	.	.	.
comp100228_c0_seq1	4.8979	-3.03386	0.459252	1	-Inf	1.58496	2.32193	2.32193	comp100228_c0	.	.	.	.	.	.	.	.	.	.	.
comp100229_c0_seq1	4.58802	-2.79245	0.457019	1	-Inf	2.32193	2	3	comp100229_c0	.	.	.	.	.	.	.	.	.	.	.
comp10023_c0_seq1	-1.91444	0.186381	0.386915	1	6.02237	4.52356	5.2854	4.45943	comp10023_c0	.	.	.	.	.	.	.	.	.	.	.
comp100230_c0_seq1	-0.168452	-2.43941	1	1	0	3.58496	1	3.16993	comp100230_c0	.	.	.	.	.	.	.	.	.	.	.
comp100231_c0_seq1	-0.74219	-2.59725	1	1	1.58496	3.16993	2	2	comp100231_c0	.	.	.	.	.	.	.	.	.	.	.
comp100232_c0_seq1	4.19284	-2.84975	0.638356	1	-Inf	3	1.58496	2.32193	comp100232_c0	.	.	.	.	.	.	.	.	.	.	.
comp100233_c0_seq1	1.08266	-2.67194	1	1	0	2	2.32193	3.16993	comp100233_c0	.	.	.	.	.	.	.	.	.	.	.
comp100234_c0_seq1	-1.45413	-1.88008	0.544999	1	3.45943	3.16993	3.16993	2.80735	comp100234_c0	sp|Q63ZV0|INSM1_MOUSE^Q63ZV0^Q:175-11,H:340-395^67.8571%ID^E:-28.3122^RecName: Full=Insulinoma-associated protein 1;^Eukaryota; Metazoa; Chordata; Craniata; Vertebrata; Euteleostomi; Mammalia; Eutheria; Euarchontoglires; Glires; Rodentia; Sciurognathi; Muroidea; Muridae; Murinae; Mus; Mus	.	m.80758	2-334[-]	sp|Q63ZV0|INSM1_MOUSE^Q63ZV0^Q:54-108,H:340-395^67.8571%ID^E:-28.3122^RecName: Full=Insulinoma-associated protein 1;^Eukaryota; Metazoa; Chordata; Craniata; Vertebrata; Euteleostomi; Mammalia; Eutheria; Euarchontoglires; Glires; Rodentia; Sciurognathi; Muroidea; Muridae; Murinae; Mus; Mus	PF00096.21^zf-C2H2^Zinc finger, C2H2 type^1-22^E:0.00046`PF13894.1^zf-C2H2_4^C2H2-type zinc finger^1-22^E:0.086`PF13912.1^zf-C2H2_6^C2H2-type zinc finger^1-22^E:0.13`PF12874.2^zf-met^Zinc-finger of C2H2 type^2-18^E:0.041`PF00096.21^zf-C2H2^Zinc finger, C2H2 type^86-108^E:1.2e-06`PF13894.1^zf-C2H2_4^C2H2-type zinc finger^86-108^E:3.3e-05`PF12874.2^zf-met^Zinc-finger of C2H2 type^86-108^E:0.014`PF1…	.	.	.	GO:0005829^cellular_component^cytosol`GO:0005634^cellular_component^nucleus`GO:0046872^molecular_function^metal ion binding`GO:0003676^molecular_function^nucleic acid binding`GO:0008270^molecular_function^zinc ion binding`GO:0003323^biological_process^type B pancreatic cell development
comp100235_c0_seq1	6.86115	-2.59769	0.0961163	0.918194	-Inf	-Inf	4.32193	-Inf	comp100235_c0	sp|P05631|ATPG_BOVIN^P05631^Q:272-60,H:227-297^90.1408%ID^E:-27.97^RecName: Full=ATP synthase subunit gamma, mitochondrial;^Eukaryota; Metazoa; Chordata; Craniata; Vertebrata; Euteleostomi; Mammalia; Eutheria; Laurasiatheria; Cetartiodactyla; Ruminantia; Pecora; Bovidae; Bovinae; Bos	.	.	.	.	.	.	.	COG0224^F0F1-type ATP synthase, gamma subunit	GO:0005753^cellular_component^mitochondrial proton-transporting ATP synthase complex`GO:0045261^cellular_component^proton-transporting ATP synthase complex, catalytic core F(1)`GO:0046933^molecular_function^hydrogen ion transporting ATP synthase activity, rotational mechanism`GO:0046961^molecular_function^proton-transporting ATPase activity, rotational mechanism`GO:0015986^biological_process^ATP …	.
comp100236_c0_seq1	-3.81525	-3.03248	1	1	0	2.80735	-Inf	2.32193	comp100236_c0	.	.	.	.	.	.	.	.	.	.	.
comp100237_c0_seq1	-5.33021	-2.946	0.352036	1	1.58496	1.58496	-Inf	3	comp100237_c0	.	.	.	.	.	.	.	.	.	.	.
comp100238_c0_seq1	4.19284	-2.63572	0.637121	1	-Inf	3	1.58496	3.16993	comp100238_c0	.	.	.	.	.	.	.	.	.	.	.
comp100239_c0_seq1	6.00877	-2.89164	0.198364	1	-Inf	1	3.45943	1	comp100239_c0	.	.	.	.	.	.	.	.	.	.	.
comp10024_c0_seq1	-1.54182	1.01065	0.480201	1	6.16993	5.35755	5.80735	7.08746	comp10024_c0	sp|Q03062|HES5_RAT^Q03062^Q:854-666,H:87-149^40.625%ID^E:-2.71^RecName: Full=Transcription factor HES-5;^Eukaryota; Metazoa; Chordata; Craniata; Vertebrata; Euteleostomi; Mammalia; Eutheria; Euarchontoglires; Glires; Rodentia; Sciurognathi; Muroidea; Muridae; Murinae; Rattus	.	.	.	.	.	.	.	NOG83691^Hairy and enhancer of split 5 protein	GO:0005634^cellular_component^nucleus`GO:0003682^molecular_function^chromatin binding`GO:0003690^molecular_function^double-stranded DNA binding`GO:0001078^molecular_function^RNA polymerase II core promoter proximal region sequence-specific DNA binding transcription factor activity involved in negative regulation of transcription`GO:0048708^biological_process^astrocyte differentiation`GO:0042491^b…	.
comp100240_c0_seq1	2.97255	-1.56698	0.299922	1	0	3.90689	4.24793	4	comp100240_c0	sp|Q3TEL6|RN157_MOUSE^Q3TEL6^Q:492-1,H:1-164^85.3659%ID^E:-78.83^RecName: Full=RING finger protein 157;^Eukaryota; Metazoa; Chordata; Craniata; Vertebrata; Euteleostomi; Mammalia; Eutheria; Euarchontoglires; Glires; Rodentia; Sciurognathi; Muroidea; Muridae; Murinae; Mus; Mus	.	m.80759	1-492[-]	sp|Q3TEL6|RN157_MOUSE^Q3TEL6^Q:1-164,H:1-164^85.3659%ID^E:-79.03^RecName: Full=RING finger protein 157;^Eukaryota; Metazoa; Chordata; Craniata; Vertebrata; Euteleostomi; Mammalia; Eutheria; Euarchontoglires; Glires; Rodentia; Sciurognathi; Muroidea; Muridae; Murinae; Mus; Mus	.	.	.	.	GO:0046872^molecular_function^metal ion binding`GO:0008270^molecular_function^zinc ion binding
comp100241_c0_seq1	5.55771	-1.99693	0.274985	1	-Inf	4	3	3.58496	comp100241_c0	.	.	.	.	.	.	.	.	.	.	.
comp100242_c0_seq1	2.75761	-2.69128	1	1	-Inf	3	0	3.32193	comp100242_c0	.	.	.	.	.	.	.	.	.	.	.
comp100243_c0_seq1	3.64679	-2.68804	1	1	-Inf	3.16993	1	3	comp100243_c0	.	.	.	.	.	.	.	.	.	.	.
comp100244_c0_seq1	3.64679	-2.68872	1	1	-Inf	3	1	3.16993	comp100244_c0	.	.	.	.	.	.	.	.	.	.	.
comp100245_c0_seq1	2.75761	-2.85507	1	1	-Inf	3	0	2.80735	comp100245_c0	.	.	.	.	.	.	.	.	.	.	.
comp100246_c0_seq1	-2.00546	-2.30707	0.774722	1	1	3.58496	0	3.58496	comp100246_c0	.	.	.	.	.	.	.	.	.	.	.
comp100247_c0_seq1	4.8979	-2.53453	0.454885	1	-Inf	3.16993	2.32193	3	comp100247_c0	.	.	.	.	.	.	.	.	.	.	.
comp100248_c0_seq1	5.8735	-2.23315	0.19247	1	-Inf	3.32193	3.32193	3.16993	comp100248_c0	.	.	.	.	.	.	.	.	.	.	.
comp100250_c0_seq1	-4.13346	-2.63991	0.202451	1	3.16993	0	0	2.80735	comp100250_c0	.	.	.	.	.	.	.	.	.	.	.
comp100251_c0_seq1	4.19284	-2.9111	0.638731	1	-Inf	2.32193	1.58496	2.80735	comp100251_c0	.	.	.	.	.	.	.	.	.	.	.
comp100252_c0_seq1	4.8979	-2.44602	0.454241	1	-Inf	3	2.32193	3.45943	comp100252_c0	.	.	.	.	.	.	.	.	.	.	.
comp100253_c0_seq1	-3.81525	-2.90568	1	1	0	2.80735	-Inf	2.80735	comp100253_c0	.	.	.	.	.	.	.	.	.	.	.
comp100254_c0_seq1	-0.0817264	-2.07562	1	1	2.80735	2	3.90689	2.32193	comp100254_c0	.	.	.	.	.	.	.	.	.	.	.
comp100255_c0_seq1	1.74247	-2.42987	0.714843	1	0	2	3	3.45943	comp100255_c0	.	.	.	.	.	.	.	.	.	.	.
comp100256_c0_seq1	-7.96266	-2.4657	0.0368745	0.705063	4.24793	-Inf	-Inf	-Inf	comp100256_c0	sp|Q90Z10|RL13_DANRE^Q90Z10^Q:1-267,H:101-188^55.0562%ID^E:-18.22^RecName: Full=60S ribosomal protein L13;^Eukaryota; Metazoa; Chordata; Craniata; Vertebrata; Euteleostomi; Actinopterygii; Neopterygii; Teleostei; Ostariophysi; Cypriniformes; Cyprinidae; Danio	.	.	.	.	.	.	.	COG4352^Ribosomal protein L13E	GO:0005840^cellular_component^ribosome`GO:0003735^molecular_function^structural constituent of ribosome`GO:0051726^biological_process^regulation of cell cycle`GO:0006412^biological_process^translation	.
comp100257_c0_seq1	-7.04185	-2.68248	0.081585	0.881135	3.32193	1.58496	-Inf	2	comp100257_c0	.	.	.	.	.	.	.	.	.	.	.
comp100258_c0_seq1	4.19284	-2.79369	0.63802	1	-Inf	2.80735	1.58496	2.80735	comp100258_c0	.	.	.	.	.	.	.	.	.	.	.
comp100259_c0_seq1	-7.17836	-2.46746	0.0740482	0.86634	3.45943	1.58496	-Inf	2.80735	comp100259_c0	.	.	.	.	.	.	.	.	.	.	.
comp10026_c0_seq1	-1.2056	1.25138	0.571786	1	5.80735	5.32193	5.78136	7.94251	comp10026_c0	.	.	.	.	.	.	.	.	.	.	.
comp100260_c0_seq1	-0.175047	-2.26191	1	1	1	3.45943	2	3.45943	comp100260_c0	.	.	.	.	.	.	.	.	.	.	.
comp100261_c0_seq1	4.19284	-2.63305	0.637107	1	-Inf	3.58496	1.58496	2.32193	comp100261_c0	sp|Q8K1C7|MOT14_MOUSE^Q8K1C7^Q:192-64,H:466-509^31.8182%ID^E:-0.25^RecName: Full=Monocarboxylate transporter 14;^Eukaryota; Metazoa; Chordata; Craniata; Vertebrata; Euteleostomi; Mammalia; Eutheria; Euarchontoglires; Glires; Rodentia; Sciurognathi; Muroidea; Muridae; Murinae; Mus; Mus	.	.	.	.	.	.	.	COG0477^Permeases of the major facilitator superfamily	GO:0016021^cellular_component^integral to membrane`GO:0005886^cellular_component^plasma membrane`GO:0015293^molecular_function^symporter activity	.
comp100262_c0_seq1	4.19284	-2.90968	0.638722	1	-Inf	2.80735	1.58496	2.32193	comp100262_c0	.	.	.	.	.	.	.	.	.	.	.
comp100263_c0_seq1	5.36944	-2.84191	0.281569	1	-Inf	2	2.80735	2.32193	comp100263_c0	.	.	.	.	.	.	.	.	.	.	.
comp100264_c0_seq1	2.75761	-2.54707	1	1	-Inf	2.32193	0	4	comp100264_c0	.	.	.	.	.	.	.	.	.	.	.
comp100265_c0_seq1	-0.175047	-2.38205	1	1	1	3.32193	2	3.16993	comp100265_c0	.	.	.	.	.	.	.	.	.	.	.
comp100266_c0_seq1	4.19284	-2.85045	0.63836	1	-Inf	2.80735	1.58496	2.58496	comp100266_c0	.	.	.	.	.	.	.	.	.	.	.
comp100267_c0_seq1	-7.04185	-2.73916	0.0820159	0.882303	3.32193	1	-Inf	2	comp100267_c0	.	.	.	.	.	.	.	.	.	.	.
comp100268_c0_seq1	2.05826	-2.82251	0.54967	1	0	1.58496	3.32193	1	comp100268_c0	.	.	.	.	.	.	.	.	.	.	.
comp100269_c0_seq1	-2.5726	-2.82031	0.628221	1	1.58496	2.58496	0	2.58496	comp100269_c0	.	.	.	.	.	.	.	.	.	.	.
comp10027_c0_seq1	1.50053	-1.83337	0.516405	1	2	2	4.70044	2.32193	comp10027_c0	.	.	.	.	.	.	.	.	.	.	.
comp100270_c0_seq1	0	-2.54499	1	1	-Inf	3.58496	-Inf	3.32193	comp100270_c0	.	.	.	.	.	.	.	.	.	.	.
comp100271_c0_seq1	5.15285	-2.90373	0.351585	1	-Inf	2	2.58496	2.32193	comp100271_c0	.	.	.	.	.	.	.	.	.	.	.
comp100272_c0_seq1	-0.570227	-2.61163	1	1	1	3.16993	1.58496	2.58496	comp100272_c0	.	.	.	.	.	.	.	.	.	.	.
comp100273_c0_seq1	5.36944	-2.67586	0.279832	1	-Inf	3	2.80735	2	comp100273_c0	.	.	.	.	.	.	.	.	.	.	.
comp100274_c0_seq1	2.75761	-2.97776	1	1	-Inf	2.58496	0	2.80735	comp100274_c0	.	.	.	.	.	.	.	.	.	.	.
comp100275_c0_seq1	5.36944	-2.44116	0.27767	1	-Inf	3	2.80735	3.16993	comp100275_c0	.	.	.	.	.	.	.	.	.	.	.
comp100276_c0_seq1	0.377597	-3.0271	1	1	0	1.58496	1.58496	2.58496	comp100276_c0	.	.	.	.	.	.	.	.	.	.	.
comp100277_c0_seq1	2.75761	-2.79549	1	1	-Inf	3.58496	0	2	comp100277_c0	.	.	.	.	.	.	.	.	.	.	.
comp100278_c0_seq1	5.55771	-2.57518	0.278856	1	-Inf	2.80735	3	2.58496	comp100278_c0	.	.	.	.	.	.	.	.	.	.	.
comp100279_c0_seq1	1.21211	-2.22855	0.658152	1	1.58496	0	4	3	comp100279_c0	.	.	.	.	.	.	.	.	.	.	.
comp100280_c0_seq1	4.58802	-2.73524	0.456518	1	-Inf	3.16993	2	2.32193	comp100280_c0	.	.	.	.	.	.	.	.	.	.	.
comp100281_c0_seq1	-1.11628	-2.71739	0.776425	1	1	3	1	2.58496	comp100281_c0	.	.	.	.	.	.	.	.	.	.	.
comp100282_c0_seq1	-1.14823	-2.80141	0.771979	1	2	2	2	2	comp100282_c0	sp|Q6VUP9|AP2E_MOUSE^Q6VUP9^Q:2-259,H:278-363^93.0233%ID^E:-39.44^RecName: Full=Transcription factor AP-2-epsilon;^Eukaryota; Metazoa; Chordata; Craniata; Vertebrata; Euteleostomi; Mammalia; Eutheria; Euarchontoglires; Glires; Rodentia; Sciurognathi; Muroidea; Muridae; Murinae; Mus; Mus	.	.	.	.	.	.	.	.	GO:0005634^cellular_component^nucleus`GO:0003677^molecular_function^DNA binding`GO:0042803^molecular_function^protein homodimerization activity`GO:0003700^molecular_function^sequence-specific DNA binding transcription factor activity`GO:0045944^biological_process^positive regulation of transcription from RNA polymerase II promoter`GO:0006351^biological_process^transcription, DNA-dependent	.
comp100283_c0_seq1	4.58802	-2.68493	0.456089	1	-Inf	2.58496	2	3.16993	comp100283_c0	.	.	.	.	.	.	.	.	.	.	.
comp100284_c0_seq1	-1.11628	-2.6672	0.776187	1	1	2.32193	1	3.32193	comp100284_c0	.	.	.	.	.	.	.	.	.	.	.
comp100285_c0_seq1	-2.33912	-2.60526	0.396274	1	2.80735	2	1.58496	2.32193	comp100285_c0	.	.	.	.	.	.	.	.	.	.	.
comp100286_c0_seq1	-0.570227	-2.51903	1	1	1	2.32193	1.58496	3.58496	comp100286_c0	.	.	.	.	.	.	.	.	.	.	.
comp100287_c0_seq1	2.75761	-2.74303	1	1	-Inf	3.16993	0	3	comp100287_c0	.	.	.	.	.	.	.	.	.	.	.
comp100288_c0_seq1	-6.05276	-2.80286	0.197409	1	2.32193	-Inf	-Inf	3.45943	comp100288_c0	sp|A2AAJ9|OBSCN_MOUSE^A2AAJ9^Q:2-229,H:136-211^48.6842%ID^E:-15.21^RecName: Full=Obscurin;^Eukaryota; Metazoa; Chordata; Craniata; Vertebrata; Euteleostomi; Mammalia; Eutheria; Euarchontoglires; Glires; Rodentia; Sciurognathi; Muroidea; Muridae; Murinae; Mus; Mus	.	.	.	.	.	.	.	NOG12793^Calcium ion binding protein	GO:0031430^cellular_component^M band`GO:0005524^molecular_function^ATP binding`GO:0005543^molecular_function^phospholipid binding`GO:0004674^molecular_function^protein serine/threonine kinase activity`GO:0004713^molecular_function^protein tyrosine kinase activity`GO:0005089^molecular_function^Rho guanyl-nucleotide exchange factor activity`GO:0030154^biological_process^cell differentiation`GO:0007…	.
comp100289_c0_seq1	4.8979	-2.84723	0.457511	1	-Inf	2	2.32193	2.80735	comp100289_c0	.	.	.	.	.	.	.	.	.	.	.
comp100290_c0_seq1	5.72423	-2.77858	0.23254	1	-Inf	2.58496	3.16993	1	comp100290_c0	.	.	.	.	.	.	.	.	.	.	.
comp100291_c0_seq1	-2.08946	-3.05968	0.448282	1	2	2	1	1	comp100291_c0	.	.	.	.	.	.	.	.	.	.	.
comp100292_c0_seq1	-2.52982	-2.59375	0.331245	1	3	1.58496	1.58496	2.32193	comp100292_c0	sp|Q8WW38|FOG2_HUMAN^Q8WW38^Q:146-268,H:734-774^63.4146%ID^E:-28.724^RecName: Full=Zinc finger protein ZFPM2;^Eukaryota; Metazoa; Chordata; Craniata; Vertebrata; Euteleostomi; Mammalia; Eutheria; Euarchontoglires; Primates; Haplorrhini; Catarrhini; Hominidae; Homo	.	.	.	.	.	.	.	NOG146797^Zinc finger protein	GO:0005737^cellular_component^cytoplasm`GO:0005654^cellular_component^nucleoplasm`GO:0003677^molecular_function^DNA binding`GO:0046872^molecular_function^metal ion binding`GO:0001071^molecular_function^nucleic acid binding transcription factor activity`GO:0001105^molecular_function^RNA polymerase II transcription coactivator activity`GO:0003714^molecular_function^transcription corepressor activit…	.
comp100293_c0_seq1	5.15285	-2.23939	0.345782	1	-Inf	3.90689	2.58496	3	comp100293_c0	.	.	.	.	.	.	.	.	.	.	.
comp100294_c0_seq1	4.8979	-2.53649	0.4549	1	-Inf	2.58496	2.32193	3.45943	comp100294_c0	.	.	.	.	.	.	.	.	.	.	.
comp100295_c0_seq1	-2.08946	-2.75178	0.444551	1	2	1	1	3.16993	comp100295_c0	.	.	.	.	.	.	.	.	.	.	.
comp100296_c0_seq1	6.7878	-2.60025	0.0961358	0.918194	-Inf	-Inf	4.24793	0	comp100296_c0	.	.	.	.	.	.	.	.	.	.	.
comp100297_c0_seq1	5.55771	-2.72688	0.280351	1	-Inf	2.58496	3	2	comp100297_c0	.	.	.	.	.	.	.	.	.	.	.
comp100298_c0_seq1	5.72423	-2.47937	0.229632	1	-Inf	3.16993	3.16993	2.32193	comp100298_c0	.	.	.	.	.	.	.	.	.	.	.
comp100299_c0_seq1	-2.14395	-2.17299	0.345988	1	3.32193	2	2.32193	3.16993	comp100299_c0	.	.	.	.	.	.	.	.	.	.	.
comp10030_c0_seq1	1.39596	0.0775913	0.531844	1	3.32193	6	5.90689	5.45943	comp10030_c0	.	.	.	.	.	.	.	.	.	.	.
comp100300_c0_seq1	-2.5726	-3.0736	0.630427	1	1.58496	2.58496	0	1	comp100300_c0	.	.	.	.	.	.	.	.	.	.	.
comp100301_c0_seq1	0	-2.74699	1	1	-Inf	2.80735	-Inf	3.45943	comp100301_c0	.	.	.	.	.	.	.	.	.	.	.
comp100302_c0_seq1	0	-3.11439	1	1	-Inf	2.32193	-Inf	2.80735	comp100302_c0	.	.	.	.	.	.	.	.	.	.	.
comp100303_c0_seq1	2.75761	-2.49905	1	1	-Inf	3.16993	0	3.70044	comp100303_c0	.	.	.	.	.	.	.	.	.	.	.
comp100304_c0_seq1	5.15285	-2.78788	0.350381	1	-Inf	2	2.58496	2.80735	comp100304_c0	.	.	.	.	.	.	.	.	.	.	.
comp100305_c0_seq1	4.19284	-2.85045	0.63836	1	-Inf	2.80735	1.58496	2.58496	comp100305_c0	.	.	.	.	.	.	.	.	.	.	.
comp100306_c0_seq1	-2.11933	-2.90029	0.441362	1	2.58496	1.58496	1.58496	1	comp100306_c0	.	.	.	.	.	.	.	.	.	.	.
comp100307_c0_seq1	-0.178543	-2.15819	1	1	2	3	3	3.32193	comp100307_c0	.	.	.	.	.	.	.	.	.	.	.
comp100308_c0_seq1	-7.30306	-2.83355	0.0664823	0.839828	3.58496	0	-Inf	0	comp100308_c0	sp|O42101|NR5A2_CHICK^O42101^Q:204-1,H:274-341^91.1765%ID^E:-29.71^RecName: Full=Nuclear receptor subfamily 5 group A member 2;^Eukaryota; Metazoa; Chordata; Craniata; Vertebrata; Euteleostomi; Archosauria; Dinosauria; Saurischia; Theropoda; Coelurosauria; Aves; Neognathae; Galliformes; Phasianidae; Phasianinae; Gallus	.	.	.	.	.	.	.	NOG240365^Metal dependent phosphohydrolase	GO:0005634^cellular_component^nucleus`GO:0046872^molecular_function^metal ion binding`GO:0043565^molecular_function^sequence-specific DNA binding`GO:0003700^molecular_function^sequence-specific DNA binding transcription factor activity`GO:0003707^molecular_function^steroid hormone receptor activity`GO:0008270^molecular_function^zinc ion binding`GO:0006351^biological_process^transcription, DNA-dep…	.
comp100309_c0_seq1	-0.683324	-2.34221	0.833689	1	2.32193	2.80735	2.80735	2.58496	comp100309_c0	.	.	.	.	.	.	.	.	.	.	.
comp10031_c0_seq1	0.0586939	0.515942	0.9894	1	5.04439	5.88264	6.2854	5.85798	comp10031_c0	.	.	.	.	.	.	.	.	.	.	.
comp100310_c0_seq1	4.8979	-2.84583	0.457498	1	-Inf	2.58496	2.32193	2.32193	comp100310_c0	.	.	.	.	.	.	.	.	.	.	.
comp100311_c0_seq1	5.15285	-2.58087	0.348392	1	-Inf	2.58496	2.58496	3.16993	comp100311_c0	.	.	.	.	.	.	.	.	.	.	.
comp100312_c0_seq1	4.58802	-2.73935	0.456553	1	-Inf	1.58496	2	3.45943	comp100312_c0	.	.	.	.	.	.	.	.	.	.	.
comp100313_c0_seq1	5.36944	-2.53151	0.278454	1	-Inf	2.58496	2.80735	3.16993	comp100313_c0	.	.	.	.	.	.	.	.	.	.	.
comp100314_c0_seq1	-8.17337	-2.24322	0.0292121	0.659252	4.45943	-Inf	-Inf	0	comp100314_c0	sp|P85896|RBP_STRCA^P85896^Q:88-2,H:1-29^55.1724%ID^E:-2.58^RecName: Full=Riboflavin-binding protein;^Eukaryota; Metazoa; Chordata; Craniata; Vertebrata; Euteleostomi; Archosauria; Dinosauria; Saurischia; Theropoda; Coelurosauria; Aves; Palaeognathae; Struthioniformes; Struthionidae; Struthio	.	.	.	.	.	.	.	.	GO:0006810^biological_process^transport	.
comp100315_c0_seq1	5.36944	-2.16721	0.275753	1	-Inf	3.45943	2.80735	3.70044	comp100315_c0	.	.	.	.	.	.	.	.	.	.	.
comp100316_c0_seq1	-1.15486	-2.78711	0.689311	1	2.32193	1.58496	2.32193	1.58496	comp100316_c0	.	.	.	.	.	.	.	.	.	.	.
comp100318_c0_seq1	4.19284	-2.45089	0.636183	1	-Inf	3	1.58496	3.70044	comp100318_c0	sp|Q9D300|RGF1C_MOUSE^Q9D300^Q:3-269,H:275-363^96.6292%ID^E:-42.92^RecName: Full=Ras-GEF domain-containing family member 1C;^Eukaryota; Metazoa; Chordata; Craniata; Vertebrata; Euteleostomi; Mammalia; Eutheria; Euarchontoglires; Glires; Rodentia; Sciurognathi; Muroidea; Muridae; Murinae; Mus; Mus	.	.	.	.	.	.	.	.	GO:0005622^cellular_component^intracellular`GO:0005085^molecular_function^guanyl-nucleotide exchange factor activity`GO:0051056^biological_process^regulation of small GTPase mediated signal transduction`GO:0007264^biological_process^small GTPase mediated signal transduction	.
comp100319_c0_seq1	4.19284	-2.79369	0.63802	1	-Inf	2.80735	1.58496	2.80735	comp100319_c0	.	.	.	.	.	.	.	.	.	.	.
comp100320_c0_seq1	5.55771	-2.83994	0.281548	1	-Inf	1.58496	3	2.32193	comp100320_c0	.	.	.	.	.	.	.	.	.	.	.
comp100321_c0_seq1	4.19284	-2.5408	0.636622	1	-Inf	2.80735	1.58496	3.58496	comp100321_c0	.	.	.	.	.	.	.	.	.	.	.
comp100322_c0_seq1	2.75761	-2.85577	1	1	-Inf	2.80735	0	3	comp100322_c0	.	.	.	.	.	.	.	.	.	.	.
comp100323_c0_seq1	3.64679	-2.91095	1	1	-Inf	3.16993	1	2	comp100323_c0	.	.	.	.	.	.	.	.	.	.	.
comp100324_c0_seq1	-0.366819	-2.19443	1	1	2	3.58496	2.80735	2.58496	comp100324_c0	sp|A9W4H6|RRF_METEP^A9W4H6^Q:298-158,H:127-173^34.0426%ID^E:-0.72^RecName: Full=Ribosome-recycling factor;^Bacteria; Proteobacteria; Alphaproteobacteria; Rhizobiales; Methylobacteriaceae; Methylobacterium	.	.	.	.	.	.	.	COG0233^Ribosome recycling factor	GO:0005737^cellular_component^cytoplasm`GO:0006412^biological_process^translation	.
comp100325_c0_seq1	4.19284	-2.63505	0.637117	1	-Inf	3.16993	1.58496	3	comp100325_c0	.	.	.	.	.	.	.	.	.	.	.
comp100326_c0_seq1	1.74247	-2.76854	0.717021	1	0	2.80735	3	0	comp100326_c0	.	.	.	.	.	.	.	.	.	.	.
comp100327_c0_seq1	-0.432309	-2.50105	0.872358	1	1.58496	2.80735	2.32193	2.80735	comp100327_c0	.	.	.	.	.	.	.	.	.	.	.
comp100328_c0_seq1	6.24632	-2.56521	0.147257	0.996542	-Inf	1.58496	3.70044	2.32193	comp100328_c0	.	.	.	.	.	.	.	.	.	.	.
comp100329_c0_seq1	5.36944	-2.48559	0.278047	1	-Inf	2.80735	2.80735	3.16993	comp100329_c0	.	.	.	.	.	.	.	.	.	.	.
comp10033_c0_seq1	6.24632	-2.9493	0.150978	1	-Inf	-Inf	3.70044	0	comp10033_c0	.	.	.	.	.	.	.	.	.	.	.
comp10033_c0_seq2	0.868421	-0.765059	0.702771	1	2.58496	4.9542	4.64386	5.04439	comp10033_c0	.	.	.	.	.	.	.	.	.	.	.
comp100330_c0_seq1	-2.66538	-2.52052	0.297769	1	2.58496	2.58496	1	2.80735	comp100330_c0	.	.	.	.	.	.	.	.	.	.	.
comp100331_c0_seq1	5.15285	-2.27947	0.346034	1	-Inf	3.45943	2.58496	3.45943	comp100331_c0	.	.	.	.	.	.	.	.	.	.	.
comp100332_c0_seq1	-1.15486	-2.3892	0.686352	1	2.32193	2.80735	2.32193	2.80735	comp100332_c0	.	.	.	.	.	.	.	.	.	.	.
comp100333_c0_seq1	4.19284	-2.58841	0.636868	1	-Inf	2.58496	1.58496	3.58496	comp100333_c0	.	.	.	.	.	.	.	.	.	.	.
comp100334_c0_seq1	5.15285	-2.73209	0.349822	1	-Inf	2.58496	2.58496	2.58496	comp100334_c0	.	.	.	.	.	.	.	.	.	.	.
comp100335_c0_seq1	3.64679	-2.68872	1	1	-Inf	3	1	3.16993	comp100335_c0	.	.	.	.	.	.	.	.	.	.	.
comp100336_c0_seq1	2.75761	-2.64146	1	1	-Inf	2.80735	0	3.58496	comp100336_c0	.	.	.	.	.	.	.	.	.	.	.
comp100337_c0_seq1	0.377597	-2.89758	1	1	0	2.80735	1.58496	2	comp100337_c0	.	.	.	.	.	.	.	.	.	.	.
comp100338_c0_seq1	5.15285	-2.5327	0.347967	1	-Inf	3	2.58496	3	comp100338_c0	.	.	.	.	.	.	.	.	.	.	.
comp100339_c0_seq1	5.36944	-2.84261	0.281577	1	-Inf	1.58496	2.80735	2.58496	comp100339_c0	.	.	.	.	.	.	.	.	.	.	.
comp10034_c0_seq1	-1.17151	-0.752396	0.619381	1	3.70044	4.75489	3.70044	5.32193	comp10034_c0	.	.	.	.	.	.	.	.	.	.	.
comp100340_c0_seq1	2.75761	-2.85507	1	1	-Inf	3	0	2.80735	comp100340_c0	.	.	.	.	.	.	.	.	.	.	.
comp100341_c0_seq1	0	-3.04763	1	1	-Inf	1.58496	-Inf	3.32193	comp100341_c0	.	.	.	.	.	.	.	.	.	.	.
comp100342_c0_seq1	5.15285	-2.57823	0.348368	1	-Inf	3.32193	2.58496	2.32193	comp100342_c0	.	.	.	.	.	.	.	.	.	.	.
comp100343_c0_seq1	0.678555	-2.44298	0.910645	1	1.58496	2	3.45943	2.32193	comp100343_c0	.	.	m.80761	3-326[+]	.	.	.	.	.	.
comp100344_c0_seq1	2.75761	-2.45257	1	1	-Inf	3.70044	0	3.32193	comp100344_c0	.	.	.	.	.	.	.	.	.	.	.
comp100345_c0_seq1	4.8979	-2.84723	0.457511	1	-Inf	2	2.32193	2.80735	comp100345_c0	.	.	.	.	.	.	.	.	.	.	.
comp100346_c0_seq1	2.75761	-2.64479	1	1	-Inf	1	0	4.08746	comp100346_c0	.	.	.	.	.	.	.	.	.	.	.
comp100347_c0_seq1	6.00877	-3.01797	0.199771	1	-Inf	1	3.45943	-Inf	comp100347_c0	.	.	.	.	.	.	.	.	.	.	.
comp100348_c0_seq1	0.38978	-2.60596	1	1	1	2.58496	2.58496	2.58496	comp100348_c0	.	.	.	.	.	.	.	.	.	.	.
comp100349_c0_seq1	7.23679	-2.31713	0.0679458	0.839828	-Inf	-Inf	4.70044	-Inf	comp100349_c0	sp|Q29092|ENPL_PIG^Q29092^Q:294-4,H:583-679^87.6289%ID^E:-44.89^RecName: Full=Endoplasmin;^Eukaryota; Metazoa; Chordata; Craniata; Vertebrata; Euteleostomi; Mammalia; Eutheria; Laurasiatheria; Cetartiodactyla; Suina; Suidae; Sus	.	.	.	.	.	.	.	COG0326^Molecular chaperone, HSP90 family	GO:0005788^cellular_component^endoplasmic reticulum lumen`GO:0042470^cellular_component^melanosome`GO:0005524^molecular_function^ATP binding`GO:0030433^biological_process^ER-associated protein catabolic process`GO:0006457^biological_process^protein folding`GO:0006950^biological_process^response to stress	.
comp10035_c0_seq1	4.07515	-0.43058	0.149641	1	0	5.61471	5.35755	5.12928	comp10035_c0	.	.	.	.	.	.	.	.	.	.	.
comp100350_c0_seq1	5.55771	-2.89904	0.282196	1	-Inf	1.58496	3	2	comp100350_c0	.	.	.	.	.	.	.	.	.	.	.
comp100351_c0_seq1	1.36936	-1.90892	0.615016	1	1	3.58496	3.58496	3.58496	comp100351_c0	.	.	.	.	.	.	.	.	.	.	.
comp100352_c0_seq1	-7.41784	-2.70167	0.0613651	0.818566	3.70044	0	-Inf	1	comp100352_c0	.	.	.	.	.	.	.	.	.	.	.
comp100353_c0_seq1	-0.583407	-2.6849	0.895461	1	2	2.32193	2.58496	1.58496	comp100353_c0	.	.	.	.	.	.	.	.	.	.	.
comp100354_c0_seq1	4.58802	-2.40659	0.453971	1	-Inf	2.80735	2	3.80735	comp100354_c0	.	.	.	.	.	.	.	.	.	.	.
comp100355_c0_seq1	0.227502	-2.49416	1	1	1.58496	2.58496	3	2.32193	comp100355_c0	.	.	.	.	.	.	.	.	.	.	.
comp100356_c0_seq1	3.64679	-2.68872	1	1	-Inf	3	1	3.16993	comp100356_c0	.	.	.	.	.	.	.	.	.	.	.
comp100357_c0_seq1	-0.899912	-2.78438	0.808873	1	2.32193	1.58496	2.58496	1	comp100357_c0	.	.	.	.	.	.	.	.	.	.	.
comp100358_c0_seq1	-5.73626	-2.69868	0.231709	1	2	3	-Inf	2.58496	comp100358_c0	.	.	.	.	.	.	.	.	.	.	.
comp100359_c0_seq1	4.19284	-2.84975	0.638356	1	-Inf	3	1.58496	2.32193	comp100359_c0	.	.	.	.	.	.	.	.	.	.	.
comp10036_c0_seq1	5.55771	-1.26465	0.276814	1	-Inf	5	3	4.75489	comp10036_c0	.	.	.	.	.	.	.	.	.	.	.
comp100360_c0_seq1	0	-3.04472	1	1	-Inf	2.80735	-Inf	2.58496	comp100360_c0	.	.	.	.	.	.	.	.	.	.	.
comp100361_c0_seq1	4.19284	-2.24692	0.635336	1	-Inf	3.80735	1.58496	3.58496	comp100361_c0	.	.	.	.	.	.	.	.	.	.	.
comp100362_c0_seq1	-0.179259	-2.42141	1	1	2.32193	2.32193	3.32193	1.58496	comp100362_c0	.	.	.	.	.	.	.	.	.	.	.
comp100363_c0_seq1	0.961162	-2.5996	0.770778	1	1	2	3.16993	2.32193	comp100363_c0	.	.	.	.	.	.	.	.	.	.	.
comp100364_c0_seq1	-1.13737	-2.70557	0.838045	1	1.58496	2	1.58496	3	comp100364_c0	.	.	.	.	.	.	.	.	.	.	.
comp100365_c0_seq1	5.15285	-2.96557	0.352246	1	-Inf	2	2.58496	2	comp100365_c0	.	.	.	.	.	.	.	.	.	.	.
comp100367_c0_seq1	5.55771	-2.784	0.280948	1	-Inf	1	3	2.80735	comp100367_c0	.	.	.	.	.	.	.	.	.	.	.
comp100368_c0_seq1	-0.0120251	-2.43499	1	1	2	2.58496	3.16993	2	comp100368_c0	.	.	.	.	.	.	.	.	.	.	.
comp100369_c0_seq1	5.15285	-2.40052	0.34689	1	-Inf	3.16993	2.58496	3.32193	comp100369_c0	.	.	.	.	.	.	.	.	.	.	.
comp10037_c0_seq1	1.37206	0.890085	0.535957	1	4.16993	6.70044	6.72792	6.56986	comp10037_c0	.	.	.	.	.	.	.	.	.	.	.
comp100370_c0_seq1	-2.84901	-2.73081	0.264961	1	3.32193	1	1.58496	0	comp100370_c0	.	.	.	.	.	.	.	.	.	.	.
comp100371_c0_seq1	4.8979	-2.58141	0.455247	1	-Inf	3.16993	2.32193	2.80735	comp100371_c0	sp|Q9Y225|RNF24_HUMAN^Q9Y225^Q:2-265,H:2-89^88.6364%ID^E:-40.84^RecName: Full=RING finger protein 24;^Eukaryota; Metazoa; Chordata; Craniata; Vertebrata; Euteleostomi; Mammalia; Eutheria; Euarchontoglires; Primates; Haplorrhini; Catarrhini; Hominidae; Homo	.	.	.	.	.	.	.	.	GO:0000139^cellular_component^Golgi membrane`GO:0016021^cellular_component^integral to membrane`GO:0046872^molecular_function^metal ion binding`GO:0008270^molecular_function^zinc ion binding	.
comp100372_c0_seq1	-1.63406	-2.45317	0.511255	1	2.80735	3	2.32193	1	comp100372_c0	.	.	.	.	.	.	.	.	.	.	.
comp100373_c0_seq1	4.58802	-2.90841	0.458072	1	-Inf	2.32193	2	2.58496	comp100373_c0	.	.	.	.	.	.	.	.	.	.	.
comp100374_c0_seq1	0.227502	-2.13505	1	1	1.58496	2.58496	3	3.80735	comp100374_c0	.	.	.	.	.	.	.	.	.	.	.
comp100375_c0_seq1	0.227502	-2.74718	1	1	1.58496	1.58496	3	1.58496	comp100375_c0	.	.	.	.	.	.	.	.	.	.	.
comp100376_c0_seq1	6.00877	-2.83122	0.197711	1	-Inf	2	3.45943	0	comp100376_c0	.	.	.	.	.	.	.	.	.	.	.
comp100377_c0_seq1	0.772777	-2.57099	1	1	0	3.45943	2	2.32193	comp100377_c0	.	.	.	.	.	.	.	.	.	.	.
comp100378_c0_seq1	-7.04185	-2.62808	0.0811856	0.87963	3.32193	2	-Inf	2	comp100378_c0	.	.	.	.	.	.	.	.	.	.	.
comp100379_c0_seq1	4.19284	-2.73852	0.637698	1	-Inf	3	1.58496	2.80735	comp100379_c0	.	.	.	.	.	.	.	.	.	.	.
comp10038_c0_seq1	6.45024	-1.31043	0.128372	0.989067	-Inf	4.70044	3.90689	4.52356	comp10038_c0	.	.	.	.	.	.	.	.	.	.	.
comp100381_c0_seq1	3.64679	-2.91166	1	1	-Inf	3	1	2.32193	comp100381_c0	.	.	.	.	.	.	.	.	.	.	.
comp100382_c0_seq1	3.64679	-3.10808	1	1	-Inf	2.58496	1	2	comp100382_c0	.	.	.	.	.	.	.	.	.	.	.
comp100383_c0_seq1	-3.29515	-3.04912	0.38885	1	2.32193	2.32193	0	0	comp100383_c0	.	.	.	.	.	.	.	.	.	.	.
comp100384_c0_seq1	2.75761	-2.74372	1	1	-Inf	3	0	3.16993	comp100384_c0	.	.	.	.	.	.	.	.	.	.	.
comp100385_c0_seq1	3.64679	-2.79494	1	1	-Inf	3.16993	1	2.58496	comp100385_c0	sp|Q9USS8|YNB2_SCHPO^Q9USS8^Q:161-30,H:155-195^43.1818%ID^E:-0.49^RecName: Full=Uncharacterized protein C4.02c;^Eukaryota; Fungi; Dikarya; Ascomycota; Taphrinomycotina; Schizosaccharomycetes; Schizosaccharomycetales; Schizosaccharomycetaceae; Schizosaccharomyces	.	.	.	.	.	.	.	.	GO:0005634^cellular_component^nucleus	.
comp100386_c0_seq1	2.75761	-2.85577	1	1	-Inf	2.80735	0	3	comp100386_c0	.	.	.	.	.	.	.	.	.	.	.
comp100387_c0_seq1	5.36944	-2.73017	0.280385	1	-Inf	2.32193	2.80735	2.58496	comp100387_c0	.	.	.	.	.	.	.	.	.	.	.
comp100388_c0_seq1	4.8979	-2.78913	0.45699	1	-Inf	2.58496	2.32193	2.58496	comp100388_c0	.	.	.	.	.	.	.	.	.	.	.
comp100389_c0_seq1	4.58802	-2.73524	0.456518	1	-Inf	3.16993	2	2.32193	comp100389_c0	.	.	.	.	.	.	.	.	.	.	.
comp10039_c0_seq1	-6.0949	1.37862	0.0193034	0.584163	7.75489	3	2.80735	4.52356	comp10039_c0	.	.	m.1755	162-605[-]	sp|A7LCJ3|SN_PIG^A7LCJ3^Q:82-111,H:484-513^50%ID^E:-0.06^RecName: Full=Sialoadhesin;^Eukaryota; Metazoa; Chordata; Craniata; Vertebrata; Euteleostomi; Mammalia; Eutheria; Laurasiatheria; Cetartiodactyla; Suina; Suidae; Sus	PF13895.1^Ig_2^Immunoglobulin domain^17-104^E:2.6e-07`PF07679.11^I-set^Immunoglobulin I-set domain^31-104^E:1.1e-07`PF07654.10^C1-set^Immunoglobulin C1-set domain^33-95^E:1.5e-05	.	.	.	GO:0016021^cellular_component^integral to membrane`GO:0005886^cellular_component^plasma membrane`GO:0007155^biological_process^cell adhesion`GO:0006897^biological_process^endocytosis`GO:0019048^biological_process^virus-host interaction
comp100390_c0_seq1	-1.82476	-2.53873	0.433911	1	3	1.58496	2.32193	2	comp100390_c0	.	.	.	.	.	.	.	.	.	.	.
comp100391_c0_seq1	0.134834	-2.42192	1	1	1	3.32193	2.32193	2.80735	comp100391_c0	.	.	.	.	.	.	.	.	.	.	.
comp100392_c0_seq1	0.606368	-2.60541	0.872673	1	1	1.58496	2.80735	3	comp100392_c0	.	.	.	.	.	.	.	.	.	.	.
comp100393_c0_seq1	4.58802	-2.63318	0.455661	1	-Inf	3	2	3	comp100393_c0	.	.	.	.	.	.	.	.	.	.	.
comp100394_c0_seq1	5.15285	-2.7851	0.350353	1	-Inf	3	2.58496	1.58496	comp100394_c0	.	.	.	.	.	.	.	.	.	.	.
comp100396_c0_seq1	-0.168452	-2.40265	1	1	0	1.58496	1	4.24793	comp100396_c0	.	.	.	.	.	.	.	.	.	.	.
comp100397_c0_seq1	3.64679	-2.97432	1	1	-Inf	2.80735	1	2.32193	comp100397_c0	.	.	.	.	.	.	.	.	.	.	.
comp100398_c0_seq1	4.19284	-2.73921	0.637702	1	-Inf	2.80735	1.58496	3	comp100398_c0	.	.	.	.	.	.	.	.	.	.	.
comp100399_c0_seq1	4.19284	-2.5408	0.636622	1	-Inf	2.80735	1.58496	3.58496	comp100399_c0	.	.	.	.	.	.	.	.	.	.	.
comp1004_c0_seq1	1.55419	-2.71623	0.716653	1	0	3	2.80735	1	comp1004_c0	.	.	.	.	.	.	.	.	.	.	.
comp10040_c0_seq1	-2.4354	0.345851	0.280237	1	6.30378	4.16993	5.04439	4.9542	comp10040_c0	.	.	.	.	.	.	.	.	.	.	.
comp100400_c0_seq1	3.64679	-2.79632	1	1	-Inf	2.80735	1	3	comp100400_c0	.	.	.	.	.	.	.	.	.	.	.
comp100401_c0_seq1	-1.82476	-2.75122	0.436589	1	3	0	2.32193	1	comp100401_c0	.	.	.	.	.	.	.	.	.	.	.
comp100402_c0_seq1	-2.5726	-2.50979	0.625814	1	1.58496	3.16993	0	3.16993	comp100402_c0	.	.	.	.	.	.	.	.	.	.	.
comp100403_c0_seq1	4.58802	-2.68358	0.456078	1	-Inf	3	2	2.80735	comp100403_c0	.	.	.	.	.	.	.	.	.	.	.
comp100404_c0_seq1	1.94745	-2.19596	0.430545	1	1	2	4.16993	2.32193	comp100404_c0	.	.	.	.	.	.	.	.	.	.	.
comp100405_c0_seq1	0.134834	-2.42256	1	1	1	3.16993	2.32193	3	comp100405_c0	.	.	.	.	.	.	.	.	.	.	.
comp100406_c0_seq1	5.15285	-2.58219	0.348404	1	-Inf	2	2.58496	3.45943	comp100406_c0	.	.	.	.	.	.	.	.	.	.	.
comp100407_c0_seq1	-2.5726	-2.76374	0.627751	1	1.58496	2.58496	0	2.80735	comp100407_c0	.	.	.	.	.	.	.	.	.	.	.
comp100408_c0_seq1	4.8979	-2.58339	0.455262	1	-Inf	2.58496	2.32193	3.32193	comp100408_c0	.	.	.	.	.	.	.	.	.	.	.
comp100409_c0_seq1	-3.96505	-2.81938	0.223164	1	3	1.58496	0	1.58496	comp100409_c0	sp|P16960|RYR1_PIG^P16960^Q:139-2,H:1416-1461^82.6087%ID^E:-17.41^RecName: Full=Ryanodine receptor 1;^Eukaryota; Metazoa; Chordata; Craniata; Vertebrata; Euteleostomi; Mammalia; Eutheria; Laurasiatheria; Cetartiodactyla; Suina; Suidae; Sus	.	.	.	.	.	.	.	NOG247670^Ribosomal protein L35	GO:0016021^cellular_component^integral to membrane`GO:0033017^cellular_component^sarcoplasmic reticulum membrane`GO:0005509^molecular_function^calcium ion binding`GO:0005219^molecular_function^ryanodine-sensitive calcium-release channel activity`GO:0005245^molecular_function^voltage-gated calcium channel activity`GO:0071313^biological_process^cellular response to caffeine`GO:0006936^biological_pr…	.
comp10041_c0_seq1	0.783598	-0.153636	0.732729	1	3.58496	5.32193	5.55459	5.61471	comp10041_c0	.	.	.	.	.	.	.	.	.	.	.
comp100410_c0_seq1	4.58802	-2.48911	0.454548	1	-Inf	3.70044	2	2.58496	comp100410_c0	.	.	.	.	.	.	.	.	.	.	.
comp100411_c0_seq1	0	-3.11587	1	1	-Inf	1.58496	-Inf	3.16993	comp100411_c0	.	.	.	.	.	.	.	.	.	.	.
comp100412_c0_seq1	4.19284	-2.5395	0.636615	1	-Inf	3.16993	1.58496	3.32193	comp100412_c0	.	.	.	.	.	.	.	.	.	.	.
comp100413_c0_seq1	0.38978	-2.55624	1	1	1	3	2.58496	2.32193	comp100413_c0	.	.	.	.	.	.	.	.	.	.	.
comp100415_c0_seq1	5.55771	-2.78122	0.280918	1	-Inf	2.58496	3	1.58496	comp100415_c0	.	.	.	.	.	.	.	.	.	.	.
comp100416_c0_seq1	-0.570227	-2.71546	1	1	1	2.80735	1.58496	2.58496	comp100416_c0	.	.	.	.	.	.	.	.	.	.	.
comp100417_c0_seq1	2.75761	-2.63879	1	1	-Inf	3.45943	0	3	comp100417_c0	.	.	.	.	.	.	.	.	.	.	.
comp100418_c0_seq1	2.75761	-2.85787	1	1	-Inf	2	0	3.45943	comp100418_c0	sp|P35556|FBN2_HUMAN^P35556^Q:4-252,H:1508-1590^78.3133%ID^E:-37.02^RecName: Full=Fibrillin-2;^Eukaryota; Metazoa; Chordata; Craniata; Vertebrata; Euteleostomi; Mammalia; Eutheria; Euarchontoglires; Primates; Haplorrhini; Catarrhini; Hominidae; Homo	.	.	.	.	.	.	.	NOG12793^Calcium ion binding protein	GO:0001527^cellular_component^microfibril`GO:0005509^molecular_function^calcium ion binding`GO:0005201^molecular_function^extracellular matrix structural constituent`GO:0060346^biological_process^bone trabecula formation`GO:0030326^biological_process^embryonic limb morphogenesis`GO:0030501^biological_process^positive regulation of bone mineralization`GO:0045669^biological_process^positive regulat…	.
comp100419_c0_seq1	4.58802	-3.17638	0.460622	1	-Inf	1.58496	2	2	comp100419_c0	.	.	.	.	.	.	.	.	.	.	.
comp10042_c0_seq1	2.5764	-0.0531104	0.268573	1	2	5.67243	5.78136	5.80735	comp10042_c0	.	.	.	.	.	.	.	.	.	.	.
comp100420_c0_seq1	-0.0120251	-2.78998	1	1	2	0	3.16993	1	comp100420_c0	.	.	.	.	.	.	.	.	.	.	.
comp100421_c0_seq1	3.64679	-2.79563	1	1	-Inf	3	1	2.80735	comp100421_c0	.	.	.	.	.	.	.	.	.	.	.
comp100422_c0_seq1	2.75761	-3.0427	1	1	-Inf	2.58496	0	2.58496	comp100422_c0	.	.	.	.	.	.	.	.	.	.	.
comp100423_c0_seq1	4.19284	-2.68547	0.637396	1	-Inf	3.16993	1.58496	2.80735	comp100423_c0	.	.	.	.	.	.	.	.	.	.	.
comp100424_c0_seq1	5.36944	-2.8412	0.281562	1	-Inf	2.32193	2.80735	2	comp100424_c0	.	.	.	.	.	.	.	.	.	.	.
comp100425_c0_seq1	1.74247	-2.47294	0.715089	1	0	2.32193	3	3.16993	comp100425_c0	.	.	.	.	.	.	.	.	.	.	.
comp100426_c0_seq1	3.64679	-2.85241	1	1	-Inf	3	1	2.58496	comp100426_c0	.	.	.	.	.	.	.	.	.	.	.
comp100427_c0_seq1	2.05826	-2.42306	0.545677	1	0	2.80735	3.32193	2.58496	comp100427_c0	.	.	.	.	.	.	.	.	.	.	.
comp100428_c0_seq1	0	-2.85912	1	1	-Inf	2.58496	-Inf	3.32193	comp100428_c0	.	.	.	.	.	.	.	.	.	.	.
comp100429_c0_seq1	5.36944	-2.53086	0.278448	1	-Inf	2.80735	2.80735	3	comp100429_c0	.	.	.	.	.	.	.	.	.	.	.
comp10043_c0_seq1	1.05686	1.2257	0.642664	1	3.90689	7.33985	6.14975	7.50779	comp10043_c0	.	.	.	.	.	.	.	.	.	.	.
comp100430_c0_seq1	4.58802	-2.73661	0.45653	1	-Inf	2.80735	2	2.80735	comp100430_c0	.	.	.	.	.	.	.	.	.	.	.
comp100431_c0_seq1	4.19284	-2.40837	0.635989	1	-Inf	3	1.58496	3.80735	comp100431_c0	.	.	.	.	.	.	.	.	.	.	.
comp100432_c0_seq1	5.15285	-2.84387	0.350956	1	-Inf	2.32193	2.58496	2.32193	comp100432_c0	.	.	.	.	.	.	.	.	.	.	.
comp100433_c0_seq1	-1.13737	-2.81563	0.838491	1	1.58496	2.32193	1.58496	2.32193	comp100433_c0	.	.	.	.	.	.	.	.	.	.	.
comp100434_c0_seq1	2.75761	-2.85436	1	1	-Inf	3.16993	0	2.58496	comp100434_c0	.	.	.	.	.	.	.	.	.	.	.
comp100435_c0_seq1	0.377597	-2.90043	1	1	0	1.58496	1.58496	3	comp100435_c0	.	.	.	.	.	.	.	.	.	.	.
comp100436_c0_seq1	4.19284	-2.79508	0.638028	1	-Inf	2.32193	1.58496	3.16993	comp100436_c0	.	.	.	.	.	.	.	.	.	.	.
comp100437_c0_seq1	3.64679	-2.7977	1	1	-Inf	2.32193	1	3.32193	comp100437_c0	.	.	.	.	.	.	.	.	.	.	.
comp100438_c0_seq1	3.64679	-2.7984	1	1	-Inf	2	1	3.45943	comp100438_c0	.	.	.	.	.	.	.	.	.	.	.
comp100439_c0_seq1	2.75761	-2.68993	1	1	-Inf	3.32193	0	3	comp100439_c0	.	.	.	.	.	.	.	.	.	.	.
comp10044_c0_seq1	0.398979	-0.116902	0.914501	1	2.80735	6.14975	4.39232	5.90689	comp10044_c0	.	.	.	.	.	.	.	.	.	.	.
comp100440_c0_seq1	-5.656	-2.0311	0.0524701	0.778621	4.70044	-Inf	0	-Inf	comp100440_c0	.	.	.	.	.	.	.	.	.	.	.
comp100441_c0_seq1	4.19284	-2.97232	0.639112	1	-Inf	2.58496	1.58496	2.32193	comp100441_c0	.	.	.	.	.	.	.	.	.	.	.
comp100442_c0_seq1	-0.998429	-2.43632	0.694253	1	3	-Inf	3.16993	2.32193	comp100442_c0	.	.	.	.	.	.	.	.	.	.	.
comp100443_c0_seq1	-3.24427	-2.53376	0.201262	1	3.16993	2	1	2.32193	comp100443_c0	.	.	.	.	.	.	.	.	.	.	.
comp100444_c0_seq1	5.15285	-2.58021	0.348386	1	-Inf	2.80735	2.58496	3	comp100444_c0	.	.	.	.	.	.	.	.	.	.	.
comp100445_c0_seq1	3.64679	-2.91166	1	1	-Inf	3	1	2.32193	comp100445_c0	.	.	.	.	.	.	.	.	.	.	.
comp100446_c0_seq1	-1.05764	-3.09853	1	1	0	2.58496	0	2	comp100446_c0	.	.	.	.	.	.	.	.	.	.	.
comp100447_c0_seq1	-2.5726	-2.5552	0.626136	1	1.58496	3.45943	0	2.58496	comp100447_c0	.	.	.	.	.	.	.	.	.	.	.
comp100448_c0_seq1	-2.88517	-2.71363	0.269187	1	2.80735	2	1	2	comp100448_c0	.	.	.	.	.	.	.	.	.	.	.
comp100449_c0_seq1	-1.15486	-2.73154	0.688852	1	2.32193	1	2.32193	2.32193	comp100449_c0	.	.	.	.	.	.	.	.	.	.	.
comp10045_c0_seq1	6.93094	0.601572	0.108218	0.955711	-Inf	6.6865	4.39232	7.33985	comp10045_c0	sp|P62288|ASPM_FELCA^P62288^Q:233-397,H:467-522^44.8276%ID^E:-3.85075^RecName: Full=Abnormal spindle-like microcephaly-associated protein homolog;^Eukaryota; Metazoa; Chordata; Craniata; Vertebrata; Euteleostomi; Mammalia; Eutheria; Laurasiatheria; Carnivora; Feliformia; Felidae; Felinae; Felis	.	m.1756	2-781[+]	sp|P62288|ASPM_FELCA^P62288^Q:78-132,H:467-522^44.8276%ID^E:-3.85075^RecName: Full=Abnormal spindle-like microcephaly-associated protein homolog;^Eukaryota; Metazoa; Chordata; Craniata; Vertebrata; Euteleostomi; Mammalia; Eutheria; Laurasiatheria; Carnivora; Feliformia; Felidae; Felinae; Felis	.	.	.	.	GO:0005737^cellular_component^cytoplasm`GO:0005634^cellular_component^nucleus`GO:0005819^cellular_component^spindle`GO:0051301^biological_process^cell division`GO:0007067^biological_process^mitosis
comp100450_c0_seq1	3.64679	-2.63692	1	1	-Inf	3.32193	1	3	comp100450_c0	.	.	.	.	.	.	.	.	.	.	.
comp100451_c0_seq1	3.64679	-2.9736	1	1	-Inf	3	1	2	comp100451_c0	.	.	.	.	.	.	.	.	.	.	.
comp100452_c0_seq1	6.00877	-2.43204	0.1939	1	-Inf	2.80735	3.45943	2.58496	comp100452_c0	.	.	.	.	.	.	.	.	.	.	.
comp100453_c0_seq1	-5.73626	-2.81153	0.232893	1	2	2.32193	-Inf	2.80735	comp100453_c0	.	.	.	.	.	.	.	.	.	.	.
comp100454_c0_seq1	-0.570227	-2.56384	1	1	1	3	1.58496	3	comp100454_c0	.	.	.	.	.	.	.	.	.	.	.
comp100455_c0_seq1	-7.04185	-2.52613	0.0804785	0.877609	3.32193	2.32193	-Inf	2.32193	comp100455_c0	sp|Q8WZ42|TITIN_HUMAN^Q8WZ42^Q:246-94,H:1138-1188^50.9804%ID^E:-5.01^RecName: Full=Titin;^Eukaryota; Metazoa; Chordata; Craniata; Vertebrata; Euteleostomi; Mammalia; Eutheria; Euarchontoglires; Primates; Haplorrhini; Catarrhini; Hominidae; Homo	.	.	.	.	.	.	.	.	GO:0000794^cellular_component^condensed nuclear chromosome`GO:0005829^cellular_component^cytosol`GO:0005576^cellular_component^extracellular region`GO:0005794^cellular_component^Golgi apparatus`GO:0031430^cellular_component^M band`GO:0005865^cellular_component^striated muscle thin filament`GO:0030018^cellular_component^Z disc`GO:0051015^molecular_function^actin filament binding`GO:0042805^molecul…	.
comp100456_c0_seq1	0.394019	-2.12979	1	1	1.58496	3.45943	3.16993	3	comp100456_c0	.	.	.	.	.	.	.	.	.	.	.
comp100457_c0_seq1	4.8979	-2.6313	0.455646	1	-Inf	2.80735	2.32193	3	comp100457_c0	.	.	.	.	.	.	.	.	.	.	.
comp100458_c0_seq1	2.53664	-2.45873	0.43601	1	0	2	3.80735	2	comp100458_c0	.	.	.	.	.	.	.	.	.	.	.
comp100459_c0_seq1	4.8979	-2.6313	0.455646	1	-Inf	2.80735	2.32193	3	comp100459_c0	sp|O42236|SEM3C_CHICK^O42236^Q:120-236,H:313-351^35.8974%ID^E:-0.02^RecName: Full=Semaphorin-3C;^Eukaryota; Metazoa; Chordata; Craniata; Vertebrata; Euteleostomi; Archosauria; Dinosauria; Saurischia; Theropoda; Coelurosauria; Aves; Neognathae; Galliformes; Phasianidae; Phasianinae; Gallus	.	.	.	.	.	.	.	.	GO:0005576^cellular_component^extracellular region`GO:0016020^cellular_component^membrane`GO:0004872^molecular_function^receptor activity`GO:0030154^biological_process^cell differentiation`GO:0007399^biological_process^nervous system development	.
comp10046_c0_seq1	-0.259041	-0.227755	0.916831	1	4.24793	5.45943	5.16993	5.16993	comp10046_c0	.	.	m.1757	3-539[-]	.	PF07686.12^V-set^Immunoglobulin V-set domain^30-118^E:2.2e-08`PF07679.11^I-set^Immunoglobulin I-set domain^32-127^E:1.1e-07`PF13895.1^Ig_2^Immunoglobulin domain^33-124^E:2.2e-07	sigP:1^27^0.623^YES	ExpAA=40.09^PredHel=2^Topology=i5-27o143-165i	.	.
comp100460_c0_seq1	5.55771	-2.89904	0.282196	1	-Inf	1.58496	3	2	comp100460_c0	.	.	.	.	.	.	.	.	.	.	.
comp100461_c0_seq1	5.55771	-2.35524	0.276989	1	-Inf	3	3	3.32193	comp100461_c0	.	.	.	.	.	.	.	.	.	.	.
comp100462_c0_seq1	-7.41784	-2.59263	0.0606741	0.81495	3.70044	0	-Inf	2	comp100462_c0	.	.	.	.	.	.	.	.	.	.	.
comp100463_c0_seq1	3.64679	-2.74112	1	1	-Inf	3	1	3	comp100463_c0	.	.	.	.	.	.	.	.	.	.	.
comp100464_c0_seq1	4.58802	-2.68425	0.456083	1	-Inf	2.80735	2	3	comp100464_c0	.	.	.	.	.	.	.	.	.	.	.
comp100465_c0_seq1	0	-2.69182	1	1	-Inf	3.45943	-Inf	3	comp100465_c0	.	.	.	.	.	.	.	.	.	.	.
comp100466_c0_seq1	-0.175047	-2.88484	1	1	1	2	2	2.32193	comp100466_c0	.	.	.	.	.	.	.	.	.	.	.
comp100467_c0_seq1	0.394019	-2.49296	1	1	1.58496	2	3.16993	2.58496	comp100467_c0	.	.	.	.	.	.	.	.	.	.	.
comp100468_c0_seq1	4.19284	-2.4935	0.636387	1	-Inf	3.32193	1.58496	3.32193	comp100468_c0	.	.	.	.	.	.	.	.	.	.	.
comp100469_c0_seq1	-0.168452	-2.78371	1	1	0	3	1	2.58496	comp100469_c0	.	.	.	.	.	.	.	.	.	.	.
comp10047_c0_seq1	-0.415725	0.307627	0.855237	1	5.32193	5.32193	6.08746	5.24793	comp10047_c0	.	.	.	.	.	.	.	.	.	.	.
comp100470_c0_seq1	-1.68342	-2.93829	0.629231	1	1.58496	2.58496	1	1.58496	comp100470_c0	.	.	.	.	.	.	.	.	.	.	.
comp100471_c0_seq1	-0.168452	-2.84533	1	1	0	0	1	3.58496	comp100471_c0	.	.	.	.	.	.	.	.	.	.	.
comp100472_c0_seq1	6.24632	-2.4278	0.14614	0.996542	-Inf	2.58496	3.70044	2.32193	comp100472_c0	.	.	.	.	.	.	.	.	.	.	.
comp100473_c0_seq1	-5.73626	-3.06763	0.235771	1	2	0	-Inf	2.80735	comp100473_c0	.	.	.	.	.	.	.	.	.	.	.
comp100474_c0_seq1	4.58802	-2.49555	0.454595	1	-Inf	1.58496	2	4	comp100474_c0	.	.	.	.	.	.	.	.	.	.	.
comp100475_c0_seq1	4.58802	-2.44718	0.454249	1	-Inf	3.32193	2	3.32193	comp100475_c0	.	.	.	.	.	.	.	.	.	.	.
comp100476_c0_seq1	5.55771	-2.78192	0.280926	1	-Inf	2.32193	3	2	comp100476_c0	.	.	.	.	.	.	.	.	.	.	.
comp100477_c0_seq1	0.772777	-2.83718	1	1	0	2.32193	2	2.58496	comp100477_c0	.	.	.	.	.	.	.	.	.	.	.
comp100478_c0_seq1	5.72423	-2.47937	0.229632	1	-Inf	3.16993	3.16993	2.32193	comp100478_c0	.	.	.	.	.	.	.	.	.	.	.
comp100479_c0_seq1	-0.178543	-2.53024	1	1	2	2	3	2.32193	comp100479_c0	.	.	.	.	.	.	.	.	.	.	.
comp10048_c0_seq1	-0.8823	-0.839532	0.687083	1	3.16993	4.9542	3.45943	5.24793	comp10048_c0	.	.	.	.	.	.	.	.	.	.	.
comp100480_c0_seq1	4.58802	-2.5826	0.455256	1	-Inf	3.45943	2	2.58496	comp100480_c0	.	.	.	.	.	.	.	.	.	.	.
comp100482_c0_seq1	5.15285	-2.84317	0.350949	1	-Inf	2.58496	2.58496	2	comp100482_c0	.	.	.	.	.	.	.	.	.	.	.
comp100483_c0_seq1	4.8979	-2.84653	0.457504	1	-Inf	2.32193	2.32193	2.58496	comp100483_c0	.	.	.	.	.	.	.	.	.	.	.
comp100484_c0_seq1	0	-2.74767	1	1	-Inf	2.58496	-Inf	3.58496	comp100484_c0	.	.	.	.	.	.	.	.	.	.	.
comp100485_c0_seq1	2.75761	-2.29599	1	1	-Inf	1.58496	0	4.58496	comp100485_c0	.	.	.	.	.	.	.	.	.	.	.
comp100486_c0_seq1	0.802218	-2.48605	0.834224	1	1.58496	1.58496	3.58496	2	comp100486_c0	.	.	.	.	.	.	.	.	.	.	.
comp100487_c0_seq1	5.15285	-2.9023	0.35157	1	-Inf	2.58496	2.58496	1.58496	comp100487_c0	.	.	.	.	.	.	.	.	.	.	.
comp100488_c0_seq1	5.36944	-2.8996	0.282202	1	-Inf	2.58496	2.80735	1	comp100488_c0	.	.	.	.	.	.	.	.	.	.	.
comp100489_c0_seq1	4.58802	-2.5892	0.455308	1	-Inf	0	2	4	comp100489_c0	.	.	.	.	.	.	.	.	.	.	.
comp10049_c0_seq1	2.89528	-1.13665	0.330146	1	0	4.90689	4.16993	4.58496	comp10049_c0	.	.	.	.	.	.	.	.	.	.	.
comp100490_c0_seq1	4.58802	-2.90699	0.458058	1	-Inf	2.80735	2	2	comp100490_c0	.	.	.	.	.	.	.	.	.	.	.
comp100491_c0_seq1	7.18059	-2.28003	0.0677695	0.839828	-Inf	-Inf	4.64386	1	comp100491_c0	.	.	.	.	.	.	.	.	.	.	.
comp100492_c0_seq1	5.72423	-2.19769	0.22756	1	-Inf	3.58496	3.16993	3.16993	comp100492_c0	.	.	.	.	.	.	.	.	.	.	.
comp100493_c0_seq1	5.55771	-2.623	0.279311	1	-Inf	3	3	2	comp100493_c0	.	.	.	.	.	.	.	.	.	.	.
comp100494_c0_seq1	-0.32853	-2.51579	0.92246	1	2.32193	2	3.16993	1.58496	comp100494_c0	.	.	.	.	.	.	.	.	.	.	.
comp100495_c0_seq1	3.64679	-2.7418	1	1	-Inf	2.80735	1	3.16993	comp100495_c0	.	.	.	.	.	.	.	.	.	.	.
comp100496_c0_seq1	0.802218	-1.92814	0.832709	1	1.58496	3.58496	3.58496	3.32193	comp100496_c0	.	.	.	.	.	.	.	.	.	.	.
comp100497_c0_seq1	-1.16253	-2.7022	0.712094	1	2.80735	0	2.80735	1	comp100497_c0	.	.	.	.	.	.	.	.	.	.	.
comp100498_c0_seq1	5.55771	-2.83924	0.28154	1	-Inf	2	3	2	comp100498_c0	.	.	.	.	.	.	.	.	.	.	.
comp100499_c0_seq1	-1.82476	-2.49082	0.433361	1	3	1.58496	2.32193	2.32193	comp100499_c0	.	.	.	.	.	.	.	.	.	.	.
comp10050_c0_seq1	-8.03637	-2.06796	0.0325904	0.678176	4.32193	1.58496	-Inf	2.32193	comp10050_c0	.	.	.	.	.	.	.	.	.	.	.
comp100500_c0_seq1	2.75761	-3.0427	1	1	-Inf	2.58496	0	2.58496	comp100500_c0	.	.	.	.	.	.	.	.	.	.	.
comp100501_c0_seq1	6.13243	-3.01593	0.172797	1	-Inf	0	3.58496	-Inf	comp100501_c0	.	.	.	.	.	.	.	.	.	.	.
comp100502_c0_seq1	2.75761	-2.64412	1	1	-Inf	1.58496	0	4	comp100502_c0	.	.	.	.	.	.	.	.	.	.	.
comp100503_c0_seq1	2.63499	-2.2141	0.392305	1	0	2	3.90689	3.16993	comp100503_c0	.	.	m.80762	1-348[+]	.	.	.	.	.	.
comp100504_c0_seq1	3.64679	-2.79632	1	1	-Inf	2.80735	1	3	comp100504_c0	.	.	.	.	.	.	.	.	.	.	.
comp100505_c0_seq1	3.64679	-3.03994	1	1	-Inf	2.58496	1	2.32193	comp100505_c0	.	.	.	.	.	.	.	.	.	.	.
comp100506_c0_seq1	0.134834	-2.65806	1	1	1	2.80735	2.32193	2.32193	comp100506_c0	.	.	.	.	.	.	.	.	.	.	.
comp100507_c0_seq1	2.75761	-2.97848	1	1	-Inf	2.32193	0	3	comp100507_c0	.	.	.	.	.	.	.	.	.	.	.
comp100508_c0_seq1	-0.74219	-2.28994	1	1	1.58496	3.32193	2	3.32193	comp100508_c0	.	.	.	.	.	.	.	.	.	.	.
comp100509_c0_seq1	6.00877	-2.52351	0.194676	1	-Inf	1.58496	3.45943	3	comp100509_c0	.	.	.	.	.	.	.	.	.	.	.
comp10051_c0_seq1	0.347024	-0.637683	0.872147	1	4.16993	3.45943	5.70044	3.80735	comp10051_c0	.	.	.	.	.	.	.	.	.	.	.
comp100510_c0_seq1	-7.80287	-2.59524	0.0431699	0.735409	4.08746	-Inf	-Inf	-Inf	comp100510_c0	.	.	.	.	.	.	.	.	.	.	.
comp100511_c0_seq1	5.15285	-2.90302	0.351577	1	-Inf	2.32193	2.58496	2	comp100511_c0	.	.	.	.	.	.	.	.	.	.	.
comp100512_c0_seq1	3.64679	-2.68804	1	1	-Inf	3.16993	1	3	comp100512_c0	.	.	.	.	.	.	.	.	.	.	.
comp100513_c0_seq1	-1.46474	-2.39168	0.686367	1	2.32193	2.80735	2	3	comp100513_c0	.	.	.	.	.	.	.	.	.	.	.
comp100514_c0_seq1	6.00877	-2.83263	0.197726	1	-Inf	1	3.45943	1.58496	comp100514_c0	.	.	.	.	.	.	.	.	.	.	.
comp100515_c0_seq1	1.08266	-2.19529	1	1	0	3.70044	2.32193	3.45943	comp100515_c0	.	.	.	.	.	.	.	.	.	.	.
comp100516_c0_seq1	4.58802	-2.73524	0.456518	1	-Inf	3.16993	2	2.32193	comp100516_c0	.	.	.	.	.	.	.	.	.	.	.
comp100517_c0_seq1	4.19284	-2.79369	0.63802	1	-Inf	2.80735	1.58496	2.80735	comp100517_c0	.	.	.	.	.	.	.	.	.	.	.
comp100518_c0_seq1	1.55419	-2.56672	0.71566	1	0	2.58496	2.80735	2.80735	comp100518_c0	.	.	.	.	.	.	.	.	.	.	.
comp100519_c0_seq1	5.15285	-2.96557	0.352246	1	-Inf	2	2.58496	2	comp100519_c0	.	.	.	.	.	.	.	.	.	.	.
comp10052_c0_seq1	2.22694	0.885628	0.345196	1	2.80735	6.96578	6.22882	7.03342	comp10052_c0	.	.	.	.	.	.	.	.	.	.	.
comp10052_c0_seq2	-1.78474	-0.654489	0.406722	1	4.70044	4.45943	4.08746	4.75489	comp10052_c0	.	.	.	.	.	.	.	.	.	.	.
comp100520_c0_seq1	2.75761	-2.64013	1	1	-Inf	3.16993	0	3.32193	comp100520_c0	.	.	.	.	.	.	.	.	.	.	.
comp100521_c0_seq1	-2.66538	-2.43042	0.296818	1	2.58496	2	1	3.45943	comp100521_c0	.	.	.	.	.	.	.	.	.	.	.
comp100522_c0_seq1	0	-2.79949	1	1	-Inf	3.32193	-Inf	2.80735	comp100522_c0	.	.	.	.	.	.	.	.	.	.	.
comp100523_c0_seq1	-2.26499	-2.42846	0.342032	1	3.70044	0	2.58496	0	comp100523_c0	.	.	.	.	.	.	.	.	.	.	.
comp100524_c0_seq1	-3.81525	-2.84574	1	1	0	3	-Inf	2.80735	comp100524_c0	.	.	.	.	.	.	.	.	.	.	.
comp100525_c0_seq1	-0.758637	-2.02364	0.744241	1	3.16993	3	3.58496	1.58496	comp100525_c0	.	.	.	.	.	.	.	.	.	.	.
comp100526_c0_seq1	5.36944	-2.73086	0.280392	1	-Inf	2	2.80735	2.80735	comp100526_c0	.	.	.	.	.	.	.	.	.	.	.
comp100527_c0_seq1	0.606368	-2.76125	0.873183	1	1	2	2.80735	2	comp100527_c0	.	.	.	.	.	.	.	.	.	.	.
comp100528_c0_seq1	1.90899	-2.47111	0.620762	1	0	2	3.16993	3.16993	comp100528_c0	sp|Q86XX4|FRAS1_HUMAN^Q86XX4^Q:57-134,H:511-536^46.1538%ID^E:-0.14^RecName: Full=Extracellular matrix protein FRAS1;^Eukaryota; Metazoa; Chordata; Craniata; Vertebrata; Euteleostomi; Mammalia; Eutheria; Euarchontoglires; Primates; Haplorrhini; Catarrhini; Hominidae; Homo	.	.	.	.	.	.	.	NOG12793^Calcium ion binding protein	GO:0016021^cellular_component^integral to membrane`GO:0005886^cellular_component^plasma membrane`GO:0046872^molecular_function^metal ion binding`GO:0007154^biological_process^cell communication	.
comp100529_c0_seq1	4.19284	-2.79439	0.638024	1	-Inf	2.58496	1.58496	3	comp100529_c0	.	.	.	.	.	.	.	.	.	.	.
comp10053_c0_seq1	1.10471	0.332413	0.622925	1	3.32193	6.24793	5.61471	6.40939	comp10053_c0	.	.	.	.	.	.	.	.	.	.	.
comp100530_c0_seq1	1.12003	-2.15311	0.708591	1	1.58496	3	3.90689	2	comp100530_c0	.	.	.	.	.	.	.	.	.	.	.
comp100531_c0_seq1	-3.53157	-2.41549	0.158268	1	3.45943	2	1	2.32193	comp100531_c0	.	.	.	.	.	.	.	.	.	.	.
comp100532_c0_seq1	4.8979	-2.68101	0.456056	1	-Inf	3	2.32193	2.58496	comp100532_c0	.	.	.	.	.	.	.	.	.	.	.
comp100533_c0_seq1	-0.168452	-2.39886	1	1	0	3.16993	1	3.70044	comp100533_c0	.	.	.	.	.	.	.	.	.	.	.
comp100534_c0_seq1	3.64679	-2.32827	1	1	-Inf	3.32193	1	3.90689	comp100534_c0	.	.	.	.	.	.	.	.	.	.	.
comp100535_c0_seq1	-1.11628	-3.01754	0.777957	1	1	1.58496	1	2.58496	comp100535_c0	.	.	.	.	.	.	.	.	.	.	.
comp100536_c0_seq1	-1.11628	-2.82975	0.77698	1	1	2.58496	1	2.58496	comp100536_c0	.	.	.	.	.	.	.	.	.	.	.
comp100537_c0_seq1	-1.05764	-2.43993	1	1	0	3.90689	0	2.80735	comp100537_c0	.	.	.	.	.	.	.	.	.	.	.
comp100538_c0_seq1	5.15285	-2.5327	0.347967	1	-Inf	3	2.58496	3	comp100538_c0	.	.	.	.	.	.	.	.	.	.	.
comp100539_c0_seq1	-0.583407	-2.6849	0.895461	1	2	2.32193	2.58496	1.58496	comp100539_c0	.	.	.	.	.	.	.	.	.	.	.
comp10054_c0_seq1	-1.58245	1.93348	0.427344	1	7.46761	6.47573	7.06609	6.84549	comp10054_c0	sp|Q8CFD0|SFXN5_RAT^Q8CFD0^Q:100-1053,H:25-342^79.257%ID^E:-142.45^RecName: Full=Sideroflexin-5;^Eukaryota; Metazoa; Chordata; Craniata; Vertebrata; Euteleostomi; Mammalia; Eutheria; Euarchontoglires; Glires; Rodentia; Sciurognathi; Muroidea; Muridae; Murinae; Rattus	.	m.1758	79-1056[+]	sp|Q925N0|SFXN5_MOUSE^Q925N0^Q:8-325,H:25-342^83.3333%ID^E:-151.18^RecName: Full=Sideroflexin-5;^Eukaryota; Metazoa; Chordata; Craniata; Vertebrata; Euteleostomi; Mammalia; Eutheria; Euarchontoglires; Glires; Rodentia; Sciurognathi; Muroidea; Muridae; Murinae; Mus; Mus	PF03820.12^Mtc^Tricarboxylate carrier^17-325^E:7e-100	.	ExpAA=97.96^PredHel=4^Topology=i94-116o148-170i237-259o274-296i	.	GO:0016021^cellular_component^integral to membrane`GO:0005743^cellular_component^mitochondrial inner membrane`GO:0008324^molecular_function^cation transmembrane transporter activity`GO:0055072^biological_process^iron ion homeostasis
comp100540_c0_seq1	0.38978	-2.37973	1	1	1	2.58496	2.58496	3.45943	comp100540_c0	.	.	.	.	.	.	.	.	.	.	.
comp100541_c0_seq1	4.58802	-2.79245	0.457019	1	-Inf	2.32193	2	3	comp100541_c0	.	.	.	.	.	.	.	.	.	.	.
comp100542_c0_seq1	-0.74219	-2.32842	1	1	1.58496	3.58496	2	2.80735	comp100542_c0	.	.	.	.	.	.	.	.	.	.	.
comp100543_c0_seq1	-1.46474	-2.78983	0.689334	1	2.32193	1.58496	2	2	comp100543_c0	sp|O60229|KALRN_HUMAN^O60229^Q:3-212,H:1062-1131^70%ID^E:-24.26^RecName: Full=Kalirin;^Eukaryota; Metazoa; Chordata; Craniata; Vertebrata; Euteleostomi; Mammalia; Eutheria; Euarchontoglires; Primates; Haplorrhini; Catarrhini; Hominidae; Homo	.	.	.	.	.	.	.	.	GO:0015629^cellular_component^actin cytoskeleton`GO:0005829^cellular_component^cytosol`GO:0043005^cellular_component^neuron projection`GO:0043025^cellular_component^neuronal cell body`GO:0048471^cellular_component^perinuclear region of cytoplasm`GO:0005524^molecular_function^ATP binding`GO:0005085^molecular_function^guanyl-nucleotide exchange factor activity`GO:0046872^molecular_function^metal io…	.
comp100544_c0_seq1	-6.31217	-2.72992	0.148762	0.99827	2.58496	2.58496	-Inf	2.32193	comp100544_c0	.	.	.	.	.	.	.	.	.	.	.
comp100545_c0_seq1	5.8735	-2.61991	0.195564	1	-Inf	2.32193	3.32193	2.32193	comp100545_c0	.	.	.	.	.	.	.	.	.	.	.
comp100547_c0_seq1	-3.29515	-2.74017	0.384875	1	2.32193	2.32193	0	2.58496	comp100547_c0	.	.	.	.	.	.	.	.	.	.	.
comp100548_c0_seq1	5.15285	-2.73141	0.349816	1	-Inf	2.80735	2.58496	2.32193	comp100548_c0	.	.	.	.	.	.	.	.	.	.	.
comp100549_c0_seq1	2.75761	-2.97776	1	1	-Inf	2.58496	0	2.80735	comp100549_c0	.	.	.	.	.	.	.	.	.	.	.
comp100550_c0_seq1	-3.43032	-2.32185	0.170229	1	3.90689	0	1.58496	2	comp100550_c0	.	.	.	.	.	.	.	.	.	.	.
comp100551_c0_seq1	4.19284	-2.85255	0.638373	1	-Inf	2	1.58496	3.16993	comp100551_c0	.	.	.	.	.	.	.	.	.	.	.
comp100552_c0_seq1	5.15285	-2.84457	0.350964	1	-Inf	2	2.58496	2.58496	comp100552_c0	.	.	.	.	.	.	.	.	.	.	.
comp100553_c0_seq1	0.377597	-2.899	1	1	0	2.32193	1.58496	2.58496	comp100553_c0	.	.	.	.	.	.	.	.	.	.	.
comp100554_c0_seq1	0.377597	-2.62337	1	1	0	3.16993	1.58496	2.80735	comp100554_c0	.	.	.	.	.	.	.	.	.	.	.
comp100555_c0_seq1	3.64679	-2.79494	1	1	-Inf	3.16993	1	2.58496	comp100555_c0	.	.	.	.	.	.	.	.	.	.	.
comp100556_c0_seq1	4.19284	-2.63572	0.637121	1	-Inf	3	1.58496	3.16993	comp100556_c0	.	.	.	.	.	.	.	.	.	.	.
comp100557_c0_seq1	0.377597	-2.899	1	1	0	2.32193	1.58496	2.58496	comp100557_c0	.	.	.	.	.	.	.	.	.	.	.
comp100558_c0_seq1	-1.41427	-2.4664	0.560339	1	2.58496	2.58496	2.32193	2.32193	comp100558_c0	.	.	.	.	.	.	.	.	.	.	.
comp100559_c0_seq1	5.36944	-2.96284	0.282909	1	-Inf	2	2.80735	1.58496	comp100559_c0	.	.	.	.	.	.	.	.	.	.	.
comp10056_c0_seq1	5.88317	-0.142497	0.0373162	0.706001	0	-Inf	7.16993	1	comp10056_c0	sp|P62854|RS26_HUMAN^P62854^Q:376-47,H:7-115^94.5455%ID^E:-54.28^RecName: Full=40S ribosomal protein S26;^Eukaryota; Metazoa; Chordata; Craniata; Vertebrata; Euteleostomi; Mammalia; Eutheria; Euarchontoglires; Primates; Haplorrhini; Catarrhini; Hominidae; Homo	.	m.1760	44-406[-]	sp|P61251|RS26_MACFA^P61251^Q:5-120,H:1-115^94.8276%ID^E:-57.77^RecName: Full=40S ribosomal protein S26;^Eukaryota; Metazoa; Chordata; Craniata; Vertebrata; Euteleostomi; Mammalia; Eutheria; Euarchontoglires; Primates; Haplorrhini; Catarrhini; Cercopithecidae; Cercopithecinae; Macaca	PF01283.14^Ribosomal_S26e^Ribosomal protein S26e^5-107^E:5.1e-53	.	.	.	GO:0005840^cellular_component^ribosome`GO:0003735^molecular_function^structural constituent of ribosome`GO:0006412^biological_process^translation
comp100560_c0_seq1	4.19284	-2.79439	0.638024	1	-Inf	2.58496	1.58496	3	comp100560_c0	.	.	.	.	.	.	.	.	.	.	.
comp100561_c0_seq1	4.19284	-2.73852	0.637698	1	-Inf	3	1.58496	2.80735	comp100561_c0	.	.	.	.	.	.	.	.	.	.	.
comp100562_c0_seq1	5.36944	-2.96429	0.282926	1	-Inf	1	2.80735	2.32193	comp100562_c0	.	.	.	.	.	.	.	.	.	.	.
comp100563_c0_seq1	5.55771	-2.52576	0.278402	1	-Inf	3.45943	3	1.58496	comp100563_c0	.	.	.	.	.	.	.	.	.	.	.
comp100564_c0_seq1	-0.432309	-2.75308	0.873156	1	1.58496	2.58496	2.32193	1.58496	comp100564_c0	.	.	.	.	.	.	.	.	.	.	.
comp100565_c0_seq1	-0.74219	-2.75645	1	1	1.58496	2.32193	2	2.32193	comp100565_c0	.	.	.	.	.	.	.	.	.	.	.
comp100566_c0_seq1	4.19284	-2.85396	0.638381	1	-Inf	1	1.58496	3.45943	comp100566_c0	.	.	.	.	.	.	.	.	.	.	.
comp100567_c0_seq1	-0.175047	-2.56197	1	1	1	2.80735	2	3	comp100567_c0	.	.	.	.	.	.	.	.	.	.	.
comp100568_c0_seq1	4.58802	-2.90983	0.458085	1	-Inf	1.58496	2	3	comp100568_c0	.	.	.	.	.	.	.	.	.	.	.
comp100569_c0_seq1	5.15285	-2.78649	0.350367	1	-Inf	2.58496	2.58496	2.32193	comp100569_c0	.	.	.	.	.	.	.	.	.	.	.
comp10057_c0_seq1	-0.995263	0.0640045	0.647832	1	5.45943	4.85798	5.64386	4.70044	comp10057_c0	.	.	.	.	.	.	.	.	.	.	.
comp100570_c0_seq1	5.36944	-2.53086	0.278448	1	-Inf	2.80735	2.80735	3	comp100570_c0	.	.	.	.	.	.	.	.	.	.	.
comp100571_c0_seq1	-2.33912	-2.55472	0.395671	1	2.80735	2.32193	1.58496	2.32193	comp100571_c0	.	.	.	.	.	.	.	.	.	.	.
comp100572_c0_seq1	4.8979	-2.84442	0.457485	1	-Inf	3	2.32193	1.58496	comp100572_c0	.	.	.	.	.	.	.	.	.	.	.
comp100573_c0_seq1	-2.69822	-2.08338	0.300487	1	3.16993	-Inf	1.58496	4.24793	comp100573_c0	sp|O00339|MATN2_HUMAN^O00339^Q:3-356,H:341-458^60.1695%ID^E:-44.55^RecName: Full=Matrilin-2;^Eukaryota; Metazoa; Chordata; Craniata; Vertebrata; Euteleostomi; Mammalia; Eutheria; Euarchontoglires; Primates; Haplorrhini; Catarrhini; Hominidae; Homo	.	m.80763	3-359[+]	sp|O00339|MATN2_HUMAN^O00339^Q:1-118,H:341-458^60.1695%ID^E:-44.55^RecName: Full=Matrilin-2;^Eukaryota; Metazoa; Chordata; Craniata; Vertebrata; Euteleostomi; Mammalia; Eutheria; Euarchontoglires; Primates; Haplorrhini; Catarrhini; Hominidae; Homo	PF07645.10^EGF_CA^Calcium-binding EGF domain^22-60^E:0.00015`PF12662.2^cEGF^Complement Clr-like EGF-like^42-64^E:1.1e-07`PF07645.10^EGF_CA^Calcium-binding EGF domain^63-101^E:4.4e-07`PF12662.2^cEGF^Complement Clr-like EGF-like^83-105^E:3.4e-08	.	.	.	GO:0005604^cellular_component^basement membrane`GO:0005578^cellular_component^proteinaceous extracellular matrix`GO:0005509^molecular_function^calcium ion binding`GO:0007411^biological_process^axon guidance`GO:0031104^biological_process^dendrite regeneration`GO:0008347^biological_process^glial cell migration`GO:0001764^biological_process^neuron migration`GO:0048678^biological_process^response to …
comp100574_c0_seq1	-2.97865	-2.64395	0.443347	1	2	3	0	2.58496	comp100574_c0	.	.	.	.	.	.	.	.	.	.	.
comp100575_c0_seq1	6.71052	-2.70485	0.106558	0.949045	-Inf	-Inf	4.16993	-Inf	comp100575_c0	sp|Q8R429|AT2A1_MOUSE^Q8R429^Q:205-2,H:350-417^76.4706%ID^E:-23.79^RecName: Full=Sarcoplasmic/endoplasmic reticulum calcium ATPase 1;^Eukaryota; Metazoa; Chordata; Craniata; Vertebrata; Euteleostomi; Mammalia; Eutheria; Euarchontoglires; Glires; Rodentia; Sciurognathi; Muroidea; Muridae; Murinae; Mus; Mus	.	.	.	.	.	.	.	COG0474^Cation transport ATPase	GO:0005789^cellular_component^endoplasmic reticulum membrane`GO:0005793^cellular_component^endoplasmic reticulum-Golgi intermediate compartment`GO:0031673^cellular_component^H zone`GO:0031674^cellular_component^I band`GO:0016021^cellular_component^integral to membrane`GO:0048471^cellular_component^perinuclear region of cytoplasm`GO:0016529^cellular_component^sarcoplasmic reticulum`GO:0033017^cell…	.
comp100576_c0_seq1	-1.46474	-2.57683	0.687643	1	2.32193	2	2	2.80735	comp100576_c0	.	.	.	.	.	.	.	.	.	.	.
comp100577_c0_seq1	-3.69213	-2.1232	0.132867	0.996542	4.16993	0	1.58496	2.32193	comp100577_c0	.	.	.	.	.	.	.	.	.	.	.
comp100578_c0_seq1	6.13243	-2.34506	0.166449	1	-Inf	3.16993	3.58496	2.32193	comp100578_c0	.	.	.	.	.	.	.	.	.	.	.
comp10058_c0_seq1	10.1646	1.04262	0.00830677	0.470757	-Inf	6.80735	7.63662	5.90689	comp10058_c0	sp|Q8JJ26|SEBOX_DANRE^Q8JJ26^Q:43-231,H:56-118^60.3175%ID^E:-14.52^RecName: Full=Homeobox protein SEBOX;^Eukaryota; Metazoa; Chordata; Craniata; Vertebrata; Euteleostomi; Actinopterygii; Neopterygii; Teleostei; Ostariophysi; Cypriniformes; Cyprinidae; Danio	.	m.1761	1-1026[+]	sp|Q8JJ26|SEBOX_DANRE^Q8JJ26^Q:15-77,H:56-118^60.3175%ID^E:-14.66^RecName: Full=Homeobox protein SEBOX;^Eukaryota; Metazoa; Chordata; Craniata; Vertebrata; Euteleostomi; Actinopterygii; Neopterygii; Teleostei; Ostariophysi; Cypriniformes; Cyprinidae; Danio	PF00046.24^Homeobox^Homeobox domain^18-72^E:6.1e-20	.	.	.	GO:0005634^cellular_component^nucleus`GO:0043565^molecular_function^sequence-specific DNA binding`GO:0003700^molecular_function^sequence-specific DNA binding transcription factor activity`GO:0030154^biological_process^cell differentiation`GO:0007492^biological_process^endoderm development`GO:0003007^biological_process^heart morphogenesis`GO:0006355^biological_process^regulation of transcription, …
comp100580_c0_seq1	5.72423	-2.62246	0.230949	1	-Inf	2.32193	3.16993	2.58496	comp100580_c0	.	.	.	.	.	.	.	.	.	.	.
comp100581_c0_seq1	-2.11933	-2.61808	0.437779	1	2.58496	1.58496	1.58496	2.80735	comp100581_c0	.	.	.	.	.	.	.	.	.	.	.
comp100582_c0_seq1	4.58802	-2.73798	0.456542	1	-Inf	2.32193	2	3.16993	comp100582_c0	.	.	.	.	.	.	.	.	.	.	.
comp100583_c0_seq1	0.772777	-2.78191	1	1	0	1.58496	2	3.16993	comp100583_c0	.	.	.	.	.	.	.	.	.	.	.
comp100584_c0_seq1	-0.285641	-2.01226	0.94375	1	2.80735	2.32193	3.70044	3	comp100584_c0	.	.	.	.	.	.	.	.	.	.	.
comp100585_c0_seq1	0	-2.85772	1	1	-Inf	3	-Inf	3	comp100585_c0	.	.	.	.	.	.	.	.	.	.	.
comp100586_c0_seq1	-0.683324	-2.57041	0.834573	1	2.32193	1	2.80735	2.58496	comp100586_c0	.	.	.	.	.	.	.	.	.	.	.
comp100587_c0_seq1	2.75761	-2.69128	1	1	-Inf	3	0	3.32193	comp100587_c0	.	.	.	.	.	.	.	.	.	.	.
comp100588_c0_seq1	6.24632	-2.22681	0.144792	0.996542	-Inf	3.16993	3.70044	2.80735	comp100588_c0	.	.	.	.	.	.	.	.	.	.	.
comp100589_c0_seq1	2.75761	-3.04051	1	1	-Inf	3.16993	0	1.58496	comp100589_c0	.	.	.	.	.	.	.	.	.	.	.
comp10059_c0_seq1	6.62887	-1.75193	0.113195	0.959906	-Inf	3.80735	4.08746	3.70044	comp10059_c0	sp|O15218|GP182_HUMAN^O15218^Q:844-1041,H:281-345^53.0303%ID^E:-39.486^RecName: Full=G-protein coupled receptor 182;^Eukaryota; Metazoa; Chordata; Craniata; Vertebrata; Euteleostomi; Mammalia; Eutheria; Euarchontoglires; Primates; Haplorrhini; Catarrhini; Hominidae; Homo	.	m.1762	1-1098[+]	sp|P31392|GP182_RAT^P31392^Q:45-365,H:39-360^39.3846%ID^E:-65.88^RecName: Full=G-protein coupled receptor 182;^Eukaryota; Metazoa; Chordata; Craniata; Vertebrata; Euteleostomi; Mammalia; Eutheria; Euarchontoglires; Glires; Rodentia; Sciurognathi; Muroidea; Muridae; Murinae; Rattus	PF00001.16^7tm_1^7 transmembrane receptor (rhodopsin family)^72-322^E:2.8e-35	.	ExpAA=154.12^PredHel=7^Topology=o59-81i88-110o130-152i173-192o219-241i262-284o304-326i	NOG147624^G protein-coupled receptor 182	GO:0016021^cellular_component^integral to membrane`GO:0005886^cellular_component^plasma membrane`GO:0001605^molecular_function^adrenomedullin receptor activity`GO:0001666^biological_process^response to hypoxia
comp10059_c0_seq1	6.62887	-1.75193	0.113195	0.959906	-Inf	3.80735	4.08746	3.70044	comp10059_c0	sp|O15218|GP182_HUMAN^O15218^Q:844-1041,H:281-345^53.0303%ID^E:-39.486^RecName: Full=G-protein coupled receptor 182;^Eukaryota; Metazoa; Chordata; Craniata; Vertebrata; Euteleostomi; Mammalia; Eutheria; Euarchontoglires; Primates; Haplorrhini; Catarrhini; Hominidae; Homo	.	m.1763	1-786[-]	.	.	.	.	.	.
comp10059_c0_seq2	-4.86545	2.14634	0.0280914	0.655998	8.44708	4.08746	4.75489	4.75489	comp10059_c0	sp|O15218|GP182_HUMAN^O15218^Q:133-528,H:43-174^40.1515%ID^E:-39.4787^RecName: Full=G-protein coupled receptor 182;^Eukaryota; Metazoa; Chordata; Craniata; Vertebrata; Euteleostomi; Mammalia; Eutheria; Euarchontoglires; Primates; Haplorrhini; Catarrhini; Hominidae; Homo	.	m.1766	1-1098[+]	sp|P31392|GP182_RAT^P31392^Q:45-365,H:39-360^39.3846%ID^E:-65.88^RecName: Full=G-protein coupled receptor 182;^Eukaryota; Metazoa; Chordata; Craniata; Vertebrata; Euteleostomi; Mammalia; Eutheria; Euarchontoglires; Glires; Rodentia; Sciurognathi; Muroidea; Muridae; Murinae; Rattus	PF00001.16^7tm_1^7 transmembrane receptor (rhodopsin family)^72-322^E:2.8e-35	.	ExpAA=154.12^PredHel=7^Topology=o59-81i88-110o130-152i173-192o219-241i262-284o304-326i	NOG147624^G protein-coupled receptor 182	GO:0016021^cellular_component^integral to membrane`GO:0005886^cellular_component^plasma membrane`GO:0001605^molecular_function^adrenomedullin receptor activity`GO:0001666^biological_process^response to hypoxia
comp10059_c0_seq2	-4.86545	2.14634	0.0280914	0.655998	8.44708	4.08746	4.75489	4.75489	comp10059_c0	sp|O15218|GP182_HUMAN^O15218^Q:133-528,H:43-174^40.1515%ID^E:-39.4787^RecName: Full=G-protein coupled receptor 182;^Eukaryota; Metazoa; Chordata; Craniata; Vertebrata; Euteleostomi; Mammalia; Eutheria; Euarchontoglires; Primates; Haplorrhini; Catarrhini; Hominidae; Homo	.	m.1767	1-786[-]	.	.	.	.	.	.
comp100590_c0_seq1	1.3376	-2.9519	0.839068	1	0	2.58496	2.58496	0	comp100590_c0	.	.	.	.	.	.	.	.	.	.	.
comp100591_c0_seq1	-0.583407	-2.6849	0.895461	1	2	2.32193	2.58496	1.58496	comp100591_c0	.	.	.	.	.	.	.	.	.	.	.
comp100592_c0_seq1	-3.29515	-2.68605	0.384227	1	2.32193	2.32193	0	2.80735	comp100592_c0	.	.	.	.	.	.	.	.	.	.	.
comp100594_c0_seq1	-1.85992	-2.68004	0.54813	1	2.32193	2.58496	1.58496	2	comp100594_c0	.	.	.	.	.	.	.	.	.	.	.
comp100595_c0_seq1	-1.14823	-2.80141	0.771979	1	2	2	2	2	comp100595_c0	.	.	.	.	.	.	.	.	.	.	.
comp100596_c0_seq1	-2.97865	-2.54678	0.44233	1	2	2.58496	0	3.32193	comp100596_c0	.	.	.	.	.	.	.	.	.	.	.
comp100597_c0_seq1	1.3376	-2.72022	0.838103	1	0	2.58496	2.58496	2.32193	comp100597_c0	.	.	.	.	.	.	.	.	.	.	.
comp100598_c0_seq1	2.75761	-2.91718	1	1	-Inf	2	0	3.32193	comp100598_c0	.	.	.	.	.	.	.	.	.	.	.
comp100599_c0_seq1	-2.59034	-2.45629	0.3268	1	3.45943	2	2	1	comp100599_c0	.	.	.	.	.	.	.	.	.	.	.
comp10060_c0_seq1	1.3892	-0.186946	0.580766	1	2.32193	5.97728	4.90689	5.72792	comp10060_c0	.	.	.	.	.	.	.	.	.	.	.
comp100600_c0_seq1	5.55771	-2.78053	0.280911	1	-Inf	2.80735	3	1	comp100600_c0	.	.	.	.	.	.	.	.	.	.	.
comp100601_c0_seq1	5.15285	-2.57889	0.348374	1	-Inf	3.16993	2.58496	2.58496	comp100601_c0	.	.	.	.	.	.	.	.	.	.	.
comp100602_c0_seq1	4.8979	-2.9683	0.458631	1	-Inf	2	2.32193	2.32193	comp100602_c0	.	.	.	.	.	.	.	.	.	.	.
comp100603_c0_seq1	0	-2.91632	1	1	-Inf	3.16993	-Inf	2.58496	comp100603_c0	.	.	.	.	.	.	.	.	.	.	.
comp100604_c0_seq1	0.134834	-2.71091	1	1	1	2.58496	2.32193	2.32193	comp100604_c0	.	.	.	.	.	.	.	.	.	.	.
comp100605_c0_seq1	2.63499	-1.77315	0.390452	1	0	3.58496	3.90689	3.90689	comp100605_c0	.	.	.	.	.	.	.	.	.	.	.
comp100606_c0_seq1	-0.583407	-2.58495	0.895187	1	2	1	2.58496	3	comp100606_c0	.	.	.	.	.	.	.	.	.	.	.
comp100607_c0_seq1	3.64679	-2.9145	1	1	-Inf	2	1	3.16993	comp100607_c0	.	.	.	.	.	.	.	.	.	.	.
comp100608_c0_seq1	3.64679	-2.79563	1	1	-Inf	3	1	2.80735	comp100608_c0	.	.	.	.	.	.	.	.	.	.	.
comp100609_c0_seq1	-0.168452	-2.67697	1	1	0	3	1	3	comp100609_c0	.	.	.	.	.	.	.	.	.	.	.
comp10061_c0_seq1	-0.0299209	-1.00121	1	1	3.16993	4.70044	4.32193	4.45943	comp10061_c0	.	.	.	.	.	.	.	.	.	.	.
comp100610_c0_seq1	-0.74219	-2.87331	0.873574	1	1.58496	1.58496	2	2.32193	comp100610_c0	.	.	.	.	.	.	.	.	.	.	.
comp100612_c0_seq1	0.38978	-2.51151	1	1	1	2.32193	2.58496	3.16993	comp100612_c0	.	.	.	.	.	.	.	.	.	.	.
comp100613_c0_seq1	3.64679	-2.74044	1	1	-Inf	3.16993	1	2.80735	comp100613_c0	.	.	.	.	.	.	.	.	.	.	.
comp100614_c0_seq1	0.794644	-2.55249	0.87251	1	1	2.58496	3	2.32193	comp100614_c0	.	.	.	.	.	.	.	.	.	.	.
comp100615_c0_seq1	-0.177362	-2.64423	1	1	1.58496	2.58496	2.58496	2	comp100615_c0	.	.	.	.	.	.	.	.	.	.	.
comp100616_c0_seq1	0.772777	-2.31055	1	1	0	3.70044	2	3.16993	comp100616_c0	.	.	.	.	.	.	.	.	.	.	.
comp100617_c0_seq1	0.678555	-2.02621	0.909998	1	1.58496	3	3.45943	3.58496	comp100617_c0	.	.	.	.	.	.	.	.	.	.	.
comp100618_c0_seq1	4.8979	-2.58009	0.455236	1	-Inf	3.45943	2.32193	2.32193	comp100618_c0	.	.	.	.	.	.	.	.	.	.	.
comp100619_c0_seq1	-5.33021	-2.5644	0.348245	1	1.58496	0	-Inf	4.08746	comp100619_c0	sp|P49893|WN11B_XENLA^P49893^Q:254-3,H:183-266^83.3333%ID^E:-36.44^RecName: Full=Protein Wnt-11b;^Eukaryota; Metazoa; Chordata; Craniata; Vertebrata; Euteleostomi; Amphibia; Batrachia; Anura; Pipoidea; Pipidae; Xenopodinae; Xenopus; Xenopus	.	.	.	.	.	.	.	.	GO:0005737^cellular_component^cytoplasm`GO:0005615^cellular_component^extracellular space`GO:0005886^cellular_component^plasma membrane`GO:0043234^cellular_component^protein complex`GO:0005578^cellular_component^proteinaceous extracellular matrix`GO:0042803^molecular_function^protein homodimerization activity`GO:0030295^molecular_function^protein kinase activator activity`GO:0005099^molecular_fun…	.
comp10062_c0_seq1	0.882531	0.633881	0.701603	1	4.39232	6.42626	6.45943	6.06609	comp10062_c0	.	.	.	.	.	.	.	.	.	.	.
comp100620_c0_seq1	-6.31217	-2.62667	0.147799	0.99708	2.58496	1	-Inf	3.45943	comp100620_c0	sp|Q08879|FBLN1_MOUSE^Q08879^Q:32-223,H:182-244^53.125%ID^E:-13.24^RecName: Full=Fibulin-1;^Eukaryota; Metazoa; Chordata; Craniata; Vertebrata; Euteleostomi; Mammalia; Eutheria; Euarchontoglires; Glires; Rodentia; Sciurognathi; Muroidea; Muridae; Murinae; Mus; Mus	.	.	.	.	.	.	.	NOG12793^Calcium ion binding protein	GO:0005604^cellular_component^basement membrane`GO:0005615^cellular_component^extracellular space`GO:0005509^molecular_function^calcium ion binding`GO:0016504^molecular_function^peptidase activator activity`GO:0007566^biological_process^embryo implantation`GO:0030198^biological_process^extracellular matrix organization	.
comp100621_c0_seq1	6.93094	-2.54695	0.0876098	0.900541	-Inf	-Inf	4.39232	-Inf	comp100621_c0	.	.	.	.	.	.	.	.	.	.	.
comp100622_c0_seq1	6.00877	-2.43332	0.19391	1	-Inf	2.32193	3.45943	3	comp100622_c0	.	.	.	.	.	.	.	.	.	.	.
comp100623_c0_seq1	-5.73626	-2.81509	0.232931	1	2	-Inf	-Inf	3.58496	comp100623_c0	.	.	.	.	.	.	.	.	.	.	.
comp100624_c0_seq1	0	-2.69384	1	1	-Inf	3	-Inf	3.45943	comp100624_c0	sp|P10243|MYBA_HUMAN^P10243^Q:45-242,H:428-507^52.5%ID^E:-12.66^RecName: Full=Myb-related protein A;^Eukaryota; Metazoa; Chordata; Craniata; Vertebrata; Euteleostomi; Mammalia; Eutheria; Euarchontoglires; Primates; Haplorrhini; Catarrhini; Hominidae; Homo	.	.	.	.	.	.	.	COG5147^Myb superfamily proteins, including transcription factors and mRNA splicing factors	GO:0005634^cellular_component^nucleus`GO:0003682^molecular_function^chromatin binding`GO:0003677^molecular_function^DNA binding`GO:0045893^biological_process^positive regulation of transcription, DNA-dependent`GO:0006351^biological_process^transcription, DNA-dependent	.
comp100625_c0_seq1	-1.46474	-2.48342	0.686972	1	2.32193	1	2	3.45943	comp100625_c0	.	.	.	.	.	.	.	.	.	.	.
comp100626_c0_seq1	3.64679	-2.74112	1	1	-Inf	3	1	3	comp100626_c0	.	.	.	.	.	.	.	.	.	.	.
comp100627_c0_seq1	4.58802	-2.79314	0.457025	1	-Inf	2	2	3.16993	comp100627_c0	.	.	.	.	.	.	.	.	.	.	.
comp100628_c0_seq1	-1.11628	-2.61351	0.77594	1	1	3.32193	1	2.58496	comp100628_c0	.	.	.	.	.	.	.	.	.	.	.
comp100629_c0_seq1	1.90899	-2.56167	0.621483	1	0	2.58496	3.16993	2.32193	comp100629_c0	.	.	.	.	.	.	.	.	.	.	.
comp10063_c0_seq1	-2.19665	0.518587	0.328481	1	6.18982	5.58496	5.16993	5.24793	comp10063_c0	sp|Q9WUW9|S1C2A_RAT^Q9WUW9^Q:11-448,H:151-296^56.8493%ID^E:-49.69^RecName: Full=Sulfotransferase 1C2A;^Eukaryota; Metazoa; Chordata; Craniata; Vertebrata; Euteleostomi; Mammalia; Eutheria; Euarchontoglires; Glires; Rodentia; Sciurognathi; Muroidea; Muridae; Murinae; Rattus	.	m.1770	2-451[+]	sp|Q9WUW8|ST1C2_RAT^Q9WUW8^Q:4-149,H:151-296^55.4795%ID^E:-50.03^RecName: Full=Sulfotransferase 1C2;^Eukaryota; Metazoa; Chordata; Craniata; Vertebrata; Euteleostomi; Mammalia; Eutheria; Euarchontoglires; Glires; Rodentia; Sciurognathi; Muroidea; Muridae; Murinae; Rattus	PF00685.22^Sulfotransfer_1^Sulfotransferase domain^4-141^E:1.3e-39	.	.	.	GO:0005764^cellular_component^lysosome`GO:0008146^molecular_function^sulfotransferase activity
comp100630_c0_seq1	-0.175047	-2.60906	1	1	1	3.16993	2	2.32193	comp100630_c0	.	.	.	.	.	.	.	.	.	.	.
comp100631_c0_seq1	3.64679	-2.85381	1	1	-Inf	2.58496	1	3	comp100631_c0	.	.	.	.	.	.	.	.	.	.	.
comp100632_c0_seq1	4.19284	-2.36466	0.635798	1	-Inf	3.58496	1.58496	3.45943	comp100632_c0	.	.	.	.	.	.	.	.	.	.	.
comp100633_c0_seq1	0.29912	-1.84666	1	1	2.32193	2.80735	3.80735	3.70044	comp100633_c0	.	.	.	.	.	.	.	.	.	.	.
comp100634_c0_seq1	2.75761	-2.85507	1	1	-Inf	3	0	2.80735	comp100634_c0	.	.	.	.	.	.	.	.	.	.	.
comp100635_c0_seq1	-0.570227	-2.94932	1	1	1	2	1.58496	2.32193	comp100635_c0	.	.	.	.	.	.	.	.	.	.	.
comp100636_c0_seq1	4.58802	-2.90841	0.458072	1	-Inf	2.32193	2	2.58496	comp100636_c0	.	.	.	.	.	.	.	.	.	.	.
comp100637_c0_seq1	4.58802	-2.84779	0.457516	1	-Inf	2.80735	2	2.32193	comp100637_c0	.	.	.	.	.	.	.	.	.	.	.
comp100638_c0_seq1	5.36944	-2.52955	0.278436	1	-Inf	3.16993	2.80735	2.58496	comp100638_c0	.	.	.	.	.	.	.	.	.	.	.
comp100639_c0_seq1	3.64679	-2.58894	1	1	-Inf	3.16993	1	3.32193	comp100639_c0	.	.	.	.	.	.	.	.	.	.	.
comp10064_c0_seq1	-5.85911	1.30624	0.020687	0.600157	7.70736	3.45943	3	3.45943	comp10064_c0	.	.	.	.	.	.	.	.	.	.	.
comp100640_c0_seq1	2.75761	-2.63879	1	1	-Inf	3.45943	0	3	comp100640_c0	.	.	.	.	.	.	.	.	.	.	.
comp100641_c0_seq1	6.00877	-1.96257	0.191222	1	-Inf	3.45943	3.45943	3.90689	comp100641_c0	sp|Q6A070|F179B_MOUSE^Q6A070^Q:2-400,H:533-660^60.4478%ID^E:-32.26^RecName: Full=Protein FAM179B;^Eukaryota; Metazoa; Chordata; Craniata; Vertebrata; Euteleostomi; Mammalia; Eutheria; Euarchontoglires; Glires; Rodentia; Sciurognathi; Muroidea; Muridae; Murinae; Mus; Mus	.	m.80764	2-403[+]	sp|Q6A070|F179B_MOUSE^Q6A070^Q:1-133,H:533-660^61.194%ID^E:-33.66^RecName: Full=Protein FAM179B;^Eukaryota; Metazoa; Chordata; Craniata; Vertebrata; Euteleostomi; Mammalia; Eutheria; Euarchontoglires; Glires; Rodentia; Sciurognathi; Muroidea; Muridae; Murinae; Mus; Mus	.	.	.	.	.
comp100642_c0_seq1	2.75761	-2.74235	1	1	-Inf	3.32193	0	2.80735	comp100642_c0	.	.	.	.	.	.	.	.	.	.	.
comp100643_c0_seq1	4.58802	-2.84919	0.457528	1	-Inf	2.32193	2	2.80735	comp100643_c0	.	.	.	.	.	.	.	.	.	.	.
comp100644_c0_seq1	0.394019	-2.361	1	1	1.58496	2.58496	3.16993	2.80735	comp100644_c0	.	.	.	.	.	.	.	.	.	.	.
comp100645_c0_seq1	2.75761	-3.25983	1	1	-Inf	2	0	2.32193	comp100645_c0	.	.	.	.	.	.	.	.	.	.	.
comp100646_c0_seq1	4.58802	-2.63451	0.455672	1	-Inf	2.58496	2	3.32193	comp100646_c0	.	.	.	.	.	.	.	.	.	.	.
comp100647_c0_seq1	-1.40907	-1.68437	0.526036	1	3.70044	3.16993	3.45943	3.16993	comp100647_c0	.	.	.	.	.	.	.	.	.	.	.
comp100648_c0_seq1	0	-2.98048	1	1	-Inf	2.58496	-Inf	3	comp100648_c0	.	.	.	.	.	.	.	.	.	.	.
comp100649_c0_seq1	5.36944	-2.78525	0.280961	1	-Inf	2	2.80735	2.58496	comp100649_c0	.	.	.	.	.	.	.	.	.	.	.
comp10065_c0_seq1	0.916976	-1.10962	0.662713	1	3.32193	2	5.42626	3.45943	comp10065_c0	.	.	.	.	.	.	.	.	.	.	.
comp100650_c0_seq1	-0.74219	-2.29366	1	1	1.58496	2	2	4	comp100650_c0	.	.	.	.	.	.	.	.	.	.	.
comp100651_c0_seq1	5.36944	-2.8405	0.281554	1	-Inf	2.58496	2.80735	1.58496	comp100651_c0	.	.	.	.	.	.	.	.	.	.	.
comp100652_c0_seq1	-1.16253	-2.59605	0.711271	1	2.80735	1	2.80735	1.58496	comp100652_c0	sp|P58873|RHBL3_MOUSE^P58873^Q:2-217,H:172-243^69.4444%ID^E:-24.26^RecName: Full=Rhomboid-related protein 3;^Eukaryota; Metazoa; Chordata; Craniata; Vertebrata; Euteleostomi; Mammalia; Eutheria; Euarchontoglires; Glires; Rodentia; Sciurognathi; Muroidea; Muridae; Murinae; Mus; Mus	.	.	.	.	.	.	.	.	GO:0016021^cellular_component^integral to membrane`GO:0005509^molecular_function^calcium ion binding`GO:0004252^molecular_function^serine-type endopeptidase activity`GO:0006508^biological_process^proteolysis	.
comp100653_c0_seq1	5.55771	-2.89904	0.282196	1	-Inf	1.58496	3	2	comp100653_c0	.	.	.	.	.	.	.	.	.	.	.
comp100654_c0_seq1	-1.54341	-2.09677	0.618492	1	2	3.70044	1.58496	3.58496	comp100654_c0	.	.	.	.	.	.	.	.	.	.	.
comp100655_c0_seq1	4.58802	-2.53832	0.454914	1	-Inf	2.80735	2	3.45943	comp100655_c0	.	.	.	.	.	.	.	.	.	.	.
comp100656_c0_seq1	-1.46474	-2.57547	0.687632	1	2.32193	2.58496	2	2.32193	comp100656_c0	.	.	.	.	.	.	.	.	.	.	.
comp100657_c0_seq1	4.19284	-2.90968	0.638722	1	-Inf	2.80735	1.58496	2.32193	comp100657_c0	.	.	.	.	.	.	.	.	.	.	.
comp100658_c0_seq1	5.72423	-2.47937	0.229632	1	-Inf	3.16993	3.16993	2.32193	comp100658_c0	.	.	.	.	.	.	.	.	.	.	.
comp100659_c0_seq1	2.75761	-2.85857	1	1	-Inf	1.58496	0	3.58496	comp100659_c0	sp|Q61329|ZFHX3_MOUSE^Q61329^Q:1-123,H:737-772^78.0488%ID^E:-10.23^RecName: Full=Zinc finger homeobox protein 3;^Eukaryota; Metazoa; Chordata; Craniata; Vertebrata; Euteleostomi; Mammalia; Eutheria; Euarchontoglires; Glires; Rodentia; Sciurognathi; Muroidea; Muridae; Murinae; Mus; Mus	.	.	.	.	.	.	.	.	GO:0005634^cellular_component^nucleus`GO:0046872^molecular_function^metal ion binding`GO:0043565^molecular_function^sequence-specific DNA binding`GO:0003700^molecular_function^sequence-specific DNA binding transcription factor activity`GO:0008270^molecular_function^zinc ion binding`GO:0007517^biological_process^muscle organ development`GO:0006351^biological_process^transcription, DNA-dependent	.
comp10066_c0_seq1	0.606368	-1.80666	0.871173	1	1	3.45943	2.80735	4.45943	comp10066_c0	.	.	.	.	.	.	.	.	.	.	.
comp100660_c0_seq1	4.58802	-2.79176	0.457013	1	-Inf	2.58496	2	2.80735	comp100660_c0	.	.	.	.	.	.	.	.	.	.	.
comp100661_c0_seq1	4.58802	-2.58326	0.455261	1	-Inf	3.32193	2	2.80735	comp100661_c0	.	.	.	.	.	.	.	.	.	.	.
comp100662_c0_seq1	0	-3.04326	1	1	-Inf	3.16993	-Inf	2	comp100662_c0	sp|Q61510|TRI25_MOUSE^Q61510^Q:197-6,H:6-69^41.5385%ID^E:-9.19^RecName: Full=E3 ubiquitin/ISG15 ligase TRIM25;^Eukaryota; Metazoa; Chordata; Craniata; Vertebrata; Euteleostomi; Mammalia; Eutheria; Euarchontoglires; Glires; Rodentia; Sciurognathi; Muroidea; Muridae; Murinae; Mus; Mus	.	.	.	.	.	.	.	.	GO:0030054^cellular_component^cell junction`GO:0005737^cellular_component^cytoplasm`GO:0005634^cellular_component^nucleus`GO:0046872^molecular_function^metal ion binding`GO:0004842^molecular_function^ubiquitin-protein ligase activity`GO:0008270^molecular_function^zinc ion binding`GO:0051607^biological_process^defense response to virus`GO:0045087^biological_process^innate immune response	.
comp100663_c0_seq1	2.75761	-2.59014	1	1	-Inf	3.45943	0	3.16993	comp100663_c0	.	.	.	.	.	.	.	.	.	.	.
comp100664_c0_seq1	0.772777	-2.95956	1	1	0	1.58496	2	2.58496	comp100664_c0	.	.	.	.	.	.	.	.	.	.	.
comp100665_c0_seq1	0.0796685	-2.03483	1	1	2.32193	3	3.58496	3	comp100665_c0	.	.	.	.	.	.	.	.	.	.	.
comp100666_c0_seq1	-0.570227	-2.82636	1	1	1	2.80735	1.58496	2	comp100666_c0	.	.	.	.	.	.	.	.	.	.	.
comp100667_c0_seq1	5.36944	-3.02906	0.283662	1	-Inf	1	2.80735	2	comp100667_c0	.	.	.	.	.	.	.	.	.	.	.
comp100668_c0_seq1	5.15285	-2.10257	0.34505	1	-Inf	3	2.58496	4.24793	comp100668_c0	.	.	.	.	.	.	.	.	.	.	.
comp100669_c0_seq1	4.8979	-3.10266	0.459911	1	-Inf	1	2.32193	2.32193	comp100669_c0	.	.	.	.	.	.	.	.	.	.	.
comp100670_c0_seq1	3.64679	-2.85311	1	1	-Inf	2.80735	1	2.80735	comp100670_c0	.	.	.	.	.	.	.	.	.	.	.
comp100671_c0_seq1	-0.570227	-2.82706	1	1	1	2.58496	1.58496	2.32193	comp100671_c0	.	.	.	.	.	.	.	.	.	.	.
comp100672_c0_seq1	1.3376	-2.23137	0.836489	1	0	3.32193	2.58496	3.58496	comp100672_c0	.	.	.	.	.	.	.	.	.	.	.
comp100673_c0_seq1	6.13243	-2.71919	0.169674	1	-Inf	1	3.58496	2	comp100673_c0	.	.	.	.	.	.	.	.	.	.	.
comp100674_c0_seq1	3.64679	-2.74044	1	1	-Inf	3.16993	1	2.80735	comp100674_c0	.	.	.	.	.	.	.	.	.	.	.
comp100675_c0_seq1	0	-2.74563	1	1	-Inf	3.16993	-Inf	3.16993	comp100675_c0	.	.	.	.	.	.	.	.	.	.	.
comp100676_c0_seq1	4.19284	-2.85185	0.638368	1	-Inf	2.32193	1.58496	3	comp100676_c0	.	.	.	.	.	.	.	.	.	.	.
comp100677_c0_seq1	-0.432309	-2.36884	0.872	1	1.58496	3.16993	2.32193	3	comp100677_c0	.	.	.	.	.	.	.	.	.	.	.
comp100678_c0_seq1	1.74247	-1.75784	0.712788	1	0	4.16993	3	4.08746	comp100678_c0	.	.	.	.	.	.	.	.	.	.	.
comp100679_c0_seq1	2.75761	-2.97704	1	1	-Inf	2.80735	0	2.58496	comp100679_c0	.	.	.	.	.	.	.	.	.	.	.
comp10068_c0_seq1	1.64666	-0.111997	0.466389	1	2.58496	5.85798	5.42626	5.67243	comp10068_c0	.	.	.	.	.	.	.	.	.	.	.
comp100680_c0_seq1	0	-3.11292	1	1	-Inf	2.80735	-Inf	2.32193	comp100680_c0	.	.	.	.	.	.	.	.	.	.	.
comp100681_c0_seq1	5.72423	-2.72633	0.231993	1	-Inf	1.58496	3.16993	2.58496	comp100681_c0	.	.	.	.	.	.	.	.	.	.	.
comp100682_c0_seq1	-0.849158	-2.03945	0.765025	1	3	3	3.32193	2.58496	comp100682_c0	.	.	.	.	.	.	.	.	.	.	.
comp100683_c0_seq1	4.58802	-2.68425	0.456083	1	-Inf	2.80735	2	3	comp100683_c0	.	.	.	.	.	.	.	.	.	.	.
comp100684_c0_seq1	4.58802	-2.73593	0.456524	1	-Inf	3	2	2.58496	comp100684_c0	sp|O94759|TRPM2_HUMAN^O94759^Q:225-1,H:802-876^54.6667%ID^E:-20.66^RecName: Full=Transient receptor potential cation channel subfamily M member 2;^Eukaryota; Metazoa; Chordata; Craniata; Vertebrata; Euteleostomi; Mammalia; Eutheria; Euarchontoglires; Primates; Haplorrhini; Catarrhini; Hominidae; Homo	.	.	.	.	.	.	.	.	GO:0005887^cellular_component^integral to plasma membrane`GO:0047631^molecular_function^ADP-ribose diphosphatase activity`GO:0005262^molecular_function^calcium channel activity`GO:0005384^molecular_function^manganese ion transmembrane transporter activity`GO:0005272^molecular_function^sodium channel activity`GO:0033194^biological_process^response to hydroperoxide`GO:0035725^biological_process^sod…	.
comp100685_c0_seq1	5.55771	-3.16654	0.285249	1	-Inf	0	3	1	comp100685_c0	.	.	.	.	.	.	.	.	.	.	.
comp100686_c0_seq1	0.377597	-2.57285	1	1	0	3.58496	1.58496	2.32193	comp100686_c0	.	.	.	.	.	.	.	.	.	.	.
comp100687_c0_seq1	4.58802	-2.44527	0.454236	1	-Inf	3.70044	2	2.80735	comp100687_c0	.	.	.	.	.	.	.	.	.	.	.
comp100688_c0_seq1	4.58802	-2.84709	0.457509	1	-Inf	3	2	2	comp100688_c0	.	.	.	.	.	.	.	.	.	.	.
comp100689_c0_seq1	5.8735	-2.83389	0.197739	1	-Inf	2	3.32193	1	comp100689_c0	.	.	.	.	.	.	.	.	.	.	.
comp10069_c0_seq1	5.38639	2.04127	0.0412318	0.729579	0	8.28077	6.67243	8.63662	comp10069_c0	.	.	.	.	.	.	.	.	.	.	.
comp10069_c0_seq2	6.24632	-2.12017	0.144239	0.996542	-Inf	3.16993	3.70044	3.32193	comp10069_c0	.	.	.	.	.	.	.	.	.	.	.
comp100690_c0_seq1	-2.5726	-2.51045	0.625818	1	1.58496	3	0	3.32193	comp100690_c0	.	.	.	.	.	.	.	.	.	.	.
comp100691_c0_seq1	0.377597	-2.83844	1	1	0	2.80735	1.58496	2.32193	comp100691_c0	.	.	.	.	.	.	.	.	.	.	.
comp100692_c0_seq1	2.75761	-2.59606	1	1	-Inf	1	0	4.16993	comp100692_c0	.	.	.	.	.	.	.	.	.	.	.
comp100693_c0_seq1	3.64679	-2.91308	1	1	-Inf	2.58496	1	2.80735	comp100693_c0	.	.	.	.	.	.	.	.	.	.	.
comp100694_c0_seq1	3.64679	-2.91166	1	1	-Inf	3	1	2.32193	comp100694_c0	.	.	.	.	.	.	.	.	.	.	.
comp100695_c0_seq1	5.72423	-2.72496	0.231978	1	-Inf	2.32193	3.16993	2	comp100695_c0	.	.	.	.	.	.	.	.	.	.	.
comp100696_c0_seq1	0	-2.85702	1	1	-Inf	3.16993	-Inf	2.80735	comp100696_c0	.	.	.	.	.	.	.	.	.	.	.
comp100697_c0_seq1	0.772777	-2.35417	1	1	0	2.80735	2	3.80735	comp100697_c0	.	.	.	.	.	.	.	.	.	.	.
comp100698_c0_seq1	-2.11933	-2.84037	0.440564	1	2.58496	0	1.58496	2.32193	comp100698_c0	.	.	.	.	.	.	.	.	.	.	.
comp100699_c0_seq1	4.58802	-2.73456	0.456512	1	-Inf	3.32193	2	2	comp100699_c0	.	.	.	.	.	.	.	.	.	.	.
comp1007_c0_seq1	3.64679	-2.91166	1	1	-Inf	3	1	2.32193	comp1007_c0	.	.	.	.	.	.	.	.	.	.	.
comp100701_c0_seq1	5.55771	-3.09426	0.284411	1	-Inf	1	3	1	comp100701_c0	.	.	.	.	.	.	.	.	.	.	.
comp100702_c0_seq1	4.19284	-2.40837	0.635989	1	-Inf	3	1.58496	3.80735	comp100702_c0	.	.	.	.	.	.	.	.	.	.	.
comp100703_c0_seq1	-2.69822	-2.80111	0.308197	1	3.16993	1.58496	1.58496	-Inf	comp100703_c0	.	.	.	.	.	.	.	.	.	.	.
comp100704_c0_seq1	-1.35322	-2.39416	0.614518	1	3	2	2.80735	2	comp100704_c0	.	.	.	.	.	.	.	.	.	.	.
comp100705_c0_seq1	4.58802	-2.44782	0.454253	1	-Inf	3.16993	2	3.45943	comp100705_c0	.	.	.	.	.	.	.	.	.	.	.
comp100706_c0_seq1	0.606368	-2.76055	0.873181	1	1	2.32193	2.80735	1.58496	comp100706_c0	.	.	.	.	.	.	.	.	.	.	.
comp100707_c0_seq1	0.394019	-2.63846	1	1	1.58496	1.58496	3.16993	2	comp100707_c0	.	.	.	.	.	.	.	.	.	.	.
comp100708_c0_seq1	5.15285	-2.67911	0.349306	1	-Inf	2.80735	2.58496	2.58496	comp100708_c0	.	.	.	.	.	.	.	.	.	.	.
comp100709_c0_seq1	4.58802	-2.58524	0.455277	1	-Inf	2.80735	2	3.32193	comp100709_c0	.	.	.	.	.	.	.	.	.	.	.
comp10071_c0_seq1	2.89528	-1.69187	0.325405	1	0	3	4.16993	4.24793	comp10071_c0	.	.	.	.	.	.	.	.	.	.	.
comp100710_c0_seq1	5.15285	-2.73141	0.349816	1	-Inf	2.80735	2.58496	2.32193	comp100710_c0	.	.	.	.	.	.	.	.	.	.	.
comp100711_c0_seq1	-0.366819	-2.48561	1	1	2	2.32193	2.80735	2.58496	comp100711_c0	.	.	.	.	.	.	.	.	.	.	.
comp100712_c0_seq1	5.55771	-2.72688	0.280351	1	-Inf	2.58496	3	2	comp100712_c0	.	.	.	.	.	.	.	.	.	.	.
comp100713_c0_seq1	-2.30304	-2.52849	0.402116	1	3.16993	2	2	1.58496	comp100713_c0	sp|A1L0Z0|MED1_XENTR^A1L0Z0^Q:156-218,H:243-263^57.1429%ID^E:-6.97957^RecName: Full=Mediator of RNA polymerase II transcription subunit 1;^Eukaryota; Metazoa; Chordata; Craniata; Vertebrata; Euteleostomi; Amphibia; Batrachia; Anura; Pipoidea; Pipidae; Xenopodinae; Xenopus; Silurana	.	.	.	.	.	.	.	NOG12793^Calcium ion binding protein	GO:0016592^cellular_component^mediator complex`GO:0001104^molecular_function^RNA polymerase II transcription cofactor activity	.
comp100714_c0_seq1	2.75761	-3.04051	1	1	-Inf	3.16993	0	1.58496	comp100714_c0	.	.	.	.	.	.	.	.	.	.	.
comp100715_c0_seq1	2.75761	-2.91718	1	1	-Inf	2	0	3.32193	comp100715_c0	.	.	.	.	.	.	.	.	.	.	.
comp100716_c0_seq1	4.19284	-2.74058	0.637709	1	-Inf	2.32193	1.58496	3.32193	comp100716_c0	.	.	.	.	.	.	.	.	.	.	.
comp100717_c0_seq1	4.8979	-2.73538	0.456519	1	-Inf	2.32193	2.32193	3	comp100717_c0	.	.	.	.	.	.	.	.	.	.	.
comp100718_c0_seq1	-0.74219	-2.55158	1	1	1.58496	2.32193	2	3.16993	comp100718_c0	.	.	.	.	.	.	.	.	.	.	.
comp100719_c0_seq1	4.58802	-2.49168	0.454567	1	-Inf	3.16993	2	3.32193	comp100719_c0	.	.	.	.	.	.	.	.	.	.	.
comp10072_c0_seq1	1.68717	-1.84437	0.507559	1	1	3.70044	3.90689	3.32193	comp10072_c0	.	.	.	.	.	.	.	.	.	.	.
comp100720_c0_seq1	5.15285	-2.06665	0.344894	1	-Inf	3.70044	2.58496	3.90689	comp100720_c0	.	.	.	.	.	.	.	.	.	.	.
comp100721_c0_seq1	-1.05764	-2.78774	1	1	0	2.58496	0	3.16993	comp100721_c0	.	.	.	.	.	.	.	.	.	.	.
comp100722_c0_seq1	4.19284	-2.5395	0.636615	1	-Inf	3.16993	1.58496	3.32193	comp100722_c0	.	.	.	.	.	.	.	.	.	.	.
comp100723_c0_seq1	4.19284	-2.63638	0.637125	1	-Inf	2.80735	1.58496	3.32193	comp100723_c0	.	.	.	.	.	.	.	.	.	.	.
comp100724_c0_seq1	0.606368	-2.50835	0.87238	1	1	2.58496	2.80735	2.80735	comp100724_c0	.	.	.	.	.	.	.	.	.	.	.
comp100725_c0_seq1	0.510068	-2.22065	0.85368	1	2	2.80735	3.70044	2	comp100725_c0	.	.	.	.	.	.	.	.	.	.	.
comp100726_c0_seq1	6.7878	-2.60025	0.0961358	0.918194	-Inf	-Inf	4.24793	0	comp100726_c0	sp|P13213|SPRC_BOVIN^P13213^Q:260-3,H:37-122^57.7778%ID^E:-24.37^RecName: Full=SPARC;^Eukaryota; Metazoa; Chordata; Craniata; Vertebrata; Euteleostomi; Mammalia; Eutheria; Laurasiatheria; Cetartiodactyla; Ruminantia; Pecora; Bovidae; Bovinae; Bos	.	.	.	.	.	.	.	NOG147672^Appears to regulate cell growth through interactions with the extracellular matrix and cytokines. Binds calcium and copper, several types of collagen, albumin, thrombospondin, PDGF and cell membranes. There are two calcium binding sites; an acidic domain that binds 5 to 8 Ca with a low affinity and an EF-hand loop that binds a Ca ion with a high affinity protein	GO:0005604^cellular_component^basement membrane`GO:0005615^cellular_component^extracellular space`GO:0005509^molecular_function^calcium ion binding`GO:0050840^molecular_function^extracellular matrix binding`GO:0071363^biological_process^cellular response to growth factor stimulus`GO:0042127^biological_process^regulation of cell proliferation`GO:0007165^biological_process^signal transduction	.
comp100727_c0_seq1	4.19284	-2.91181	0.638735	1	-Inf	2	1.58496	3	comp100727_c0	sp|Q8I7P9|POL5_DROME^Q8I7P9^Q:1-201,H:217-287^46.4789%ID^E:-10.69^RecName: Full=Retrovirus-related Pol polyprotein from transposon opus;^Eukaryota; Metazoa; Ecdysozoa; Arthropoda; Hexapoda; Insecta; Pterygota; Neoptera; Endopterygota; Diptera; Brachycera; Muscomorpha; Ephydroidea; Drosophilidae; Drosophila; Sophophora	.	.	.	.	.	.	.	.	GO:0005634^cellular_component^nucleus`GO:0004519^molecular_function^endonuclease activity`GO:0008233^molecular_function^peptidase activity`GO:0003723^molecular_function^RNA binding`GO:0003964^molecular_function^RNA-directed DNA polymerase activity`GO:0015074^biological_process^DNA integration`GO:0090305^biological_process^nucleic acid phosphodiester bond hydrolysis`GO:0006508^biological_process^p…	.
comp100728_c0_seq1	4.58802	-2.79176	0.457013	1	-Inf	2.58496	2	2.80735	comp100728_c0	.	.	.	.	.	.	.	.	.	.	.
comp100729_c0_seq1	-7.71581	-2.66353	0.0457953	0.746708	4	-Inf	-Inf	-Inf	comp100729_c0	.	.	.	.	.	.	.	.	.	.	.
comp10073_c0_seq1	6.24632	-1.1506	0.146577	0.996542	-Inf	5.20945	3.70044	4.52356	comp10073_c0	.	.	.	.	.	.	.	.	.	.	.
comp100730_c0_seq1	5.8735	-2.526	0.194699	1	-Inf	1.58496	3.32193	3.16993	comp100730_c0	.	.	.	.	.	.	.	.	.	.	.
comp100731_c0_seq1	-3.07587	-2.70125	0.221672	1	3	2	1	1.58496	comp100731_c0	.	.	.	.	.	.	.	.	.	.	.
comp100732_c0_seq1	6.54232	-2.22166	0.114472	0.959906	-Inf	2.58496	4	2.80735	comp100732_c0	.	.	.	.	.	.	.	.	.	.	.
comp100733_c0_seq1	-7.41784	-2.70167	0.0613651	0.818566	3.70044	0	-Inf	1	comp100733_c0	sp|Q5U901|CBPA6_MOUSE^Q5U901^Q:103-207,H:33-67^45.7143%ID^E:-2.11^RecName: Full=Carboxypeptidase A6;^Eukaryota; Metazoa; Chordata; Craniata; Vertebrata; Euteleostomi; Mammalia; Eutheria; Euarchontoglires; Glires; Rodentia; Sciurognathi; Muroidea; Muridae; Murinae; Mus; Mus	.	.	.	.	.	.	.	COG2866^Predicted carboxypeptidase	GO:0005578^cellular_component^proteinaceous extracellular matrix`GO:0046872^molecular_function^metal ion binding`GO:0004181^molecular_function^metallocarboxypeptidase activity`GO:0008270^molecular_function^zinc ion binding`GO:0006508^biological_process^proteolysis	.
comp100734_c0_seq1	-2.30304	-2.6862	0.404114	1	3.16993	-Inf	2	2	comp100734_c0	.	.	.	.	.	.	.	.	.	.	.
comp100735_c0_seq1	-2.40597	-2.44344	0.38159	1	2.32193	1	1	3.80735	comp100735_c0	sp|O15072|ATS3_HUMAN^O15072^Q:293-30,H:980-1067^81.8182%ID^E:-38.28^RecName: Full=A disintegrin and metalloproteinase with thrombospondin motifs 3;^Eukaryota; Metazoa; Chordata; Craniata; Vertebrata; Euteleostomi; Mammalia; Eutheria; Euarchontoglires; Primates; Haplorrhini; Catarrhini; Hominidae; Homo	.	.	.	.	.	.	.	.	GO:0005578^cellular_component^proteinaceous extracellular matrix`GO:0008201^molecular_function^heparin binding`GO:0046872^molecular_function^metal ion binding`GO:0004222^molecular_function^metalloendopeptidase activity`GO:0008270^molecular_function^zinc ion binding`GO:0030574^biological_process^collagen catabolic process`GO:0030199^biological_process^collagen fibril organization`GO:0016485^biolog…	.
comp100737_c0_seq1	-0.838353	-2.5359	0.770429	1	2	2.80735	2.32193	2.32193	comp100737_c0	.	.	.	.	.	.	.	.	.	.	.
comp100738_c0_seq1	2.75761	-2.74235	1	1	-Inf	3.32193	0	2.80735	comp100738_c0	.	.	.	.	.	.	.	.	.	.	.
comp10074_c0_seq1	-0.687892	0.424543	0.752068	1	5.75489	4.32193	6.24793	5.39232	comp10074_c0	.	.	.	.	.	.	.	.	.	.	.
comp100740_c0_seq1	4.19284	-2.68547	0.637396	1	-Inf	3.16993	1.58496	2.80735	comp100740_c0	.	.	.	.	.	.	.	.	.	.	.
comp100741_c0_seq1	0.137246	-2.01759	1	1	2	3	3.32193	3.58496	comp100741_c0	.	.	.	.	.	.	.	.	.	.	.
comp100742_c0_seq1	4.8979	-2.58207	0.455252	1	-Inf	3	2.32193	3	comp100742_c0	.	.	.	.	.	.	.	.	.	.	.
comp100743_c0_seq1	4.19284	-2.73716	0.63769	1	-Inf	3.32193	1.58496	2.32193	comp100743_c0	.	.	.	.	.	.	.	.	.	.	.
comp100744_c0_seq1	5.55771	-2.89833	0.282188	1	-Inf	2	3	1.58496	comp100744_c0	.	.	.	.	.	.	.	.	.	.	.
comp100745_c0_seq1	-2.30304	-2.52918	0.402124	1	3.16993	1.58496	2	2	comp100745_c0	.	.	.	.	.	.	.	.	.	.	.
comp100746_c0_seq1	3.64679	-2.68872	1	1	-Inf	3	1	3.16993	comp100746_c0	.	.	.	.	.	.	.	.	.	.	.
comp100747_c0_seq1	4.19284	-2.40774	0.635986	1	-Inf	3.16993	1.58496	3.70044	comp100747_c0	.	.	.	.	.	.	.	.	.	.	.
comp100748_c0_seq1	0.0397123	-1.86552	1	1	2.58496	2.58496	3.80735	3.58496	comp100748_c0	.	.	.	.	.	.	.	.	.	.	.
comp100749_c0_seq1	0	-2.69856	1	1	-Inf	0	-Inf	4.16993	comp100749_c0	.	.	.	.	.	.	.	.	.	.	.
comp10075_c0_seq1	-2.37419	0.456916	0.28612	1	6.2854	4.75489	5.08746	5.35755	comp10075_c0	.	.	.	.	.	.	.	.	.	.	.
comp100750_c0_seq1	4.8979	-3.03239	0.459238	1	-Inf	2.32193	2.32193	1.58496	comp100750_c0	.	.	.	.	.	.	.	.	.	.	.
comp100751_c0_seq1	0.38978	-2.88083	1	1	1	1	2.58496	2.32193	comp100751_c0	sp|Q7ZTW4|SGK1_DANRE^Q7ZTW4^Q:71-166,H:96-127^75%ID^E:-7.56^RecName: Full=Serine/threonine-protein kinase Sgk1;^Eukaryota; Metazoa; Chordata; Craniata; Vertebrata; Euteleostomi; Actinopterygii; Neopterygii; Teleostei; Ostariophysi; Cypriniformes; Cyprinidae; Danio	.	.	.	.	.	.	.	COG0515^Serine/threonine protein kinase	GO:0005783^cellular_component^endoplasmic reticulum`GO:0005634^cellular_component^nucleus`GO:0005524^molecular_function^ATP binding`GO:0004674^molecular_function^protein serine/threonine kinase activity`GO:0006915^biological_process^apoptotic process`GO:0006950^biological_process^response to stress	.
comp100752_c0_seq1	7.53456	-2.0826	0.0514221	0.774935	-Inf	-Inf	5	-Inf	comp100752_c0	sp|P14087|ANXA1_CAVCU^P14087^Q:1-345,H:228-342^64.3478%ID^E:-37.6^RecName: Full=Annexin A1;^Eukaryota; Metazoa; Chordata; Craniata; Vertebrata; Euteleostomi; Mammalia; Eutheria; Euarchontoglires; Glires; Rodentia; Hystricognathi; Caviidae; Cavia	.	m.80765	1-348[+]	sp|P14087|ANXA1_CAVCU^P14087^Q:1-115,H:228-342^64.3478%ID^E:-37.6^RecName: Full=Annexin A1;^Eukaryota; Metazoa; Chordata; Craniata; Vertebrata; Euteleostomi; Mammalia; Eutheria; Euarchontoglires; Glires; Rodentia; Hystricognathi; Caviidae; Cavia	PF00191.15^Annexin^Annexin^1-40^E:3.2e-07`PF00191.15^Annexin^Annexin^50-115^E:1e-22	.	.	.	GO:0016323^cellular_component^basolateral plasma membrane`GO:0005929^cellular_component^cilium`GO:0005737^cellular_component^cytoplasm`GO:0005634^cellular_component^nucleus`GO:0005509^molecular_function^calcium ion binding`GO:0005544^molecular_function^calcium-dependent phospholipid binding`GO:0019834^molecular_function^phospholipase A2 inhibitor activity
comp100753_c0_seq1	2.75761	-2.91364	1	1	-Inf	3.16993	0	2.32193	comp100753_c0	.	.	.	.	.	.	.	.	.	.	.
comp100754_c0_seq1	-1.13737	-2.87532	0.838741	1	1.58496	2	1.58496	2.32193	comp100754_c0	.	.	.	.	.	.	.	.	.	.	.
comp100755_c0_seq1	6.00877	-2.1235	0.191858	1	-Inf	3.45943	3.45943	3.32193	comp100755_c0	.	.	.	.	.	.	.	.	.	.	.
comp100756_c0_seq1	-0.175047	-2.56197	1	1	1	2.80735	2	3	comp100756_c0	.	.	.	.	.	.	.	.	.	.	.
comp100757_c0_seq1	2.75761	-2.74303	1	1	-Inf	3.16993	0	3	comp100757_c0	.	.	.	.	.	.	.	.	.	.	.
comp100759_c0_seq1	-1.13737	-2.6005	0.837644	1	1.58496	3	1.58496	2.58496	comp100759_c0	.	.	.	.	.	.	.	.	.	.	.
comp10076_c0_seq1	1.58881	-0.659993	0.568884	1	1	5.55459	3.80735	5.45943	comp10076_c0	.	.	.	.	.	.	.	.	.	.	.
comp100760_c0_seq1	-0.570227	-2.51771	1	1	1	2.80735	1.58496	3.32193	comp100760_c0	.	.	.	.	.	.	.	.	.	.	.
comp100761_c0_seq1	4.19284	-2.91039	0.638727	1	-Inf	2.58496	1.58496	2.58496	comp100761_c0	.	.	.	.	.	.	.	.	.	.	.
comp100762_c0_seq1	-6.89107	-2.93634	0.0989628	0.929365	3.16993	0	-Inf	1.58496	comp100762_c0	.	.	.	.	.	.	.	.	.	.	.
comp100763_c0_seq1	4.58802	-2.6829	0.456072	1	-Inf	3.16993	2	2.58496	comp100763_c0	.	.	.	.	.	.	.	.	.	.	.
comp100764_c0_seq1	-1.11628	-2.56836	0.775739	1	1	2.32193	1	3.58496	comp100764_c0	.	.	.	.	.	.	.	.	.	.	.
comp100765_c0_seq1	5.55771	-2.72688	0.280351	1	-Inf	2.58496	3	2	comp100765_c0	.	.	.	.	.	.	.	.	.	.	.
comp100766_c0_seq1	4.19284	-2.79439	0.638024	1	-Inf	2.58496	1.58496	3	comp100766_c0	.	.	.	.	.	.	.	.	.	.	.
comp100767_c0_seq1	4.19284	-2.793	0.638016	1	-Inf	3	1.58496	2.58496	comp100767_c0	.	.	.	.	.	.	.	.	.	.	.
comp100769_c0_seq1	-7.41784	-2.44432	0.0598257	0.811162	3.70044	0	-Inf	2.80735	comp100769_c0	.	.	.	.	.	.	.	.	.	.	.
comp10077_c0_seq1	1.66731	-0.664409	0.517958	1	1.58496	5.61471	4.45943	4.9542	comp10077_c0	.	.	.	.	.	.	.	.	.	.	.
comp100770_c0_seq1	6.13243	-2.52232	0.167848	1	-Inf	0	3.58496	3.16993	comp100770_c0	.	.	.	.	.	.	.	.	.	.	.
comp100771_c0_seq1	0.377597	-2.67574	1	1	0	2.58496	1.58496	3.16993	comp100771_c0	.	.	.	.	.	.	.	.	.	.	.
comp100772_c0_seq1	4.58802	-2.73866	0.456548	1	-Inf	2	2	3.32193	comp100772_c0	.	.	.	.	.	.	.	.	.	.	.
comp100773_c0_seq1	4.8979	-2.78774	0.456977	1	-Inf	3	2.32193	2	comp100773_c0	.	.	.	.	.	.	.	.	.	.	.
comp100774_c0_seq1	5.15285	-2.53074	0.34795	1	-Inf	3.45943	2.58496	2.32193	comp100774_c0	sp|Q6PDS3|SARM1_MOUSE^Q6PDS3^Q:270-181,H:92-121^56.6667%ID^E:-17.5409^RecName: Full=Sterile alpha and TIR motif-containing protein 1;^Eukaryota; Metazoa; Chordata; Craniata; Vertebrata; Euteleostomi; Mammalia; Eutheria; Euarchontoglires; Glires; Rodentia; Sciurognathi; Muroidea; Muridae; Murinae; Mus; Mus	.	.	.	.	.	.	.	.	GO:0030425^cellular_component^dendrite`GO:0031315^cellular_component^extrinsic to mitochondrial outer membrane`GO:0005874^cellular_component^microtubule`GO:0045202^cellular_component^synapse`GO:0045087^biological_process^innate immune response`GO:0042981^biological_process^regulation of apoptotic process`GO:0048814^biological_process^regulation of dendrite morphogenesis`GO:1901214^biological_proc…	.
comp100775_c0_seq1	0.543291	-2.31711	0.910402	1	1.58496	2.80735	3.32193	2.58496	comp100775_c0	.	.	m.80766	3-329[-]	.	.	.	.	.	.
comp100776_c0_seq1	7.39334	-2.19507	0.0586914	0.806928	-Inf	-Inf	4.85798	-Inf	comp100776_c0	.	.	.	.	.	.	.	.	.	.	.
comp100777_c0_seq1	1.08266	-2.56979	1	1	0	3.16993	2.32193	2.58496	comp100777_c0	.	.	.	.	.	.	.	.	.	.	.
comp100778_c0_seq1	-0.432309	-2.75449	0.87316	1	1.58496	2	2.32193	2.32193	comp100778_c0	.	.	.	.	.	.	.	.	.	.	.
comp100779_c0_seq1	0.377597	-2.899	1	1	0	2.32193	1.58496	2.58496	comp100779_c0	.	.	.	.	.	.	.	.	.	.	.
comp10078_c0_seq1	8.53066	-0.0446392	0.0286915	0.657709	-Inf	5.90689	6	5.49185	comp10078_c0	.	.	.	.	.	.	.	.	.	.	.
comp100780_c0_seq1	6.93094	-2.10392	0.0851893	0.892223	-Inf	2.58496	4.39232	2.32193	comp100780_c0	.	.	.	.	.	.	.	.	.	.	.
comp100781_c0_seq1	-1.13737	-2.65204	0.837838	1	1.58496	2.58496	1.58496	2.80735	comp100781_c0	.	.	.	.	.	.	.	.	.	.	.
comp100782_c0_seq1	0.772777	-2.78191	1	1	0	1.58496	2	3.16993	comp100782_c0	sp|B0JZD0|CTL5_XENTR^B0JZD0^Q:205-2,H:1-67^75%ID^E:-23.44^RecName: Full=Choline transporter-like protein 5;^Eukaryota; Metazoa; Chordata; Craniata; Vertebrata; Euteleostomi; Amphibia; Batrachia; Anura; Pipoidea; Pipidae; Xenopodinae; Xenopus; Silurana	.	.	.	.	.	.	.	.	GO:0016021^cellular_component^integral to membrane	.
comp100783_c0_seq1	5.55771	-2.83924	0.28154	1	-Inf	2	3	2	comp100783_c0	sp|Q9Y5G7|PCDG6_HUMAN^Q9Y5G7^Q:200-6,H:468-532^56.9231%ID^E:-14.29^RecName: Full=Protocadherin gamma-A6;^Eukaryota; Metazoa; Chordata; Craniata; Vertebrata; Euteleostomi; Mammalia; Eutheria; Euarchontoglires; Primates; Haplorrhini; Catarrhini; Hominidae; Homo	.	.	.	.	.	.	.	.	GO:0016021^cellular_component^integral to membrane`GO:0005886^cellular_component^plasma membrane`GO:0005509^molecular_function^calcium ion binding`GO:0007156^biological_process^homophilic cell adhesion	.
comp100784_c0_seq1	1.3376	-2.77662	0.83833	1	0	1.58496	2.58496	2.80735	comp100784_c0	.	.	.	.	.	.	.	.	.	.	.
comp100785_c0_seq1	2.75761	-2.85577	1	1	-Inf	2.80735	0	3	comp100785_c0	.	.	.	.	.	.	.	.	.	.	.
comp100786_c0_seq1	-1.13737	-2.75841	0.838256	1	1.58496	2.58496	1.58496	2.32193	comp100786_c0	.	.	.	.	.	.	.	.	.	.	.
comp100787_c0_seq1	4.58802	-2.90841	0.458072	1	-Inf	2.32193	2	2.58496	comp100787_c0	.	.	.	.	.	.	.	.	.	.	.
comp100788_c0_seq1	0	-2.79949	1	1	-Inf	3.32193	-Inf	2.80735	comp100788_c0	.	.	.	.	.	.	.	.	.	.	.
comp100789_c0_seq1	5.36944	-2.67518	0.279825	1	-Inf	3.16993	2.80735	1.58496	comp100789_c0	.	.	.	.	.	.	.	.	.	.	.
comp10079_c0_seq1	7.18059	-0.975686	0.0705021	0.852493	-Inf	5.24793	4.64386	4.32193	comp10079_c0	.	.	.	.	.	.	.	.	.	.	.
comp100790_c0_seq1	2.75761	-2.54316	1	1	-Inf	3.45943	0	3.32193	comp100790_c0	.	.	.	.	.	.	.	.	.	.	.
comp100791_c0_seq1	5.15285	-2.48676	0.347577	1	-Inf	3.16993	2.58496	3	comp100791_c0	.	.	.	.	.	.	.	.	.	.	.
comp100792_c0_seq1	0.394019	-2.49494	1	1	1.58496	0	3.16993	3.16993	comp100792_c0	.	.	.	.	.	.	.	.	.	.	.
comp100793_c0_seq1	-4.76307	-2.8337	0.457388	1	1	3	-Inf	2.58496	comp100793_c0	.	.	.	.	.	.	.	.	.	.	.
comp100794_c0_seq1	-0.178543	-2.57842	1	1	2	2	3	2	comp100794_c0	.	.	.	.	.	.	.	.	.	.	.
comp100795_c0_seq1	5.15285	-2.57889	0.348374	1	-Inf	3.16993	2.58496	2.58496	comp100795_c0	.	.	.	.	.	.	.	.	.	.	.
comp100796_c0_seq1	5.8735	-2.77664	0.197134	1	-Inf	2.32193	3.32193	1	comp100796_c0	.	.	.	.	.	.	.	.	.	.	.
comp100797_c0_seq1	4.58802	-2.58458	0.455272	1	-Inf	3	2	3.16993	comp100797_c0	.	.	.	.	.	.	.	.	.	.	.
comp100798_c0_seq1	5.15285	-2.84457	0.350964	1	-Inf	2	2.58496	2.58496	comp100798_c0	.	.	.	.	.	.	.	.	.	.	.
comp100799_c0_seq1	-7.04185	-2.34754	0.0793916	0.876507	3.32193	-Inf	-Inf	3.80735	comp100799_c0	.	.	.	.	.	.	.	.	.	.	.
comp10080_c0_seq1	-0.807775	0.129015	0.714946	1	5.08746	5.61471	5.45943	5.32193	comp10080_c0	.	.	.	.	.	.	.	.	.	.	.
comp100800_c0_seq1	2.75761	-2.80171	1	1	-Inf	1.58496	0	3.70044	comp100800_c0	.	.	.	.	.	.	.	.	.	.	.
comp100801_c0_seq1	1.08266	-2.66923	1	1	0	3	2.32193	2.32193	comp100801_c0	.	.	.	.	.	.	.	.	.	.	.
comp100802_c0_seq1	5.15285	-2.6301	0.348843	1	-Inf	2.32193	2.58496	3.16993	comp100802_c0	.	.	.	.	.	.	.	.	.	.	.
comp100803_c0_seq1	3.64679	-2.74112	1	1	-Inf	3	1	3	comp100803_c0	.	.	.	.	.	.	.	.	.	.	.
comp100804_c0_seq1	4.58802	-2.32048	0.453423	1	-Inf	3.90689	2	3	comp100804_c0	.	.	.	.	.	.	.	.	.	.	.
comp100805_c0_seq1	0.134834	-2.82382	1	1	1	1.58496	2.32193	2.58496	comp100805_c0	.	.	.	.	.	.	.	.	.	.	.
comp100806_c0_seq1	-0.570227	-2.82706	1	1	1	2.58496	1.58496	2.32193	comp100806_c0	.	.	.	.	.	.	.	.	.	.	.
comp100807_c0_seq1	5.15285	-2.44232	0.347215	1	-Inf	3.32193	2.58496	3	comp100807_c0	.	.	.	.	.	.	.	.	.	.	.
comp100808_c0_seq1	6.00877	-2.71974	0.196548	1	-Inf	2.32193	3.45943	1	comp100808_c0	.	.	.	.	.	.	.	.	.	.	.
comp100809_c0_seq1	-0.175047	-2.61108	1	1	1	2.58496	2	3	comp100809_c0	sp|P22574|HXB4A_DANRE^P22574^Q:240-1,H:30-109^65%ID^E:-27.27^RecName: Full=Homeobox protein Hox-B4a;^Eukaryota; Metazoa; Chordata; Craniata; Vertebrata; Euteleostomi; Actinopterygii; Neopterygii; Teleostei; Ostariophysi; Cypriniformes; Cyprinidae; Danio	.	.	.	.	.	.	.	.	GO:0005634^cellular_component^nucleus`GO:0043565^molecular_function^sequence-specific DNA binding`GO:0003700^molecular_function^sequence-specific DNA binding transcription factor activity`GO:0007275^biological_process^multicellular organismal development`GO:0006351^biological_process^transcription, DNA-dependent	.
comp10081_c0_seq1	-0.514967	0.401713	0.810759	1	4.85798	6	5.52356	6.24793	comp10081_c0	.	.	.	.	.	.	.	.	.	.	.
comp100810_c0_seq1	0.394019	-2.68974	1	1	1.58496	2	3.16993	1	comp100810_c0	.	.	.	.	.	.	.	.	.	.	.
comp100811_c0_seq1	4.58802	-2.90841	0.458072	1	-Inf	2.32193	2	2.58496	comp100811_c0	.	.	.	.	.	.	.	.	.	.	.
comp100812_c0_seq1	5.55771	-2.89904	0.282196	1	-Inf	1.58496	3	2	comp100812_c0	.	.	.	.	.	.	.	.	.	.	.
comp100813_c0_seq1	-3.29515	-2.79656	0.38557	1	2.32193	2.32193	0	2.32193	comp100813_c0	.	.	.	.	.	.	.	.	.	.	.
comp100814_c0_seq1	1.74247	-2.61463	0.715968	1	0	1.58496	3	3	comp100814_c0	.	.	.	.	.	.	.	.	.	.	.
comp100815_c0_seq1	4.8979	-3.03386	0.459252	1	-Inf	1.58496	2.32193	2.32193	comp100815_c0	.	.	.	.	.	.	.	.	.	.	.
comp100816_c0_seq1	-0.303402	-2.49934	0.931393	1	2.58496	1.58496	3.45943	0	comp100816_c0	.	.	.	.	.	.	.	.	.	.	.
comp100817_c0_seq1	-0.74219	-2.81364	0.873364	1	1.58496	2	2	2.32193	comp100817_c0	.	.	.	.	.	.	.	.	.	.	.
comp100818_c0_seq1	4.19284	-2.91039	0.638727	1	-Inf	2.58496	1.58496	2.58496	comp100818_c0	.	.	.	.	.	.	.	.	.	.	.
comp10082_c0_seq1	4.38883	0.590656	0.130381	0.99152	0	7.06609	5.67243	6.50779	comp10082_c0	.	.	.	.	.	.	.	.	.	.	.
comp100820_c0_seq1	-1.68342	-2.94048	0.62925	1	1.58496	1.58496	1	2.58496	comp100820_c0	.	.	.	.	.	.	.	.	.	.	.
comp100821_c0_seq1	4.8979	-3.03313	0.459245	1	-Inf	2	2.32193	2	comp100821_c0	.	.	.	.	.	.	.	.	.	.	.
comp100822_c0_seq1	-4.28425	-2.92053	0.176048	1	3.32193	0	0	0	comp100822_c0	.	.	.	.	.	.	.	.	.	.	.
comp100823_c0_seq1	4.8979	-2.48922	0.454549	1	-Inf	3.16993	2.32193	3.16993	comp100823_c0	.	.	.	.	.	.	.	.	.	.	.
comp100824_c0_seq1	4.58802	-2.73593	0.456524	1	-Inf	3	2	2.58496	comp100824_c0	.	.	.	.	.	.	.	.	.	.	.
comp100825_c0_seq1	-2.40597	-2.73607	0.384826	1	2.32193	2.80735	1	1.58496	comp100825_c0	sp|Q5PQ23|ODFP2_XENLA^Q5PQ23^Q:210-10,H:331-397^52.2388%ID^E:-11.51^RecName: Full=Outer dense fiber protein 2;^Eukaryota; Metazoa; Chordata; Craniata; Vertebrata; Euteleostomi; Amphibia; Batrachia; Anura; Pipoidea; Pipidae; Xenopodinae; Xenopus; Xenopus	.	.	.	.	.	.	.	.	GO:0005929^cellular_component^cilium`GO:0005874^cellular_component^microtubule`GO:0005815^cellular_component^microtubule organizing center`GO:0030154^biological_process^cell differentiation`GO:0007275^biological_process^multicellular organismal development`GO:0007283^biological_process^spermatogenesis	.
comp100826_c0_seq1	3.64679	-2.41014	1	1	-Inf	3.16993	1	3.80735	comp100826_c0	.	.	.	.	.	.	.	.	.	.	.
comp100827_c0_seq1	-0.177362	-2.40925	1	1	1.58496	3	2.58496	2.80735	comp100827_c0	.	.	.	.	.	.	.	.	.	.	.
comp100828_c0_seq1	-3.39506	-2.62337	0.172481	1	3.32193	1.58496	1	1.58496	comp100828_c0	.	.	.	.	.	.	.	.	.	.	.
comp100829_c0_seq1	-1.85992	-2.73551	0.548717	1	2.32193	2	1.58496	2.32193	comp100829_c0	.	.	.	.	.	.	.	.	.	.	.
comp10083_c0_seq1	1.10863	1.07453	0.604967	1	4.90689	6.52356	7.19967	6.42626	comp10083_c0	.	.	.	.	.	.	.	.	.	.	.
comp100830_c0_seq1	4.58802	-2.9077	0.458065	1	-Inf	2.58496	2	2.32193	comp100830_c0	.	.	.	.	.	.	.	.	.	.	.
comp100831_c0_seq1	-1.13737	-2.87532	0.838741	1	1.58496	2	1.58496	2.32193	comp100831_c0	.	.	.	.	.	.	.	.	.	.	.
comp100832_c0_seq1	-4.28425	-2.07072	0.167874	1	3.32193	3.32193	0	3.32193	comp100832_c0	sp|Q8WU66|TSEAR_HUMAN^Q8WU66^Q:297-7,H:252-348^59.7938%ID^E:-30.75^RecName: Full=Thrombospondin-type laminin G domain and EAR repeat-containing protein;^Eukaryota; Metazoa; Chordata; Craniata; Vertebrata; Euteleostomi; Mammalia; Eutheria; Euarchontoglires; Primates; Haplorrhini; Catarrhini; Hominidae; Homo	.	m.80767	1-306[-]	sp|Q8WU66|TSEAR_HUMAN^Q8WU66^Q:4-100,H:252-348^59.7938%ID^E:-30.75^RecName: Full=Thrombospondin-type laminin G domain and EAR repeat-containing protein;^Eukaryota; Metazoa; Chordata; Craniata; Vertebrata; Euteleostomi; Mammalia; Eutheria; Euarchontoglires; Primates; Haplorrhini; Catarrhini; Hominidae; Homo	.	.	.	NOG84326^Protein TSPEAR Precursor (TSP-EAR)	GO:0009986^cellular_component^cell surface`GO:0005576^cellular_component^extracellular region`GO:0032420^cellular_component^stereocilium`GO:0007605^biological_process^sensory perception of sound
comp100833_c0_seq1	4.58802	-2.79245	0.457019	1	-Inf	2.32193	2	3	comp100833_c0	.	.	.	.	.	.	.	.	.	.	.
comp100834_c0_seq1	5.36944	-2.62621	0.279342	1	-Inf	2.80735	2.80735	2.58496	comp100834_c0	.	.	.	.	.	.	.	.	.	.	.
comp100835_c0_seq1	-3.39506	-2.57113	0.171913	1	3.32193	2	1	1.58496	comp100835_c0	.	.	.	.	.	.	.	.	.	.	.
comp100836_c0_seq1	1.2457	-2.03414	0.684646	1	1	3.70044	3.45943	3	comp100836_c0	.	.	.	.	.	.	.	.	.	.	.
comp100837_c0_seq1	4.58802	-2.44527	0.454236	1	-Inf	3.70044	2	2.80735	comp100837_c0	.	.	.	.	.	.	.	.	.	.	.
comp100838_c0_seq1	4.19284	-2.49478	0.636393	1	-Inf	3	1.58496	3.58496	comp100838_c0	.	.	.	.	.	.	.	.	.	.	.
comp100839_c0_seq1	1.3376	-2.47659	0.837206	1	0	2.80735	2.58496	3.16993	comp100839_c0	.	.	.	.	.	.	.	.	.	.	.
comp100840_c0_seq1	-0.74219	-2.81293	0.873361	1	1.58496	2.32193	2	2	comp100840_c0	.	.	.	.	.	.	.	.	.	.	.
comp100841_c0_seq1	4.19284	-2.79439	0.638024	1	-Inf	2.58496	1.58496	3	comp100841_c0	.	.	.	.	.	.	.	.	.	.	.
comp100842_c0_seq1	0.606368	-2.76055	0.873181	1	1	2.32193	2.80735	1.58496	comp100842_c0	.	.	.	.	.	.	.	.	.	.	.
comp100843_c0_seq1	-0.754456	-2.13764	0.766509	1	2.58496	2.32193	3	3.45943	comp100843_c0	.	.	.	.	.	.	.	.	.	.	.
comp100844_c0_seq1	-2.08946	-2.80541	0.445174	1	2	2.58496	1	2	comp100844_c0	.	.	.	.	.	.	.	.	.	.	.
comp100845_c0_seq1	2.75761	-2.79895	1	1	-Inf	2.80735	0	3.16993	comp100845_c0	.	.	.	.	.	.	.	.	.	.	.
comp100847_c0_seq1	0.678555	-2.35676	0.910475	1	1.58496	2.32193	3.45943	2.58496	comp100847_c0	sp|E9Q3T6|PRD14_MOUSE^E9Q3T6^Q:73-2,H:446-469^58.3333%ID^E:-1.18^RecName: Full=PR domain zinc finger protein 14;^Eukaryota; Metazoa; Chordata; Craniata; Vertebrata; Euteleostomi; Mammalia; Eutheria; Euarchontoglires; Glires; Rodentia; Sciurognathi; Muroidea; Muridae; Murinae; Mus; Mus	.	m.80768	2-325[-]	sp|Q9GZV8|PRD14_HUMAN^Q9GZV8^Q:85-108,H:456-479^58.3333%ID^E:-1.18^RecName: Full=PR domain zinc finger protein 14;^Eukaryota; Metazoa; Chordata; Craniata; Vertebrata; Euteleostomi; Mammalia; Eutheria; Euarchontoglires; Primates; Haplorrhini; Catarrhini; Hominidae; Homo	PF00096.21^zf-C2H2^Zinc finger, C2H2 type^92-108^E:0.007	.	.	.	GO:0005634^cellular_component^nucleus`GO:0003677^molecular_function^DNA binding`GO:0046872^molecular_function^metal ion binding`GO:0008270^molecular_function^zinc ion binding`GO:0001708^biological_process^cell fate specification`GO:0000902^biological_process^cell morphogenesis`GO:0009566^biological_process^fertilization`GO:0007281^biological_process^germ cell development`GO:0048873^biological_pro…
comp100848_c0_seq1	0.802218	-2.23493	0.833347	1	1.58496	2.58496	3.58496	2.80735	comp100848_c0	.	.	.	.	.	.	.	.	.	.	.
comp100849_c0_seq1	-2.30304	-2.38986	0.400559	1	3.16993	2	2	2.58496	comp100849_c0	.	.	.	.	.	.	.	.	.	.	.
comp10085_c0_seq1	0.0397123	-1.11841	1	1	2.58496	4.52356	3.80735	4.85798	comp10085_c0	.	.	.	.	.	.	.	.	.	.	.
comp100850_c0_seq1	5.8735	-2.72304	0.196581	1	-Inf	2	3.32193	2	comp100850_c0	.	.	.	.	.	.	.	.	.	.	.
comp100851_c0_seq1	0	-2.85772	1	1	-Inf	3	-Inf	3	comp100851_c0	.	.	.	.	.	.	.	.	.	.	.
comp100852_c0_seq1	3.64679	-2.45204	1	1	-Inf	3.32193	1	3.58496	comp100852_c0	.	.	.	.	.	.	.	.	.	.	.
comp100853_c0_seq1	-1.14823	-2.8007	0.771974	1	2	2.32193	2	1.58496	comp100853_c0	.	.	.	.	.	.	.	.	.	.	.
comp100854_c0_seq1	4.19284	-2.68682	0.637403	1	-Inf	2.80735	1.58496	3.16993	comp100854_c0	.	.	.	.	.	.	.	.	.	.	.
comp100855_c0_seq1	5.15285	-2.62742	0.348818	1	-Inf	3.16993	2.58496	2.32193	comp100855_c0	.	.	.	.	.	.	.	.	.	.	.
comp100856_c0_seq1	-0.168452	-3.02914	1	1	0	2	1	2.58496	comp100856_c0	.	.	.	.	.	.	.	.	.	.	.
comp100857_c0_seq1	3.64679	-2.49338	1	1	-Inf	3.80735	1	2.80735	comp100857_c0	.	.	.	.	.	.	.	.	.	.	.
comp100858_c0_seq1	4.8979	-2.68101	0.456056	1	-Inf	3	2.32193	2.58496	comp100858_c0	.	.	.	.	.	.	.	.	.	.	.
comp100859_c0_seq1	5.15285	-2.16829	0.345376	1	-Inf	3.70044	2.58496	3.58496	comp100859_c0	.	.	.	.	.	.	.	.	.	.	.
comp10086_c0_seq1	-1.6459	1.54411	0.42967	1	7.2854	5.24793	6.82018	5.97728	comp10086_c0	sp|Q8N4T8|CBR4_HUMAN^Q8N4T8^Q:403-77,H:129-237^76.1468%ID^E:-83.8349^RecName: Full=Carbonyl reductase family member 4;^Eukaryota; Metazoa; Chordata; Craniata; Vertebrata; Euteleostomi; Mammalia; Eutheria; Euarchontoglires; Primates; Haplorrhini; Catarrhini; Hominidae; Homo	.	m.1771	74-784[-]	sp|Q8N4T8|CBR4_HUMAN^Q8N4T8^Q:1-236,H:1-237^70.4641%ID^E:-90.17^RecName: Full=Carbonyl reductase family member 4;^Eukaryota; Metazoa; Chordata; Craniata; Vertebrata; Euteleostomi; Mammalia; Eutheria; Euarchontoglires; Primates; Haplorrhini; Catarrhini; Hominidae; Homo	PF00106.20^adh_short^short chain dehydrogenase^5-165^E:1.2e-35`PF08659.5^KR^KR domain^7-164^E:7.9e-17`PF01370.16^Epimerase^NAD dependent epimerase/dehydratase family^7-116^E:3.3e-06`PF13561.1^adh_short_C2^Enoyl-(Acyl carrier protein) reductase^12-232^E:4e-35	.	.	COG1028^Dehydrogenases with different specificities (related to short-chain alcohol dehydrogenases)	GO:0005759^cellular_component^mitochondrial matrix`GO:0003955^molecular_function^NAD(P)H dehydrogenase (quinone) activity`GO:0070402^molecular_function^NADPH binding`GO:0008753^molecular_function^NADPH dehydrogenase (quinone) activity`GO:0048038^molecular_function^quinone binding`GO:0044597^biological_process^daunorubicin metabolic process`GO:0044598^biological_process^doxorubicin metabolic proce…
comp100860_c0_seq1	-3.77436	-2.89404	0.27155	1	2.80735	1	0	2	comp100860_c0	.	.	.	.	.	.	.	.	.	.	.
comp100861_c0_seq1	-0.175047	-2.56263	1	1	1	2.58496	2	3.16993	comp100861_c0	.	.	.	.	.	.	.	.	.	.	.
comp100862_c0_seq1	4.19284	-2.28464	0.635475	1	-Inf	3.80735	1.58496	3.45943	comp100862_c0	.	.	.	.	.	.	.	.	.	.	.
comp100863_c0_seq1	0.615625	-2.4692	0.854445	1	2	1.58496	3.80735	0	comp100863_c0	.	.	.	.	.	.	.	.	.	.	.
comp100864_c0_seq1	4.58802	-2.84779	0.457516	1	-Inf	2.80735	2	2.32193	comp100864_c0	.	.	.	.	.	.	.	.	.	.	.
comp100865_c0_seq1	4.58802	-3.10323	0.459917	1	-Inf	2.32193	2	1.58496	comp100865_c0	.	.	.	.	.	.	.	.	.	.	.
comp100866_c0_seq1	0.772777	-2.2354	1	1	0	3.45943	2	3.70044	comp100866_c0	.	.	m.80769	2-355[-]	.	.	.	.	.	.
comp100867_c0_seq1	5.15285	-2.53791	0.348012	1	-Inf	-Inf	2.58496	4	comp100867_c0	.	.	.	.	.	.	.	.	.	.	.
comp100868_c0_seq1	5.36944	-2.57836	0.278886	1	-Inf	2.58496	2.80735	3	comp100868_c0	sp|Q9H2A9|CHST8_HUMAN^Q9H2A9^Q:1-246,H:187-268^85.3659%ID^E:-35.16^RecName: Full=Carbohydrate sulfotransferase 8;^Eukaryota; Metazoa; Chordata; Craniata; Vertebrata; Euteleostomi; Mammalia; Eutheria; Euarchontoglires; Primates; Haplorrhini; Catarrhini; Hominidae; Homo	.	.	.	.	.	.	.	.	GO:0000139^cellular_component^Golgi membrane`GO:0016021^cellular_component^integral to membrane`GO:0001537^molecular_function^N-acetylgalactosamine 4-O-sulfotransferase activity`GO:0016051^biological_process^carbohydrate biosynthetic process`GO:0007417^biological_process^central nervous system development`GO:0042446^biological_process^hormone biosynthetic process`GO:0030166^biological_process^pro…	.
comp100869_c0_seq1	3.64679	-2.3658	1	1	-Inf	3.80735	1	3.32193	comp100869_c0	.	.	.	.	.	.	.	.	.	.	.
comp10087_c0_seq1	-0.74219	-2.75505	1	1	1.58496	2.80735	2	1.58496	comp10087_c0	.	.	.	.	.	.	.	.	.	.	.
comp100870_c0_seq1	-2.66538	-2.61934	0.298899	1	2.58496	2.32193	1	2.58496	comp100870_c0	.	.	.	.	.	.	.	.	.	.	.
comp100871_c0_seq1	0	-2.86122	1	1	-Inf	1.58496	-Inf	3.70044	comp100871_c0	.	.	.	.	.	.	.	.	.	.	.
comp100872_c0_seq1	-1.85992	-2.79184	0.54933	1	2.32193	2	1.58496	2	comp100872_c0	.	.	.	.	.	.	.	.	.	.	.
comp100873_c0_seq1	1.55419	-2.61919	0.715998	1	0	-Inf	2.80735	3.58496	comp100873_c0	sp|Q8IUD2|RB6I2_HUMAN^Q8IUD2^Q:56-217,H:991-1044^50%ID^E:-8.02^RecName: Full=ELKS/Rab6-interacting/CAST family member 1;^Eukaryota; Metazoa; Chordata; Craniata; Vertebrata; Euteleostomi; Mammalia; Eutheria; Euarchontoglires; Primates; Haplorrhini; Catarrhini; Hominidae; Homo	.	.	.	.	.	.	.	NOG12793^Calcium ion binding protein	GO:0000139^cellular_component^Golgi membrane`GO:0008385^cellular_component^IkappaB kinase complex`GO:0042734^cellular_component^presynaptic membrane`GO:0043522^molecular_function^leucine zipper domain binding`GO:0007252^biological_process^I-kappaB phosphorylation`GO:0007275^biological_process^multicellular organismal development`GO:0051092^biological_process^positive regulation of NF-kappaB trans…	.
comp100874_c0_seq1	-2.88517	-3.09477	0.274341	1	2.80735	0	1	0	comp100874_c0	.	.	.	.	.	.	.	.	.	.	.
comp100875_c0_seq1	0	-2.80364	1	1	-Inf	2	-Inf	3.70044	comp100875_c0	.	.	.	.	.	.	.	.	.	.	.
comp100876_c0_seq1	3.64679	-2.68804	1	1	-Inf	3.16993	1	3	comp100876_c0	.	.	.	.	.	.	.	.	.	.	.
comp100878_c0_seq1	-1.35322	-1.85807	0.611792	1	3	3	2.80735	3.90689	comp100878_c0	.	.	.	.	.	.	.	.	.	.	.
comp100879_c0_seq1	4.8979	-2.84723	0.457511	1	-Inf	2	2.32193	2.80735	comp100879_c0	.	.	.	.	.	.	.	.	.	.	.
comp10088_c0_seq1	2.34594	0.848606	0.304677	1	3	6.78136	6.53916	6.83289	comp10088_c0	.	.	.	.	.	.	.	.	.	.	.
comp100881_c0_seq1	-0.570227	-2.66325	1	1	1	2.80735	1.58496	2.80735	comp100881_c0	.	.	.	.	.	.	.	.	.	.	.
comp100882_c0_seq1	-4.54546	-2.76984	0.141688	0.996542	3.58496	0	0	0	comp100882_c0	.	.	.	.	.	.	.	.	.	.	.
comp100883_c0_seq1	2.75761	-3.18261	1	1	-Inf	2.58496	0	2	comp100883_c0	.	.	.	.	.	.	.	.	.	.	.
comp100884_c0_seq1	5.72423	-2.67206	0.231439	1	-Inf	2.58496	3.16993	2	comp100884_c0	.	.	.	.	.	.	.	.	.	.	.
comp100885_c0_seq1	3.64679	-2.85311	1	1	-Inf	2.80735	1	2.80735	comp100885_c0	.	.	.	.	.	.	.	.	.	.	.
comp100886_c0_seq1	4.58802	-2.9077	0.458065	1	-Inf	2.58496	2	2.32193	comp100886_c0	.	.	.	.	.	.	.	.	.	.	.
comp100887_c0_seq1	-0.177362	-2.69766	1	1	1.58496	2	2.58496	2.32193	comp100887_c0	.	.	.	.	.	.	.	.	.	.	.
comp100888_c0_seq1	-1.62065	-2.27258	0.477592	1	3.45943	1	3	2	comp100888_c0	.	.	.	.	.	.	.	.	.	.	.
comp100889_c0_seq1	4.58802	-2.63251	0.455655	1	-Inf	3.16993	2	2.80735	comp100889_c0	.	.	.	.	.	.	.	.	.	.	.
comp10089_c0_seq1	-0.494239	0.871716	0.826455	1	5.35755	6.32193	6.04439	6.82018	comp10089_c0	.	.	.	.	.	.	.	.	.	.	.
comp100890_c0_seq1	-1.14823	-2.86099	0.772354	1	2	1.58496	2	2	comp100890_c0	.	.	.	.	.	.	.	.	.	.	.
comp100891_c0_seq1	4.19284	-2.85185	0.638368	1	-Inf	2.32193	1.58496	3	comp100891_c0	.	.	.	.	.	.	.	.	.	.	.
comp100892_c0_seq1	5.36944	-2.57637	0.278867	1	-Inf	3.16993	2.80735	2.32193	comp100892_c0	.	.	.	.	.	.	.	.	.	.	.
comp100893_c0_seq1	4.58802	-3.03589	0.459271	1	-Inf	2	2	2.32193	comp100893_c0	.	.	.	.	.	.	.	.	.	.	.
comp100894_c0_seq1	0.134834	-2.82311	1	1	1	2	2.32193	2.32193	comp100894_c0	.	.	.	.	.	.	.	.	.	.	.
comp100895_c0_seq1	-0.177362	-2.64629	1	1	1.58496	1.58496	2.58496	2.80735	comp100895_c0	.	.	.	.	.	.	.	.	.	.	.
comp100896_c0_seq1	2.75761	-3.04197	1	1	-Inf	2.80735	0	2.32193	comp100896_c0	.	.	.	.	.	.	.	.	.	.	.
comp100897_c0_seq1	5.36944	-2.31525	0.276695	1	-Inf	3.58496	2.80735	3	comp100897_c0	.	.	.	.	.	.	.	.	.	.	.
comp100898_c0_seq1	3.64679	-2.74112	1	1	-Inf	3	1	3	comp100898_c0	.	.	.	.	.	.	.	.	.	.	.
comp100899_c0_seq1	-3.81525	-2.84645	1	1	0	2.80735	-Inf	3	comp100899_c0	.	.	.	.	.	.	.	.	.	.	.
comp1009_c0_seq1	-1.05764	-3.03191	1	1	0	2	0	2.80735	comp1009_c0	.	.	.	.	.	.	.	.	.	.	.
comp100900_c0_seq1	4.8979	-2.28302	0.453204	1	-Inf	3.16993	2.32193	3.80735	comp100900_c0	.	.	.	.	.	.	.	.	.	.	.
comp100901_c0_seq1	-5.59959	-2.08136	0.0562328	0.79801	4.64386	-Inf	0	-Inf	comp100901_c0	sp|Q8C6Y6|ASB14_MOUSE^Q8C6Y6^Q:262-8,H:164-248^65.8824%ID^E:-23.45^RecName: Full=Ankyrin repeat and SOCS box protein 14;^Eukaryota; Metazoa; Chordata; Craniata; Vertebrata; Euteleostomi; Mammalia; Eutheria; Euarchontoglires; Glires; Rodentia; Sciurognathi; Muroidea; Muridae; Murinae; Mus; Mus	.	.	.	.	.	.	.	COG0666^FOG: Ankyrin repeat	GO:0005622^cellular_component^intracellular`GO:0035556^biological_process^intracellular signal transduction`GO:0016567^biological_process^protein ubiquitination	.
comp100902_c0_seq1	5.36944	-2.8405	0.281554	1	-Inf	2.58496	2.80735	1.58496	comp100902_c0	.	.	.	.	.	.	.	.	.	.	.
comp100903_c0_seq1	-1.15486	-2.1885	0.68525	1	2.32193	3.45943	2.32193	3	comp100903_c0	.	.	.	.	.	.	.	.	.	.	.
comp100904_c0_seq1	4.19284	-2.85326	0.638377	1	-Inf	1.58496	1.58496	3.32193	comp100904_c0	.	.	.	.	.	.	.	.	.	.	.
comp100905_c0_seq1	-1.05764	-2.57921	1	1	0	3.32193	0	3.16993	comp100905_c0	.	.	.	.	.	.	.	.	.	.	.
comp100906_c0_seq1	4.58802	-2.53897	0.454919	1	-Inf	2.58496	2	3.58496	comp100906_c0	.	.	.	.	.	.	.	.	.	.	.
comp100907_c0_seq1	5.15285	-2.96485	0.352238	1	-Inf	2.32193	2.58496	1.58496	comp100907_c0	.	.	.	.	.	.	.	.	.	.	.
comp100908_c0_seq1	3.64679	-2.63892	1	1	-Inf	2.80735	1	3.45943	comp100908_c0	.	.	.	.	.	.	.	.	.	.	.
comp100909_c0_seq1	-2.88517	-2.76981	0.269903	1	2.80735	2	1	1.58496	comp100909_c0	sp|Q5PPR6|CB5D1_XENLA^Q5PPR6^Q:8-133,H:172-213^64.2857%ID^E:-8.49^RecName: Full=Cytochrome b5 domain-containing protein 1;^Eukaryota; Metazoa; Chordata; Craniata; Vertebrata; Euteleostomi; Amphibia; Batrachia; Anura; Pipoidea; Pipidae; Xenopodinae; Xenopus; Xenopus	.	.	.	.	.	.	.	.	GO:0020037^molecular_function^heme binding`GO:0046872^molecular_function^metal ion binding	.
comp10091_c0_seq1	7.34302	-0.0714932	0.0728077	0.861531	-Inf	6	4.80735	6.2854	comp10091_c0	.	.	.	.	.	.	.	.	.	.	.
comp100910_c0_seq1	5.72423	-3.02352	0.235262	1	-Inf	1	3.16993	1	comp100910_c0	.	.	.	.	.	.	.	.	.	.	.
comp100911_c0_seq1	1.55419	-2.38805	0.714614	1	0	2.80735	2.80735	3.32193	comp100911_c0	.	.	.	.	.	.	.	.	.	.	.
comp100912_c0_seq1	1.90899	-2.26317	0.619342	1	0	3	3.16993	3.32193	comp100912_c0	.	.	.	.	.	.	.	.	.	.	.
comp100913_c0_seq1	-3.77104	-2.03671	0.127243	0.989067	3.70044	2.58496	1	3.32193	comp100913_c0	.	.	.	.	.	.	.	.	.	.	.
comp100914_c0_seq1	0.394019	-2.24324	1	1	1.58496	2	3.16993	3.58496	comp100914_c0	sp|Q4R956|LELP1_MACFA^Q4R956^Q:222-142,H:56-83^50%ID^E:-0.48^RecName: Full=Late cornified envelope-like proline-rich protein 1;^Eukaryota; Metazoa; Chordata; Craniata; Vertebrata; Euteleostomi; Mammalia; Eutheria; Euarchontoglires; Primates; Haplorrhini; Catarrhini; Cercopithecidae; Cercopithecinae; Macaca	.	m.80770	3-410[+]	sp|Q6GIK4|CLFA_STAAR^Q6GIK4^Q:15-75,H:837-897^44.2623%ID^E:-5.12^RecName: Full=Clumping factor A;^Bacteria; Firmicutes; Bacilli; Bacillales; Staphylococcus	.	.	.	.	GO:0005618^cellular_component^cell wall`GO:0005576^cellular_component^extracellular region`GO:0016020^cellular_component^membrane`GO:0007155^biological_process^cell adhesion`GO:0009405^biological_process^pathogenesis
comp100915_c0_seq1	5.15285	-2.90373	0.351585	1	-Inf	2	2.58496	2.32193	comp100915_c0	.	.	.	.	.	.	.	.	.	.	.
comp100916_c0_seq1	3.64679	-2.74249	1	1	-Inf	2.58496	1	3.32193	comp100916_c0	.	.	.	.	.	.	.	.	.	.	.
comp100917_c0_seq1	2.75761	-2.25454	1	1	-Inf	3.16993	0	4.24793	comp100917_c0	.	.	.	.	.	.	.	.	.	.	.
comp100918_c0_seq1	1.94745	-1.86925	0.428914	1	1	3	4.16993	3.45943	comp100918_c0	.	.	m.80771	2-469[+]	.	.	.	.	.	.
comp100919_c0_seq1	-3.55456	-2.67251	0.29954	1	2.58496	2.80735	0	2	comp100919_c0	sp|Q9BZE7|EVG1_HUMAN^Q9BZE7^Q:3-233,H:110-185^55.8442%ID^E:-15.67^RecName: Full=UPF0193 protein EVG1;^Eukaryota; Metazoa; Chordata; Craniata; Vertebrata; Euteleostomi; Mammalia; Eutheria; Euarchontoglires; Primates; Haplorrhini; Catarrhini; Hominidae; Homo	.	.	.	.	.	.	.	NOG82101^UPF0193 protein EVG1	.	.
comp10092_c0_seq1	1.03551	0.147072	0.647987	1	3.58496	6.08746	5.80735	5.67243	comp10092_c0	.	.	.	.	.	.	.	.	.	.	.
comp10092_c0_seq2	2.54977	1.42888	0.253169	1	3.45943	7.40088	7.19967	7.40088	comp10092_c0	.	.	.	.	.	.	.	.	.	.	.
comp100920_c0_seq1	3.64679	-2.97504	1	1	-Inf	2.58496	1	2.58496	comp100920_c0	.	.	.	.	.	.	.	.	.	.	.
comp100921_c0_seq1	4.19284	-2.85045	0.63836	1	-Inf	2.80735	1.58496	2.58496	comp100921_c0	.	.	.	.	.	.	.	.	.	.	.
comp100922_c0_seq1	4.58802	-2.53832	0.454914	1	-Inf	2.80735	2	3.45943	comp100922_c0	.	.	.	.	.	.	.	.	.	.	.
comp100923_c0_seq1	5.15285	-2.78719	0.350374	1	-Inf	2.32193	2.58496	2.58496	comp100923_c0	.	.	.	.	.	.	.	.	.	.	.
comp100924_c0_seq1	-7.52415	-2.68953	0.0541955	0.789614	3.80735	-Inf	-Inf	1	comp100924_c0	sp|Q4VC12|MSS51_HUMAN^Q4VC12^Q:8-232,H:65-139^54.6667%ID^E:-18.34^RecName: Full=Putative protein MSS51 homolog, mitochondrial;^Eukaryota; Metazoa; Chordata; Craniata; Vertebrata; Euteleostomi; Mammalia; Eutheria; Euarchontoglires; Primates; Haplorrhini; Catarrhini; Hominidae; Homo	.	.	.	.	.	.	.	NOG45164^Zinc finger, MYND-type containing 17 protein	GO:0046872^molecular_function^metal ion binding`GO:0008270^molecular_function^zinc ion binding`GO:0035176^biological_process^social behavior	.
comp100925_c0_seq1	-4.42075	-2.56284	0.159698	1	3.45943	1	0	2.32193	comp100925_c0	sp|Q66KG0|S22AG_XENLA^Q66KG0^Q:1-183,H:473-533^72.1311%ID^E:-20.44^RecName: Full=Solute carrier family 22 member 16;^Eukaryota; Metazoa; Chordata; Craniata; Vertebrata; Euteleostomi; Amphibia; Batrachia; Anura; Pipoidea; Pipidae; Xenopodinae; Xenopus; Xenopus	.	.	.	.	.	.	.	.	GO:0016021^cellular_component^integral to membrane`GO:0022857^molecular_function^transmembrane transporter activity`GO:0006811^biological_process^ion transport	.
comp100926_c0_seq1	-4.76307	-2.83581	0.457407	1	1	2.32193	-Inf	3.16993	comp100926_c0	sp|Q6INL2|KLH30_XENLA^Q6INL2^Q:2-217,H:79-150^70.8333%ID^E:-23.57^RecName: Full=Kelch-like protein 30;^Eukaryota; Metazoa; Chordata; Craniata; Vertebrata; Euteleostomi; Amphibia; Batrachia; Anura; Pipoidea; Pipidae; Xenopodinae; Xenopus; Xenopus	.	.	.	.	.	.	.	.	.	.
comp100928_c0_seq1	5.55771	-2.48313	0.278026	1	-Inf	2.80735	3	3	comp100928_c0	.	.	.	.	.	.	.	.	.	.	.
comp100929_c0_seq1	3.64679	-2.91308	1	1	-Inf	2.58496	1	2.80735	comp100929_c0	.	.	.	.	.	.	.	.	.	.	.
comp100930_c0_seq1	4.19284	-2.2816	0.635464	1	-Inf	4.24793	1.58496	2.58496	comp100930_c0	.	.	.	.	.	.	.	.	.	.	.
comp100932_c0_seq1	3.64679	-2.91379	1	1	-Inf	2.32193	1	3	comp100932_c0	.	.	.	.	.	.	.	.	.	.	.
comp100933_c0_seq1	4.19284	-2.79508	0.638028	1	-Inf	2.32193	1.58496	3.16993	comp100933_c0	.	.	.	.	.	.	.	.	.	.	.
comp100934_c0_seq1	3.64679	-2.68736	1	1	-Inf	3.32193	1	2.80735	comp100934_c0	.	.	.	.	.	.	.	.	.	.	.
comp100935_c0_seq1	-7.62316	-2.73443	0.0514403	0.774935	3.90689	-Inf	-Inf	-Inf	comp100935_c0	.	.	.	.	.	.	.	.	.	.	.
comp100936_c0_seq1	4.19284	-2.73784	0.637694	1	-Inf	3.16993	1.58496	2.58496	comp100936_c0	.	.	.	.	.	.	.	.	.	.	.
comp100937_c0_seq1	-3.29515	-2.44594	0.381615	1	2.32193	1	0	3.90689	comp100937_c0	sp|B0LPN4|RYR2_RAT^B0LPN4^Q:105-281,H:64-122^71.1864%ID^E:-18.58^RecName: Full=Ryanodine receptor 2;^Eukaryota; Metazoa; Chordata; Craniata; Vertebrata; Euteleostomi; Mammalia; Eutheria; Euarchontoglires; Glires; Rodentia; Sciurognathi; Muroidea; Muridae; Murinae; Rattus	.	.	.	.	.	.	.	NOG247670^Ribosomal protein L35	GO:0031672^cellular_component^A band`GO:0016021^cellular_component^integral to membrane`GO:0043005^cellular_component^neuron projection`GO:0043234^cellular_component^protein complex`GO:0042383^cellular_component^sarcolemma`GO:0033017^cellular_component^sarcoplasmic reticulum membrane`GO:0030018^cellular_component^Z disc`GO:0005509^molecular_function^calcium ion binding`GO:0048763^molecular_functi…	.
comp100938_c0_seq1	5.72423	-2.67342	0.231453	1	-Inf	2	3.16993	2.58496	comp100938_c0	.	.	.	.	.	.	.	.	.	.	.
comp100939_c0_seq1	4.8979	-2.90714	0.45806	1	-Inf	1.58496	2.32193	2.80735	comp100939_c0	.	.	.	.	.	.	.	.	.	.	.
comp10094_c0_seq1	0.289523	-0.422868	0.929211	1	3.16993	5.52356	4.64386	5.42626	comp10094_c0	.	.	.	.	.	.	.	.	.	.	.
comp100940_c0_seq1	-1.63406	-2.82155	0.51542	1	2.80735	1	2.32193	0	comp100940_c0	.	.	.	.	.	.	.	.	.	.	.
comp100943_c0_seq1	3.64679	-2.45586	1	1	-Inf	2	1	4.16993	comp100943_c0	.	.	.	.	.	.	.	.	.	.	.
comp100944_c0_seq1	-2.08946	-2.74896	0.444518	1	2	2.58496	1	2.32193	comp100944_c0	.	.	.	.	.	.	.	.	.	.	.
comp100945_c0_seq1	5.36944	-2.44179	0.277675	1	-Inf	2.80735	2.80735	3.32193	comp100945_c0	.	.	.	.	.	.	.	.	.	.	.
comp100946_c0_seq1	-0.366819	-2.1593	1	1	2	3.32193	2.80735	3.16993	comp100946_c0	.	.	.	.	.	.	.	.	.	.	.
comp100947_c0_seq1	-1.14823	-2.79998	0.77197	1	2	2.58496	2	1	comp100947_c0	.	.	.	.	.	.	.	.	.	.	.
comp100948_c0_seq1	2.75761	-2.79756	1	1	-Inf	3.16993	0	2.80735	comp100948_c0	.	.	.	.	.	.	.	.	.	.	.
comp100949_c0_seq1	0	-2.85912	1	1	-Inf	2.58496	-Inf	3.32193	comp100949_c0	.	.	.	.	.	.	.	.	.	.	.
comp10095_c0_seq1	0.762121	-2.99103e-05	0.733148	1	3.80735	5.55459	5.75489	5.64386	comp10095_c0	.	.	.	.	.	.	.	.	.	.	.
comp100950_c0_seq1	2.75761	-2.85436	1	1	-Inf	3.16993	0	2.58496	comp100950_c0	.	.	.	.	.	.	.	.	.	.	.
comp100951_c0_seq1	0	-2.80019	1	1	-Inf	3.16993	-Inf	3	comp100951_c0	sp|P49417|CAT_VIBAN^P49417^Q:5-85,H:58-84^40.7407%ID^E:-0.13^RecName: Full=Chloramphenicol acetyltransferase;^Bacteria; Proteobacteria; Gammaproteobacteria; Vibrionales; Vibrionaceae; Vibrio	.	.	.	.	.	.	.	.	GO:0008811^molecular_function^chloramphenicol O-acetyltransferase activity`GO:0046677^biological_process^response to antibiotic	.
comp100952_c0_seq1	1.3376	-2.83182	0.838558	1	0	2.32193	2.58496	2	comp100952_c0	.	.	.	.	.	.	.	.	.	.	.
comp100953_c0_seq1	4.58802	-2.84849	0.457522	1	-Inf	2.58496	2	2.58496	comp100953_c0	.	.	.	.	.	.	.	.	.	.	.
comp100954_c0_seq1	2.75761	-2.74372	1	1	-Inf	3	0	3.16993	comp100954_c0	.	.	.	.	.	.	.	.	.	.	.
comp100955_c0_seq1	0	-2.74426	1	1	-Inf	3.45943	-Inf	2.80735	comp100955_c0	.	.	.	.	.	.	.	.	.	.	.
comp100956_c0_seq1	4.8979	-2.73538	0.456519	1	-Inf	2.32193	2.32193	3	comp100956_c0	.	.	.	.	.	.	.	.	.	.	.
comp100957_c0_seq1	5.55771	-2.78261	0.280933	1	-Inf	2	3	2.32193	comp100957_c0	.	.	.	.	.	.	.	.	.	.	.
comp100958_c0_seq1	2.75761	-2.85647	1	1	-Inf	2.58496	0	3.16993	comp100958_c0	.	.	.	.	.	.	.	.	.	.	.
comp10096_c0_seq1	1.29672	0.134689	0.567439	1	3.32193	6.02237	5.80735	5.80735	comp10096_c0	.	.	.	.	.	.	.	.	.	.	.
comp100960_c0_seq1	1.08266	-2.62162	1	1	0	2	2.32193	3.32193	comp100960_c0	.	.	.	.	.	.	.	.	.	.	.
comp100961_c0_seq1	3.64679	-2.79494	1	1	-Inf	3.16993	1	2.58496	comp100961_c0	.	.	.	.	.	.	.	.	.	.	.
comp100962_c0_seq1	4.19284	-2.73852	0.637698	1	-Inf	3	1.58496	2.80735	comp100962_c0	.	.	.	.	.	.	.	.	.	.	.
comp100963_c0_seq1	-0.74219	-2.87331	0.873574	1	1.58496	1.58496	2	2.32193	comp100963_c0	.	.	.	.	.	.	.	.	.	.	.
comp100964_c0_seq1	0	-2.64133	1	1	-Inf	3.45943	-Inf	3.16993	comp100964_c0	.	.	.	.	.	.	.	.	.	.	.
comp100965_c0_seq1	5.72423	-2.57464	0.230493	1	-Inf	2	3.16993	3	comp100965_c0	sp|Q4R9C4|G2E3_MACFA^Q4R9C4^Q:247-140,H:434-469^50%ID^E:-3.16^RecName: Full=G2/M phase-specific E3 ubiquitin-protein ligase;^Eukaryota; Metazoa; Chordata; Craniata; Vertebrata; Euteleostomi; Mammalia; Eutheria; Euarchontoglires; Primates; Haplorrhini; Catarrhini; Cercopithecidae; Cercopithecinae; Macaca	.	.	.	.	.	.	.	.	GO:0005737^cellular_component^cytoplasm`GO:0005730^cellular_component^nucleolus`GO:0046872^molecular_function^metal ion binding`GO:0004842^molecular_function^ubiquitin-protein ligase activity`GO:0008270^molecular_function^zinc ion binding`GO:0006915^biological_process^apoptotic process`GO:0007275^biological_process^multicellular organismal development	.
comp100967_c0_seq1	6.00877	-2.38909	0.193559	1	-Inf	3	3.45943	2.58496	comp100967_c0	.	.	.	.	.	.	.	.	.	.	.
comp100968_c0_seq1	4.19284	-2.97376	0.639121	1	-Inf	2	1.58496	2.80735	comp100968_c0	.	.	.	.	.	.	.	.	.	.	.
comp100969_c0_seq1	0	-2.59133	1	1	-Inf	3.70044	-Inf	3	comp100969_c0	.	.	.	.	.	.	.	.	.	.	.
comp10097_c0_seq1	7.12211	-1.12058	0.0744091	0.868018	-Inf	4.75489	4.58496	4.52356	comp10097_c0	.	.	.	.	.	.	.	.	.	.	.
comp100971_c0_seq1	-0.178543	-2.48242	1	1	2	2.58496	3	2	comp100971_c0	.	.	.	.	.	.	.	.	.	.	.
comp100972_c0_seq1	-1.13737	-2.65204	0.837838	1	1.58496	2.58496	1.58496	2.80735	comp100972_c0	.	.	.	.	.	.	.	.	.	.	.
comp100973_c0_seq1	1.08266	-3.02009	1	1	0	2.32193	2.32193	1	comp100973_c0	.	.	.	.	.	.	.	.	.	.	.
comp100974_c0_seq1	-0.683324	-2.52362	0.834377	1	2.32193	-Inf	2.80735	3.16993	comp100974_c0	sp|Q6NVT7|FOXC2_XENTR^Q6NVT7^Q:242-177,H:210-231^72.7273%ID^E:-15.1587^RecName: Full=Forkhead box protein C2;^Eukaryota; Metazoa; Chordata; Craniata; Vertebrata; Euteleostomi; Amphibia; Batrachia; Anura; Pipoidea; Pipidae; Xenopodinae; Xenopus; Silurana	.	.	.	.	.	.	.	COG5025^Transcription factor of the Forkhead/HNF3 family	GO:0005667^cellular_component^transcription factor complex`GO:0031490^molecular_function^chromatin DNA binding`GO:0008301^molecular_function^DNA binding, bending`GO:0003690^molecular_function^double-stranded DNA binding`GO:0003705^molecular_function^RNA polymerase II distal enhancer sequence-specific DNA binding transcription factor activity`GO:0043565^molecular_function^sequence-specific DNA bin…	.
comp100976_c0_seq1	-0.432309	-2.69961	0.872976	1	1.58496	2.32193	2.32193	2.32193	comp100976_c0	.	.	.	.	.	.	.	.	.	.	.
comp100977_c0_seq1	-0.583407	-2.23784	0.894401	1	2	2.58496	2.58496	3.58496	comp100977_c0	sp|O15068|MCF2L_HUMAN^O15068^Q:1-381,H:670-796^73.2283%ID^E:-50.23^RecName: Full=Guanine nucleotide exchange factor DBS;^Eukaryota; Metazoa; Chordata; Craniata; Vertebrata; Euteleostomi; Mammalia; Eutheria; Euarchontoglires; Primates; Haplorrhini; Catarrhini; Hominidae; Homo	.	m.80772	1-384[+]	sp|O15068|MCF2L_HUMAN^O15068^Q:1-127,H:670-796^73.2283%ID^E:-50.23^RecName: Full=Guanine nucleotide exchange factor DBS;^Eukaryota; Metazoa; Chordata; Craniata; Vertebrata; Euteleostomi; Mammalia; Eutheria; Euarchontoglires; Primates; Haplorrhini; Catarrhini; Hominidae; Homo	PF00621.15^RhoGEF^RhoGEF domain^7-120^E:6.6e-27	.	.	.	GO:0005829^cellular_component^cytosol`GO:0030027^cellular_component^lamellipodium`GO:0005886^cellular_component^plasma membrane`GO:0005545^molecular_function^1-phosphatidylinositol binding`GO:0005089^molecular_function^Rho guanyl-nucleotide exchange factor activity`GO:0006915^biological_process^apoptotic process`GO:0048011^biological_process^nerve growth factor receptor signaling pathway`GO:00459…
comp100978_c0_seq1	-0.899912	-2.43014	0.807133	1	2.32193	2.80735	2.58496	2.32193	comp100978_c0	.	.	.	.	.	.	.	.	.	.	.
comp100979_c0_seq1	0.377597	-2.90257	1	1	0	-Inf	1.58496	3.45943	comp100979_c0	.	.	.	.	.	.	.	.	.	.	.
comp10098_c0_seq1	1.4818	-0.13068	0.559534	1	2.32193	5.75489	5	6.06609	comp10098_c0	.	.	.	.	.	.	.	.	.	.	.
comp100980_c0_seq1	6.13243	-2.38794	0.166763	1	-Inf	2.58496	3.58496	2.80735	comp100980_c0	.	.	.	.	.	.	.	.	.	.	.
comp100981_c0_seq1	4.19284	-2.68682	0.637403	1	-Inf	2.80735	1.58496	3.16993	comp100981_c0	.	.	.	.	.	.	.	.	.	.	.
comp100982_c0_seq1	1.55419	-2.61584	0.715976	1	0	2.32193	2.80735	2.80735	comp100982_c0	.	.	.	.	.	.	.	.	.	.	.
comp100983_c0_seq1	3.64679	-2.69074	1	1	-Inf	2.32193	1	3.58496	comp100983_c0	.	.	.	.	.	.	.	.	.	.	.
comp100984_c0_seq1	4.58802	-2.63318	0.455661	1	-Inf	3	2	3	comp100984_c0	.	.	.	.	.	.	.	.	.	.	.
comp100985_c0_seq1	5.15285	-2.90373	0.351585	1	-Inf	2	2.58496	2.32193	comp100985_c0	.	.	.	.	.	.	.	.	.	.	.
comp100986_c0_seq1	0.38978	-3.07497	1	1	1	1	2.58496	1	comp100986_c0	sp|Q53H47|SETMR_HUMAN^Q53H47^Q:67-183,H:569-610^40.4762%ID^E:-0.14^RecName: Full=Histone-lysine N-methyltransferase SETMAR;^Eukaryota; Metazoa; Chordata; Craniata; Vertebrata; Euteleostomi; Mammalia; Eutheria; Euarchontoglires; Primates; Haplorrhini; Catarrhini; Hominidae; Homo	.	.	.	.	.	.	.	COG2940^Proteins containing SET domain	GO:0005694^cellular_component^chromosome`GO:0005634^cellular_component^nucleus`GO:0004519^molecular_function^endonuclease activity`GO:0018024^molecular_function^histone-lysine N-methyltransferase activity`GO:0046872^molecular_function^metal ion binding`GO:0043566^molecular_function^structure-specific DNA binding`GO:0004803^molecular_function^transposase activity`GO:0008270^molecular_function^zinc…	.
comp100987_c0_seq1	4.58802	-2.84849	0.457522	1	-Inf	2.58496	2	2.58496	comp100987_c0	.	.	.	.	.	.	.	.	.	.	.
comp100988_c0_seq1	4.58802	-2.8499	0.457535	1	-Inf	2	2	3	comp100988_c0	.	.	.	.	.	.	.	.	.	.	.
comp100989_c0_seq1	-0.942732	-2.71385	0.769471	1	2.58496	1	2.80735	1	comp100989_c0	.	.	.	.	.	.	.	.	.	.	.
comp10099_c0_seq1	1.05154	-1.0952	0.653038	1	2	4.52356	4.24793	4.80735	comp10099_c0	.	.	.	.	.	.	.	.	.	.	.
comp100990_c0_seq1	4.19284	-2.68547	0.637396	1	-Inf	3.16993	1.58496	2.80735	comp100990_c0	.	.	.	.	.	.	.	.	.	.	.
comp100991_c0_seq1	5.15285	-2.68046	0.349319	1	-Inf	2.32193	2.58496	3	comp100991_c0	.	.	.	.	.	.	.	.	.	.	.
comp100992_c0_seq1	5.8735	-2.72235	0.196574	1	-Inf	2.32193	3.32193	1.58496	comp100992_c0	.	.	.	.	.	.	.	.	.	.	.
comp100993_c0_seq1	1.08266	-2.8338	1	1	0	2.58496	2.32193	2	comp100993_c0	.	.	.	.	.	.	.	.	.	.	.
comp100994_c0_seq1	-0.175047	-3.01124	1	1	1	2	2	1.58496	comp100994_c0	.	.	.	.	.	.	.	.	.	.	.
comp100995_c0_seq1	-4.76307	-3.0209	0.459128	1	1	2.58496	-Inf	2.32193	comp100995_c0	.	.	.	.	.	.	.	.	.	.	.
comp100996_c0_seq1	-0.838353	-2.63624	0.770986	1	2	2	2.32193	2.58496	comp100996_c0	.	.	.	.	.	.	.	.	.	.	.
comp100997_c0_seq1	-1.05764	-2.68293	1	1	0	1.58496	0	3.80735	comp100997_c0	sp|O14490|DLGP1_HUMAN^O14490^Q:216-1,H:785-856^88.8889%ID^E:-32.03^RecName: Full=Disks large-associated protein 1;^Eukaryota; Metazoa; Chordata; Craniata; Vertebrata; Euteleostomi; Mammalia; Eutheria; Euarchontoglires; Primates; Haplorrhini; Catarrhini; Hominidae; Homo	.	.	.	.	.	.	.	.	GO:0030054^cellular_component^cell junction`GO:0005886^cellular_component^plasma membrane`GO:0014069^cellular_component^postsynaptic density`GO:0045211^cellular_component^postsynaptic membrane`GO:0007268^biological_process^synaptic transmission	.
comp100998_c0_seq1	-2.11933	-2.11512	0.433141	1	2.58496	1.58496	1.58496	4.24793	comp100998_c0	.	.	.	.	.	.	.	.	.	.	.
comp100999_c0_seq1	3.64679	-2.74044	1	1	-Inf	3.16993	1	2.80735	comp100999_c0	.	.	.	.	.	.	.	.	.	.	.
comp10100_c0_seq1	0.551865	-0.0157192	0.807393	1	3.58496	5.90689	5.32193	5.75489	comp10100_c0	.	.	.	.	.	.	.	.	.	.	.
comp101000_c0_seq1	-1.94394	-2.32637	0.510089	1	2.80735	2.80735	2	2.80735	comp101000_c0	.	.	.	.	.	.	.	.	.	.	.
comp101001_c0_seq1	-2.69822	-2.3479	0.302625	1	3.16993	2.58496	1.58496	2.58496	comp101001_c0	.	.	.	.	.	.	.	.	.	.	.
comp101002_c0_seq1	-1.74966	-1.64122	0.460193	1	3.90689	2.32193	3.32193	3.70044	comp101002_c0	sp|Q7TNJ4|AMGO2_RAT^Q7TNJ4^Q:255-1,H:35-119^50.5882%ID^E:-18.81^RecName: Full=Amphoterin-induced protein 2;^Eukaryota; Metazoa; Chordata; Craniata; Vertebrata; Euteleostomi; Mammalia; Eutheria; Euarchontoglires; Glires; Rodentia; Sciurognathi; Muroidea; Muridae; Murinae; Rattus	.	.	.	.	.	.	.	NOG146733^Adhesion molecule with Ig-like domain-containing protein	GO:0005887^cellular_component^integral to plasma membrane`GO:0005634^cellular_component^nucleus`GO:0007157^biological_process^heterophilic cell-cell adhesion`GO:0007156^biological_process^homophilic cell adhesion`GO:0043066^biological_process^negative regulation of apoptotic process	.
comp101003_c0_seq1	6.62887	-2.55643	0.116715	0.960221	-Inf	0	4.08746	1.58496	comp101003_c0	.	.	.	.	.	.	.	.	.	.	.
comp101004_c0_seq1	2.75761	-2.54251	1	1	-Inf	3.58496	0	3.16993	comp101004_c0	.	.	.	.	.	.	.	.	.	.	.
comp101005_c0_seq1	4.58802	-2.84919	0.457528	1	-Inf	2.32193	2	2.80735	comp101005_c0	.	.	.	.	.	.	.	.	.	.	.
comp101006_c0_seq1	2.75761	-2.69398	1	1	-Inf	2	0	3.80735	comp101006_c0	.	.	.	.	.	.	.	.	.	.	.
comp101007_c0_seq1	-1.13737	-2.81492	0.838488	1	1.58496	2.58496	1.58496	2	comp101007_c0	sp|O42430|CP1A1_LIMLI^O42430^Q:205-44,H:201-254^50%ID^E:-10.11^RecName: Full=Cytochrome P450 1A1;^Eukaryota; Metazoa; Chordata; Craniata; Vertebrata; Euteleostomi; Actinopterygii; Neopterygii; Teleostei; Euteleostei; Neoteleostei; Acanthomorpha; Acanthopterygii; Percomorpha; Pleuronectiformes; Pleuronectoidei; Pleuronectidae; Pleuronectinae; Limanda	.	.	.	.	.	.	.	.	GO:0005789^cellular_component^endoplasmic reticulum membrane`GO:0070330^molecular_function^aromatase activity`GO:0009055^molecular_function^electron carrier activity`GO:0020037^molecular_function^heme binding`GO:0005506^molecular_function^iron ion binding	.
comp101008_c0_seq1	-1.05764	-2.6278	1	1	0	3.32193	0	3	comp101008_c0	.	.	.	.	.	.	.	.	.	.	.
comp101009_c0_seq1	-1.54341	-2.54235	0.621324	1	2	2.32193	1.58496	3.16993	comp101009_c0	.	.	.	.	.	.	.	.	.	.	.
comp101010_c0_seq1	4.19284	-2.91039	0.638727	1	-Inf	2.58496	1.58496	2.58496	comp101010_c0	.	.	.	.	.	.	.	.	.	.	.
comp101011_c0_seq1	-0.178543	-2.09014	1	1	2	2.32193	3	3.90689	comp101011_c0	.	.	.	.	.	.	.	.	.	.	.
comp101012_c0_seq1	4.58802	-2.63318	0.455661	1	-Inf	3	2	3	comp101012_c0	.	.	.	.	.	.	.	.	.	.	.
comp101013_c0_seq1	2.75761	-3.04342	1	1	-Inf	2.32193	0	2.80735	comp101013_c0	.	.	.	.	.	.	.	.	.	.	.
comp101014_c0_seq1	4.19284	-2.85185	0.638368	1	-Inf	2.32193	1.58496	3	comp101014_c0	.	.	.	.	.	.	.	.	.	.	.
comp101015_c0_seq1	-1.05764	-2.78496	1	1	0	3.32193	0	2.32193	comp101015_c0	sp|Q7M6Z0|R4RL2_MOUSE^Q7M6Z0^Q:50-208,H:154-206^39.6226%ID^E:-3.85^RecName: Full=Reticulon-4 receptor-like 2;^Eukaryota; Metazoa; Chordata; Craniata; Vertebrata; Euteleostomi; Mammalia; Eutheria; Euarchontoglires; Glires; Rodentia; Sciurognathi; Muroidea; Muridae; Murinae; Mus; Mus	.	.	.	.	.	.	.	COG4886^Leucine-rich repeat (LRR) protein	GO:0046658^cellular_component^anchored to plasma membrane`GO:0004872^molecular_function^receptor activity`GO:0031103^biological_process^axon regeneration	.
comp101016_c0_seq1	3.64679	-2.91166	1	1	-Inf	3	1	2.32193	comp101016_c0	.	.	.	.	.	.	.	.	.	.	.
comp101018_c0_seq1	-0.570227	-2.89042	1	1	1	-Inf	1.58496	3.32193	comp101018_c0	.	.	.	.	.	.	.	.	.	.	.
comp101019_c0_seq1	0	-2.9227	1	1	-Inf	-Inf	-Inf	3.90689	comp101019_c0	.	.	.	.	.	.	.	.	.	.	.
comp10102_c0_seq1	2.85849	-0.681329	0.233007	1	1	3.16993	5.08746	5.88264	comp10102_c0	.	.	.	.	.	.	.	.	.	.	.
comp101020_c0_seq1	3.64679	-2.85311	1	1	-Inf	2.80735	1	2.80735	comp101020_c0	.	.	.	.	.	.	.	.	.	.	.
comp101021_c0_seq1	-6.89107	-2.64048	0.0964467	0.918194	3.16993	2	-Inf	2.32193	comp101021_c0	sp|Q6H8Q1|ABLM2_HUMAN^Q6H8Q1^Q:3-215,H:61-131^92.9577%ID^E:-36.44^RecName: Full=Actin-binding LIM protein 2;^Eukaryota; Metazoa; Chordata; Craniata; Vertebrata; Euteleostomi; Mammalia; Eutheria; Euarchontoglires; Primates; Haplorrhini; Catarrhini; Hominidae; Homo	.	.	.	.	.	.	.	.	GO:0015629^cellular_component^actin cytoskeleton`GO:0005737^cellular_component^cytoplasm`GO:0045111^cellular_component^intermediate filament cytoskeleton`GO:0005634^cellular_component^nucleus`GO:0046872^molecular_function^metal ion binding`GO:0008270^molecular_function^zinc ion binding`GO:0007411^biological_process^axon guidance`GO:0007010^biological_process^cytoskeleton organization	.
comp101023_c0_seq1	1.08266	-2.89288	1	1	0	2.58496	2.32193	1.58496	comp101023_c0	.	.	.	.	.	.	.	.	.	.	.
comp101024_c0_seq1	2.75761	-3.04197	1	1	-Inf	2.80735	0	2.32193	comp101024_c0	.	.	.	.	.	.	.	.	.	.	.
comp101025_c0_seq1	2.75761	-2.64013	1	1	-Inf	3.16993	0	3.32193	comp101025_c0	.	.	.	.	.	.	.	.	.	.	.
comp101026_c0_seq1	-2.11933	-3.10555	0.444181	1	2.58496	-Inf	1.58496	1	comp101026_c0	.	.	.	.	.	.	.	.	.	.	.
comp101027_c0_seq1	1.74247	-2.71567	0.716649	1	0	2.32193	3	2	comp101027_c0	.	.	.	.	.	.	.	.	.	.	.
comp101028_c0_seq1	-0.177362	-2.86784	1	1	1.58496	1.58496	2.58496	1.58496	comp101028_c0	.	.	.	.	.	.	.	.	.	.	.
comp101029_c0_seq1	2.75761	-2.74303	1	1	-Inf	3.16993	0	3	comp101029_c0	.	.	.	.	.	.	.	.	.	.	.
comp10103_c0_seq1	3.3835	-0.488372	0.161843	1	1	5.12928	5.61471	5.04439	comp10103_c0	.	.	.	.	.	.	.	.	.	.	.
comp101030_c0_seq1	-1.15486	-2.78711	0.689311	1	2.32193	1.58496	2.32193	1.58496	comp101030_c0	.	.	.	.	.	.	.	.	.	.	.
comp101031_c0_seq1	3.64679	-2.49724	1	1	-Inf	3	1	3.70044	comp101031_c0	.	.	.	.	.	.	.	.	.	.	.
comp101032_c0_seq1	1.3376	-2.43412	0.837067	1	0	2.32193	2.58496	3.58496	comp101032_c0	.	.	.	.	.	.	.	.	.	.	.
comp101033_c0_seq1	5.15285	-2.78719	0.350374	1	-Inf	2.32193	2.58496	2.58496	comp101033_c0	.	.	.	.	.	.	.	.	.	.	.
comp101034_c0_seq1	6.86115	-2.59769	0.0961163	0.918194	-Inf	-Inf	4.32193	-Inf	comp101034_c0	.	.	.	.	.	.	.	.	.	.	.
comp101035_c0_seq1	5.36944	-2.53282	0.278466	1	-Inf	2	2.80735	3.45943	comp101035_c0	.	.	.	.	.	.	.	.	.	.	.
comp101036_c0_seq1	4.19284	-2.91181	0.638735	1	-Inf	2	1.58496	3	comp101036_c0	.	.	.	.	.	.	.	.	.	.	.
comp101037_c0_seq1	4.8979	-2.68101	0.456056	1	-Inf	3	2.32193	2.58496	comp101037_c0	.	.	.	.	.	.	.	.	.	.	.
comp101038_c0_seq1	5.15285	-2.84317	0.350949	1	-Inf	2.58496	2.58496	2	comp101038_c0	.	.	.	.	.	.	.	.	.	.	.
comp101039_c0_seq1	4.19284	-2.68615	0.6374	1	-Inf	3	1.58496	3	comp101039_c0	.	.	.	.	.	.	.	.	.	.	.
comp10104_c0_seq1	0.944759	-0.70052	0.714562	1	2.32193	5.20945	4.45943	5.20945	comp10104_c0	.	.	.	.	.	.	.	.	.	.	.
comp101040_c0_seq1	2.05826	-2.82322	0.549678	1	0	1	3.32193	1.58496	comp101040_c0	.	.	.	.	.	.	.	.	.	.	.
comp101041_c0_seq1	3.64679	-3.17979	1	1	-Inf	2.58496	1	1.58496	comp101041_c0	.	.	.	.	.	.	.	.	.	.	.
comp101042_c0_seq1	-1.11628	-2.95207	0.777611	1	1	2	1	2.58496	comp101042_c0	.	.	.	.	.	.	.	.	.	.	.
comp101043_c0_seq1	-3.11022	-2.49562	0.215142	1	3.58496	1	1.58496	1.58496	comp101043_c0	.	.	.	.	.	.	.	.	.	.	.
comp101044_c0_seq1	-1.16253	-2.45208	0.71025	1	2.80735	1	2.80735	2.58496	comp101044_c0	.	.	.	.	.	.	.	.	.	.	.
comp101045_c0_seq1	-1.94394	-2.4564	0.511287	1	2.80735	2.80735	2	2	comp101045_c0	.	.	.	.	.	.	.	.	.	.	.
comp101046_c0_seq1	0.772777	-2.83647	1	1	0	2.58496	2	2.32193	comp101046_c0	.	.	.	.	.	.	.	.	.	.	.
comp101047_c0_seq1	0.38978	-2.81971	1	1	1	2.32193	2.58496	1.58496	comp101047_c0	.	.	.	.	.	.	.	.	.	.	.
comp101048_c0_seq1	5.36944	-2.78455	0.280954	1	-Inf	2.32193	2.80735	2.32193	comp101048_c0	.	.	.	.	.	.	.	.	.	.	.
comp101049_c0_seq1	-1.05764	-2.96415	1	1	0	3	0	2	comp101049_c0	.	.	.	.	.	.	.	.	.	.	.
comp10105_c0_seq1	-1.33379	-1.17293	0.520154	1	4.24793	3.45943	4.08746	3.90689	comp10105_c0	.	.	.	.	.	.	.	.	.	.	.
comp101050_c0_seq1	0	-2.85982	1	1	-Inf	2.32193	-Inf	3.45943	comp101050_c0	.	.	.	.	.	.	.	.	.	.	.
comp101051_c0_seq1	-3.39506	-2.57324	0.171936	1	3.32193	0	1	2.58496	comp101051_c0	.	.	.	.	.	.	.	.	.	.	.
comp101052_c0_seq1	1.11043	-2.50147	0.687098	1	1	2.32193	3.32193	2.32193	comp101052_c0	.	.	.	.	.	.	.	.	.	.	.
comp101053_c0_seq1	4.8979	-2.96686	0.458617	1	-Inf	2.58496	2.32193	1.58496	comp101053_c0	.	.	.	.	.	.	.	.	.	.	.
comp101054_c0_seq1	2.75761	-2.91506	1	1	-Inf	2.80735	0	2.80735	comp101054_c0	.	.	.	.	.	.	.	.	.	.	.
comp101055_c0_seq1	5.55771	-2.67735	0.279847	1	-Inf	1	3	3.16993	comp101055_c0	.	.	.	.	.	.	.	.	.	.	.
comp101056_c0_seq1	-0.178543	-2.35131	1	1	2	2.80735	3	2.58496	comp101056_c0	.	.	.	.	.	.	.	.	.	.	.
comp101057_c0_seq1	4.58802	-2.96887	0.458636	1	-Inf	2.80735	2	1.58496	comp101057_c0	.	.	.	.	.	.	.	.	.	.	.
comp101058_c0_seq1	0.38978	-3.00565	1	1	1	2	2.58496	0	comp101058_c0	.	.	.	.	.	.	.	.	.	.	.
comp10106_c0_seq1	2.63499	-1.36433	0.39225	1	0	3.70044	3.90689	5	comp10106_c0	.	.	.	.	.	.	.	.	.	.	.
comp101060_c0_seq1	0.606368	-2.50835	0.87238	1	1	2.58496	2.80735	2.80735	comp101060_c0	.	.	.	.	.	.	.	.	.	.	.
comp101061_c0_seq1	2.75761	-2.68858	1	1	-Inf	3.58496	0	2.58496	comp101061_c0	.	.	.	.	.	.	.	.	.	.	.
comp101062_c0_seq1	-1.99316	-2.2613	0.39932	1	3.16993	2.32193	2.32193	2.80735	comp101062_c0	.	.	.	.	.	.	.	.	.	.	.
comp101063_c0_seq1	0.377597	-2.57417	1	1	0	3.32193	1.58496	2.80735	comp101063_c0	.	.	.	.	.	.	.	.	.	.	.
comp101064_c0_seq1	4.19284	-2.73989	0.637705	1	-Inf	2.58496	1.58496	3.16993	comp101064_c0	.	.	.	.	.	.	.	.	.	.	.
comp101065_c0_seq1	2.75761	-2.97776	1	1	-Inf	2.58496	0	2.80735	comp101065_c0	.	.	.	.	.	.	.	.	.	.	.
comp101066_c0_seq1	-2.08946	-2.80755	0.445199	1	2	1.58496	1	2.80735	comp101066_c0	.	.	.	.	.	.	.	.	.	.	.
comp101067_c0_seq1	5.15285	-2.90373	0.351585	1	-Inf	2	2.58496	2.32193	comp101067_c0	.	.	.	.	.	.	.	.	.	.	.
comp101068_c0_seq1	1.55419	-2.66405	0.716296	1	0	3	2.80735	1.58496	comp101068_c0	.	.	.	.	.	.	.	.	.	.	.
comp101069_c0_seq1	-7.88498	-2.52935	0.0388909	0.715184	4.16993	-Inf	-Inf	-Inf	comp101069_c0	.	.	.	.	.	.	.	.	.	.	.
comp10107_c0_seq1	2.11867	-0.700167	0.345807	1	2	4.64386	5.32193	4.9542	comp10107_c0	.	.	.	.	.	.	.	.	.	.	.
comp101070_c0_seq1	-1.33335	-2.06753	0.572527	1	3.16993	2.80735	3	2.80735	comp101070_c0	.	.	.	.	.	.	.	.	.	.	.
comp101071_c0_seq1	2.43108	-2.70463	0.438826	1	0	1	3.70044	1	comp101071_c0	sp|Q8IX07|FOG1_HUMAN^Q8IX07^Q:210-40,H:949-1006^72.4138%ID^E:-17.07^RecName: Full=Zinc finger protein ZFPM1;^Eukaryota; Metazoa; Chordata; Craniata; Vertebrata; Euteleostomi; Mammalia; Eutheria; Euarchontoglires; Primates; Haplorrhini; Catarrhini; Hominidae; Homo	.	.	.	.	.	.	.	NOG146797^Zinc finger protein	GO:0005737^cellular_component^cytoplasm`GO:0005667^cellular_component^transcription factor complex`GO:0017053^cellular_component^transcriptional repressor complex`GO:0003677^molecular_function^DNA binding`GO:0046872^molecular_function^metal ion binding`GO:0001078^molecular_function^RNA polymerase II core promoter proximal region sequence-specific DNA binding transcription factor activity involved…	.
comp101072_c0_seq1	3.64679	-3.10882	1	1	-Inf	2.32193	1	2.32193	comp101072_c0	.	.	.	.	.	.	.	.	.	.	.
comp101073_c0_seq1	-1.68342	-2.65396	0.626876	1	1.58496	2.80735	1	2.80735	comp101073_c0	.	.	.	.	.	.	.	.	.	.	.
comp101074_c0_seq1	0	-2.74836	1	1	-Inf	2.32193	-Inf	3.70044	comp101074_c0	.	.	.	.	.	.	.	.	.	.	.
comp101075_c0_seq1	-1.05764	-2.4495	1	1	0	-Inf	0	4.45943	comp101075_c0	.	.	.	.	.	.	.	.	.	.	.
comp101076_c0_seq1	5.15285	-2.35876	0.346579	1	-Inf	3.32193	2.58496	3.32193	comp101076_c0	.	.	.	.	.	.	.	.	.	.	.
comp101077_c0_seq1	6.00877	-2.6187	0.195552	1	-Inf	1.58496	3.45943	2.58496	comp101077_c0	.	.	.	.	.	.	.	.	.	.	.
comp101078_c0_seq1	4.8979	-2.6313	0.455646	1	-Inf	2.80735	2.32193	3	comp101078_c0	.	.	.	.	.	.	.	.	.	.	.
comp101079_c0_seq1	2.75761	-2.7444	1	1	-Inf	2.80735	0	3.32193	comp101079_c0	.	.	.	.	.	.	.	.	.	.	.
comp10108_c0_seq1	1.0084	-0.365751	0.719732	1	2.32193	5.61471	4.52356	5.78136	comp10108_c0	.	.	.	.	.	.	.	.	.	.	.
comp101080_c0_seq1	0	-2.80157	1	1	-Inf	2.80735	-Inf	3.32193	comp101080_c0	.	.	.	.	.	.	.	.	.	.	.
comp101081_c0_seq1	4.58802	-2.97103	0.458656	1	-Inf	2	2	2.58496	comp101081_c0	.	.	.	.	.	.	.	.	.	.	.
comp101082_c0_seq1	0	-2.85772	1	1	-Inf	3	-Inf	3	comp101082_c0	.	.	.	.	.	.	.	.	.	.	.
comp101083_c0_seq1	-0.838353	-2.68755	0.771285	1	2	2.32193	2.32193	2	comp101083_c0	.	.	.	.	.	.	.	.	.	.	.
comp101084_c0_seq1	4.19284	-2.90968	0.638722	1	-Inf	2.80735	1.58496	2.32193	comp101084_c0	.	.	.	.	.	.	.	.	.	.	.
comp101085_c0_seq1	3.64679	-2.91379	1	1	-Inf	2.32193	1	3	comp101085_c0	.	.	.	.	.	.	.	.	.	.	.
comp101086_c0_seq1	3.64679	-2.85521	1	1	-Inf	2	1	3.32193	comp101086_c0	.	.	.	.	.	.	.	.	.	.	.
comp101087_c0_seq1	0.606368	-2.76125	0.873183	1	1	2	2.80735	2	comp101087_c0	.	.	.	.	.	.	.	.	.	.	.
comp101088_c0_seq1	2.75761	-2.74303	1	1	-Inf	3.16993	0	3	comp101088_c0	.	.	.	.	.	.	.	.	.	.	.
comp101089_c0_seq1	-0.432309	-2.49973	0.872355	1	1.58496	3.16993	2.32193	2.32193	comp101089_c0	.	.	.	.	.	.	.	.	.	.	.
comp10109_c0_seq1	-2.34573	1.96744	0.248067	1	7.90689	5.64386	6.74147	5.83289	comp10109_c0	.	.	.	.	.	.	.	.	.	.	.
comp101090_c0_seq1	2.75761	-2.91506	1	1	-Inf	2.80735	0	2.80735	comp101090_c0	.	.	.	.	.	.	.	.	.	.	.
comp101091_c0_seq1	0.794644	-2.37297	0.872011	1	1	3.16993	3	2.58496	comp101091_c0	.	.	.	.	.	.	.	.	.	.	.
comp101092_c0_seq1	5.8735	-2.83319	0.197732	1	-Inf	2.32193	3.32193	0	comp101092_c0	.	.	.	.	.	.	.	.	.	.	.
comp101093_c0_seq1	0	-2.74631	1	1	-Inf	3	-Inf	3.32193	comp101093_c0	.	.	.	.	.	.	.	.	.	.	.
comp101094_c0_seq1	-0.838353	-2.35673	0.769546	1	2	3.32193	2.32193	2.58496	comp101094_c0	sp|Q12767|K0195_HUMAN^Q12767^Q:3-152,H:403-452^64%ID^E:-28.8553^RecName: Full=Uncharacterized protein KIAA0195;^Eukaryota; Metazoa; Chordata; Craniata; Vertebrata; Euteleostomi; Mammalia; Eutheria; Euarchontoglires; Primates; Haplorrhini; Catarrhini; Hominidae; Homo	.	.	.	.	.	.	.	.	GO:0016021^cellular_component^integral to membrane	.
comp101095_c0_seq1	2.19352	-2.42061	0.545656	1	0	2.80735	3.45943	2.32193	comp101095_c0	.	.	.	.	.	.	.	.	.	.	.
comp101096_c0_seq1	1.3376	-2.83253	0.838561	1	0	2	2.58496	2.32193	comp101096_c0	.	.	.	.	.	.	.	.	.	.	.
comp101097_c0_seq1	4.19284	-3.03792	0.639527	1	-Inf	2.32193	1.58496	2.32193	comp101097_c0	.	.	.	.	.	.	.	.	.	.	.
comp101098_c0_seq1	1.55419	-2.3445	0.714386	1	0	3.45943	2.80735	2.80735	comp101098_c0	sp|Q6EKJ0|GTD2B_HUMAN^Q6EKJ0^Q:103-23,H:897-923^48.1481%ID^E:-0.95^RecName: Full=General transcription factor II-I repeat domain-containing protein 2B;^Eukaryota; Metazoa; Chordata; Craniata; Vertebrata; Euteleostomi; Mammalia; Eutheria; Euarchontoglires; Primates; Haplorrhini; Catarrhini; Hominidae; Homo	.	.	.	.	.	.	.	NOG25860^Protein dimerization	GO:0005634^cellular_component^nucleus`GO:0003677^molecular_function^DNA binding`GO:0008270^molecular_function^zinc ion binding`GO:0006355^biological_process^regulation of transcription, DNA-dependent`GO:0006351^biological_process^transcription, DNA-dependent	.
comp101099_c0_seq1	-1.11628	-2.83046	0.776984	1	1	2.32193	1	2.80735	comp101099_c0	.	.	.	.	.	.	.	.	.	.	.
comp1011_c0_seq1	-1.85992	-2.97801	0.551447	1	2.32193	1	1.58496	1.58496	comp1011_c0	.	.	.	.	.	.	.	.	.	.	.
comp10110_c0_seq1	-1.70705	-1.37111	0.425465	1	4	3.16993	3.45943	4.16993	comp10110_c0	.	.	.	.	.	.	.	.	.	.	.
comp101100_c0_seq1	2.19352	-2.65574	0.547878	1	0	2.32193	3.45943	1	comp101100_c0	.	.	.	.	.	.	.	.	.	.	.
comp101101_c0_seq1	-0.583407	-2.63431	0.89532	1	2	1.58496	2.58496	2.58496	comp101101_c0	.	.	.	.	.	.	.	.	.	.	.
comp101102_c0_seq1	4.19284	-2.40648	0.63598	1	-Inf	3.45943	1.58496	3.45943	comp101102_c0	.	.	.	.	.	.	.	.	.	.	.
comp101103_c0_seq1	4.8979	-2.63063	0.45564	1	-Inf	3	2.32193	2.80735	comp101103_c0	.	.	.	.	.	.	.	.	.	.	.
comp101104_c0_seq1	4.19284	-2.53885	0.636612	1	-Inf	3.32193	1.58496	3.16993	comp101104_c0	.	.	.	.	.	.	.	.	.	.	.
comp101107_c0_seq1	-1.15932	-2.77271	0.67303	1	2.58496	1	2.58496	1	comp101107_c0	sp|Q9HBU1|BARX1_HUMAN^Q9HBU1^Q:2-217,H:152-223^100%ID^E:-35.28^RecName: Full=Homeobox protein BarH-like 1;^Eukaryota; Metazoa; Chordata; Craniata; Vertebrata; Euteleostomi; Mammalia; Eutheria; Euarchontoglires; Primates; Haplorrhini; Catarrhini; Hominidae; Homo	.	.	.	.	.	.	.	.	GO:0000228^cellular_component^nuclear chromosome`GO:0003700^molecular_function^sequence-specific DNA binding transcription factor activity`GO:0000976^molecular_function^transcription regulatory region sequence-specific DNA binding`GO:0009952^biological_process^anterior/posterior pattern specification`GO:0007267^biological_process^cell-cell signaling`GO:0055123^biological_process^digestive system …	.
comp101108_c0_seq1	4.19284	-2.54406	0.636638	1	-Inf	1	1.58496	4.08746	comp101108_c0	.	.	.	.	.	.	.	.	.	.	.
comp101109_c0_seq1	5.55771	-3.02629	0.28363	1	-Inf	1	3	1.58496	comp101109_c0	.	.	.	.	.	.	.	.	.	.	.
comp10111_c0_seq1	3.30687	-1.0173	0.246722	1	0	4.80735	4.58496	4.75489	comp10111_c0	sp|Q6DFF7|ENC2_XENLA^Q6DFF7^Q:378-292,H:561-589^96.5517%ID^E:-9.52^RecName: Full=Ectoderm-neural cortex protein 2;^Eukaryota; Metazoa; Chordata; Craniata; Vertebrata; Euteleostomi; Amphibia; Batrachia; Anura; Pipoidea; Pipidae; Xenopodinae; Xenopus; Xenopus	.	.	.	.	.	.	.	.	.	.
comp101110_c0_seq1	2.53664	-2.3321	0.434784	1	0	2	3.80735	2.80735	comp101110_c0	.	.	.	.	.	.	.	.	.	.	.
comp101111_c0_seq1	0	-2.85772	1	1	-Inf	3	-Inf	3	comp101111_c0	.	.	.	.	.	.	.	.	.	.	.
comp101112_c0_seq1	0	-3.04545	1	1	-Inf	2.58496	-Inf	2.80735	comp101112_c0	.	.	.	.	.	.	.	.	.	.	.
comp101113_c0_seq1	1.74247	-2.66351	0.716293	1	0	2.32193	3	2.32193	comp101113_c0	.	.	.	.	.	.	.	.	.	.	.
comp101114_c0_seq1	-0.570227	-2.71477	1	1	1	3	1.58496	2.32193	comp101114_c0	.	.	.	.	.	.	.	.	.	.	.
comp101115_c0_seq1	1.48325	-2.24258	0.558525	1	1	3	3.70044	2.32193	comp101115_c0	.	.	.	.	.	.	.	.	.	.	.
comp101116_c0_seq1	-1.37912	-1.96255	0.613308	1	2.80735	2.80735	2.58496	3.90689	comp101116_c0	.	.	.	.	.	.	.	.	.	.	.
comp101117_c0_seq1	0.377597	-2.83914	1	1	0	2.58496	1.58496	2.58496	comp101117_c0	.	.	.	.	.	.	.	.	.	.	.
comp101118_c0_seq1	1.11043	-2.75396	0.689036	1	1	1.58496	3.32193	1	comp101118_c0	.	.	.	.	.	.	.	.	.	.	.
comp101119_c0_seq1	4.8979	-2.68236	0.456068	1	-Inf	2.58496	2.32193	3	comp101119_c0	.	.	.	.	.	.	.	.	.	.	.
comp10112_c0_seq1	0.886942	1.40248	0.669909	1	5.32193	7.03342	7.39232	6.76818	comp10112_c0	.	.	.	.	.	.	.	.	.	.	.
comp101120_c0_seq1	-0.583407	-2.73895	0.895616	1	2	2.32193	2.58496	1	comp101120_c0	.	.	.	.	.	.	.	.	.	.	.
comp101121_c0_seq1	5.36944	-2.90032	0.28221	1	-Inf	2.32193	2.80735	1.58496	comp101121_c0	.	.	.	.	.	.	.	.	.	.	.
comp101122_c0_seq1	2.75761	-2.91789	1	1	-Inf	1.58496	0	3.45943	comp101122_c0	.	.	.	.	.	.	.	.	.	.	.
comp101123_c0_seq1	0.606368	-2.60339	0.872666	1	1	2.58496	2.80735	2.32193	comp101123_c0	.	.	.	.	.	.	.	.	.	.	.
comp101124_c0_seq1	5.36944	-2.90174	0.282226	1	-Inf	1.58496	2.80735	2.32193	comp101124_c0	.	.	.	.	.	.	.	.	.	.	.
comp101125_c0_seq1	4.58802	-2.79106	0.457007	1	-Inf	2.80735	2	2.58496	comp101125_c0	.	.	.	.	.	.	.	.	.	.	.
comp101126_c0_seq1	-4.76307	-2.83652	0.457414	1	1	2	-Inf	3.32193	comp101126_c0	.	.	.	.	.	.	.	.	.	.	.
comp101127_c0_seq1	0.227502	-2.54139	1	1	1.58496	2.32193	3	2.32193	comp101127_c0	.	.	.	.	.	.	.	.	.	.	.
comp101128_c0_seq1	2.75761	-2.79895	1	1	-Inf	2.80735	0	3.16993	comp101128_c0	.	.	.	.	.	.	.	.	.	.	.
comp101129_c0_seq1	4.58802	-3.10398	0.459924	1	-Inf	2	2	2	comp101129_c0	.	.	.	.	.	.	.	.	.	.	.
comp10113_c0_seq1	-1.21981	0.545769	0.573082	1	5.12928	3.80735	5.08746	7.29462	comp10113_c0	sp|Q5G268|NETR_NOMLE^Q5G268^Q:2-1228,H:340-749^67.8049%ID^E:-175.85^RecName: Full=Neurotrypsin;^Eukaryota; Metazoa; Chordata; Craniata; Vertebrata; Euteleostomi; Mammalia; Eutheria; Euarchontoglires; Primates; Haplorrhini; Catarrhini; Hylobatidae; Nomascus	.	m.1773	2-1231[+]	sp|Q5G268|NETR_NOMLE^Q5G268^Q:1-409,H:340-749^67.8049%ID^E:-175.85^RecName: Full=Neurotrypsin;^Eukaryota; Metazoa; Chordata; Craniata; Vertebrata; Euteleostomi; Mammalia; Eutheria; Euarchontoglires; Primates; Haplorrhini; Catarrhini; Hylobatidae; Nomascus	PF00530.13^SRCR^Scavenger receptor cysteine-rich domain^2-41^E:5.7e-09`PF00530.13^SRCR^Scavenger receptor cysteine-rich domain^51-146^E:4e-28`PF00530.13^SRCR^Scavenger receptor cysteine-rich domain^165-261^E:1.5e-31`PF00089.21^Trypsin^Trypsin^291-408^E:5.9e-25	.	.	.	GO:0030424^cellular_component^axon`GO:0005576^cellular_component^extracellular region`GO:0005886^cellular_component^plasma membrane`GO:0005044^molecular_function^scavenger receptor activity`GO:0004252^molecular_function^serine-type endopeptidase activity`GO:0006887^biological_process^exocytosis`GO:0006508^biological_process^proteolysis
comp101130_c0_seq1	3.64679	-2.91166	1	1	-Inf	3	1	2.32193	comp101130_c0	.	.	.	.	.	.	.	.	.	.	.
comp101131_c0_seq1	-2.08946	-2.86503	0.445883	1	2	2.32193	1	2	comp101131_c0	.	.	.	.	.	.	.	.	.	.	.
comp101132_c0_seq1	5.36944	-2.48559	0.278047	1	-Inf	2.80735	2.80735	3.16993	comp101132_c0	.	.	.	.	.	.	.	.	.	.	.
comp101133_c0_seq1	-0.175047	-2.66065	1	1	1	2.80735	2	2.58496	comp101133_c0	.	.	.	.	.	.	.	.	.	.	.
comp101134_c0_seq1	5.15285	-2.40052	0.34689	1	-Inf	3.16993	2.58496	3.32193	comp101134_c0	.	.	.	.	.	.	.	.	.	.	.
comp101135_c0_seq1	4.8979	-3.03459	0.459259	1	-Inf	1	2.32193	2.58496	comp101135_c0	.	.	.	.	.	.	.	.	.	.	.
comp101136_c0_seq1	-0.177362	-2.32675	1	1	1.58496	2.80735	2.58496	3.32193	comp101136_c0	sp|P33458|GAG_CAEVC^P33458^Q:268-188,H:371-397^55.5556%ID^E:-2.22^RecName: Full=Gag polyprotein;^Viruses; Retro-transcribing viruses; Retroviridae; Orthoretrovirinae; Lentivirus; Ovine/caprine lentivirus group	.	.	.	.	.	.	.	.	GO:0019028^cellular_component^viral capsid`GO:0046872^molecular_function^metal ion binding`GO:0003676^molecular_function^nucleic acid binding`GO:0008270^molecular_function^zinc ion binding`GO:0019076^biological_process^viral release from host cell`GO:0019048^biological_process^virus-host interaction	.
comp101138_c0_seq1	-1.54341	-2.80484	0.623649	1	2	1.58496	1.58496	2.58496	comp101138_c0	.	.	.	.	.	.	.	.	.	.	.
comp10114_c0_seq1	1.36936	-1.45609	0.615651	1	1	4.64386	3.58496	4.08746	comp10114_c0	.	.	.	.	.	.	.	.	.	.	.
comp101140_c0_seq1	1.74247	-2.22734	0.713838	1	0	3.16993	3	3.45943	comp101140_c0	.	.	.	.	.	.	.	.	.	.	.
comp101141_c0_seq1	-1.85992	-2.68144	0.548145	1	2.32193	2	1.58496	2.58496	comp101141_c0	.	.	.	.	.	.	.	.	.	.	.
comp101142_c0_seq1	-2.00546	-2.89155	0.777296	1	1	2.58496	0	2.58496	comp101142_c0	.	.	.	.	.	.	.	.	.	.	.
comp101143_c0_seq1	-7.80287	-2.59524	0.0431699	0.735409	4.08746	-Inf	-Inf	-Inf	comp101143_c0	.	.	.	.	.	.	.	.	.	.	.
comp101144_c0_seq1	-0.74219	-2.5986	1	1	1.58496	2.80735	2	2.58496	comp101144_c0	.	.	.	.	.	.	.	.	.	.	.
comp101145_c0_seq1	-0.583407	-2.44249	0.894829	1	2	2.58496	2.58496	2.80735	comp101145_c0	.	.	.	.	.	.	.	.	.	.	.
comp101146_c0_seq1	0.0392254	-2.4947	1	1	1.58496	3.16993	2.80735	1.58496	comp101146_c0	.	.	.	.	.	.	.	.	.	.	.
comp101147_c0_seq1	6.00877	-2.38846	0.193554	1	-Inf	3.16993	3.45943	2.32193	comp101147_c0	.	.	.	.	.	.	.	.	.	.	.
comp101148_c0_seq1	2.75761	-2.63746	1	1	-Inf	3.70044	0	2.58496	comp101148_c0	.	.	.	.	.	.	.	.	.	.	.
comp101149_c0_seq1	4.19284	-2.90968	0.638722	1	-Inf	2.80735	1.58496	2.32193	comp101149_c0	.	.	.	.	.	.	.	.	.	.	.
comp10115_c0_seq1	-1.21274	0.0890956	0.58026	1	5.42626	5.32193	5.39232	4.85798	comp10115_c0	sp|Q9UMR7|CLC4A_HUMAN^Q9UMR7^Q:545-276,H:101-187^32.2222%ID^E:-9.5^RecName: Full=C-type lectin domain family 4 member A;^Eukaryota; Metazoa; Chordata; Craniata; Vertebrata; Euteleostomi; Mammalia; Eutheria; Euarchontoglires; Primates; Haplorrhini; Catarrhini; Hominidae; Homo	.	m.1774	153-683[-]	sp|Q9UMR7|CLC4A_HUMAN^Q9UMR7^Q:47-136,H:101-187^32.2222%ID^E:-9.72^RecName: Full=C-type lectin domain family 4 member A;^Eukaryota; Metazoa; Chordata; Craniata; Vertebrata; Euteleostomi; Mammalia; Eutheria; Euarchontoglires; Primates; Haplorrhini; Catarrhini; Hominidae; Homo	PF05473.7^Herpes_UL45^UL45 protein^53-171^E:5.7e-06`PF00059.16^Lectin_C^Lectin C-type domain^74-170^E:2e-15	.	.	.	GO:0005887^cellular_component^integral to plasma membrane`GO:0030246^molecular_function^carbohydrate binding`GO:0004888^molecular_function^transmembrane signaling receptor activity`GO:0007155^biological_process^cell adhesion`GO:0007166^biological_process^cell surface receptor signaling pathway`GO:0045087^biological_process^innate immune response
comp101150_c0_seq1	2.75761	-2.97848	1	1	-Inf	2.32193	0	3	comp101150_c0	.	.	.	.	.	.	.	.	.	.	.
comp101151_c0_seq1	-1.13737	-2.55345	0.837472	1	1.58496	2.58496	1.58496	3.16993	comp101151_c0	.	.	.	.	.	.	.	.	.	.	.
comp101152_c0_seq1	5.55771	-2.72688	0.280351	1	-Inf	2.58496	3	2	comp101152_c0	.	.	.	.	.	.	.	.	.	.	.
comp101153_c0_seq1	1.55419	-2.38678	0.714607	1	0	3.16993	2.80735	3	comp101153_c0	.	.	.	.	.	.	.	.	.	.	.
comp101154_c0_seq1	-0.570227	-2.82706	1	1	1	2.58496	1.58496	2.32193	comp101154_c0	.	.	.	.	.	.	.	.	.	.	.
comp101155_c0_seq1	-4.28425	-2.22078	0.168777	1	3.32193	2	0	3.58496	comp101155_c0	.	.	m.80775	2-388[+]	.	.	.	.	.	.
comp101156_c0_seq1	-1.48414	-2.36968	0.50723	1	3.32193	0	3	2	comp101156_c0	sp|O75355|ENTP3_HUMAN^O75355^Q:20-244,H:415-489^62.6667%ID^E:-20.9^RecName: Full=Ectonucleoside triphosphate diphosphohydrolase 3;^Eukaryota; Metazoa; Chordata; Craniata; Vertebrata; Euteleostomi; Mammalia; Eutheria; Euarchontoglires; Primates; Haplorrhini; Catarrhini; Hominidae; Homo	.	.	.	.	.	.	.	COG5371^Golgi nucleoside diphosphatase	GO:0016021^cellular_component^integral to membrane`GO:0005524^molecular_function^ATP binding`GO:0016787^molecular_function^hydrolase activity	.
comp101157_c0_seq1	2.75761	-2.91577	1	1	-Inf	2.58496	0	3	comp101157_c0	.	.	.	.	.	.	.	.	.	.	.
comp101158_c0_seq1	-2.33912	-2.71235	0.39762	1	2.80735	1	1.58496	2.32193	comp101158_c0	.	.	.	.	.	.	.	.	.	.	.
comp101159_c0_seq1	1.74247	-2.94931	0.718349	1	0	1	3	1.58496	comp101159_c0	.	.	.	.	.	.	.	.	.	.	.
comp10116_c0_seq1	4.19284	-3.10529	0.639958	1	-Inf	2.58496	1.58496	1.58496	comp10116_c0	.	.	.	.	.	.	.	.	.	.	.
comp101160_c0_seq1	3.64679	-2.97576	1	1	-Inf	2.32193	1	2.80735	comp101160_c0	.	.	.	.	.	.	.	.	.	.	.
comp101161_c0_seq1	5.8735	-2.52469	0.194687	1	-Inf	2.32193	3.32193	2.80735	comp101161_c0	.	.	.	.	.	.	.	.	.	.	.
comp101162_c0_seq1	4.58802	-2.58656	0.455287	1	-Inf	2.32193	2	3.58496	comp101162_c0	.	.	.	.	.	.	.	.	.	.	.
comp101163_c0_seq1	0.377597	-2.83844	1	1	0	2.80735	1.58496	2.32193	comp101163_c0	.	.	.	.	.	.	.	.	.	.	.
comp101164_c0_seq1	0	-2.54629	1	1	-Inf	3.32193	-Inf	3.58496	comp101164_c0	sp|Q7ZW77|MSMO1_DANRE^Q7ZW77^Q:3-302,H:107-206^89%ID^E:-53.94^RecName: Full=Methylsterol monooxygenase 1;^Eukaryota; Metazoa; Chordata; Craniata; Vertebrata; Euteleostomi; Actinopterygii; Neopterygii; Teleostei; Ostariophysi; Cypriniformes; Cyprinidae; Danio	.	m.80778	3-305[+]	sp|Q7ZW77|MSMO1_DANRE^Q7ZW77^Q:1-100,H:107-206^89%ID^E:-53.94^RecName: Full=Methylsterol monooxygenase 1;^Eukaryota; Metazoa; Chordata; Craniata; Vertebrata; Euteleostomi; Actinopterygii; Neopterygii; Teleostei; Ostariophysi; Cypriniformes; Cyprinidae; Danio	PF04116.8^FA_hydroxylase^Fatty acid hydroxylase superfamily^38-97^E:4.8e-11	.	.	COG3000^Sterol desaturase	GO:0005789^cellular_component^endoplasmic reticulum membrane`GO:0016021^cellular_component^integral to membrane`GO:0000254^molecular_function^C-4 methylsterol oxidase activity`GO:0005506^molecular_function^iron ion binding`GO:0006633^biological_process^fatty acid biosynthetic process`GO:0016126^biological_process^sterol biosynthetic process
comp101165_c0_seq1	0.794644	-2.55316	0.872512	1	1	2.32193	3	2.58496	comp101165_c0	.	.	.	.	.	.	.	.	.	.	.
comp101166_c0_seq1	7.06116	-2.45057	0.0799933	0.876507	-Inf	-Inf	4.52356	-Inf	comp101166_c0	sp|Q9D805|CAN9_MOUSE^Q9D805^Q:3-263,H:183-269^60.9195%ID^E:-26.46^RecName: Full=Calpain-9;^Eukaryota; Metazoa; Chordata; Craniata; Vertebrata; Euteleostomi; Mammalia; Eutheria; Euarchontoglires; Glires; Rodentia; Sciurognathi; Muroidea; Muridae; Murinae; Mus; Mus	.	.	.	.	.	.	.	.	GO:0005737^cellular_component^cytoplasm`GO:0005509^molecular_function^calcium ion binding`GO:0004198^molecular_function^calcium-dependent cysteine-type endopeptidase activity`GO:0006508^biological_process^proteolysis	.
comp101167_c0_seq1	4.19284	-2.79646	0.638036	1	-Inf	1.58496	1.58496	3.45943	comp101167_c0	.	.	.	.	.	.	.	.	.	.	.
comp101168_c0_seq1	4.8979	-2.84583	0.457498	1	-Inf	2.58496	2.32193	2.32193	comp101168_c0	.	.	.	.	.	.	.	.	.	.	.
comp101169_c0_seq1	-2.00546	-2.89084	0.777292	1	1	2.80735	0	2.32193	comp101169_c0	.	.	.	.	.	.	.	.	.	.	.
comp10117_c0_seq1	0.370846	-0.378339	0.87867	1	4	5.16993	5.55459	4.39232	comp10117_c0	.	.	.	.	.	.	.	.	.	.	.
comp101170_c0_seq1	0	-2.69317	1	1	-Inf	3.16993	-Inf	3.32193	comp101170_c0	.	.	.	.	.	.	.	.	.	.	.
comp101171_c0_seq1	3.64679	-2.91379	1	1	-Inf	2.32193	1	3	comp101171_c0	.	.	.	.	.	.	.	.	.	.	.
comp101172_c0_seq1	1.74247	-2.82858	0.717453	1	0	1	3	2.32193	comp101172_c0	.	.	.	.	.	.	.	.	.	.	.
comp101173_c0_seq1	3.64679	-3.04067	1	1	-Inf	2.32193	1	2.58496	comp101173_c0	.	.	.	.	.	.	.	.	.	.	.
comp101174_c0_seq1	3.64679	-2.97504	1	1	-Inf	2.58496	1	2.58496	comp101174_c0	.	.	.	.	.	.	.	.	.	.	.
comp101175_c0_seq1	-2.08946	-2.99191	0.447435	1	2	2	1	1.58496	comp101175_c0	.	.	.	.	.	.	.	.	.	.	.
comp101176_c0_seq1	3.64679	-3.10882	1	1	-Inf	2.32193	1	2.32193	comp101176_c0	.	.	.	.	.	.	.	.	.	.	.
comp101177_c0_seq1	1.3376	-1.9012	0.835935	1	0	3.90689	2.58496	4.08746	comp101177_c0	.	.	.	.	.	.	.	.	.	.	.
comp101178_c0_seq1	4.19284	-2.91323	0.638744	1	-Inf	1	1.58496	3.32193	comp101178_c0	.	.	.	.	.	.	.	.	.	.	.
comp101179_c0_seq1	-2.69822	-2.39174	0.303073	1	3.16993	2.32193	1.58496	2.58496	comp101179_c0	.	.	.	.	.	.	.	.	.	.	.
comp10118_c0_seq1	6.24632	-0.862452	0.150512	1	-Inf	5.67243	3.70044	4.80735	comp10118_c0	.	.	.	.	.	.	.	.	.	.	.
comp101180_c0_seq1	-1.14823	-1.99489	0.768342	1	2	3.90689	2	3.58496	comp101180_c0	.	.	.	.	.	.	.	.	.	.	.
comp101181_c0_seq1	4.19284	-2.68412	0.637388	1	-Inf	3.45943	1.58496	2.32193	comp101181_c0	.	.	.	.	.	.	.	.	.	.	.
comp101182_c0_seq1	4.58802	-2.36601	0.453706	1	-Inf	2.58496	2	4	comp101182_c0	.	.	.	.	.	.	.	.	.	.	.
comp101183_c0_seq1	4.19284	-2.68547	0.637396	1	-Inf	3.16993	1.58496	2.80735	comp101183_c0	.	.	.	.	.	.	.	.	.	.	.
comp101184_c0_seq1	-2.00546	-3.01812	0.77796	1	1	2.58496	0	2	comp101184_c0	.	.	.	.	.	.	.	.	.	.	.
comp101185_c0_seq1	-3.29515	-2.79585	0.385561	1	2.32193	2.58496	0	2	comp101185_c0	.	.	.	.	.	.	.	.	.	.	.
comp101187_c0_seq1	-0.168452	-2.57537	1	1	0	3.58496	1	2.58496	comp101187_c0	.	.	.	.	.	.	.	.	.	.	.
comp101188_c0_seq1	4.58802	-2.58656	0.455287	1	-Inf	2.32193	2	3.58496	comp101188_c0	sp|Q9UKP5|ATS6_HUMAN^Q9UKP5^Q:278-36,H:92-172^80.2469%ID^E:-35.74^RecName: Full=A disintegrin and metalloproteinase with thrombospondin motifs 6;^Eukaryota; Metazoa; Chordata; Craniata; Vertebrata; Euteleostomi; Mammalia; Eutheria; Euarchontoglires; Primates; Haplorrhini; Catarrhini; Hominidae; Homo	.	.	.	.	.	.	.	.	GO:0005578^cellular_component^proteinaceous extracellular matrix`GO:0046872^molecular_function^metal ion binding`GO:0004222^molecular_function^metalloendopeptidase activity`GO:0008237^molecular_function^metallopeptidase activity`GO:0008270^molecular_function^zinc ion binding`GO:0006508^biological_process^proteolysis	.
comp101189_c0_seq1	3.64679	-2.74112	1	1	-Inf	3	1	3	comp101189_c0	.	.	.	.	.	.	.	.	.	.	.
comp10119_c0_seq1	0.223022	1.06101	0.933322	1	4.32193	5.70044	5.72792	7.98868	comp10119_c0	sp|Q8AWW5|CRIM1_CHICK^Q8AWW5^Q:1362-1336,H:115-123^55.5556%ID^E:-132.91^RecName: Full=Cysteine-rich motor neuron 1 protein;^Eukaryota; Metazoa; Chordata; Craniata; Vertebrata; Euteleostomi; Archosauria; Dinosauria; Saurischia; Theropoda; Coelurosauria; Aves; Neognathae; Galliformes; Phasianidae; Phasianinae; Gallus	.	m.1775	1-1596[-]	sp|Q8AWW5|CRIM1_CHICK^Q8AWW5^Q:79-87,H:115-123^55.5556%ID^E:-133.004^RecName: Full=Cysteine-rich motor neuron 1 protein;^Eukaryota; Metazoa; Chordata; Craniata; Vertebrata; Euteleostomi; Archosauria; Dinosauria; Saurischia; Theropoda; Coelurosauria; Aves; Neognathae; Galliformes; Phasianidae; Phasianinae; Gallus	PF00219.13^IGFBP^Insulin-like growth factor binding protein^34-91^E:1.4e-05`PF00093.13^VWC^von Willebrand factor type C domain^195-249^E:4.7e-08`PF00093.13^VWC^von Willebrand factor type C domain^264-317^E:1.7e-07`PF02822.9^Antistasin^Antistasin family^330-359^E:1.9e-06`PF02822.9^Antistasin^Antistasin family^365-392^E:5.1e-07`PF02822.9^Antistasin^Antistasin family^399-424^E:1.1e-06	.	.	.	GO:0005576^cellular_component^extracellular region`GO:0016021^cellular_component^integral to membrane`GO:0004867^molecular_function^serine-type endopeptidase inhibitor activity`GO:0043086^biological_process^negative regulation of catalytic activity`GO:0001558^biological_process^regulation of cell growth
comp101190_c0_seq1	-3.77436	-2.51115	0.2668	1	2.80735	2.58496	0	2.80735	comp101190_c0	.	.	.	.	.	.	.	.	.	.	.
comp101191_c0_seq1	-3.07587	-2.54729	0.219875	1	3	1	1	3	comp101191_c0	.	.	.	.	.	.	.	.	.	.	.
comp101192_c0_seq1	2.75761	-2.79825	1	1	-Inf	3	0	3	comp101192_c0	.	.	.	.	.	.	.	.	.	.	.
comp101193_c0_seq1	5.36944	-2.67586	0.279832	1	-Inf	3	2.80735	2	comp101193_c0	.	.	.	.	.	.	.	.	.	.	.
comp101194_c0_seq1	-1.99316	-2.73863	0.404823	1	3.16993	0	2.32193	0	comp101194_c0	sp|A7MBF6|CA228_BOVIN^A7MBF6^Q:227-6,H:147-220^72.973%ID^E:-23.67^RecName: Full=Uncharacterized protein C1orf228 homolog;^Eukaryota; Metazoa; Chordata; Craniata; Vertebrata; Euteleostomi; Mammalia; Eutheria; Laurasiatheria; Cetartiodactyla; Ruminantia; Pecora; Bovidae; Bovinae; Bos	.	.	.	.	.	.	.	.	.	.
comp101195_c0_seq1	5.55771	-2.57452	0.27885	1	-Inf	3	3	2.32193	comp101195_c0	.	.	.	.	.	.	.	.	.	.	.
comp101196_c0_seq1	-1.68342	-2.81619	0.628186	1	1.58496	3	1	1.58496	comp101196_c0	.	.	.	.	.	.	.	.	.	.	.
comp101197_c0_seq1	4.19284	-2.73989	0.637705	1	-Inf	2.58496	1.58496	3.16993	comp101197_c0	.	.	.	.	.	.	.	.	.	.	.
comp101198_c0_seq1	3.64679	-3.03921	1	1	-Inf	2.80735	1	2	comp101198_c0	.	.	.	.	.	.	.	.	.	.	.
comp101199_c0_seq1	-8.75667	-1.74457	0.017002	0.566049	5.04439	-Inf	-Inf	-Inf	comp101199_c0	.	.	.	.	.	.	.	.	.	.	.
comp10120_c0_seq1	5.15285	-1.80107	0.344254	1	-Inf	3.70044	2.58496	4.58496	comp10120_c0	.	.	.	.	.	.	.	.	.	.	.
comp101200_c0_seq1	1.3376	-2.23077	0.836487	1	0	3.45943	2.58496	3.45943	comp101200_c0	.	.	.	.	.	.	.	.	.	.	.
comp101201_c0_seq1	5.36944	-2.78525	0.280961	1	-Inf	2	2.80735	2.58496	comp101201_c0	.	.	.	.	.	.	.	.	.	.	.
comp101202_c0_seq1	5.36944	-2.44116	0.27767	1	-Inf	3	2.80735	3.16993	comp101202_c0	.	.	.	.	.	.	.	.	.	.	.
comp101203_c0_seq1	4.19284	-2.73989	0.637705	1	-Inf	2.58496	1.58496	3.16993	comp101203_c0	sp|Q923S6|NEU1A_MOUSE^Q923S6^Q:218-90,H:532-574^81.3953%ID^E:-15.8^RecName: Full=Neuralized-like protein 1A;^Eukaryota; Metazoa; Chordata; Craniata; Vertebrata; Euteleostomi; Mammalia; Eutheria; Euarchontoglires; Glires; Rodentia; Sciurognathi; Muroidea; Muridae; Murinae; Mus; Mus	.	.	.	.	.	.	.	.	GO:0005737^cellular_component^cytoplasm`GO:0048471^cellular_component^perinuclear region of cytoplasm`GO:0005886^cellular_component^plasma membrane`GO:0016874^molecular_function^ligase activity`GO:0046872^molecular_function^metal ion binding`GO:0008270^molecular_function^zinc ion binding`GO:0007595^biological_process^lactation`GO:0007219^biological_process^Notch signaling pathway`GO:0016567^biolo…	.
comp101204_c0_seq1	2.75761	-2.85577	1	1	-Inf	2.80735	0	3	comp101204_c0	.	.	.	.	.	.	.	.	.	.	.
comp101205_c0_seq1	-0.175047	-2.56064	1	1	1	3.16993	2	2.58496	comp101205_c0	.	.	.	.	.	.	.	.	.	.	.
comp101206_c0_seq1	2.75761	-3.0427	1	1	-Inf	2.58496	0	2.58496	comp101206_c0	.	.	.	.	.	.	.	.	.	.	.
comp101207_c0_seq1	-1.46474	-2.67878	0.688427	1	2.32193	2	2	2.32193	comp101207_c0	.	.	.	.	.	.	.	.	.	.	.
comp101208_c0_seq1	3.64679	-2.79701	1	1	-Inf	2.58496	1	3.16993	comp101208_c0	.	.	.	.	.	.	.	.	.	.	.
comp101209_c0_seq1	3.64679	-2.54003	1	1	-Inf	3.58496	1	3	comp101209_c0	.	.	.	.	.	.	.	.	.	.	.
comp10121_c0_seq1	0.0969035	-0.80321	1	1	2.80735	5.39232	4.08746	4.70044	comp10121_c0	.	.	.	.	.	.	.	.	.	.	.
comp101210_c0_seq1	4.8979	-2.78982	0.456996	1	-Inf	2.32193	2.32193	2.80735	comp101210_c0	.	.	.	.	.	.	.	.	.	.	.
comp101211_c0_seq1	2.75761	-2.97776	1	1	-Inf	2.58496	0	2.80735	comp101211_c0	.	.	.	.	.	.	.	.	.	.	.
comp101212_c0_seq1	7.44197	-2.15659	0.054908	0.790377	-Inf	-Inf	4.90689	-Inf	comp101212_c0	sp|P07589|FINC_BOVIN^P07589^Q:355-2,H:1060-1177^56.7797%ID^E:-34.69^RecName: Full=Fibronectin;^Eukaryota; Metazoa; Chordata; Craniata; Vertebrata; Euteleostomi; Mammalia; Eutheria; Laurasiatheria; Cetartiodactyla; Ruminantia; Pecora; Bovidae; Bovinae; Bos	.	m.80779	2-355[-]	sp|P07589|FINC_BOVIN^P07589^Q:1-118,H:1060-1177^56.7797%ID^E:-34.69^RecName: Full=Fibronectin;^Eukaryota; Metazoa; Chordata; Craniata; Vertebrata; Euteleostomi; Mammalia; Eutheria; Laurasiatheria; Cetartiodactyla; Ruminantia; Pecora; Bovidae; Bovinae; Bos	PF00041.16^fn3^Fibronectin type III domain^38-102^E:6.3e-08	.	.	NOG12793^Calcium ion binding protein	GO:0016324^cellular_component^apical plasma membrane`GO:0005578^cellular_component^proteinaceous extracellular matrix`GO:0008201^molecular_function^heparin binding`GO:0016504^molecular_function^peptidase activator activity`GO:0006953^biological_process^acute-phase response`GO:0001525^biological_process^angiogenesis`GO:0007160^biological_process^cell-matrix adhesion`GO:0007044^biological_process^c…
comp101213_c0_seq1	-0.168452	-2.73135	1	1	0	2.32193	1	3.32193	comp101213_c0	.	.	.	.	.	.	.	.	.	.	.
comp101214_c0_seq1	2.23445	-2.2633	0.346749	1	1	1	4.45943	0	comp101214_c0	.	.	.	.	.	.	.	.	.	.	.
comp101215_c0_seq1	-0.754456	-2.76795	0.769827	1	2.58496	0	3	0	comp101215_c0	.	.	.	.	.	.	.	.	.	.	.
comp101216_c0_seq1	-3.81525	-2.84574	1	1	0	3	-Inf	2.80735	comp101216_c0	.	.	.	.	.	.	.	.	.	.	.
comp101217_c0_seq1	-0.849158	-1.82164	0.764659	1	3	3.32193	3.32193	3.45943	comp101217_c0	.	.	m.80780	1-315[-]	.	.	.	.	.	.
comp101218_c0_seq1	4.8979	-2.73469	0.456513	1	-Inf	2.58496	2.32193	2.80735	comp101218_c0	.	.	.	.	.	.	.	.	.	.	.
comp101219_c0_seq1	5.15285	-2.62809	0.348824	1	-Inf	3	2.58496	2.58496	comp101219_c0	.	.	.	.	.	.	.	.	.	.	.
comp10122_c0_seq1	-1.09841	0.00374089	0.604783	1	5.12928	5.45943	5.20945	5.08746	comp10122_c0	.	.	.	.	.	.	.	.	.	.	.
comp101220_c0_seq1	0.961162	-2.55262	0.770519	1	1	1	3.16993	3	comp101220_c0	.	.	.	.	.	.	.	.	.	.	.
comp101221_c0_seq1	0	-2.74426	1	1	-Inf	3.45943	-Inf	2.80735	comp101221_c0	.	.	.	.	.	.	.	.	.	.	.
comp101222_c0_seq1	6.00877	-2.89164	0.198364	1	-Inf	1	3.45943	1	comp101222_c0	.	.	.	.	.	.	.	.	.	.	.
comp101223_c0_seq1	4.19284	-2.54211	0.636628	1	-Inf	2.32193	1.58496	3.80735	comp101223_c0	sp|Q15911|ZFHX3_HUMAN^Q15911^Q:233-3,H:1939-2000^71.4286%ID^E:-20.08^RecName: Full=Zinc finger homeobox protein 3;^Eukaryota; Metazoa; Chordata; Craniata; Vertebrata; Euteleostomi; Mammalia; Eutheria; Euarchontoglires; Primates; Haplorrhini; Catarrhini; Hominidae; Homo	.	.	.	.	.	.	.	.	GO:0005739^cellular_component^mitochondrion`GO:0005667^cellular_component^transcription factor complex`GO:0046872^molecular_function^metal ion binding`GO:0003705^molecular_function^RNA polymerase II distal enhancer sequence-specific DNA binding transcription factor activity`GO:0043565^molecular_function^sequence-specific DNA binding`GO:0044212^molecular_function^transcription regulatory region DN…	.
comp101224_c0_seq1	5.55771	-2.67532	0.279827	1	-Inf	2.32193	3	2.58496	comp101224_c0	.	.	.	.	.	.	.	.	.	.	.
comp101225_c0_seq1	-0.175047	-2.42565	1	1	1	3	2	3.32193	comp101225_c0	sp|Q9NRJ4|TULP4_HUMAN^Q9NRJ4^Q:62-280,H:1-73^98.6301%ID^E:-37.94^RecName: Full=Tubby-related protein 4;^Eukaryota; Metazoa; Chordata; Craniata; Vertebrata; Euteleostomi; Mammalia; Eutheria; Euarchontoglires; Primates; Haplorrhini; Catarrhini; Hominidae; Homo	.	.	.	.	.	.	.	.	GO:0005737^cellular_component^cytoplasm`GO:0003700^molecular_function^sequence-specific DNA binding transcription factor activity`GO:0035556^biological_process^intracellular signal transduction`GO:0016567^biological_process^protein ubiquitination`GO:0007584^biological_process^response to nutrient	.
comp101226_c0_seq1	-0.975209	-1.1568	0.644379	1	4.32193	1	4.52356	4.08746	comp101226_c0	sp|P68373|TBA1C_MOUSE^P68373^Q:220-2,H:252-324^97.2603%ID^E:-36.56^RecName: Full=Tubulin alpha-1C chain;^Eukaryota; Metazoa; Chordata; Craniata; Vertebrata; Euteleostomi; Mammalia; Eutheria; Euarchontoglires; Glires; Rodentia; Sciurognathi; Muroidea; Muridae; Murinae; Mus; Mus	.	.	.	.	.	.	.	COG5023^Tubulin	GO:0005881^cellular_component^cytoplasmic microtubule`GO:0005525^molecular_function^GTP binding`GO:0003924^molecular_function^GTPase activity`GO:0005198^molecular_function^structural molecule activity`GO:0007018^biological_process^microtubule-based movement`GO:0051258^biological_process^protein polymerization	.
comp101227_c0_seq1	4.19284	-2.79369	0.63802	1	-Inf	2.80735	1.58496	2.80735	comp101227_c0	.	.	.	.	.	.	.	.	.	.	.
comp101228_c0_seq1	6.71052	-2.65287	0.106124	0.948982	-Inf	-Inf	4.16993	0	comp101228_c0	sp|Q6URK4|ROA3_RAT^Q6URK4^Q:2-268,H:138-226^60.6742%ID^E:-23.09^RecName: Full=Heterogeneous nuclear ribonucleoprotein A3;^Eukaryota; Metazoa; Chordata; Craniata; Vertebrata; Euteleostomi; Mammalia; Eutheria; Euarchontoglires; Glires; Rodentia; Sciurognathi; Muroidea; Muridae; Murinae; Rattus	.	.	.	.	.	.	.	COG0724^RNA-binding proteins (RRM domain)	GO:0005737^cellular_component^cytoplasm`GO:0043005^cellular_component^neuron projection`GO:0005634^cellular_component^nucleus`GO:0035770^cellular_component^ribonucleoprotein granule`GO:0005681^cellular_component^spliceosomal complex`GO:0003729^molecular_function^mRNA binding`GO:0000166^molecular_function^nucleotide binding`GO:0051033^molecular_function^RNA transmembrane transporter activity`GO:00…	.
comp101229_c0_seq1	-2.11933	-2.77949	0.439772	1	2.58496	2	1.58496	1.58496	comp101229_c0	.	.	.	.	.	.	.	.	.	.	.
comp10123_c0_seq1	0.255833	-1.0358	0.953271	1	2.80735	4.70044	4.24793	4.58496	comp10123_c0	.	.	.	.	.	.	.	.	.	.	.
comp101230_c0_seq1	-1.41427	-2.5128	0.560774	1	2.58496	2.58496	2.32193	2	comp101230_c0	.	.	.	.	.	.	.	.	.	.	.
comp101231_c0_seq1	2.72707	-2.40962	0.359047	1	0	2.32193	4	1	comp101231_c0	.	.	.	.	.	.	.	.	.	.	.
comp101232_c0_seq1	4.58802	-2.44846	0.454258	1	-Inf	3	2	3.58496	comp101232_c0	.	.	.	.	.	.	.	.	.	.	.
comp101233_c0_seq1	0	-2.97904	1	1	-Inf	3	-Inf	2.58496	comp101233_c0	.	.	.	.	.	.	.	.	.	.	.
comp101234_c0_seq1	1.55419	-2.2648	0.714003	1	0	3.70044	2.80735	2.80735	comp101234_c0	sp|Q5DTT8|PNMA5_MOUSE^Q5DTT8^Q:149-238,H:306-335^43.3333%ID^E:-3.09297^RecName: Full=Paraneoplastic antigen-like protein 5;^Eukaryota; Metazoa; Chordata; Craniata; Vertebrata; Euteleostomi; Mammalia; Eutheria; Euarchontoglires; Glires; Rodentia; Sciurognathi; Muroidea; Muridae; Murinae; Mus; Mus	.	.	.	.	.	.	.	.	.	.
comp101235_c0_seq1	4.19284	-2.85185	0.638368	1	-Inf	2.32193	1.58496	3	comp101235_c0	.	.	.	.	.	.	.	.	.	.	.
comp101236_c0_seq1	5.8735	-2.27561	0.192742	1	-Inf	1	3.32193	4	comp101236_c0	.	.	.	.	.	.	.	.	.	.	.
comp101237_c0_seq1	2.75761	-2.97704	1	1	-Inf	2.80735	0	2.58496	comp101237_c0	.	.	.	.	.	.	.	.	.	.	.
comp101238_c0_seq1	2.75761	-2.91364	1	1	-Inf	3.16993	0	2.32193	comp101238_c0	.	.	.	.	.	.	.	.	.	.	.
comp101239_c0_seq1	-2.40516	-2.59227	0.291162	1	3.58496	-Inf	2.32193	0	comp101239_c0	sp|Q96JB8|MPP4_HUMAN^Q96JB8^Q:9-224,H:404-475^77.7778%ID^E:-25.64^RecName: Full=MAGUK p55 subfamily member 4;^Eukaryota; Metazoa; Chordata; Craniata; Vertebrata; Euteleostomi; Mammalia; Eutheria; Euarchontoglires; Primates; Haplorrhini; Catarrhini; Hominidae; Homo	.	.	.	.	.	.	.	COG0194^Guanylate kinase	GO:0005737^cellular_component^cytoplasm`GO:0042734^cellular_component^presynaptic membrane`GO:0035418^biological_process^protein localization to synapse	.
comp10124_c0_seq1	6.13243	-1.73404	0.164223	1	-Inf	4.16993	3.58496	3.90689	comp10124_c0	.	.	.	.	.	.	.	.	.	.	.
comp101240_c0_seq1	5.72423	-2.19948	0.227571	1	-Inf	3.16993	3.16993	3.58496	comp101240_c0	.	.	.	.	.	.	.	.	.	.	.
comp101241_c0_seq1	5.8735	-2.27134	0.192714	1	-Inf	3.16993	3.32193	3.16993	comp101241_c0	.	.	.	.	.	.	.	.	.	.	.
comp101242_c0_seq1	-0.175047	-2.88268	1	1	1	2.80735	2	1	comp101242_c0	.	.	.	.	.	.	.	.	.	.	.
comp101243_c0_seq1	0.606368	-2.6556	0.872832	1	1	1.58496	2.80735	2.80735	comp101243_c0	.	.	.	.	.	.	.	.	.	.	.
comp101244_c0_seq1	0.377597	-2.20166	1	1	0	3.32193	1.58496	4	comp101244_c0	.	.	.	.	.	.	.	.	.	.	.
comp101245_c0_seq1	6.13243	-2.66567	0.169153	1	-Inf	2	3.58496	1.58496	comp101245_c0	.	.	.	.	.	.	.	.	.	.	.
comp101246_c0_seq1	5.15285	-2.73278	0.349829	1	-Inf	2.32193	2.58496	2.80735	comp101246_c0	sp|O60284|ST18_HUMAN^O60284^Q:274-2,H:824-913^83.5165%ID^E:-38.87^RecName: Full=Suppression of tumorigenicity 18 protein;^Eukaryota; Metazoa; Chordata; Craniata; Vertebrata; Euteleostomi; Mammalia; Eutheria; Euarchontoglires; Primates; Haplorrhini; Catarrhini; Hominidae; Homo	.	.	.	.	.	.	.	.	GO:0005634^cellular_component^nucleus`GO:0003677^molecular_function^DNA binding`GO:0046872^molecular_function^metal ion binding`GO:0003700^molecular_function^sequence-specific DNA binding transcription factor activity`GO:0008270^molecular_function^zinc ion binding`GO:0000122^biological_process^negative regulation of transcription from RNA polymerase II promoter`GO:0006351^biological_process^trans…	.
comp101247_c0_seq1	5.36944	-2.57836	0.278886	1	-Inf	2.58496	2.80735	3	comp101247_c0	.	.	.	.	.	.	.	.	.	.	.
comp101248_c0_seq1	-4.66023	-2.69959	0.132385	0.995478	3.70044	-Inf	0	1	comp101248_c0	.	.	.	.	.	.	.	.	.	.	.
comp101249_c0_seq1	1.3376	-2.34814	0.836803	1	0	3.16993	2.58496	3.32193	comp101249_c0	.	.	.	.	.	.	.	.	.	.	.
comp10125_c0_seq1	-2.63289	-0.0768722	0.241668	1	6.04439	3	4.58496	4.24793	comp10125_c0	.	.	m.1778	3-497[+]	.	.	.	ExpAA=18.87^PredHel=1^Topology=i9-28o	.	.
comp101250_c0_seq1	-0.177362	-2.45413	1	1	1.58496	2.58496	2.58496	3	comp101250_c0	.	.	.	.	.	.	.	.	.	.	.
comp101251_c0_seq1	-2.5726	-2.55587	0.626141	1	1.58496	3.32193	0	2.80735	comp101251_c0	.	.	.	.	.	.	.	.	.	.	.
comp101252_c0_seq1	4.19284	-3.17771	0.640424	1	-Inf	2.32193	1.58496	1.58496	comp101252_c0	.	.	.	.	.	.	.	.	.	.	.
comp101253_c0_seq1	0	-2.4569	1	1	-Inf	3.32193	-Inf	3.80735	comp101253_c0	.	.	.	.	.	.	.	.	.	.	.
comp101254_c0_seq1	4.19284	-2.79439	0.638024	1	-Inf	2.58496	1.58496	3	comp101254_c0	.	.	.	.	.	.	.	.	.	.	.
comp101255_c0_seq1	1.2457	-2.17406	0.685184	1	1	2.80735	3.45943	3.32193	comp101255_c0	.	.	.	.	.	.	.	.	.	.	.
comp101256_c0_seq1	-1.54341	-2.32133	0.619703	1	2	3.16993	1.58496	3.32193	comp101256_c0	.	.	.	.	.	.	.	.	.	.	.
comp101257_c0_seq1	2.75761	-2.79895	1	1	-Inf	2.80735	0	3.16993	comp101257_c0	.	.	.	.	.	.	.	.	.	.	.
comp101258_c0_seq1	-2.00546	-1.99596	0.773938	1	1	2.80735	0	4.70044	comp101258_c0	.	.	.	.	.	.	.	.	.	.	.
comp101259_c0_seq1	1.08266	-2.8345	1	1	0	2.32193	2.32193	2.32193	comp101259_c0	.	.	.	.	.	.	.	.	.	.	.
comp101260_c0_seq1	6.00877	-2.38973	0.193564	1	-Inf	2.80735	3.45943	2.80735	comp101260_c0	.	.	.	.	.	.	.	.	.	.	.
comp101261_c0_seq1	4.8979	-2.73264	0.456496	1	-Inf	3.16993	2.32193	2	comp101261_c0	.	.	.	.	.	.	.	.	.	.	.
comp101262_c0_seq1	-0.838353	-2.0264	0.76841	1	2	3.58496	2.32193	3.70044	comp101262_c0	.	.	.	.	.	.	.	.	.	.	.
comp101263_c0_seq1	5.15285	-2.73278	0.349829	1	-Inf	2.32193	2.58496	2.80735	comp101263_c0	.	.	.	.	.	.	.	.	.	.	.
comp101264_c0_seq1	-0.570227	-2.61499	1	1	1	2	1.58496	3.45943	comp101264_c0	.	.	.	.	.	.	.	.	.	.	.
comp101265_c0_seq1	-6.72266	-2.94994	0.108764	0.958613	3	-Inf	-Inf	2.32193	comp101265_c0	sp|A2ASS6|TITIN_MOUSE^A2ASS6^Q:203-3,H:643-709^82.0896%ID^E:-25.42^RecName: Full=Titin;^Eukaryota; Metazoa; Chordata; Craniata; Vertebrata; Euteleostomi; Mammalia; Eutheria; Euarchontoglires; Glires; Rodentia; Sciurognathi; Muroidea; Muridae; Murinae; Mus; Mus	.	.	.	.	.	.	.	COG0515^Serine/threonine protein kinase	GO:0000794^cellular_component^condensed nuclear chromosome`GO:0031430^cellular_component^M band`GO:0005859^cellular_component^muscle myosin complex`GO:0005865^cellular_component^striated muscle thin filament`GO:0030018^cellular_component^Z disc`GO:0005524^molecular_function^ATP binding`GO:0005509^molecular_function^calcium ion binding`GO:0003676^molecular_function^nucleic acid binding`GO:0004674^…	.
comp101266_c0_seq1	5.8735	-2.77803	0.197148	1	-Inf	1.58496	3.32193	2	comp101266_c0	.	.	.	.	.	.	.	.	.	.	.
comp101267_c0_seq1	0.772777	-2.43453	1	1	0	3.58496	2	2.80735	comp101267_c0	.	.	.	.	.	.	.	.	.	.	.
comp101268_c0_seq1	0	-3.18618	1	1	-Inf	2.32193	-Inf	2.58496	comp101268_c0	.	.	.	.	.	.	.	.	.	.	.
comp101269_c0_seq1	-0.432309	-2.81165	0.873357	1	1.58496	1.58496	2.32193	2.32193	comp101269_c0	.	.	.	.	.	.	.	.	.	.	.
comp10127_c0_seq1	6.93094	-1.14428	0.0872352	0.900429	-Inf	4.39232	4.39232	4.9542	comp10127_c0	.	.	.	.	.	.	.	.	.	.	.
comp101270_c0_seq1	3.64679	-2.2888	1	1	-Inf	3.45943	1	3.90689	comp101270_c0	.	.	.	.	.	.	.	.	.	.	.
comp101271_c0_seq1	4.58802	-2.58392	0.455266	1	-Inf	3.16993	2	3	comp101271_c0	.	.	.	.	.	.	.	.	.	.	.
comp101272_c0_seq1	-0.899912	-2.22655	0.806364	1	2.32193	2.58496	2.58496	3.45943	comp101272_c0	.	.	.	.	.	.	.	.	.	.	.
comp101273_c0_seq1	0.678555	-2.44363	0.910647	1	1.58496	1.58496	3.45943	2.58496	comp101273_c0	sp|Q1LY10|FSD1_DANRE^Q1LY10^Q:281-6,H:308-399^79.3478%ID^E:-39.22^RecName: Full=Fibronectin type III and SPRY domain-containing protein 1;^Eukaryota; Metazoa; Chordata; Craniata; Vertebrata; Euteleostomi; Actinopterygii; Neopterygii; Teleostei; Ostariophysi; Cypriniformes; Cyprinidae; Danio	.	.	.	.	.	.	.	.	GO:0032154^cellular_component^cleavage furrow`GO:0005874^cellular_component^microtubule`GO:0005815^cellular_component^microtubule organizing center`GO:0005634^cellular_component^nucleus`GO:0051301^biological_process^cell division`GO:0007067^biological_process^mitosis	.
comp101274_c0_seq1	4.8979	-2.78982	0.456996	1	-Inf	2.32193	2.32193	2.80735	comp101274_c0	.	.	.	.	.	.	.	.	.	.	.
comp101275_c0_seq1	6.71052	-2.46102	0.104659	0.943929	-Inf	1.58496	4.16993	1	comp101275_c0	sp|P11215|ITAM_HUMAN^P11215^Q:328-2,H:214-326^45.1327%ID^E:-17.06^RecName: Full=Integrin alpha-M;^Eukaryota; Metazoa; Chordata; Craniata; Vertebrata; Euteleostomi; Mammalia; Eutheria; Euarchontoglires; Primates; Haplorrhini; Catarrhini; Hominidae; Homo	.	m.80781	2-328[-]	sp|P11215|ITAM_HUMAN^P11215^Q:1-109,H:214-326^45.1327%ID^E:-17.06^RecName: Full=Integrin alpha-M;^Eukaryota; Metazoa; Chordata; Craniata; Vertebrata; Euteleostomi; Mammalia; Eutheria; Euarchontoglires; Primates; Haplorrhini; Catarrhini; Hominidae; Homo	PF00092.23^VWA^von Willebrand factor type A domain^4-108^E:2.5e-19	.	.	.	GO:0009897^cellular_component^external side of plasma membrane`GO:0008305^cellular_component^integrin complex`GO:0005634^cellular_component^nucleus`GO:0008201^molecular_function^heparin binding`GO:0046872^molecular_function^metal ion binding`GO:0050798^biological_process^activated T cell proliferation`GO:0007596^biological_process^blood coagulation`GO:0007155^biological_process^cell adhesion`GO:0…
comp101276_c0_seq1	4.8979	-2.58141	0.455247	1	-Inf	3.16993	2.32193	2.80735	comp101276_c0	.	.	.	.	.	.	.	.	.	.	.
comp101277_c0_seq1	-7.04185	-2.52959	0.0805015	0.877609	3.32193	-Inf	-Inf	3.32193	comp101277_c0	.	.	.	.	.	.	.	.	.	.	.
comp101278_c0_seq1	-0.366819	-2.73768	1	1	2	1.58496	2.80735	1.58496	comp101278_c0	.	.	.	.	.	.	.	.	.	.	.
comp101279_c0_seq1	0.377597	-2.89829	1	1	0	2.58496	1.58496	2.32193	comp101279_c0	.	.	.	.	.	.	.	.	.	.	.
comp10128_c0_seq1	-0.32853	-1.47873	0.921787	1	2.32193	4.16993	3.16993	4.45943	comp10128_c0	.	.	.	.	.	.	.	.	.	.	.
comp101280_c0_seq1	5.15285	-2.96557	0.352246	1	-Inf	2	2.58496	2	comp101280_c0	.	.	.	.	.	.	.	.	.	.	.
comp101281_c0_seq1	4.19284	-2.79092	0.638004	1	-Inf	3.45943	1.58496	1.58496	comp101281_c0	.	.	.	.	.	.	.	.	.	.	.
comp101282_c0_seq1	-4.54546	-2.60321	0.139894	0.996542	3.58496	-Inf	0	2.32193	comp101282_c0	sp|Q0IHW8|CLU_XENTR^Q0IHW8^Q:207-85,H:801-841^60.9756%ID^E:-7.91^RecName: Full=Clustered mitochondria protein homolog;^Eukaryota; Metazoa; Chordata; Craniata; Vertebrata; Euteleostomi; Amphibia; Batrachia; Anura; Pipoidea; Pipidae; Xenopodinae; Xenopus; Silurana	.	.	.	.	.	.	.	.	GO:0005737^cellular_component^cytoplasm	.
comp101283_c0_seq1	4.58802	-3.03662	0.459278	1	-Inf	1.58496	2	2.58496	comp101283_c0	.	.	.	.	.	.	.	.	.	.	.
comp101284_c0_seq1	-2.33912	-2.71092	0.397601	1	2.80735	2	1.58496	1.58496	comp101284_c0	.	.	.	.	.	.	.	.	.	.	.
comp101285_c0_seq1	2.19352	-2.60627	0.547377	1	0	2	3.45943	2	comp101285_c0	.	.	.	.	.	.	.	.	.	.	.
comp101286_c0_seq1	4.8979	-2.78982	0.456996	1	-Inf	2.32193	2.32193	2.80735	comp101286_c0	.	.	.	.	.	.	.	.	.	.	.
comp101287_c0_seq1	4.58802	-2.90983	0.458085	1	-Inf	1.58496	2	3	comp101287_c0	.	.	.	.	.	.	.	.	.	.	.
comp101288_c0_seq1	2.75761	-3.04124	1	1	-Inf	3	0	2	comp101288_c0	.	.	.	.	.	.	.	.	.	.	.
comp101289_c0_seq1	4.8979	-2.53518	0.45489	1	-Inf	3	2.32193	3.16993	comp101289_c0	sp|Q17RS7|GEN_HUMAN^Q17RS7^Q:2-277,H:41-132^61.8557%ID^E:-23.45^RecName: Full=Flap endonuclease GEN homolog 1;^Eukaryota; Metazoa; Chordata; Craniata; Vertebrata; Euteleostomi; Mammalia; Eutheria; Euarchontoglires; Primates; Haplorrhini; Catarrhini; Hominidae; Homo	.	.	.	.	.	.	.	COG0258^5'-3' exonuclease (including N-terminal domain of PolI)	GO:0005634^cellular_component^nucleus`GO:0003677^molecular_function^DNA binding`GO:0004519^molecular_function^endonuclease activity`GO:0046872^molecular_function^metal ion binding`GO:0006281^biological_process^DNA repair`GO:0090305^biological_process^nucleic acid phosphodiester bond hydrolysis	.
comp10129_c0_seq1	7.95883	-0.350207	0.0422555	0.734937	-Inf	5.55459	5.42626	5.49185	comp10129_c0	.	.	.	.	.	.	.	.	.	.	.
comp101290_c0_seq1	0.794644	-2.41584	0.872122	1	1	3	3	2.58496	comp101290_c0	.	.	.	.	.	.	.	.	.	.	.
comp101291_c0_seq1	1.21211	-1.83291	0.656759	1	1.58496	3.45943	4	3.32193	comp101291_c0	.	.	.	.	.	.	.	.	.	.	.
comp101292_c0_seq1	4.58802	-3.17713	0.46063	1	-Inf	1	2	2.32193	comp101292_c0	.	.	.	.	.	.	.	.	.	.	.
comp101293_c0_seq1	3.64679	-2.97432	1	1	-Inf	2.80735	1	2.32193	comp101293_c0	.	.	.	.	.	.	.	.	.	.	.
comp101294_c0_seq1	3.64679	-2.85451	1	1	-Inf	2.32193	1	3.16993	comp101294_c0	.	.	.	.	.	.	.	.	.	.	.
comp101295_c0_seq1	-1.54341	-2.69215	0.622609	1	2	2.58496	1.58496	2.32193	comp101295_c0	.	.	.	.	.	.	.	.	.	.	.
comp101296_c0_seq1	5.15285	-2.67776	0.349293	1	-Inf	3.16993	2.58496	2	comp101296_c0	.	.	.	.	.	.	.	.	.	.	.
comp101297_c0_seq1	1.55419	-2.71898	0.716672	1	0	2	2.80735	2.58496	comp101297_c0	.	.	.	.	.	.	.	.	.	.	.
comp101299_c0_seq1	5.72423	-2.77997	0.232555	1	-Inf	2	3.16993	2	comp101299_c0	.	.	.	.	.	.	.	.	.	.	.
comp10130_c0_seq1	1.49219	0.118806	0.533067	1	2.80735	5.85798	5.49185	6.30378	comp10130_c0	.	.	.	.	.	.	.	.	.	.	.
comp101300_c0_seq1	3.64679	-3.10882	1	1	-Inf	2.32193	1	2.32193	comp101300_c0	.	.	.	.	.	.	.	.	.	.	.
comp101301_c0_seq1	1.36936	-1.99994	0.615265	1	1	3.70044	3.58496	3	comp101301_c0	.	.	.	.	.	.	.	.	.	.	.
comp101302_c0_seq1	-1.82476	-2.69594	0.43586	1	3	-Inf	2.32193	2	comp101302_c0	.	.	.	.	.	.	.	.	.	.	.
comp101303_c0_seq1	2.75761	-2.74167	1	1	-Inf	3.45943	0	2.58496	comp101303_c0	.	.	.	.	.	.	.	.	.	.	.
comp101304_c0_seq1	2.75761	-3.04634	1	1	-Inf	0	0	3.45943	comp101304_c0	.	.	.	.	.	.	.	.	.	.	.
comp101305_c0_seq1	0.38978	-2.46506	1	1	1	2.80735	2.58496	3	comp101305_c0	.	.	.	.	.	.	.	.	.	.	.
comp101306_c0_seq1	-1.14823	-2.53913	0.770446	1	2	2.58496	2	2.80735	comp101306_c0	.	.	.	.	.	.	.	.	.	.	.
comp101307_c0_seq1	5.15285	-2.90373	0.351585	1	-Inf	2	2.58496	2.32193	comp101307_c0	.	.	.	.	.	.	.	.	.	.	.
comp101308_c0_seq1	3.64679	-2.79701	1	1	-Inf	2.58496	1	3.16993	comp101308_c0	.	.	.	.	.	.	.	.	.	.	.
comp101309_c0_seq1	5.36944	-2.90103	0.282218	1	-Inf	2	2.80735	2	comp101309_c0	.	.	.	.	.	.	.	.	.	.	.
comp10131_c0_seq1	0.983208	-0.171781	0.656287	1	3.58496	5.20945	5.75489	5.39232	comp10131_c0	.	.	.	.	.	.	.	.	.	.	.
comp101310_c0_seq1	4.19284	-2.74126	0.637713	1	-Inf	2	1.58496	3.45943	comp101310_c0	.	.	.	.	.	.	.	.	.	.	.
comp101311_c0_seq1	5.15285	-2.67911	0.349306	1	-Inf	2.80735	2.58496	2.58496	comp101311_c0	.	.	.	.	.	.	.	.	.	.	.
comp101312_c0_seq1	3.64679	-2.69006	1	1	-Inf	2.58496	1	3.45943	comp101312_c0	.	.	.	.	.	.	.	.	.	.	.
comp101313_c0_seq1	4.58802	-2.9077	0.458065	1	-Inf	2.58496	2	2.32193	comp101313_c0	.	.	.	.	.	.	.	.	.	.	.
comp101314_c0_seq1	-0.175047	-2.47067	1	1	1	2.58496	2	3.45943	comp101314_c0	.	.	.	.	.	.	.	.	.	.	.
comp101315_c0_seq1	4.19284	-2.85045	0.63836	1	-Inf	2.80735	1.58496	2.58496	comp101315_c0	.	.	.	.	.	.	.	.	.	.	.
comp101316_c0_seq1	0	-2.64199	1	1	-Inf	3.32193	-Inf	3.32193	comp101316_c0	.	.	.	.	.	.	.	.	.	.	.
comp101317_c0_seq1	5.8735	-2.61924	0.195558	1	-Inf	2.58496	3.32193	2	comp101317_c0	.	.	.	.	.	.	.	.	.	.	.
comp101318_c0_seq1	2.75761	-2.11193	1	1	-Inf	3.45943	0	4.39232	comp101318_c0	.	.	.	.	.	.	.	.	.	.	.
comp10132_c0_seq1	-1.07059	-0.814703	0.603624	1	4.70044	3.80735	4.80735	3.45943	comp10132_c0	.	.	.	.	.	.	.	.	.	.	.
comp101320_c0_seq1	4.8979	-2.79051	0.457002	1	-Inf	2	2.32193	3	comp101320_c0	.	.	.	.	.	.	.	.	.	.	.
comp101321_c0_seq1	-0.175047	-2.88556	1	1	1	1.58496	2	2.58496	comp101321_c0	.	.	.	.	.	.	.	.	.	.	.
comp101322_c0_seq1	0.794644	-2.60082	0.872658	1	1	2.58496	3	2	comp101322_c0	.	.	.	.	.	.	.	.	.	.	.
comp101323_c0_seq1	4.19284	-2.85045	0.63836	1	-Inf	2.80735	1.58496	2.58496	comp101323_c0	.	.	.	.	.	.	.	.	.	.	.
comp101324_c0_seq1	1.3376	-2.77593	0.838328	1	0	2	2.58496	2.58496	comp101324_c0	.	.	.	.	.	.	.	.	.	.	.
comp101325_c0_seq1	5.36944	-2.90103	0.282218	1	-Inf	2	2.80735	2	comp101325_c0	.	.	.	.	.	.	.	.	.	.	.
comp101326_c0_seq1	-4.76654	-2.42932	0.115326	0.959906	3.80735	0	0	2.32193	comp101326_c0	.	.	.	.	.	.	.	.	.	.	.
comp101327_c0_seq1	4.8979	-2.62997	0.455635	1	-Inf	3.16993	2.32193	2.58496	comp101327_c0	.	.	.	.	.	.	.	.	.	.	.
comp101328_c0_seq1	2.75761	-2.49712	1	1	-Inf	3.58496	0	3.32193	comp101328_c0	.	.	.	.	.	.	.	.	.	.	.
comp101329_c0_seq1	4.58802	-2.63318	0.455661	1	-Inf	3	2	3	comp101329_c0	.	.	.	.	.	.	.	.	.	.	.
comp10133_c0_seq1	2.06313	-0.544714	0.422357	1	1.58496	5.49185	4.85798	5.24793	comp10133_c0	.	.	.	.	.	.	.	.	.	.	.
comp101330_c0_seq1	4.19284	-2.97304	0.639117	1	-Inf	2.32193	1.58496	2.58496	comp101330_c0	.	.	.	.	.	.	.	.	.	.	.
comp101331_c0_seq1	3.64679	-2.58763	1	1	-Inf	3.45943	1	3	comp101331_c0	.	.	.	.	.	.	.	.	.	.	.
comp101332_c0_seq1	1.08266	-2.61894	1	1	0	3	2.32193	2.58496	comp101332_c0	.	.	.	.	.	.	.	.	.	.	.
comp101333_c0_seq1	1.74247	-2.42859	0.714836	1	0	2.58496	3	3.16993	comp101333_c0	.	.	.	.	.	.	.	.	.	.	.
comp101334_c0_seq1	0.0392254	-2.3256	1	1	1.58496	2.32193	2.80735	3.45943	comp101334_c0	.	.	.	.	.	.	.	.	.	.	.
comp101335_c0_seq1	5.36944	-2.8405	0.281554	1	-Inf	2.58496	2.80735	1.58496	comp101335_c0	.	.	.	.	.	.	.	.	.	.	.
comp101336_c0_seq1	2.75761	-2.80309	1	1	-Inf	0	0	3.90689	comp101336_c0	sp|Q9HCK4|ROBO2_HUMAN^Q9HCK4^Q:207-1,H:503-570^75.3623%ID^E:-22.17^RecName: Full=Roundabout homolog 2;^Eukaryota; Metazoa; Chordata; Craniata; Vertebrata; Euteleostomi; Mammalia; Eutheria; Euarchontoglires; Primates; Haplorrhini; Catarrhini; Hominidae; Homo	.	.	.	.	.	.	.	.	GO:0030673^cellular_component^axolemma`GO:0009986^cellular_component^cell surface`GO:0016021^cellular_component^integral to membrane`GO:0008046^molecular_function^axon guidance receptor activity`GO:0042802^molecular_function^identical protein binding`GO:0061364^biological_process^apoptotic process involved in luteolysis`GO:0016199^biological_process^axon midline choice point recognition`GO:003287…	.
comp101337_c0_seq1	6.13243	-2.72056	0.169687	1	-Inf	-Inf	3.58496	2.58496	comp101337_c0	.	.	.	.	.	.	.	.	.	.	.
comp101338_c0_seq1	-0.570227	-2.94932	1	1	1	2	1.58496	2.32193	comp101338_c0	.	.	.	.	.	.	.	.	.	.	.
comp101340_c0_seq1	6.35188	-2.94655	0.150949	1	-Inf	-Inf	3.80735	-Inf	comp101340_c0	.	.	.	.	.	.	.	.	.	.	.
comp101341_c0_seq1	0.510068	-2.29904	0.853895	1	2	2.58496	3.70044	1.58496	comp101341_c0	sp|Q8BM65|NYAP2_MOUSE^Q8BM65^Q:410-351,H:468-487^100%ID^E:-29.7424^RecName: Full=Neuronal tyrosine-phosphorylated phosphoinositide-3-kinase adapter 2;^Eukaryota; Metazoa; Chordata; Craniata; Vertebrata; Euteleostomi; Mammalia; Eutheria; Euarchontoglires; Glires; Rodentia; Sciurognathi; Muroidea; Muridae; Murinae; Mus; Mus	.	m.80784	3-410[-]	sp|Q8BM65|NYAP2_MOUSE^Q8BM65^Q:1-135,H:468-611^65.9722%ID^E:-45.82^RecName: Full=Neuronal tyrosine-phosphorylated phosphoinositide-3-kinase adapter 2;^Eukaryota; Metazoa; Chordata; Craniata; Vertebrata; Euteleostomi; Mammalia; Eutheria; Euarchontoglires; Glires; Rodentia; Sciurognathi; Muroidea; Muridae; Murinae; Mus; Mus	.	.	.	NOG42531^Protein involved in negative regulation of S phase of mitotic cell cycle	GO:0048812^biological_process^neuron projection morphogenesis`GO:0014065^biological_process^phosphatidylinositol 3-kinase cascade
comp101342_c0_seq1	4.19284	-2.32469	0.635633	1	-Inf	3.58496	1.58496	3.58496	comp101342_c0	sp|P56564|EAA1_MOUSE^P56564^Q:310-113,H:360-425^93.9394%ID^E:-45.5841^RecName: Full=Excitatory amino acid transporter 1;^Eukaryota; Metazoa; Chordata; Craniata; Vertebrata; Euteleostomi; Mammalia; Eutheria; Euarchontoglires; Glires; Rodentia; Sciurognathi; Muroidea; Muridae; Murinae; Mus; Mus	.	m.80785	2-412[-]	sp|P56564|EAA1_MOUSE^P56564^Q:1-137,H:326-462^91.2409%ID^E:-63.56^RecName: Full=Excitatory amino acid transporter 1;^Eukaryota; Metazoa; Chordata; Craniata; Vertebrata; Euteleostomi; Mammalia; Eutheria; Euarchontoglires; Glires; Rodentia; Sciurognathi; Muroidea; Muridae; Murinae; Mus; Mus	PF00375.13^SDF^Sodium:dicarboxylate symporter family^1-137^E:3.5e-56	.	.	COG1301^Na+/H+-dicarboxylate symporters	GO:0016323^cellular_component^basolateral plasma membrane`GO:0042995^cellular_component^cell projection`GO:0009986^cellular_component^cell surface`GO:0043197^cellular_component^dendritic spine`GO:0043205^cellular_component^fibril`GO:0016021^cellular_component^integral to membrane`GO:0005743^cellular_component^mitochondrial inner membrane`GO:0043025^cellular_component^neuronal cell body`GO:0005886…
comp101343_c0_seq1	2.75761	-3.11087	1	1	-Inf	2.58496	0	2.32193	comp101343_c0	.	.	.	.	.	.	.	.	.	.	.
comp101344_c0_seq1	2.75761	-2.91506	1	1	-Inf	2.80735	0	2.80735	comp101344_c0	.	.	.	.	.	.	.	.	.	.	.
comp101345_c0_seq1	-4.31586	-2.27563	0.0805812	0.877609	4.24793	-Inf	1	1	comp101345_c0	.	.	.	.	.	.	.	.	.	.	.
comp101346_c0_seq1	-1.13737	-2.81705	0.838497	1	1.58496	1.58496	1.58496	2.80735	comp101346_c0	sp|Q7RTX1|TS1R1_HUMAN^Q7RTX1^Q:75-209,H:587-631^42.2222%ID^E:-1.88^RecName: Full=Taste receptor type 1 member 1;^Eukaryota; Metazoa; Chordata; Craniata; Vertebrata; Euteleostomi; Mammalia; Eutheria; Euarchontoglires; Primates; Haplorrhini; Catarrhini; Hominidae; Homo	.	.	.	.	.	.	.	NOG248202^Histidinol phosphatase	GO:0016021^cellular_component^integral to membrane`GO:0005886^cellular_component^plasma membrane`GO:0046982^molecular_function^protein heterodimerization activity`GO:0008527^molecular_function^taste receptor activity`GO:0050917^biological_process^sensory perception of umami taste	.
comp101347_c0_seq1	-0.168452	-2.96286	1	1	0	2.58496	1	2.32193	comp101347_c0	.	.	.	.	.	.	.	.	.	.	.
comp101348_c0_seq1	0	-2.91774	1	1	-Inf	2.80735	-Inf	3	comp101348_c0	.	.	.	.	.	.	.	.	.	.	.
comp101349_c0_seq1	-0.583407	-2.48814	0.894939	1	2	2.32193	2.58496	2.80735	comp101349_c0	.	.	.	.	.	.	.	.	.	.	.
comp10135_c0_seq1	0.512441	1.69846	0.80488	1	5.97728	7.13955	7.67243	7	comp10135_c0	.	.	.	.	.	.	.	.	.	.	.
comp101350_c0_seq1	2.75761	-2.91435	1	1	-Inf	3	0	2.58496	comp101350_c0	.	.	.	.	.	.	.	.	.	.	.
comp101351_c0_seq1	4.8979	-2.84794	0.457517	1	-Inf	1.58496	2.32193	3	comp101351_c0	.	.	.	.	.	.	.	.	.	.	.
comp101352_c0_seq1	0.377597	-2.6771	1	1	0	2	1.58496	3.45943	comp101352_c0	.	.	.	.	.	.	.	.	.	.	.
comp101353_c0_seq1	5.15285	-2.53139	0.347956	1	-Inf	3.32193	2.58496	2.58496	comp101353_c0	.	.	.	.	.	.	.	.	.	.	.
comp101354_c0_seq1	6.00877	-3.01944	0.199788	1	-Inf	-Inf	3.45943	1	comp101354_c0	.	.	.	.	.	.	.	.	.	.	.
comp101355_c0_seq1	-3.33131	-2.05638	0.177605	1	3.80735	3	1.58496	2.32193	comp101355_c0	.	.	.	.	.	.	.	.	.	.	.
comp101356_c0_seq1	0.0392254	-2.45295	1	1	1.58496	2	2.80735	3.16993	comp101356_c0	.	.	.	.	.	.	.	.	.	.	.
comp101358_c0_seq1	-0.178543	-2.5289	1	1	2	2.58496	3	1.58496	comp101358_c0	.	.	.	.	.	.	.	.	.	.	.
comp101359_c0_seq1	2.75761	-2.91718	1	1	-Inf	2	0	3.32193	comp101359_c0	.	.	.	.	.	.	.	.	.	.	.
comp10136_c0_seq1	-3.54164	-0.517314	0.126479	0.989067	5.55459	4.08746	3.16993	4.08746	comp10136_c0	.	.	.	.	.	.	.	.	.	.	.
comp101360_c0_seq1	5.36944	-2.72949	0.280378	1	-Inf	2.58496	2.80735	2.32193	comp101360_c0	.	.	.	.	.	.	.	.	.	.	.
comp101361_c0_seq1	4.19284	-2.84975	0.638356	1	-Inf	3	1.58496	2.32193	comp101361_c0	.	.	.	.	.	.	.	.	.	.	.
comp101362_c0_seq1	-2.71504	-2.39949	0.288826	1	3.58496	1	2	2	comp101362_c0	.	.	.	.	.	.	.	.	.	.	.
comp101363_c0_seq1	4.8979	-2.58141	0.455247	1	-Inf	3.16993	2.32193	2.80735	comp101363_c0	.	.	.	.	.	.	.	.	.	.	.
comp101364_c0_seq1	-1.99316	-2.47941	0.401541	1	3.16993	1	2.32193	2.32193	comp101364_c0	.	.	.	.	.	.	.	.	.	.	.
comp101365_c0_seq1	4.8979	-2.63063	0.45564	1	-Inf	3	2.32193	2.80735	comp101365_c0	.	.	.	.	.	.	.	.	.	.	.
comp101366_c0_seq1	-0.179259	-1.85186	1	1	2.32193	3.70044	3.32193	3.45943	comp101366_c0	.	.	.	.	.	.	.	.	.	.	.
comp101367_c0_seq1	5.55771	-2.67667	0.27984	1	-Inf	1.58496	3	3	comp101367_c0	sp|Q6T4R5|NHS_HUMAN^Q6T4R5^Q:81-215,H:287-331^71.1111%ID^E:-11.62^RecName: Full=Nance-Horan syndrome protein;^Eukaryota; Metazoa; Chordata; Craniata; Vertebrata; Euteleostomi; Mammalia; Eutheria; Euarchontoglires; Primates; Haplorrhini; Catarrhini; Hominidae; Homo	.	.	.	.	.	.	.	NOG43400^Nance-Horan syndrome (congenital cataracts and dental anomalies) protein	GO:0005634^cellular_component^nucleus`GO:0030154^biological_process^cell differentiation`GO:0002088^biological_process^lens development in camera-type eye	.
comp101368_c0_seq1	1.55419	-2.61382	0.715963	1	0	3	2.80735	2	comp101368_c0	.	.	.	.	.	.	.	.	.	.	.
comp101369_c0_seq1	-1.46474	-2.48276	0.686968	1	2.32193	1.58496	2	3.32193	comp101369_c0	.	.	m.80786	1-306[-]	.	.	.	.	.	.
comp10137_c0_seq1	0.0796685	-1.70842	1	1	2.32193	4.24793	3.58496	3	comp10137_c0	.	.	.	.	.	.	.	.	.	.	.
comp101370_c0_seq1	-7.80287	-2.34902	0.0420574	0.734066	4.08746	0	-Inf	2	comp101370_c0	.	.	.	.	.	.	.	.	.	.	.
comp101371_c0_seq1	3.64679	-2.4114	1	1	-Inf	2.80735	1	4	comp101371_c0	.	.	.	.	.	.	.	.	.	.	.
comp101372_c0_seq1	-0.175047	-2.42822	1	1	1	2	2	3.80735	comp101372_c0	sp|O60229|KALRN_HUMAN^O60229^Q:335-3,H:967-1077^92.7928%ID^E:-54.06^RecName: Full=Kalirin;^Eukaryota; Metazoa; Chordata; Craniata; Vertebrata; Euteleostomi; Mammalia; Eutheria; Euarchontoglires; Primates; Haplorrhini; Catarrhini; Hominidae; Homo	.	m.80787	3-335[-]	sp|O60229|KALRN_HUMAN^O60229^Q:1-111,H:967-1077^92.7928%ID^E:-54.06^RecName: Full=Kalirin;^Eukaryota; Metazoa; Chordata; Craniata; Vertebrata; Euteleostomi; Mammalia; Eutheria; Euarchontoglires; Primates; Haplorrhini; Catarrhini; Hominidae; Homo	.	.	.	.	GO:0015629^cellular_component^actin cytoskeleton`GO:0005829^cellular_component^cytosol`GO:0043005^cellular_component^neuron projection`GO:0043025^cellular_component^neuronal cell body`GO:0048471^cellular_component^perinuclear region of cytoplasm`GO:0005524^molecular_function^ATP binding`GO:0005085^molecular_function^guanyl-nucleotide exchange factor activity`GO:0046872^molecular_function^metal io…
comp101373_c0_seq1	3.64679	-2.85451	1	1	-Inf	2.32193	1	3.16993	comp101373_c0	sp|O60290|ZN862_HUMAN^O60290^Q:17-211,H:702-765^36.9231%ID^E:-4.9^RecName: Full=Zinc finger protein 862;^Eukaryota; Metazoa; Chordata; Craniata; Vertebrata; Euteleostomi; Mammalia; Eutheria; Euarchontoglires; Primates; Haplorrhini; Catarrhini; Hominidae; Homo	.	.	.	.	.	.	.	.	GO:0005634^cellular_component^nucleus`GO:0046872^molecular_function^metal ion binding`GO:0003676^molecular_function^nucleic acid binding`GO:0006355^biological_process^regulation of transcription, DNA-dependent`GO:0006351^biological_process^transcription, DNA-dependent	.
comp101374_c0_seq1	-2.84901	-2.7906	0.26579	1	3.32193	-Inf	1.58496	1	comp101374_c0	.	.	.	.	.	.	.	.	.	.	.
comp101375_c0_seq1	6.13243	-2.66499	0.169147	1	-Inf	2.32193	3.58496	1	comp101375_c0	.	.	.	.	.	.	.	.	.	.	.
comp101376_c0_seq1	-1.41427	-2.77617	0.563537	1	2.58496	0	2.32193	2	comp101376_c0	.	.	.	.	.	.	.	.	.	.	.
comp101377_c0_seq1	-1.73822	-2.52459	0.492582	1	3.16993	1	2.58496	1.58496	comp101377_c0	.	.	.	.	.	.	.	.	.	.	.
comp101378_c0_seq1	5.8735	-2.83389	0.197739	1	-Inf	2	3.32193	1	comp101378_c0	.	.	.	.	.	.	.	.	.	.	.
comp101379_c0_seq1	0.38978	-2.33559	1	1	1	3.45943	2.58496	2.80735	comp101379_c0	.	.	.	.	.	.	.	.	.	.	.
comp10138_c0_seq1	4.14358	-0.220331	0.142808	0.996542	0	5.55459	5.42626	5.85798	comp10138_c0	.	.	.	.	.	.	.	.	.	.	.
comp101380_c0_seq1	-3.77436	-2.6624	0.268552	1	2.80735	2	0	2.58496	comp101380_c0	.	.	.	.	.	.	.	.	.	.	.
comp101381_c0_seq1	3.64679	-2.28576	1	1	-Inf	4	1	3.32193	comp101381_c0	.	.	.	.	.	.	.	.	.	.	.
comp101382_c0_seq1	-2.40597	-3.04701	0.388822	1	2.32193	2	1	0	comp101382_c0	.	.	.	.	.	.	.	.	.	.	.
comp101383_c0_seq1	-0.366819	-2.23363	1	1	2	3.16993	2.80735	3	comp101383_c0	.	.	.	.	.	.	.	.	.	.	.
comp101384_c0_seq1	5.8735	-2.8346	0.197747	1	-Inf	1.58496	3.32193	1.58496	comp101384_c0	.	.	.	.	.	.	.	.	.	.	.
comp101385_c0_seq1	3.64679	-3.03994	1	1	-Inf	2.58496	1	2.32193	comp101385_c0	.	.	.	.	.	.	.	.	.	.	.
comp101386_c0_seq1	3.64679	-2.54068	1	1	-Inf	3.45943	1	3.16993	comp101386_c0	.	.	.	.	.	.	.	.	.	.	.
comp101387_c0_seq1	-2.14395	-2.33165	0.347404	1	3.32193	2.32193	2.32193	2	comp101387_c0	sp|Q4G0S4|C27C1_HUMAN^Q4G0S4^Q:4-279,H:280-371^65.2174%ID^E:-31.57^RecName: Full=Cytochrome P450 27C1;^Eukaryota; Metazoa; Chordata; Craniata; Vertebrata; Euteleostomi; Mammalia; Eutheria; Euarchontoglires; Primates; Haplorrhini; Catarrhini; Hominidae; Homo	.	.	.	.	.	.	.	COG2124^Cytochrome P450	GO:0016020^cellular_component^membrane`GO:0009055^molecular_function^electron carrier activity`GO:0020037^molecular_function^heme binding`GO:0005506^molecular_function^iron ion binding`GO:0004497^molecular_function^monooxygenase activity`GO:0016705^molecular_function^oxidoreductase activity, acting on paired donors, with incorporation or reduction of molecular oxygen	.
comp101388_c0_seq1	-0.74219	-2.87259	0.873571	1	1.58496	2	2	2	comp101388_c0	.	.	.	.	.	.	.	.	.	.	.
comp101389_c0_seq1	-2.88517	-2.77125	0.269922	1	2.80735	1	1	2.32193	comp101389_c0	sp|Q9WTV7|RNF12_MOUSE^Q9WTV7^Q:217-2,H:522-593^47.2222%ID^E:-16.96^RecName: Full=E3 ubiquitin-protein ligase RLIM;^Eukaryota; Metazoa; Chordata; Craniata; Vertebrata; Euteleostomi; Mammalia; Eutheria; Euarchontoglires; Glires; Rodentia; Sciurognathi; Muroidea; Muridae; Murinae; Mus; Mus	.	.	.	.	.	.	.	COG5540^RING-finger-containing ubiquitin ligase	GO:0005737^cellular_component^cytoplasm`GO:0005634^cellular_component^nucleus`GO:0046872^molecular_function^metal ion binding`GO:0004842^molecular_function^ubiquitin-protein ligase activity`GO:0008270^molecular_function^zinc ion binding`GO:0043433^biological_process^negative regulation of sequence-specific DNA binding transcription factor activity`GO:0000122^biological_process^negative regulation…	.
comp10139_c0_seq1	-1.15932	-1.3899	0.668669	1	2.58496	4.32193	2.58496	4.70044	comp10139_c0	.	.	.	.	.	.	.	.	.	.	.
comp101390_c0_seq1	5.8735	-2.30879	0.192968	1	-Inf	3.45943	3.32193	2.58496	comp101390_c0	.	.	.	.	.	.	.	.	.	.	.
comp101391_c0_seq1	4.58802	-2.63318	0.455661	1	-Inf	3	2	3	comp101391_c0	.	.	.	.	.	.	.	.	.	.	.
comp101392_c0_seq1	0.227502	-2.36217	1	1	1.58496	3	3	2.58496	comp101392_c0	.	.	.	.	.	.	.	.	.	.	.
comp101393_c0_seq1	2.75761	-2.85296	1	1	-Inf	3.45943	0	2	comp101393_c0	.	.	.	.	.	.	.	.	.	.	.
comp101394_c0_seq1	-0.899912	-2.4308	0.807136	1	2.32193	2.58496	2.58496	2.58496	comp101394_c0	.	.	.	.	.	.	.	.	.	.	.
comp101395_c0_seq1	5.15285	-2.35938	0.346584	1	-Inf	3.16993	2.58496	3.45943	comp101395_c0	.	.	.	.	.	.	.	.	.	.	.
comp101396_c0_seq1	-0.570227	-2.66256	1	1	1	3	1.58496	2.58496	comp101396_c0	.	.	.	.	.	.	.	.	.	.	.
comp101397_c0_seq1	-6.53197	-2.83399	0.13292	0.996542	2.80735	2	-Inf	2	comp101397_c0	.	.	.	.	.	.	.	.	.	.	.
comp101398_c0_seq1	-1.15486	-2.34712	0.686094	1	2.32193	2.80735	2.32193	3	comp101398_c0	.	.	.	.	.	.	.	.	.	.	.
comp101399_c0_seq1	4.19284	-2.91039	0.638727	1	-Inf	2.58496	1.58496	2.58496	comp101399_c0	.	.	.	.	.	.	.	.	.	.	.
comp10140_c0_seq1	2.90265	0.0114265	0.217183	1	2	5.64386	6.10852	5.64386	comp10140_c0	.	.	.	.	.	.	.	.	.	.	.
comp101400_c0_seq1	0	-2.7988	1	1	-Inf	3.45943	-Inf	2.58496	comp101400_c0	.	.	.	.	.	.	.	.	.	.	.
comp101401_c0_seq1	-4.42075	-2.66716	0.160821	1	3.45943	1.58496	0	1	comp101401_c0	.	.	.	.	.	.	.	.	.	.	.
comp101402_c0_seq1	4.58802	-2.53767	0.454909	1	-Inf	3	2	3.32193	comp101402_c0	.	.	.	.	.	.	.	.	.	.	.
comp101403_c0_seq1	1.55419	-2.47347	0.715092	1	0	3	2.80735	2.80735	comp101403_c0	.	.	.	.	.	.	.	.	.	.	.
comp101404_c0_seq1	-5.33021	-2.946	0.352036	1	1.58496	1.58496	-Inf	3	comp101404_c0	sp|A2AAJ9|OBSCN_MOUSE^A2AAJ9^Q:11-208,H:76-140^50%ID^E:-10.81^RecName: Full=Obscurin;^Eukaryota; Metazoa; Chordata; Craniata; Vertebrata; Euteleostomi; Mammalia; Eutheria; Euarchontoglires; Glires; Rodentia; Sciurognathi; Muroidea; Muridae; Murinae; Mus; Mus	.	.	.	.	.	.	.	NOG12793^Calcium ion binding protein	GO:0031430^cellular_component^M band`GO:0005524^molecular_function^ATP binding`GO:0005543^molecular_function^phospholipid binding`GO:0004674^molecular_function^protein serine/threonine kinase activity`GO:0004713^molecular_function^protein tyrosine kinase activity`GO:0005089^molecular_function^Rho guanyl-nucleotide exchange factor activity`GO:0030154^biological_process^cell differentiation`GO:0007…	.
comp101405_c0_seq1	-6.53197	-2.77529	0.132355	0.995448	2.80735	2	-Inf	2.32193	comp101405_c0	.	.	.	.	.	.	.	.	.	.	.
comp101406_c0_seq1	0	-2.98406	1	1	-Inf	0	-Inf	3.70044	comp101406_c0	.	.	.	.	.	.	.	.	.	.	.
comp101407_c0_seq1	-0.838353	-2.63556	0.770982	1	2	2.32193	2.32193	2.32193	comp101407_c0	.	.	.	.	.	.	.	.	.	.	.
comp101408_c0_seq1	0.678555	-2.44232	0.910644	1	1.58496	2.32193	3.45943	2	comp101408_c0	.	.	.	.	.	.	.	.	.	.	.
comp101409_c0_seq1	2.75761	-2.91506	1	1	-Inf	2.80735	0	2.80735	comp101409_c0	.	.	.	.	.	.	.	.	.	.	.
comp101410_c0_seq1	-7.80287	-2.59524	0.0431699	0.735409	4.08746	-Inf	-Inf	-Inf	comp101410_c0	.	.	.	.	.	.	.	.	.	.	.
comp101411_c0_seq1	4.8979	-2.905	0.45804	1	-Inf	2.58496	2.32193	2	comp101411_c0	.	.	.	.	.	.	.	.	.	.	.
comp101412_c0_seq1	4.58802	-2.79176	0.457013	1	-Inf	2.58496	2	2.80735	comp101412_c0	.	.	.	.	.	.	.	.	.	.	.
comp101413_c0_seq1	4.8979	-2.6293	0.455629	1	-Inf	3.32193	2.32193	2.32193	comp101413_c0	.	.	.	.	.	.	.	.	.	.	.
comp101414_c0_seq1	6.71052	-2.70485	0.106558	0.949045	-Inf	-Inf	4.16993	-Inf	comp101414_c0	sp|Q8VDJ3|VIGLN_MOUSE^Q8VDJ3^Q:6-257,H:702-785^72.619%ID^E:-29.13^RecName: Full=Vigilin;^Eukaryota; Metazoa; Chordata; Craniata; Vertebrata; Euteleostomi; Mammalia; Eutheria; Euarchontoglires; Glires; Rodentia; Sciurognathi; Muroidea; Muridae; Murinae; Mus; Mus	.	.	.	.	.	.	.	.	GO:0005737^cellular_component^cytoplasm`GO:0034364^cellular_component^high-density lipoprotein particle`GO:0005634^cellular_component^nucleus`GO:0003723^molecular_function^RNA binding`GO:0008203^biological_process^cholesterol metabolic process`GO:0006869^biological_process^lipid transport	.
comp101415_c0_seq1	6.99752	-2.49795	0.0802935	0.876588	-Inf	-Inf	4.45943	-Inf	comp101415_c0	.	.	.	.	.	.	.	.	.	.	.
comp101416_c0_seq1	-2.08946	-2.75037	0.444535	1	2	2	1	2.80735	comp101416_c0	.	.	.	.	.	.	.	.	.	.	.
comp101417_c0_seq1	-2.66538	-2.26442	0.295299	1	2.58496	2	1	3.90689	comp101417_c0	sp|Q5R482|LRRN3_PONAB^Q5R482^Q:1-333,H:302-412^81.0811%ID^E:-48.61^RecName: Full=Leucine-rich repeat neuronal protein 3;^Eukaryota; Metazoa; Chordata; Craniata; Vertebrata; Euteleostomi; Mammalia; Eutheria; Euarchontoglires; Primates; Haplorrhini; Catarrhini; Hominidae; Pongo	.	m.80788	1-336[+]	sp|Q5R482|LRRN3_PONAB^Q5R482^Q:1-111,H:302-412^81.0811%ID^E:-48.61^RecName: Full=Leucine-rich repeat neuronal protein 3;^Eukaryota; Metazoa; Chordata; Craniata; Vertebrata; Euteleostomi; Mammalia; Eutheria; Euarchontoglires; Primates; Haplorrhini; Catarrhini; Hominidae; Pongo	PF13855.1^LRR_8^Leucine rich repeat^8-69^E:3.2e-11`PF01463.19^LRRCT^Leucine rich repeat C-terminal domain^93-110^E:0.023	.	.	.	GO:0016021^cellular_component^integral to membrane
comp101418_c0_seq1	-2.52982	-2.4497	0.329541	1	3	1.58496	1.58496	3	comp101418_c0	sp|Q5RE75|SEM3C_PONAB^Q5RE75^Q:77-3,H:471-495^88%ID^E:-22.6682^RecName: Full=Semaphorin-3C;^Eukaryota; Metazoa; Chordata; Craniata; Vertebrata; Euteleostomi; Mammalia; Eutheria; Euarchontoglires; Primates; Haplorrhini; Catarrhini; Hominidae; Pongo	.	.	.	.	.	.	.	.	GO:0005576^cellular_component^extracellular region`GO:0016020^cellular_component^membrane`GO:0004872^molecular_function^receptor activity`GO:0007411^biological_process^axon guidance	.
comp101419_c0_seq1	-6.05276	-2.58719	0.195255	1	2.32193	2	-Inf	3.45943	comp101419_c0	.	.	.	.	.	.	.	.	.	.	.
comp10142_c0_seq1	0.502276	-0.293732	0.867796	1	3.16993	5.67243	4.85798	5.55459	comp10142_c0	.	.	.	.	.	.	.	.	.	.	.
comp101420_c0_seq1	4.19284	-2.68682	0.637403	1	-Inf	2.80735	1.58496	3.16993	comp101420_c0	.	.	.	.	.	.	.	.	.	.	.
comp101421_c0_seq1	-1.11628	-2.77173	0.77669	1	1	3	1	2.32193	comp101421_c0	.	.	.	.	.	.	.	.	.	.	.
comp101422_c0_seq1	3.64679	-2.85241	1	1	-Inf	3	1	2.58496	comp101422_c0	.	.	.	.	.	.	.	.	.	.	.
comp101423_c0_seq1	5.8735	-2.39151	0.193578	1	-Inf	3	3.32193	2.80735	comp101423_c0	.	.	.	.	.	.	.	.	.	.	.
comp101424_c0_seq1	4.58802	-2.84849	0.457522	1	-Inf	2.58496	2	2.58496	comp101424_c0	.	.	.	.	.	.	.	.	.	.	.
comp101425_c0_seq1	-6.53197	-2.56323	0.130461	0.99152	2.80735	2	-Inf	3.16993	comp101425_c0	.	.	.	.	.	.	.	.	.	.	.
comp101426_c0_seq1	-1.11628	-3.08702	0.778328	1	1	0	1	2.80735	comp101426_c0	.	.	.	.	.	.	.	.	.	.	.
comp101427_c0_seq1	-1.68342	-3.00514	0.629818	1	1.58496	1.58496	1	2.32193	comp101427_c0	sp|Q5VWX1|KHDR2_HUMAN^Q5VWX1^Q:35-211,H:280-338^66.1017%ID^E:-17.88^RecName: Full=KH domain-containing, RNA-binding, signal transduction-associated protein 2;^Eukaryota; Metazoa; Chordata; Craniata; Vertebrata; Euteleostomi; Mammalia; Eutheria; Euarchontoglires; Primates; Haplorrhini; Catarrhini; Hominidae; Homo	.	.	.	.	.	.	.	COG5176^Splicing factor (branch point binding protein)	GO:0005634^cellular_component^nucleus`GO:0008143^molecular_function^poly(A) RNA binding`GO:0008266^molecular_function^poly(U) RNA binding`GO:0006355^biological_process^regulation of transcription, DNA-dependent`GO:0006351^biological_process^transcription, DNA-dependent	.
comp101428_c0_seq1	5.15285	-2.73141	0.349816	1	-Inf	2.80735	2.58496	2.32193	comp101428_c0	.	.	.	.	.	.	.	.	.	.	.
comp101429_c0_seq1	3.64679	-2.3658	1	1	-Inf	3.80735	1	3.32193	comp101429_c0	.	.	.	.	.	.	.	.	.	.	.
comp10143_c0_seq1	1.44751	0.121538	0.538599	1	3.16993	5.9542	5.80735	5.88264	comp10143_c0	.	.	.	.	.	.	.	.	.	.	.
comp101430_c0_seq1	0.377597	-2.83914	1	1	0	2.58496	1.58496	2.58496	comp101430_c0	.	.	.	.	.	.	.	.	.	.	.
comp101431_c0_seq1	-7.17836	-2.84652	0.0767183	0.876436	3.45943	0	-Inf	1	comp101431_c0	.	.	.	.	.	.	.	.	.	.	.
comp101432_c0_seq1	0.772777	-2.57231	1	1	0	3.16993	2	2.80735	comp101432_c0	.	.	.	.	.	.	.	.	.	.	.
comp101433_c0_seq1	-0.168452	-2.78371	1	1	0	3	1	2.58496	comp101433_c0	.	.	.	.	.	.	.	.	.	.	.
comp101434_c0_seq1	-2.5726	-2.87862	0.628715	1	1.58496	2.80735	0	2	comp101434_c0	.	.	.	.	.	.	.	.	.	.	.
comp101435_c0_seq1	2.75761	-2.91506	1	1	-Inf	2.80735	0	2.80735	comp101435_c0	.	.	.	.	.	.	.	.	.	.	.
comp101436_c0_seq1	4.8979	-2.68236	0.456068	1	-Inf	2.58496	2.32193	3	comp101436_c0	.	.	.	.	.	.	.	.	.	.	.
comp101437_c0_seq1	5.36944	-2.62688	0.279349	1	-Inf	2.58496	2.80735	2.80735	comp101437_c0	.	.	.	.	.	.	.	.	.	.	.
comp101438_c0_seq1	5.15285	-2.48741	0.347582	1	-Inf	3	2.58496	3.16993	comp101438_c0	sp|Q70CQ4|UBP31_HUMAN^Q70CQ4^Q:259-5,H:341-424^74.1176%ID^E:-29^RecName: Full=Ubiquitin carboxyl-terminal hydrolase 31;^Eukaryota; Metazoa; Chordata; Craniata; Vertebrata; Euteleostomi; Mammalia; Eutheria; Euarchontoglires; Primates; Haplorrhini; Catarrhini; Hominidae; Homo	.	.	.	.	.	.	.	COG5560^Ubiquitin C-terminal hydrolase	GO:0008234^molecular_function^cysteine-type peptidase activity`GO:0004221^molecular_function^ubiquitin thiolesterase activity`GO:0006511^biological_process^ubiquitin-dependent protein catabolic process	.
comp101439_c0_seq1	1.08266	-2.95682	1	1	0	1.58496	2.32193	2.32193	comp101439_c0	.	.	.	.	.	.	.	.	.	.	.
comp10144_c0_seq1	-2.09773	-1.23795	0.331805	1	4.39232	3.90689	3.45943	3.45943	comp10144_c0	.	.	.	.	.	.	.	.	.	.	.
comp101440_c0_seq1	5.15285	-2.63076	0.348849	1	-Inf	2	2.58496	3.32193	comp101440_c0	.	.	.	.	.	.	.	.	.	.	.
comp101441_c0_seq1	4.8979	-2.53844	0.454915	1	-Inf	1.58496	2.32193	3.80735	comp101441_c0	.	.	.	.	.	.	.	.	.	.	.
comp101443_c0_seq1	4.8979	-2.68033	0.456051	1	-Inf	3.16993	2.32193	2.32193	comp101443_c0	.	.	.	.	.	.	.	.	.	.	.
comp101444_c0_seq1	4.19284	-2.63371	0.63711	1	-Inf	3.45943	1.58496	2.58496	comp101444_c0	.	.	.	.	.	.	.	.	.	.	.
comp101445_c0_seq1	4.58802	-2.68358	0.456078	1	-Inf	3	2	2.80735	comp101445_c0	.	.	.	.	.	.	.	.	.	.	.
comp101446_c0_seq1	4.19284	-2.64105	0.63715	1	-Inf	-Inf	1.58496	4.08746	comp101446_c0	.	.	.	.	.	.	.	.	.	.	.
comp101447_c0_seq1	1.08266	-2.43272	1	1	0	3.45943	2.32193	2.80735	comp101447_c0	.	.	.	.	.	.	.	.	.	.	.
comp101448_c0_seq1	5.55771	-2.89904	0.282196	1	-Inf	1.58496	3	2	comp101448_c0	sp|P12544|GRAA_HUMAN^P12544^Q:7-231,H:133-212^43.75%ID^E:-11.61^RecName: Full=Granzyme A;^Eukaryota; Metazoa; Chordata; Craniata; Vertebrata; Euteleostomi; Mammalia; Eutheria; Euarchontoglires; Primates; Haplorrhini; Catarrhini; Hominidae; Homo	.	.	.	.	.	.	.	COG5640^Secreted trypsin-like serine protease	GO:0005576^cellular_component^extracellular region`GO:0001772^cellular_component^immunological synapse`GO:0005634^cellular_component^nucleus`GO:0042803^molecular_function^protein homodimerization activity`GO:0004252^molecular_function^serine-type endopeptidase activity`GO:0006922^biological_process^cleavage of lamin involved in execution phase of apoptosis`GO:0019835^biological_process^cytolysis`…	.
comp101449_c0_seq1	-2.33912	-2.50734	0.395127	1	2.80735	2	1.58496	2.80735	comp101449_c0	.	.	.	.	.	.	.	.	.	.	.
comp10145_c0_seq1	-1.96224	-0.200525	0.362657	1	5.24793	5.32193	4.45943	4.64386	comp10145_c0	.	.	.	.	.	.	.	.	.	.	.
comp101450_c0_seq1	-3.53157	-2.50994	0.159162	1	3.45943	1.58496	1	2	comp101450_c0	sp|A2CDC4|MNME_PROM3^A2CDC4^Q:125-9,H:19-57^38.4615%ID^E:-0.02^RecName: Full=tRNA modification GTPase MnmE;^Bacteria; Cyanobacteria; Prochlorales; Prochlorococcaceae; Prochlorococcus	.	.	.	.	.	.	.	COG0486^Predicted GTPase	GO:0005737^cellular_component^cytoplasm`GO:0005525^molecular_function^GTP binding`GO:0003924^molecular_function^GTPase activity`GO:0046872^molecular_function^metal ion binding`GO:0007264^biological_process^small GTPase mediated signal transduction`GO:0006400^biological_process^tRNA modification	.
comp101452_c0_seq1	-1.85992	-2.35138	0.54509	1	2.32193	3	1.58496	3.16993	comp101452_c0	.	.	.	.	.	.	.	.	.	.	.
comp101453_c0_seq1	5.15285	-2.78719	0.350374	1	-Inf	2.32193	2.58496	2.58496	comp101453_c0	.	.	.	.	.	.	.	.	.	.	.
comp101454_c0_seq1	1.12003	-2.30755	0.709361	1	1.58496	1.58496	3.90689	2.32193	comp101454_c0	.	.	.	.	.	.	.	.	.	.	.
comp101455_c0_seq1	4.19284	-2.5382	0.636609	1	-Inf	3.45943	1.58496	3	comp101455_c0	.	.	.	.	.	.	.	.	.	.	.
comp101456_c0_seq1	4.19284	-3.0401	0.639541	1	-Inf	1	1.58496	3	comp101456_c0	.	.	.	.	.	.	.	.	.	.	.
comp101457_c0_seq1	2.75761	-2.91577	1	1	-Inf	2.58496	0	3	comp101457_c0	.	.	.	.	.	.	.	.	.	.	.
comp101458_c0_seq1	4.8979	-3.03313	0.459245	1	-Inf	2	2.32193	2	comp101458_c0	.	.	.	.	.	.	.	.	.	.	.
comp101459_c0_seq1	0.377597	-2.96157	1	1	0	2	1.58496	2.58496	comp101459_c0	.	.	.	.	.	.	.	.	.	.	.
comp10146_c0_seq1	0.531525	2.64247	0.769871	1	6.83289	7.53916	8.54689	8.5812	comp10146_c0	.	.	.	.	.	.	.	.	.	.	.
comp101461_c0_seq1	3.64679	-2.73907	1	1	-Inf	3.45943	1	2.32193	comp101461_c0	.	.	.	.	.	.	.	.	.	.	.
comp101462_c0_seq1	-3.39506	-2.91763	0.176011	1	3.32193	0	1	-Inf	comp101462_c0	.	.	.	.	.	.	.	.	.	.	.
comp101464_c0_seq1	0.772777	-2.95811	1	1	0	2.32193	2	2	comp101464_c0	.	.	.	.	.	.	.	.	.	.	.
comp101465_c0_seq1	-7.04185	-2.79905	0.0824859	0.885272	3.32193	-Inf	-Inf	2.32193	comp101465_c0	.	.	.	.	.	.	.	.	.	.	.
comp101466_c0_seq1	0.606368	-2.60272	0.872664	1	1	2.80735	2.80735	2	comp101466_c0	.	.	.	.	.	.	.	.	.	.	.
comp101467_c0_seq1	4.19284	-2.63705	0.637128	1	-Inf	2.58496	1.58496	3.45943	comp101467_c0	.	.	.	.	.	.	.	.	.	.	.
comp101468_c0_seq1	5.15285	-2.58153	0.348398	1	-Inf	2.32193	2.58496	3.32193	comp101468_c0	.	.	.	.	.	.	.	.	.	.	.
comp101469_c0_seq1	5.55771	-2.89904	0.282196	1	-Inf	1.58496	3	2	comp101469_c0	.	.	.	.	.	.	.	.	.	.	.
comp10147_c0_seq1	-0.652351	1.05205	0.765005	1	6.12928	5.88264	6.65821	6.33985	comp10147_c0	.	.	.	.	.	.	.	.	.	.	.
comp101470_c0_seq1	-2.97865	-2.86994	0.445942	1	2	1	0	3	comp101470_c0	.	.	.	.	.	.	.	.	.	.	.
comp101471_c0_seq1	4.8979	-2.58141	0.455247	1	-Inf	3.16993	2.32193	2.80735	comp101471_c0	.	.	.	.	.	.	.	.	.	.	.
comp101472_c0_seq1	4.19284	-3.03573	0.639513	1	-Inf	3	1.58496	1	comp101472_c0	.	.	.	.	.	.	.	.	.	.	.
comp101473_c0_seq1	5.36944	-2.78455	0.280954	1	-Inf	2.32193	2.80735	2.32193	comp101473_c0	.	.	.	.	.	.	.	.	.	.	.
comp101474_c0_seq1	-4.38958	-2.17946	0.0735331	0.864022	4.32193	0	1	1	comp101474_c0	.	.	.	.	.	.	.	.	.	.	.
comp101475_c0_seq1	3.64679	-2.91379	1	1	-Inf	2.32193	1	3	comp101475_c0	.	.	.	.	.	.	.	.	.	.	.
comp101476_c0_seq1	0	-3.04618	1	1	-Inf	2.32193	-Inf	3	comp101476_c0	.	.	.	.	.	.	.	.	.	.	.
comp101477_c0_seq1	2.75761	-3.0427	1	1	-Inf	2.58496	0	2.58496	comp101477_c0	.	.	.	.	.	.	.	.	.	.	.
comp101478_c0_seq1	2.75761	-2.91364	1	1	-Inf	3.16993	0	2.32193	comp101478_c0	.	.	.	.	.	.	.	.	.	.	.
comp101479_c0_seq1	4.58802	-3.03589	0.459271	1	-Inf	2	2	2.32193	comp101479_c0	.	.	.	.	.	.	.	.	.	.	.
comp10148_c0_seq1	2.49574	-0.0633389	0.283404	1	2	5.70044	5.70044	5.83289	comp10148_c0	.	.	.	.	.	.	.	.	.	.	.
comp101480_c0_seq1	2.72707	-2.69812	0.362491	1	0	-Inf	4	0	comp101480_c0	.	.	.	.	.	.	.	.	.	.	.
comp101481_c0_seq1	3.64679	-2.97504	1	1	-Inf	2.58496	1	2.58496	comp101481_c0	.	.	.	.	.	.	.	.	.	.	.
comp101482_c0_seq1	-0.175047	-2.66338	1	1	1	1.58496	2	3.32193	comp101482_c0	.	.	.	.	.	.	.	.	.	.	.
comp101483_c0_seq1	5.15285	-2.9023	0.35157	1	-Inf	2.58496	2.58496	1.58496	comp101483_c0	.	.	.	.	.	.	.	.	.	.	.
comp101484_c0_seq1	5.36944	-2.357	0.277002	1	-Inf	3.16993	2.80735	3.32193	comp101484_c0	.	.	.	.	.	.	.	.	.	.	.
comp101485_c0_seq1	4.58802	-2.28414	0.45321	1	-Inf	3.45943	2	3.70044	comp101485_c0	.	.	.	.	.	.	.	.	.	.	.
comp101486_c0_seq1	1.3376	-2.95408	0.839077	1	0	1.58496	2.58496	2	comp101486_c0	.	.	.	.	.	.	.	.	.	.	.
comp101487_c0_seq1	0.377597	-2.78177	1	1	0	2.80735	1.58496	2.58496	comp101487_c0	.	.	.	.	.	.	.	.	.	.	.
comp101489_c0_seq1	0	-2.69587	1	1	-Inf	2.32193	-Inf	3.80735	comp101489_c0	.	.	.	.	.	.	.	.	.	.	.
comp10149_c0_seq1	1.45759	-0.442744	0.58877	1	1.58496	5.58496	4.24793	5.80735	comp10149_c0	sp|Q9Y592|CCD41_HUMAN^Q9Y592^Q:329-427,H:411-443^48.4848%ID^E:-63.2322^RecName: Full=Coiled-coil domain-containing protein 41;^Eukaryota; Metazoa; Chordata; Craniata; Vertebrata; Euteleostomi; Mammalia; Eutheria; Euarchontoglires; Primates; Haplorrhini; Catarrhini; Hominidae; Homo	.	m.1782	2-796[+]	sp|Q9Y592|CCD41_HUMAN^Q9Y592^Q:2-264,H:303-565^60.076%ID^E:-83.02^RecName: Full=Coiled-coil domain-containing protein 41;^Eukaryota; Metazoa; Chordata; Craniata; Vertebrata; Euteleostomi; Mammalia; Eutheria; Euarchontoglires; Primates; Haplorrhini; Catarrhini; Hominidae; Homo	.	.	.	NOG125204^Coiled-Coil domain containing 41 protein	.
comp101490_c0_seq1	4.8979	-2.84864	0.457523	1	-Inf	1	2.32193	3.16993	comp101490_c0	.	.	.	.	.	.	.	.	.	.	.
comp101491_c0_seq1	4.58802	-2.63251	0.455655	1	-Inf	3.16993	2	2.80735	comp101491_c0	.	.	.	.	.	.	.	.	.	.	.
comp101492_c0_seq1	5.36944	-2.84331	0.281585	1	-Inf	1	2.80735	2.80735	comp101492_c0	.	.	.	.	.	.	.	.	.	.	.
comp101493_c0_seq1	4.58802	-2.73729	0.456536	1	-Inf	2.58496	2	3	comp101493_c0	.	.	.	.	.	.	.	.	.	.	.
comp101494_c0_seq1	-2.08946	-2.99265	0.447444	1	2	1.58496	1	2	comp101494_c0	.	.	.	.	.	.	.	.	.	.	.
comp101495_c0_seq1	4.58802	-2.852	0.457554	1	-Inf	0	2	3.45943	comp101495_c0	.	.	.	.	.	.	.	.	.	.	.
comp101496_c0_seq1	1.3376	-2.83465	0.83857	1	0	0	2.58496	3	comp101496_c0	.	.	.	.	.	.	.	.	.	.	.
comp101497_c0_seq1	-2.00546	-2.89155	0.777296	1	1	2.58496	0	2.58496	comp101497_c0	.	.	.	.	.	.	.	.	.	.	.
comp101498_c0_seq1	0.377597	-2.78177	1	1	0	2.80735	1.58496	2.58496	comp101498_c0	.	.	.	.	.	.	.	.	.	.	.
comp101499_c0_seq1	-1.68342	-2.70612	0.627285	1	1.58496	2.80735	1	2.58496	comp101499_c0	.	.	.	.	.	.	.	.	.	.	.
comp1015_c0_seq1	3.64679	-3.0414	1	1	-Inf	2	1	2.80735	comp1015_c0	.	.	.	.	.	.	.	.	.	.	.
comp10150_c0_seq1	0.46042	0.714262	0.83722	1	4.58496	6.30378	6.22882	6.65821	comp10150_c0	.	.	.	.	.	.	.	.	.	.	.
comp101500_c0_seq1	0	-2.86052	1	1	-Inf	2	-Inf	3.58496	comp101500_c0	.	.	.	.	.	.	.	.	.	.	.
comp101501_c0_seq1	-1.85992	-2.85063	0.549985	1	2.32193	2	1.58496	1.58496	comp101501_c0	.	.	.	.	.	.	.	.	.	.	.
comp101502_c0_seq1	0.38978	-2.87796	1	1	1	2.58496	2.58496	0	comp101502_c0	.	.	.	.	.	.	.	.	.	.	.
comp101503_c0_seq1	-7.04185	-2.8594	0.0829732	0.887064	3.32193	0	-Inf	1.58496	comp101503_c0	sp|Q7Z553|MDGA2_HUMAN^Q7Z553^Q:87-1,H:495-523^89.6552%ID^E:-25.4006^RecName: Full=MAM domain-containing glycosylphosphatidylinositol anchor protein 2;^Eukaryota; Metazoa; Chordata; Craniata; Vertebrata; Euteleostomi; Mammalia; Eutheria; Euarchontoglires; Primates; Haplorrhini; Catarrhini; Hominidae; Homo	.	.	.	.	.	.	.	NOG126204^MAM domain containing glycosylphosphatidylinositol anchor protein	GO:0031225^cellular_component^anchored to membrane`GO:0005886^cellular_component^plasma membrane`GO:0007389^biological_process^pattern specification process`GO:0021522^biological_process^spinal cord motor neuron differentiation	.
comp101504_c0_seq1	-1.82476	-2.75049	0.43658	1	3	1	2.32193	0	comp101504_c0	.	.	.	.	.	.	.	.	.	.	.
comp101505_c0_seq1	3.64679	-2.68804	1	1	-Inf	3.16993	1	3	comp101505_c0	.	.	.	.	.	.	.	.	.	.	.
comp101506_c0_seq1	-3.07587	-2.64814	0.221031	1	3	1.58496	1	2.32193	comp101506_c0	.	.	.	.	.	.	.	.	.	.	.
comp101507_c0_seq1	6.99752	-2.17322	0.0785522	0.876507	-Inf	1.58496	4.45943	2.32193	comp101507_c0	.	.	.	.	.	.	.	.	.	.	.
comp101508_c0_seq1	-2.13464	-2.23539	0.430857	1	3	2.58496	2	3.16993	comp101508_c0	.	.	.	.	.	.	.	.	.	.	.
comp101509_c0_seq1	0.377597	-2.89829	1	1	0	2.58496	1.58496	2.32193	comp101509_c0	.	.	.	.	.	.	.	.	.	.	.
comp101510_c0_seq1	5.15285	-2.62876	0.34883	1	-Inf	2.80735	2.58496	2.80735	comp101510_c0	.	.	.	.	.	.	.	.	.	.	.
comp101511_c0_seq1	-3.11022	-2.54571	0.21572	1	3.58496	0	1.58496	1.58496	comp101511_c0	.	.	.	.	.	.	.	.	.	.	.
comp101512_c0_seq1	1.90899	-2.77008	0.623323	1	0	0	3.16993	2.58496	comp101512_c0	.	.	.	.	.	.	.	.	.	.	.
comp101513_c0_seq1	0	-2.91703	1	1	-Inf	3	-Inf	2.80735	comp101513_c0	.	.	.	.	.	.	.	.	.	.	.
comp101514_c0_seq1	-1.54341	-3.05834	0.626141	1	2	1	1.58496	1.58496	comp101514_c0	.	.	.	.	.	.	.	.	.	.	.
comp101515_c0_seq1	-0.570227	-2.51771	1	1	1	2.80735	1.58496	3.32193	comp101515_c0	.	.	.	.	.	.	.	.	.	.	.
comp101516_c0_seq1	4.19284	-2.40774	0.635986	1	-Inf	3.16993	1.58496	3.70044	comp101516_c0	.	.	.	.	.	.	.	.	.	.	.
comp101517_c0_seq1	4.19284	-2.9111	0.638731	1	-Inf	2.32193	1.58496	2.80735	comp101517_c0	.	.	.	.	.	.	.	.	.	.	.
comp101518_c0_seq1	3.64679	-3.0414	1	1	-Inf	2	1	2.80735	comp101518_c0	.	.	.	.	.	.	.	.	.	.	.
comp101519_c0_seq1	-1.05764	-2.96488	1	1	0	2.80735	0	2.32193	comp101519_c0	.	.	.	.	.	.	.	.	.	.	.
comp10152_c0_seq1	0.272511	-1.31788	1	1	2	4.75489	3.45943	4.32193	comp10152_c0	.	.	.	.	.	.	.	.	.	.	.
comp101521_c0_seq1	4.19284	-2.36404	0.635795	1	-Inf	3.70044	1.58496	3.32193	comp101521_c0	.	.	.	.	.	.	.	.	.	.	.
comp101522_c0_seq1	3.64679	-2.91379	1	1	-Inf	2.32193	1	3	comp101522_c0	.	.	.	.	.	.	.	.	.	.	.
comp101523_c0_seq1	2.75761	-2.79825	1	1	-Inf	3	0	3	comp101523_c0	.	.	.	.	.	.	.	.	.	.	.
comp101524_c0_seq1	-0.432309	-2.59603	0.872643	1	1.58496	2.80735	2.32193	2.32193	comp101524_c0	.	.	.	.	.	.	.	.	.	.	.
comp101526_c0_seq1	5.8735	-2.61924	0.195558	1	-Inf	2.58496	3.32193	2	comp101526_c0	.	.	.	.	.	.	.	.	.	.	.
comp101527_c0_seq1	6.00877	-2.61736	0.19554	1	-Inf	2.32193	3.45943	2	comp101527_c0	.	.	.	.	.	.	.	.	.	.	.
comp101528_c0_seq1	-1.35322	-2.48562	0.615296	1	3	1.58496	2.80735	1.58496	comp101528_c0	.	.	.	.	.	.	.	.	.	.	.
comp101529_c0_seq1	7.06116	-2.45057	0.0799933	0.876507	-Inf	-Inf	4.52356	-Inf	comp101529_c0	sp|O60739|EIF1B_HUMAN^O60739^Q:301-83,H:41-113^91.7808%ID^E:-32.95^RecName: Full=Eukaryotic translation initiation factor 1b;^Eukaryota; Metazoa; Chordata; Craniata; Vertebrata; Euteleostomi; Mammalia; Eutheria; Euarchontoglires; Primates; Haplorrhini; Catarrhini; Hominidae; Homo	.	.	.	.	.	.	.	COG0023^Translation initiation factor 1 (eIF-1/SUI1) and related proteins	GO:0003743^molecular_function^translation initiation factor activity`GO:0006446^biological_process^regulation of translational initiation	.
comp10153_c0_seq1	-0.134158	-0.285823	0.974976	1	3.90689	5.70044	4.9542	5.08746	comp10153_c0	.	.	.	.	.	.	.	.	.	.	.
comp101530_c0_seq1	-1.73822	-2.7949	0.495886	1	3.16993	-Inf	2.58496	-Inf	comp101530_c0	sp|O15440|MRP5_HUMAN^O15440^Q:218-156,H:1407-1427^71.4286%ID^E:-0.38^RecName: Full=Multidrug resistance-associated protein 5;^Eukaryota; Metazoa; Chordata; Craniata; Vertebrata; Euteleostomi; Mammalia; Eutheria; Euarchontoglires; Primates; Haplorrhini; Catarrhini; Hominidae; Homo	.	.	.	.	.	.	.	COG1132^ABC-type multidrug transport system, ATPase and permease components	GO:0005887^cellular_component^integral to plasma membrane`GO:0048471^cellular_component^perinuclear region of cytoplasm`GO:0005524^molecular_function^ATP binding`GO:0042626^molecular_function^ATPase activity, coupled to transmembrane movement of substances`GO:0008514^molecular_function^organic anion transmembrane transporter activity`GO:0006200^biological_process^ATP catabolic process`GO:0005975^…	.
comp101531_c0_seq1	1.55419	-2.71691	0.716658	1	0	2.80735	2.80735	1.58496	comp101531_c0	.	.	.	.	.	.	.	.	.	.	.
comp101532_c0_seq1	5.72423	-2.52653	0.230049	1	-Inf	2.58496	3.16993	2.80735	comp101532_c0	sp|P0CF97|F200B_HUMAN^P0CF97^Q:4-126,H:96-136^53.6585%ID^E:-4.2^RecName: Full=Putative protein FAM200B;^Eukaryota; Metazoa; Chordata; Craniata; Vertebrata; Euteleostomi; Mammalia; Eutheria; Euarchontoglires; Primates; Haplorrhini; Catarrhini; Hominidae; Homo	.	.	.	.	.	.	.	.	GO:0003676^molecular_function^nucleic acid binding	.
comp101533_c0_seq1	3.64679	-2.85311	1	1	-Inf	2.80735	1	2.80735	comp101533_c0	.	.	.	.	.	.	.	.	.	.	.
comp101534_c0_seq1	0.134834	-2.76586	1	1	1	2.32193	2.32193	2.32193	comp101534_c0	.	.	.	.	.	.	.	.	.	.	.
comp101535_c0_seq1	4.19284	-2.91039	0.638727	1	-Inf	2.58496	1.58496	2.58496	comp101535_c0	.	.	.	.	.	.	.	.	.	.	.
comp101536_c0_seq1	-0.32853	-2.51579	0.92246	1	2.32193	2	3.16993	1.58496	comp101536_c0	.	.	.	.	.	.	.	.	.	.	.
comp101537_c0_seq1	4.19284	-2.85045	0.63836	1	-Inf	2.80735	1.58496	2.58496	comp101537_c0	.	.	.	.	.	.	.	.	.	.	.
comp101538_c0_seq1	2.72707	-2.28767	0.357858	1	0	2	4	2.58496	comp101538_c0	.	.	.	.	.	.	.	.	.	.	.
comp101539_c0_seq1	3.64679	-2.74044	1	1	-Inf	3.16993	1	2.80735	comp101539_c0	.	.	.	.	.	.	.	.	.	.	.
comp10154_c0_seq1	0.687648	-0.465217	0.785542	1	3.16993	5.35755	5.04439	5.12928	comp10154_c0	sp|P90747|YE56_CAEEL^P90747^Q:450-512,H:182-202^66.6667%ID^E:-0.23^RecName: Full=Probable cation-transporting ATPase C10C6.6;^Eukaryota; Metazoa; Ecdysozoa; Nematoda; Chromadorea; Rhabditida; Rhabditoidea; Rhabditidae; Peloderinae; Caenorhabditis	.	.	.	.	.	.	.	COG0474^Cation transport ATPase	GO:0016021^cellular_component^integral to membrane`GO:0005524^molecular_function^ATP binding`GO:0015662^molecular_function^ATPase activity, coupled to transmembrane movement of ions, phosphorylative mechanism`GO:0046872^molecular_function^metal ion binding`GO:0006200^biological_process^ATP catabolic process`GO:0006812^biological_process^cation transport	.
comp101540_c0_seq1	4.58802	-2.79106	0.457007	1	-Inf	2.80735	2	2.58496	comp101540_c0	.	.	.	.	.	.	.	.	.	.	.
comp101541_c0_seq1	5.15285	-2.7858	0.35036	1	-Inf	2.80735	2.58496	2	comp101541_c0	.	.	.	.	.	.	.	.	.	.	.
comp101542_c0_seq1	4.19284	-2.793	0.638016	1	-Inf	3	1.58496	2.58496	comp101542_c0	.	.	.	.	.	.	.	.	.	.	.
comp101543_c0_seq1	5.15285	-2.90373	0.351585	1	-Inf	2	2.58496	2.32193	comp101543_c0	.	.	.	.	.	.	.	.	.	.	.
comp101544_c0_seq1	-0.570227	-2.14795	1	1	1	4.45943	1.58496	2	comp101544_c0	sp|Q61510|TRI25_MOUSE^Q61510^Q:302-117,H:14-77^51.5625%ID^E:-12.43^RecName: Full=E3 ubiquitin/ISG15 ligase TRIM25;^Eukaryota; Metazoa; Chordata; Craniata; Vertebrata; Euteleostomi; Mammalia; Eutheria; Euarchontoglires; Glires; Rodentia; Sciurognathi; Muroidea; Muridae; Murinae; Mus; Mus	.	.	.	.	.	.	.	.	GO:0030054^cellular_component^cell junction`GO:0005737^cellular_component^cytoplasm`GO:0005634^cellular_component^nucleus`GO:0046872^molecular_function^metal ion binding`GO:0004842^molecular_function^ubiquitin-protein ligase activity`GO:0008270^molecular_function^zinc ion binding`GO:0051607^biological_process^defense response to virus`GO:0045087^biological_process^innate immune response	.
comp101545_c0_seq1	4.19284	-2.24571	0.635332	1	-Inf	4	1.58496	3.32193	comp101545_c0	.	.	.	.	.	.	.	.	.	.	.
comp101546_c0_seq1	-3.53157	-2.66512	0.160798	1	3.45943	1	1	1	comp101546_c0	.	.	.	.	.	.	.	.	.	.	.
comp101547_c0_seq1	5.72423	-2.3541	0.228616	1	-Inf	2.58496	3.16993	3.45943	comp101547_c0	.	.	.	.	.	.	.	.	.	.	.
comp101548_c0_seq1	1.68717	-2.12888	0.508647	1	1	3	3.90689	2.58496	comp101548_c0	.	.	.	.	.	.	.	.	.	.	.
comp101549_c0_seq1	4.58802	-2.96959	0.458643	1	-Inf	2.58496	2	2	comp101549_c0	.	.	.	.	.	.	.	.	.	.	.
comp101550_c0_seq1	4.8979	-2.84583	0.457498	1	-Inf	2.58496	2.32193	2.32193	comp101550_c0	.	.	.	.	.	.	.	.	.	.	.
comp101551_c0_seq1	-0.175047	-2.34227	1	1	1	3	2	3.58496	comp101551_c0	.	.	.	.	.	.	.	.	.	.	.
comp101552_c0_seq1	4.19284	-2.73784	0.637694	1	-Inf	3.16993	1.58496	2.58496	comp101552_c0	.	.	.	.	.	.	.	.	.	.	.
comp101553_c0_seq1	5.15285	-3.03109	0.352958	1	-Inf	1.58496	2.58496	2	comp101553_c0	.	.	.	.	.	.	.	.	.	.	.
comp101554_c0_seq1	6.13243	-2.66635	0.16916	1	-Inf	1.58496	3.58496	2	comp101554_c0	.	.	.	.	.	.	.	.	.	.	.
comp101555_c0_seq1	2.75761	-2.59211	1	1	-Inf	3	0	3.58496	comp101555_c0	.	.	.	.	.	.	.	.	.	.	.
comp101556_c0_seq1	0	-2.9776	1	1	-Inf	3.32193	-Inf	2	comp101556_c0	.	.	.	.	.	.	.	.	.	.	.
comp101557_c0_seq1	0	-2.69047	1	1	-Inf	3.70044	-Inf	2.58496	comp101557_c0	.	.	.	.	.	.	.	.	.	.	.
comp101558_c0_seq1	7.18059	-2.36025	0.0681627	0.839828	-Inf	-Inf	4.64386	-Inf	comp101558_c0	sp|Q9Z1P2|ACTN1_RAT^Q9Z1P2^Q:1-129,H:850-892^93.0233%ID^E:-16.96^RecName: Full=Alpha-actinin-1;^Eukaryota; Metazoa; Chordata; Craniata; Vertebrata; Euteleostomi; Mammalia; Eutheria; Euarchontoglires; Glires; Rodentia; Sciurognathi; Muroidea; Muridae; Murinae; Rattus	.	.	.	.	.	.	.	COG5069^Ca2+-binding actin-bundling protein fimbrin/plastin (EF-Hand superfamily)	GO:0005856^cellular_component^cytoskeleton`GO:0005829^cellular_component^cytosol`GO:0043197^cellular_component^dendritic spine`GO:0005634^cellular_component^nucleus`GO:0005886^cellular_component^plasma membrane`GO:0001726^cellular_component^ruffle`GO:0030018^cellular_component^Z disc`GO:0005509^molecular_function^calcium ion binding`GO:0051764^biological_process^actin crosslink formation`GO:00510…	.
comp101559_c0_seq1	-1.67242	-2.6654	0.510493	1	3.32193	-Inf	2.80735	-Inf	comp101559_c0	.	.	.	.	.	.	.	.	.	.	.
comp101560_c0_seq1	-0.838353	-2.79942	0.771966	1	2	1.58496	2.32193	2	comp101560_c0	.	.	.	.	.	.	.	.	.	.	.
comp101561_c0_seq1	-2.97865	-2.99472	0.44747	1	2	2	0	2	comp101561_c0	sp|Q8WWQ8|STAB2_HUMAN^Q8WWQ8^Q:1-204,H:1441-1508^69.1176%ID^E:-24.14^RecName: Full=Stabilin-2;^Eukaryota; Metazoa; Chordata; Craniata; Vertebrata; Euteleostomi; Mammalia; Eutheria; Euarchontoglires; Primates; Haplorrhini; Catarrhini; Hominidae; Homo	.	.	.	.	.	.	.	COG2335^Secreted and surface protein containing fasciclin-like repeats	GO:0005737^cellular_component^cytoplasm`GO:0009897^cellular_component^external side of plasma membrane`GO:0005887^cellular_component^integral to plasma membrane`GO:0051636^molecular_function^Gram-negative bacterial cell surface binding`GO:0005540^molecular_function^hyaluronic acid binding`GO:0030169^molecular_function^low-density lipoprotein particle binding`GO:0005041^molecular_function^low-dens…	.
comp101562_c0_seq1	6.00877	-2.5696	0.195093	1	-Inf	2	3.45943	2.58496	comp101562_c0	.	.	.	.	.	.	.	.	.	.	.
comp101563_c0_seq1	-3.55456	-2.84372	0.301734	1	2.58496	2	0	2	comp101563_c0	.	.	.	.	.	.	.	.	.	.	.
comp101564_c0_seq1	-1.13737	-2.8746	0.838738	1	1.58496	2.32193	1.58496	2	comp101564_c0	.	.	.	.	.	.	.	.	.	.	.
comp101565_c0_seq1	-4.54546	-2.76909	0.14168	0.996542	3.58496	1	0	-Inf	comp101565_c0	.	.	.	.	.	.	.	.	.	.	.
comp101566_c0_seq1	3.64679	-3.03994	1	1	-Inf	2.58496	1	2.32193	comp101566_c0	.	.	.	.	.	.	.	.	.	.	.
comp101567_c0_seq1	5.36944	-2.7288	0.28037	1	-Inf	2.80735	2.80735	2	comp101567_c0	.	.	.	.	.	.	.	.	.	.	.
comp101568_c0_seq1	5.36944	-3.09706	0.284444	1	-Inf	1	2.80735	1.58496	comp101568_c0	.	.	.	.	.	.	.	.	.	.	.
comp101569_c0_seq1	4.58802	-2.68425	0.456083	1	-Inf	2.80735	2	3	comp101569_c0	.	.	.	.	.	.	.	.	.	.	.
comp10157_c0_seq1	1.55463	-0.165772	0.516542	1	2	5.80735	4.75489	6.08746	comp10157_c0	sp|Q9BE70|GANC_MACFA^Q9BE70^Q:3-722,H:52-293^66.5289%ID^E:-95.38^RecName: Full=Neutral alpha-glucosidase C;^Eukaryota; Metazoa; Chordata; Craniata; Vertebrata; Euteleostomi; Mammalia; Eutheria; Euarchontoglires; Primates; Haplorrhini; Catarrhini; Cercopithecidae; Cercopithecinae; Macaca	.	m.1784	3-725[+]	sp|Q9BE70|GANC_MACFA^Q9BE70^Q:1-240,H:52-293^66.5289%ID^E:-95.38^RecName: Full=Neutral alpha-glucosidase C;^Eukaryota; Metazoa; Chordata; Craniata; Vertebrata; Euteleostomi; Mammalia; Eutheria; Euarchontoglires; Primates; Haplorrhini; Catarrhini; Cercopithecidae; Cercopithecinae; Macaca	PF13802.1^Gal_mutarotas_2^Galactose mutarotase-like^27-97^E:9.9e-22`PF01055.21^Glyco_hydro_31^Glycosyl hydrolases family 31^137-240^E:6e-34	.	.	.	GO:0030246^molecular_function^carbohydrate binding`GO:0004553^molecular_function^hydrolase activity, hydrolyzing O-glycosyl compounds`GO:0005975^biological_process^carbohydrate metabolic process
comp101570_c0_seq1	5.8735	-2.52404	0.194681	1	-Inf	2.58496	3.32193	2.58496	comp101570_c0	.	.	.	.	.	.	.	.	.	.	.
comp101571_c0_seq1	3.64679	-2.69006	1	1	-Inf	2.58496	1	3.45943	comp101571_c0	.	.	.	.	.	.	.	.	.	.	.
comp101572_c0_seq1	0	-2.91703	1	1	-Inf	3	-Inf	2.80735	comp101572_c0	.	.	.	.	.	.	.	.	.	.	.
comp101573_c0_seq1	0.606368	-1.86273	0.871193	1	1	3.32193	2.80735	4.39232	comp101573_c0	.	.	.	.	.	.	.	.	.	.	.
comp101574_c0_seq1	-1.13737	-2.76052	0.838265	1	1.58496	1.58496	1.58496	3	comp101574_c0	.	.	.	.	.	.	.	.	.	.	.
comp101575_c0_seq1	-1.05764	-2.21102	1	1	0	1	0	4.70044	comp101575_c0	sp|P19971|TYPH_HUMAN^P19971^Q:255-1,H:38-122^55.2941%ID^E:-19.16^RecName: Full=Thymidine phosphorylase;^Eukaryota; Metazoa; Chordata; Craniata; Vertebrata; Euteleostomi; Mammalia; Eutheria; Euarchontoglires; Primates; Haplorrhini; Catarrhini; Hominidae; Homo	.	.	.	.	.	.	.	COG0213^Thymidine phosphorylase	GO:0005829^cellular_component^cytosol`GO:0004645^molecular_function^phosphorylase activity`GO:0005161^molecular_function^platelet-derived growth factor receptor binding`GO:0016154^molecular_function^pyrimidine-nucleoside phosphorylase activity`GO:0009032^molecular_function^thymidine phosphorylase activity`GO:0001525^biological_process^angiogenesis`GO:0030154^biological_process^cell differentiatio…	.
comp101576_c0_seq1	-1.11628	-2.71946	0.776435	1	1	2.32193	1	3.16993	comp101576_c0	.	.	.	.	.	.	.	.	.	.	.
comp101577_c0_seq1	0.29912	-2.13367	1	1	2.32193	2.80735	3.80735	2	comp101577_c0	.	.	.	.	.	.	.	.	.	.	.
comp101578_c0_seq1	4.58802	-2.79106	0.457007	1	-Inf	2.80735	2	2.58496	comp101578_c0	.	.	.	.	.	.	.	.	.	.	.
comp101579_c0_seq1	4.19284	-2.90968	0.638722	1	-Inf	2.80735	1.58496	2.32193	comp101579_c0	.	.	.	.	.	.	.	.	.	.	.
comp101580_c0_seq1	0	-2.75176	1	1	-Inf	-Inf	-Inf	4.16993	comp101580_c0	sp|Q6DFV8|VWDE_MOUSE^Q6DFV8^Q:214-5,H:846-912^47.1429%ID^E:-13.36^RecName: Full=von Willebrand factor D and EGF domain-containing protein;^Eukaryota; Metazoa; Chordata; Craniata; Vertebrata; Euteleostomi; Mammalia; Eutheria; Euarchontoglires; Glires; Rodentia; Sciurognathi; Muroidea; Muridae; Murinae; Mus; Mus	.	.	.	.	.	.	.	NOG41702^Von Willebrand factor D and EGF	GO:0005576^cellular_component^extracellular region	.
comp101581_c0_seq1	-0.177362	-2.86856	1	1	1.58496	1	2.58496	2	comp101581_c0	.	.	.	.	.	.	.	.	.	.	.
comp101582_c0_seq1	3.64679	-2.79355	1	1	-Inf	3.45943	1	2	comp101582_c0	.	.	.	.	.	.	.	.	.	.	.
comp101583_c0_seq1	3.64679	-2.91095	1	1	-Inf	3.16993	1	2	comp101583_c0	.	.	.	.	.	.	.	.	.	.	.
comp101584_c0_seq1	-0.432309	-2.41171	0.872111	1	1.58496	3	2.32193	3	comp101584_c0	sp|Q8I7P9|POL5_DROME^Q8I7P9^Q:27-137,H:352-388^45.9459%ID^E:-1.53^RecName: Full=Retrovirus-related Pol polyprotein from transposon opus;^Eukaryota; Metazoa; Ecdysozoa; Arthropoda; Hexapoda; Insecta; Pterygota; Neoptera; Endopterygota; Diptera; Brachycera; Muscomorpha; Ephydroidea; Drosophilidae; Drosophila; Sophophora	.	.	.	.	.	.	.	.	GO:0005634^cellular_component^nucleus`GO:0004519^molecular_function^endonuclease activity`GO:0008233^molecular_function^peptidase activity`GO:0003723^molecular_function^RNA binding`GO:0003964^molecular_function^RNA-directed DNA polymerase activity`GO:0015074^biological_process^DNA integration`GO:0090305^biological_process^nucleic acid phosphodiester bond hydrolysis`GO:0006508^biological_process^p…	.
comp101585_c0_seq1	0.794644	-2.55316	0.872512	1	1	2.32193	3	2.58496	comp101585_c0	.	.	.	.	.	.	.	.	.	.	.
comp101586_c0_seq1	0.38978	-2.65683	1	1	1	2.32193	2.58496	2.58496	comp101586_c0	.	.	.	.	.	.	.	.	.	.	.
comp101587_c0_seq1	5.15285	-2.57955	0.34838	1	-Inf	3	2.58496	2.80735	comp101587_c0	.	.	.	.	.	.	.	.	.	.	.
comp101588_c0_seq1	4.19284	-2.68412	0.637388	1	-Inf	3.45943	1.58496	2.32193	comp101588_c0	.	.	.	.	.	.	.	.	.	.	.
comp101589_c0_seq1	0.772777	-2.39151	1	1	0	3.70044	2	2.80735	comp101589_c0	.	.	.	.	.	.	.	.	.	.	.
comp10159_c0_seq1	0.225152	1.67463	0.921094	1	5.61471	5.9542	7.02237	8.31288	comp10159_c0	sp|Q03062|HES5_RAT^Q03062^Q:979-590,H:1-129^57.2519%ID^E:-28.02^RecName: Full=Transcription factor HES-5;^Eukaryota; Metazoa; Chordata; Craniata; Vertebrata; Euteleostomi; Mammalia; Eutheria; Euarchontoglires; Glires; Rodentia; Sciurognathi; Muroidea; Muridae; Murinae; Rattus	.	m.1785	530-979[-]	sp|Q03062|HES5_RAT^Q03062^Q:1-130,H:1-129^57.2519%ID^E:-28.7^RecName: Full=Transcription factor HES-5;^Eukaryota; Metazoa; Chordata; Craniata; Vertebrata; Euteleostomi; Mammalia; Eutheria; Euarchontoglires; Glires; Rodentia; Sciurognathi; Muroidea; Muridae; Murinae; Rattus	PF00010.21^HLH^Helix-loop-helix DNA-binding domain^22-71^E:1e-13`PF07527.8^Hairy_orange^Hairy Orange^86-122^E:1.4e-07	.	.	NOG83691^Hairy and enhancer of split 5 protein	GO:0005634^cellular_component^nucleus`GO:0003682^molecular_function^chromatin binding`GO:0003690^molecular_function^double-stranded DNA binding`GO:0001078^molecular_function^RNA polymerase II core promoter proximal region sequence-specific DNA binding transcription factor activity involved in negative regulation of transcription`GO:0048708^biological_process^astrocyte differentiation`GO:0042491^b…
comp101590_c0_seq1	4.58802	-2.07276	0.45221	1	-Inf	3.32193	2	4.32193	comp101590_c0	.	.	.	.	.	.	.	.	.	.	.
comp101591_c0_seq1	4.58802	-2.84849	0.457522	1	-Inf	2.58496	2	2.58496	comp101591_c0	.	.	.	.	.	.	.	.	.	.	.
comp101592_c0_seq1	6.54232	-2.22106	0.114469	0.959906	-Inf	2.80735	4	2.58496	comp101592_c0	.	.	.	.	.	.	.	.	.	.	.
comp101593_c0_seq1	1.90899	-2.6114	0.621901	1	0	2	3.16993	2.58496	comp101593_c0	.	.	.	.	.	.	.	.	.	.	.
comp101594_c0_seq1	2.19352	-1.83617	0.542629	1	0	3.45943	3.45943	4.16993	comp101594_c0	.	.	.	.	.	.	.	.	.	.	.
comp101595_c0_seq1	1.08266	-2.77648	1	1	0	2.80735	2.32193	2	comp101595_c0	.	.	.	.	.	.	.	.	.	.	.
comp101596_c0_seq1	-3.29515	-2.85469	0.386303	1	2.32193	2.58496	0	1.58496	comp101596_c0	.	.	.	.	.	.	.	.	.	.	.
comp101597_c0_seq1	3.64679	-3.04067	1	1	-Inf	2.32193	1	2.58496	comp101597_c0	.	.	.	.	.	.	.	.	.	.	.
comp101598_c0_seq1	0.772777	-2.67316	1	1	0	2.58496	2	3	comp101598_c0	.	.	.	.	.	.	.	.	.	.	.
comp101599_c0_seq1	3.64679	-2.97504	1	1	-Inf	2.58496	1	2.58496	comp101599_c0	.	.	.	.	.	.	.	.	.	.	.
comp101600_c0_seq1	3.64679	-2.68872	1	1	-Inf	3	1	3.16993	comp101600_c0	.	.	.	.	.	.	.	.	.	.	.
comp101601_c0_seq1	4.8979	-2.73401	0.456507	1	-Inf	2.80735	2.32193	2.58496	comp101601_c0	.	.	.	.	.	.	.	.	.	.	.
comp101602_c0_seq1	0	-3.04326	1	1	-Inf	3.16993	-Inf	2	comp101602_c0	.	.	.	.	.	.	.	.	.	.	.
comp101603_c0_seq1	5.8735	-2.57014	0.195098	1	-Inf	2.80735	3.32193	2	comp101603_c0	.	.	.	.	.	.	.	.	.	.	.
comp101604_c0_seq1	0	-2.91845	1	1	-Inf	2.58496	-Inf	3.16993	comp101604_c0	.	.	.	.	.	.	.	.	.	.	.
comp101605_c0_seq1	0	-2.69384	1	1	-Inf	3	-Inf	3.45943	comp101605_c0	.	.	.	.	.	.	.	.	.	.	.
comp101606_c0_seq1	-1.14823	-2.86099	0.772354	1	2	1.58496	2	2	comp101606_c0	.	.	.	.	.	.	.	.	.	.	.
comp101607_c0_seq1	-0.175047	-2.65929	1	1	1	3.16993	2	2	comp101607_c0	.	.	.	.	.	.	.	.	.	.	.
comp101608_c0_seq1	-0.432309	-2.81023	0.873352	1	1.58496	2.32193	2.32193	1.58496	comp101608_c0	.	.	.	.	.	.	.	.	.	.	.
comp101609_c0_seq1	0.394019	-2.36037	1	1	1.58496	2.80735	3.16993	2.58496	comp101609_c0	.	.	.	.	.	.	.	.	.	.	.
comp10161_c0_seq1	0.430238	1.39025	0.839377	1	5.67243	6.67243	7.2854	6.9542	comp10161_c0	.	.	.	.	.	.	.	.	.	.	.
comp101610_c0_seq1	2.75761	-2.97704	1	1	-Inf	2.80735	0	2.58496	comp101610_c0	.	.	.	.	.	.	.	.	.	.	.
comp101611_c0_seq1	5.15285	-2.84387	0.350956	1	-Inf	2.32193	2.58496	2.32193	comp101611_c0	.	.	.	.	.	.	.	.	.	.	.
comp101612_c0_seq1	2.75761	-2.79964	1	1	-Inf	2.58496	0	3.32193	comp101612_c0	.	.	.	.	.	.	.	.	.	.	.
comp101613_c0_seq1	-3.07587	-2.75805	0.222379	1	3	1.58496	1	1.58496	comp101613_c0	.	.	.	.	.	.	.	.	.	.	.
comp101614_c0_seq1	5.15285	-2.90444	0.351592	1	-Inf	1.58496	2.58496	2.58496	comp101614_c0	.	.	.	.	.	.	.	.	.	.	.
comp101615_c0_seq1	-0.432309	-2.93219	0.873785	1	1.58496	1.58496	2.32193	1.58496	comp101615_c0	.	.	.	.	.	.	.	.	.	.	.
comp101617_c0_seq1	4.19284	-3.03719	0.639522	1	-Inf	2.58496	1.58496	2	comp101617_c0	.	.	.	.	.	.	.	.	.	.	.
comp101618_c0_seq1	-1.16253	-2.59675	0.711277	1	2.80735	0	2.80735	2	comp101618_c0	.	.	.	.	.	.	.	.	.	.	.
comp101619_c0_seq1	5.55771	-2.78261	0.280933	1	-Inf	2	3	2.32193	comp101619_c0	.	.	.	.	.	.	.	.	.	.	.
comp10162_c0_seq1	-0.119002	1.48217	0.965199	1	5.80735	7.34873	6.87036	7.02237	comp10162_c0	.	.	.	.	.	.	.	.	.	.	.
comp101620_c0_seq1	4.19284	-2.97376	0.639121	1	-Inf	2	1.58496	2.80735	comp101620_c0	.	.	.	.	.	.	.	.	.	.	.
comp101621_c0_seq1	2.75761	-2.79756	1	1	-Inf	3.16993	0	2.80735	comp101621_c0	.	.	.	.	.	.	.	.	.	.	.
comp101622_c0_seq1	5.55771	-2.43936	0.277655	1	-Inf	2.80735	3	3.16993	comp101622_c0	sp|Q9Y6T7|DGKB_HUMAN^Q9Y6T7^Q:1-294,H:428-525^87.7551%ID^E:-47.91^RecName: Full=Diacylglycerol kinase beta;^Eukaryota; Metazoa; Chordata; Craniata; Vertebrata; Euteleostomi; Mammalia; Eutheria; Euarchontoglires; Primates; Haplorrhini; Catarrhini; Hominidae; Homo	.	.	.	.	.	.	.	NOG47311^Diacylglycerol kinase	GO:0005737^cellular_component^cytoplasm`GO:0005886^cellular_component^plasma membrane`GO:0005524^molecular_function^ATP binding`GO:0005509^molecular_function^calcium ion binding`GO:0004143^molecular_function^diacylglycerol kinase activity`GO:0035556^biological_process^intracellular signal transduction`GO:0030168^biological_process^platelet activation`GO:0007205^biological_process^protein kinase C…	.
comp101624_c0_seq1	-2.66538	-2.51917	0.297754	1	2.58496	3	1	2.32193	comp101624_c0	.	.	.	.	.	.	.	.	.	.	.
comp101625_c0_seq1	5.15285	-2.84387	0.350956	1	-Inf	2.32193	2.58496	2.32193	comp101625_c0	.	.	.	.	.	.	.	.	.	.	.
comp101626_c0_seq1	2.05826	-2.08232	0.543374	1	0	3.16993	3.32193	3.70044	comp101626_c0	.	.	.	.	.	.	.	.	.	.	.
comp101627_c0_seq1	4.58802	-2.44846	0.454258	1	-Inf	3	2	3.58496	comp101627_c0	.	.	.	.	.	.	.	.	.	.	.
comp101628_c0_seq1	0.543291	-2.63516	0.911077	1	1.58496	2	3.32193	1	comp101628_c0	.	.	.	.	.	.	.	.	.	.	.
comp101629_c0_seq1	4.19284	-2.90897	0.638718	1	-Inf	3	1.58496	2	comp101629_c0	.	.	.	.	.	.	.	.	.	.	.
comp10163_c0_seq1	0.340415	0.982877	0.881095	1	4.58496	6.79442	6.10852	7.15987	comp10163_c0	.	.	.	.	.	.	.	.	.	.	.
comp101630_c0_seq1	4.8979	-2.44602	0.454241	1	-Inf	3	2.32193	3.45943	comp101630_c0	.	.	.	.	.	.	.	.	.	.	.
comp101631_c0_seq1	0.377597	-2.78246	1	1	0	2.58496	1.58496	2.80735	comp101631_c0	.	.	.	.	.	.	.	.	.	.	.
comp101632_c0_seq1	0.227502	-2.64107	1	1	1.58496	1.58496	3	2.32193	comp101632_c0	.	.	.	.	.	.	.	.	.	.	.
comp101633_c0_seq1	0	-3.11439	1	1	-Inf	2.32193	-Inf	2.80735	comp101633_c0	.	.	.	.	.	.	.	.	.	.	.
comp101634_c0_seq1	-2.11933	-2.84037	0.440564	1	2.58496	0	1.58496	2.32193	comp101634_c0	sp|Q8IYD2|KLD8A_HUMAN^Q8IYD2^Q:176-3,H:223-280^53.4483%ID^E:-11.97^RecName: Full=Kelch domain-containing protein 8A;^Eukaryota; Metazoa; Chordata; Craniata; Vertebrata; Euteleostomi; Mammalia; Eutheria; Euarchontoglires; Primates; Haplorrhini; Catarrhini; Hominidae; Homo	.	.	.	.	.	.	.	.	.	.
comp101635_c0_seq1	4.8979	-2.58273	0.455257	1	-Inf	2.80735	2.32193	3.16993	comp101635_c0	.	.	.	.	.	.	.	.	.	.	.
comp101636_c0_seq1	-3.81525	-2.79037	1	1	0	2.58496	-Inf	3.32193	comp101636_c0	.	.	.	.	.	.	.	.	.	.	.
comp101637_c0_seq1	0	-2.69115	1	1	-Inf	3.58496	-Inf	2.80735	comp101637_c0	.	.	.	.	.	.	.	.	.	.	.
comp101638_c0_seq1	-0.432309	-2.45597	0.872231	1	1.58496	2.80735	2.32193	3	comp101638_c0	.	.	.	.	.	.	.	.	.	.	.
comp101639_c0_seq1	0.134834	-2.82311	1	1	1	2	2.32193	2.32193	comp101639_c0	.	.	.	.	.	.	.	.	.	.	.
comp10164_c0_seq1	-0.561173	0.620323	0.802953	1	5.35755	6	5.97728	6.22882	comp10164_c0	.	.	.	.	.	.	.	.	.	.	.
comp101640_c0_seq1	0.0392254	-2.69641	1	1	1.58496	1	2.80735	2.58496	comp101640_c0	.	.	.	.	.	.	.	.	.	.	.
comp101641_c0_seq1	0.0969035	-1.97025	1	1	2.80735	2.58496	4.08746	2	comp101641_c0	.	.	.	.	.	.	.	.	.	.	.
comp101642_c0_seq1	-0.899912	-2.84454	0.809204	1	2.32193	0	2.58496	1.58496	comp101642_c0	.	.	.	.	.	.	.	.	.	.	.
comp101643_c0_seq1	4.19284	-2.85045	0.63836	1	-Inf	2.80735	1.58496	2.58496	comp101643_c0	.	.	.	.	.	.	.	.	.	.	.
comp101644_c0_seq1	1.74247	-2.47035	0.715074	1	0	3.16993	3	2.32193	comp101644_c0	.	.	.	.	.	.	.	.	.	.	.
comp101645_c0_seq1	-1.14823	-2.69089	0.771305	1	2	2	2	2.58496	comp101645_c0	.	.	.	.	.	.	.	.	.	.	.
comp101646_c0_seq1	2.19352	-2.29768	0.544683	1	0	2.80735	3.45943	3	comp101646_c0	.	.	.	.	.	.	.	.	.	.	.
comp101647_c0_seq1	5.72423	-2.67342	0.231453	1	-Inf	2	3.16993	2.58496	comp101647_c0	.	.	.	.	.	.	.	.	.	.	.
comp101648_c0_seq1	5.36944	-2.78455	0.280954	1	-Inf	2.32193	2.80735	2.32193	comp101648_c0	.	.	.	.	.	.	.	.	.	.	.
comp101649_c0_seq1	6.86115	-2.54949	0.0957566	0.918194	-Inf	-Inf	4.32193	0	comp101649_c0	.	.	.	.	.	.	.	.	.	.	.
comp101650_c0_seq1	4.58802	-2.32541	0.453453	1	-Inf	2.80735	2	4	comp101650_c0	.	.	.	.	.	.	.	.	.	.	.
comp101651_c0_seq1	2.75761	-2.85577	1	1	-Inf	2.80735	0	3	comp101651_c0	.	.	.	.	.	.	.	.	.	.	.
comp101652_c0_seq1	0.806061	-1.97186	0.739473	1	2	3.16993	4	2.58496	comp101652_c0	.	.	.	.	.	.	.	.	.	.	.
comp101653_c0_seq1	-1.94394	-2.60261	0.512825	1	2.80735	2	2	2	comp101653_c0	sp|Q587K4|LRC73_RAT^Q587K4^Q:210-151,H:297-316^100%ID^E:-2.58^RecName: Full=Leucine-rich repeat-containing protein 73;^Eukaryota; Metazoa; Chordata; Craniata; Vertebrata; Euteleostomi; Mammalia; Eutheria; Euarchontoglires; Glires; Rodentia; Sciurognathi; Muroidea; Muridae; Murinae; Rattus	.	.	.	.	.	.	.	.	.	.
comp101654_c0_seq1	4.58802	-2.97103	0.458656	1	-Inf	2	2	2.58496	comp101654_c0	.	.	.	.	.	.	.	.	.	.	.
comp101655_c0_seq1	-1.05764	-2.84659	1	1	0	1.58496	0	3.45943	comp101655_c0	.	.	.	.	.	.	.	.	.	.	.
comp101656_c0_seq1	0.134834	-2.37962	1	1	1	3.32193	2.32193	3	comp101656_c0	.	.	.	.	.	.	.	.	.	.	.
comp101657_c0_seq1	4.58802	-2.73798	0.456542	1	-Inf	2.32193	2	3.16993	comp101657_c0	.	.	.	.	.	.	.	.	.	.	.
comp101658_c0_seq1	3.64679	-3.04359	1	1	-Inf	0	1	3.32193	comp101658_c0	.	.	.	.	.	.	.	.	.	.	.
comp10166_c0_seq1	0.590145	-0.982982	0.833618	1	2.80735	4.52356	4.58496	4.64386	comp10166_c0	sp|Q9UK10|ZN225_HUMAN^Q9UK10^Q:213-1,H:478-548^61.9718%ID^E:-23.91^RecName: Full=Zinc finger protein 225;^Eukaryota; Metazoa; Chordata; Craniata; Vertebrata; Euteleostomi; Mammalia; Eutheria; Euarchontoglires; Primates; Haplorrhini; Catarrhini; Hominidae; Homo	.	.	.	.	.	.	.	.	GO:0005634^cellular_component^nucleus`GO:0003677^molecular_function^DNA binding`GO:0046872^molecular_function^metal ion binding`GO:0008270^molecular_function^zinc ion binding`GO:0006355^biological_process^regulation of transcription, DNA-dependent`GO:0006351^biological_process^transcription, DNA-dependent	.
comp101660_c0_seq1	1.11043	-1.97193	0.684471	1	1	3.90689	3.32193	3.16993	comp101660_c0	.	.	.	.	.	.	.	.	.	.	.
comp101661_c0_seq1	0.0392254	-2.86583	1	1	1.58496	1	2.80735	1.58496	comp101661_c0	.	.	.	.	.	.	.	.	.	.	.
comp101662_c0_seq1	4.8979	-2.68168	0.456062	1	-Inf	2.80735	2.32193	2.80735	comp101662_c0	.	.	.	.	.	.	.	.	.	.	.
comp101663_c0_seq1	1.90899	-2.66364	0.622355	1	0	0	3.16993	3	comp101663_c0	.	.	.	.	.	.	.	.	.	.	.
comp101665_c0_seq1	5.36944	-3.02979	0.28367	1	-Inf	0	2.80735	2.32193	comp101665_c0	.	.	.	.	.	.	.	.	.	.	.
comp101666_c0_seq1	-0.168452	-2.7851	1	1	0	2.58496	1	3	comp101666_c0	.	.	.	.	.	.	.	.	.	.	.
comp101667_c0_seq1	-2.88517	-2.76908	0.269894	1	2.80735	2.32193	1	1	comp101667_c0	.	.	.	.	.	.	.	.	.	.	.
comp101668_c0_seq1	1.3376	-2.77593	0.838328	1	0	2	2.58496	2.58496	comp101668_c0	.	.	.	.	.	.	.	.	.	.	.
comp101669_c0_seq1	-0.175047	-2.88699	1	1	1	0	2	3	comp101669_c0	.	.	.	.	.	.	.	.	.	.	.
comp10167_c0_seq1	-0.233265	-0.765325	0.94213	1	3.80735	4.39232	4.75489	4.80735	comp10167_c0	.	.	m.1786	186-539[-]	.	.	.	.	.	.
comp101670_c0_seq1	5.15285	-2.35876	0.346579	1	-Inf	3.32193	2.58496	3.32193	comp101670_c0	.	.	.	.	.	.	.	.	.	.	.
comp101671_c0_seq1	-1.37912	-2.54686	0.617026	1	2.80735	2.32193	2.58496	1	comp101671_c0	.	.	.	.	.	.	.	.	.	.	.
comp101672_c0_seq1	2.75761	-2.85436	1	1	-Inf	3.16993	0	2.58496	comp101672_c0	.	.	.	.	.	.	.	.	.	.	.
comp101673_c0_seq1	-7.04185	-2.85865	0.082967	0.887064	3.32193	1	-Inf	1	comp101673_c0	.	.	.	.	.	.	.	.	.	.	.
comp101674_c0_seq1	5.55771	-2.72825	0.280365	1	-Inf	2	3	2.58496	comp101674_c0	.	.	.	.	.	.	.	.	.	.	.
comp101675_c0_seq1	-1.30486	-2.3525	0.612612	1	3.45943	0	3.32193	0	comp101675_c0	sp|Q9NYC9|DYH9_HUMAN^Q9NYC9^Q:2-253,H:764-847^79.7619%ID^E:-32.03^RecName: Full=Dynein heavy chain 9, axonemal;^Eukaryota; Metazoa; Chordata; Craniata; Vertebrata; Euteleostomi; Mammalia; Eutheria; Euarchontoglires; Primates; Haplorrhini; Catarrhini; Hominidae; Homo	.	.	.	.	.	.	.	COG5245^Dynein, heavy chain	GO:0005858^cellular_component^axonemal dynein complex`GO:0035085^cellular_component^cilium axoneme`GO:0005737^cellular_component^cytoplasm`GO:0005874^cellular_component^microtubule`GO:0005524^molecular_function^ATP binding`GO:0016887^molecular_function^ATPase activity`GO:0003777^molecular_function^microtubule motor activity`GO:0006200^biological_process^ATP catabolic process`GO:0030030^biological…	.
comp101676_c0_seq1	5.15285	-2.9663	0.352254	1	-Inf	1.58496	2.58496	2.32193	comp101676_c0	.	.	.	.	.	.	.	.	.	.	.
comp101677_c0_seq1	2.75761	-2.74235	1	1	-Inf	3.32193	0	2.80735	comp101677_c0	.	.	.	.	.	.	.	.	.	.	.
comp101678_c0_seq1	-2.45383	-2.56788	0.350112	1	3.32193	0	2	2	comp101678_c0	sp|Q9BX79|STRA6_HUMAN^Q9BX79^Q:68-211,H:423-470^35.4167%ID^E:-2.1^RecName: Full=Stimulated by retinoic acid gene 6 protein homolog;^Eukaryota; Metazoa; Chordata; Craniata; Vertebrata; Euteleostomi; Mammalia; Eutheria; Euarchontoglires; Primates; Haplorrhini; Catarrhini; Hominidae; Homo	.	.	.	.	.	.	.	NOG47654^Stimulated by retinoic acid gene 6 protein	GO:0016021^cellular_component^integral to membrane`GO:0005886^cellular_component^plasma membrane`GO:0043234^cellular_component^protein complex`GO:0004872^molecular_function^receptor activity`GO:0051183^molecular_function^vitamin transporter activity`GO:0030325^biological_process^adrenal gland development`GO:0061143^biological_process^alveolar primary septum development`GO:0048589^biological_proce…	.
comp101679_c0_seq1	-1.16253	-2.45074	0.710242	1	2.80735	2	2.80735	2	comp101679_c0	.	.	.	.	.	.	.	.	.	.	.
comp10168_c0_seq1	-0.103269	-0.914529	1	1	3.16993	4.52356	4.24793	5	comp10168_c0	sp|Q61909|MTG8_MOUSE^Q61909^Q:2-532,H:216-382^75.7062%ID^E:-78.59^RecName: Full=Protein CBFA2T1;^Eukaryota; Metazoa; Chordata; Craniata; Vertebrata; Euteleostomi; Mammalia; Eutheria; Euarchontoglires; Glires; Rodentia; Sciurognathi; Muroidea; Muridae; Murinae; Mus; Mus	.	m.1787	2-538[+]	sp|Q61909|MTG8_MOUSE^Q61909^Q:1-177,H:216-382^75.7062%ID^E:-78.6^RecName: Full=Protein CBFA2T1;^Eukaryota; Metazoa; Chordata; Craniata; Vertebrata; Euteleostomi; Mammalia; Eutheria; Euarchontoglires; Glires; Rodentia; Sciurognathi; Muroidea; Muridae; Murinae; Mus; Mus	PF08788.6^NHR2^NHR2 domain like^105-171^E:5.4e-38	.	.	NOG79810^Core-Binding factor, runt domain, alpha subunit 2; translocated to	GO:0017053^cellular_component^transcriptional repressor complex`GO:0046872^molecular_function^metal ion binding`GO:0003700^molecular_function^sequence-specific DNA binding transcription factor activity`GO:0008270^molecular_function^zinc ion binding`GO:0045444^biological_process^fat cell differentiation`GO:0010977^biological_process^negative regulation of neuron projection development`GO:0051101^b…
comp10168_c1_seq1	0.426388	0.219521	0.870747	1	4.24793	5.88264	5.85798	5.80735	comp10168_c1	sp|Q4KLN4|GLE1_RAT^Q4KLN4^Q:308-204,H:1-35^60%ID^E:-3.04^RecName: Full=Nucleoporin GLE1;^Eukaryota; Metazoa; Chordata; Craniata; Vertebrata; Euteleostomi; Mammalia; Eutheria; Euarchontoglires; Glires; Rodentia; Sciurognathi; Muroidea; Muridae; Murinae; Rattus	.	m.1788	3-308[-]	sp|Q4KLN4|GLE1_RAT^Q4KLN4^Q:1-35,H:1-35^60%ID^E:-3.04^RecName: Full=Nucleoporin GLE1;^Eukaryota; Metazoa; Chordata; Craniata; Vertebrata; Euteleostomi; Mammalia; Eutheria; Euarchontoglires; Glires; Rodentia; Sciurognathi; Muroidea; Muridae; Murinae; Rattus	.	.	.	.	GO:0005737^cellular_component^cytoplasm`GO:0005643^cellular_component^nuclear pore`GO:0016973^biological_process^poly(A)+ mRNA export from nucleus`GO:0015031^biological_process^protein transport
comp101680_c0_seq1	3.64679	-2.79494	1	1	-Inf	3.16993	1	2.58496	comp101680_c0	.	.	.	.	.	.	.	.	.	.	.
comp101681_c0_seq1	2.75761	-2.97776	1	1	-Inf	2.58496	0	2.80735	comp101681_c0	.	.	.	.	.	.	.	.	.	.	.
comp101682_c0_seq1	4.58802	-3.03516	0.459264	1	-Inf	2.32193	2	2	comp101682_c0	.	.	.	.	.	.	.	.	.	.	.
comp101683_c0_seq1	1.08266	-2.67058	1	1	0	2.58496	2.32193	2.80735	comp101683_c0	.	.	.	.	.	.	.	.	.	.	.
comp101684_c0_seq1	4.58802	-2.68358	0.456078	1	-Inf	3	2	2.80735	comp101684_c0	.	.	.	.	.	.	.	.	.	.	.
comp101685_c0_seq1	-4.76654	-2.68669	0.117684	0.962121	3.80735	-Inf	0	0	comp101685_c0	.	.	.	.	.	.	.	.	.	.	.
comp101686_c0_seq1	6.54232	-2.82064	0.119013	0.964218	-Inf	-Inf	4	-Inf	comp101686_c0	sp|P79398|IF4G2_RABIT^P79398^Q:179-72,H:464-499^58.3333%ID^E:-3.04^RecName: Full=Eukaryotic translation initiation factor 4 gamma 2;^Eukaryota; Metazoa; Chordata; Craniata; Vertebrata; Euteleostomi; Mammalia; Eutheria; Euarchontoglires; Glires; Lagomorpha; Leporidae; Oryctolagus	.	.	.	.	.	.	.	.	GO:0016281^cellular_component^eukaryotic translation initiation factor 4F complex`GO:0003677^molecular_function^DNA binding`GO:0003743^molecular_function^translation initiation factor activity`GO:0006446^biological_process^regulation of translational initiation`GO:0016070^biological_process^RNA metabolic process	.
comp101687_c0_seq1	-0.175047	-2.56197	1	1	1	2.80735	2	3	comp101687_c0	.	.	.	.	.	.	.	.	.	.	.
comp101688_c0_seq1	5.36944	-2.67721	0.279846	1	-Inf	2.58496	2.80735	2.58496	comp101688_c0	.	.	.	.	.	.	.	.	.	.	.
comp101689_c0_seq1	0.38978	-2.42011	1	1	1	3.16993	2.58496	2.80735	comp101689_c0	.	.	.	.	.	.	.	.	.	.	.
comp10169_c0_seq1	5.8735	-1.15831	0.194239	1	-Inf	4.90689	3.32193	5.04439	comp10169_c0	.	.	.	.	.	.	.	.	.	.	.
comp101690_c0_seq1	5.72423	-2.89634	0.233822	1	-Inf	1.58496	3.16993	1.58496	comp101690_c0	.	.	.	.	.	.	.	.	.	.	.
comp101691_c0_seq1	3.64679	-2.68669	1	1	-Inf	3.45943	1	2.58496	comp101691_c0	.	.	.	.	.	.	.	.	.	.	.
comp101692_c0_seq1	4.8979	-3.03313	0.459245	1	-Inf	2	2.32193	2	comp101692_c0	.	.	.	.	.	.	.	.	.	.	.
comp101693_c0_seq1	5.36944	-2.96284	0.282909	1	-Inf	2	2.80735	1.58496	comp101693_c0	.	.	.	.	.	.	.	.	.	.	.
comp101694_c0_seq1	-0.168452	-2.73203	1	1	0	2	1	3.45943	comp101694_c0	.	.	.	.	.	.	.	.	.	.	.
comp101695_c0_seq1	5.15285	-2.48741	0.347582	1	-Inf	3	2.58496	3.16993	comp101695_c0	.	.	.	.	.	.	.	.	.	.	.
comp101696_c0_seq1	5.8735	-2.62058	0.19557	1	-Inf	2	3.32193	2.58496	comp101696_c0	.	.	.	.	.	.	.	.	.	.	.
comp101697_c0_seq1	0.772777	-2.62216	1	1	0	2.80735	2	3	comp101697_c0	.	.	.	.	.	.	.	.	.	.	.
comp101698_c0_seq1	-0.0120251	-2.30936	1	1	2	2.32193	3.16993	3	comp101698_c0	.	.	.	.	.	.	.	.	.	.	.
comp101699_c0_seq1	5.72423	-2.52849	0.230067	1	-Inf	1.58496	3.16993	3.32193	comp101699_c0	.	.	.	.	.	.	.	.	.	.	.
comp10170_c0_seq1	-1.02699	-0.099856	0.630688	1	5.16993	5.20945	5.32193	4.52356	comp10170_c0	.	.	.	.	.	.	.	.	.	.	.
comp101700_c0_seq1	4.58802	-2.97247	0.45867	1	-Inf	1	2	3	comp101700_c0	.	.	.	.	.	.	.	.	.	.	.
comp101701_c0_seq1	5.36944	-2.84191	0.281569	1	-Inf	2	2.80735	2.32193	comp101701_c0	.	.	.	.	.	.	.	.	.	.	.
comp101702_c0_seq1	-3.29515	-2.85759	0.38634	1	2.32193	1	0	2.80735	comp101702_c0	.	.	.	.	.	.	.	.	.	.	.
comp101703_c0_seq1	-4.76307	-2.89426	0.457941	1	1	2.58496	-Inf	2.80735	comp101703_c0	.	.	.	.	.	.	.	.	.	.	.
comp101704_c0_seq1	6.13243	-2.19439	0.165487	1	-Inf	2.58496	3.58496	3.58496	comp101704_c0	.	.	.	.	.	.	.	.	.	.	.
comp101705_c0_seq1	1.3376	-2.26715	0.836579	1	0	3.70044	2.58496	3	comp101705_c0	.	.	.	.	.	.	.	.	.	.	.
comp101706_c0_seq1	-2.33912	-2.5087	0.395142	1	2.80735	1	1.58496	3.16993	comp101706_c0	.	.	.	.	.	.	.	.	.	.	.
comp101707_c0_seq1	5.72423	-2.62179	0.230943	1	-Inf	2.58496	3.16993	2.32193	comp101707_c0	.	.	.	.	.	.	.	.	.	.	.
comp101708_c0_seq1	3.64679	-2.79632	1	1	-Inf	2.80735	1	3	comp101708_c0	.	.	.	.	.	.	.	.	.	.	.
comp101709_c0_seq1	-1.54341	-2.64078	0.622154	1	2	2.32193	1.58496	2.80735	comp101709_c0	.	.	.	.	.	.	.	.	.	.	.
comp10171_c0_seq1	-0.179739	-1.11752	1	1	2.58496	5.04439	3.58496	4.39232	comp10171_c0	.	.	.	.	.	.	.	.	.	.	.
comp101710_c0_seq1	4.19284	-2.90968	0.638722	1	-Inf	2.80735	1.58496	2.32193	comp101710_c0	.	.	.	.	.	.	.	.	.	.	.
comp101711_c0_seq1	4.19284	-2.63572	0.637121	1	-Inf	3	1.58496	3.16993	comp101711_c0	.	.	.	.	.	.	.	.	.	.	.
comp101712_c0_seq1	4.58802	-2.84709	0.457509	1	-Inf	3	2	2	comp101712_c0	.	.	.	.	.	.	.	.	.	.	.
comp101713_c0_seq1	3.64679	-2.91237	1	1	-Inf	2.80735	1	2.58496	comp101713_c0	.	.	.	.	.	.	.	.	.	.	.
comp101714_c0_seq1	2.75761	-2.74303	1	1	-Inf	3.16993	0	3	comp101714_c0	.	.	.	.	.	.	.	.	.	.	.
comp101715_c0_seq1	-2.40597	-2.6827	0.384187	1	2.32193	2.58496	1	2.32193	comp101715_c0	.	.	.	.	.	.	.	.	.	.	.
comp101716_c0_seq1	-2.97865	-2.64463	0.443355	1	2	2.80735	0	2.80735	comp101716_c0	.	.	.	.	.	.	.	.	.	.	.
comp101717_c0_seq1	-1.11628	-2.82975	0.77698	1	1	2.58496	1	2.58496	comp101717_c0	.	.	.	.	.	.	.	.	.	.	.
comp101718_c0_seq1	-1.46474	-2.97518	0.690935	1	2.32193	1	2	1	comp101718_c0	.	.	.	.	.	.	.	.	.	.	.
comp101719_c0_seq1	4.8979	-2.78774	0.456977	1	-Inf	3	2.32193	2	comp101719_c0	.	.	.	.	.	.	.	.	.	.	.
comp10172_c0_seq1	0.809941	-1.78499	0.727863	1	2.58496	3.32193	4.58496	-Inf	comp10172_c0	.	.	.	.	.	.	.	.	.	.	.
comp10172_c0_seq2	-0.887456	-0.433777	0.711009	1	4.16993	5.24793	4.45943	5.24793	comp10172_c0	.	.	.	.	.	.	.	.	.	.	.
comp101720_c0_seq1	-0.495048	-2.04326	0.832884	1	2.32193	3.16993	3	3.45943	comp101720_c0	.	.	.	.	.	.	.	.	.	.	.
comp101721_c0_seq1	0.134834	-2.8224	1	1	1	2.32193	2.32193	2	comp101721_c0	.	.	.	.	.	.	.	.	.	.	.
comp101722_c0_seq1	3.64679	-3.03994	1	1	-Inf	2.58496	1	2.32193	comp101722_c0	.	.	.	.	.	.	.	.	.	.	.
comp101723_c0_seq1	-1.15932	-2.3744	0.669833	1	2.58496	3	2.58496	2	comp101723_c0	.	.	.	.	.	.	.	.	.	.	.
comp101724_c0_seq1	1.55419	-2.71829	0.716668	1	0	2.32193	2.80735	2.32193	comp101724_c0	.	.	.	.	.	.	.	.	.	.	.
comp101725_c0_seq1	5.72423	-2.72496	0.231978	1	-Inf	2.32193	3.16993	2	comp101725_c0	.	.	.	.	.	.	.	.	.	.	.
comp101726_c0_seq1	-1.15932	-2.29366	0.669317	1	2.58496	2.32193	2.58496	3.16993	comp101726_c0	.	.	m.80793	3-350[-]	.	.	.	.	.	.
comp101727_c0_seq1	3.64679	-2.79632	1	1	-Inf	2.80735	1	3	comp101727_c0	.	.	.	.	.	.	.	.	.	.	.
comp101728_c0_seq1	-0.432309	-2.24837	0.871719	1	1.58496	3.45943	2.32193	3.16993	comp101728_c0	.	.	.	.	.	.	.	.	.	.	.
comp101729_c0_seq1	1.90899	-2.56233	0.621488	1	0	2.32193	3.16993	2.58496	comp101729_c0	.	.	.	.	.	.	.	.	.	.	.
comp10173_c0_seq1	5.72423	-2.06291	0.226871	1	-Inf	3	3.16993	4.08746	comp10173_c0	.	.	.	.	.	.	.	.	.	.	.
comp101730_c0_seq1	-1.93363	-2.34675	0.42858	1	3.58496	1.58496	2.80735	0	comp101730_c0	.	.	.	.	.	.	.	.	.	.	.
comp101731_c0_seq1	3.64679	-2.91308	1	1	-Inf	2.58496	1	2.80735	comp101731_c0	sp|P23074|POL_SFV1^P23074^Q:50-205,H:929-981^32.0755%ID^E:-0.72^RecName: Full=Pro-Pol polyprotein;^Viruses; Retro-transcribing viruses; Retroviridae; Spumaretrovirinae; Spumavirus	.	.	.	.	.	.	.	.	GO:0030430^cellular_component^host cell cytoplasm`GO:0042025^cellular_component^host cell nucleus`GO:0019012^cellular_component^virion`GO:0004190^molecular_function^aspartic-type endopeptidase activity`GO:0003887^molecular_function^DNA-directed DNA polymerase activity`GO:0046872^molecular_function^metal ion binding`GO:0004523^molecular_function^ribonuclease H activity`GO:0003723^molecular_functio…	.
comp101732_c0_seq1	3.64679	-2.74249	1	1	-Inf	2.58496	1	3.32193	comp101732_c0	.	.	.	.	.	.	.	.	.	.	.
comp101733_c0_seq1	4.8979	-2.68101	0.456056	1	-Inf	3	2.32193	2.58496	comp101733_c0	.	.	.	.	.	.	.	.	.	.	.
comp101734_c0_seq1	4.19284	-2.79715	0.638041	1	-Inf	1	1.58496	3.58496	comp101734_c0	.	.	.	.	.	.	.	.	.	.	.
comp101735_c0_seq1	4.8979	-2.905	0.45804	1	-Inf	2.58496	2.32193	2	comp101735_c0	.	.	.	.	.	.	.	.	.	.	.
comp101737_c0_seq1	4.58802	-2.68223	0.456066	1	-Inf	3.32193	2	2.32193	comp101737_c0	.	.	.	.	.	.	.	.	.	.	.
comp101738_c0_seq1	-1.72415	-2.77891	0.563568	1	2.58496	0	2	2.32193	comp101738_c0	.	.	.	.	.	.	.	.	.	.	.
comp101739_c0_seq1	5.15285	-2.84246	0.350942	1	-Inf	2.80735	2.58496	1.58496	comp101739_c0	.	.	.	.	.	.	.	.	.	.	.
comp10174_c0_seq1	8.14656	-0.0313103	0.0391019	0.716402	-Inf	5.75489	5.61471	6.12928	comp10174_c0	.	.	.	.	.	.	.	.	.	.	.
comp101740_c0_seq1	6.35188	-2.76884	0.14914	0.999589	-Inf	0	3.80735	1	comp101740_c0	.	.	.	.	.	.	.	.	.	.	.
comp101741_c0_seq1	4.8979	-2.58273	0.455257	1	-Inf	2.80735	2.32193	3.16993	comp101741_c0	.	.	.	.	.	.	.	.	.	.	.
comp101742_c0_seq1	0.961162	-2.70316	0.771378	1	1	1	3.16993	2.32193	comp101742_c0	.	.	.	.	.	.	.	.	.	.	.
comp101743_c0_seq1	-1.11628	-2.95134	0.777607	1	1	2.32193	1	2.32193	comp101743_c0	.	.	.	.	.	.	.	.	.	.	.
comp101744_c0_seq1	0	-2.64865	1	1	-Inf	-Inf	-Inf	4.32193	comp101744_c0	.	.	.	.	.	.	.	.	.	.	.
comp101745_c0_seq1	3.64679	-2.79701	1	1	-Inf	2.58496	1	3.16993	comp101745_c0	sp|A5DQN2|SET5_PICGU^A5DQN2^Q:254-153,H:322-359^39.4737%ID^E:-0.61^RecName: Full=Potential protein lysine methyltransferase SET5;^Eukaryota; Fungi; Dikarya; Ascomycota; Saccharomycotina; Saccharomycetes; Saccharomycetales; Debaryomycetaceae; Meyerozyma	.	.	.	.	.	.	.	COG2940^Proteins containing SET domain	GO:0005737^cellular_component^cytoplasm`GO:0005634^cellular_component^nucleus`GO:0008168^molecular_function^methyltransferase activity	.
comp101746_c0_seq1	2.75761	-2.79756	1	1	-Inf	3.16993	0	2.80735	comp101746_c0	.	.	.	.	.	.	.	.	.	.	.
comp101747_c0_seq1	-2.88517	-2.77125	0.269922	1	2.80735	1	1	2.32193	comp101747_c0	.	.	.	.	.	.	.	.	.	.	.
comp101748_c0_seq1	0	-2.91916	1	1	-Inf	2.32193	-Inf	3.32193	comp101748_c0	.	.	.	.	.	.	.	.	.	.	.
comp101749_c0_seq1	4.58802	-2.84849	0.457522	1	-Inf	2.58496	2	2.58496	comp101749_c0	.	.	.	.	.	.	.	.	.	.	.
comp10175_c0_seq1	1.05154	-0.910754	0.65562	1	2	4.9542	4.24793	5	comp10175_c0	.	.	.	.	.	.	.	.	.	.	.
comp101750_c0_seq1	0.772777	-2.77913	1	1	0	2.80735	2	2.32193	comp101750_c0	.	.	.	.	.	.	.	.	.	.	.
comp101751_c0_seq1	3.64679	-2.54003	1	1	-Inf	3.58496	1	3	comp101751_c0	.	.	.	.	.	.	.	.	.	.	.
comp101752_c0_seq1	4.19284	-2.97376	0.639121	1	-Inf	2	1.58496	2.80735	comp101752_c0	.	.	.	.	.	.	.	.	.	.	.
comp101753_c0_seq1	2.75761	-2.59211	1	1	-Inf	3	0	3.58496	comp101753_c0	.	.	.	.	.	.	.	.	.	.	.
comp101754_c0_seq1	4.58802	-2.79176	0.457013	1	-Inf	2.58496	2	2.80735	comp101754_c0	.	.	.	.	.	.	.	.	.	.	.
comp101756_c0_seq1	-1.15486	-2.67543	0.688401	1	2.32193	2.32193	2.32193	1.58496	comp101756_c0	.	.	.	.	.	.	.	.	.	.	.
comp101757_c0_seq1	2.75761	-3.04197	1	1	-Inf	2.80735	0	2.32193	comp101757_c0	.	.	.	.	.	.	.	.	.	.	.
comp101758_c0_seq1	3.64679	-2.74044	1	1	-Inf	3.16993	1	2.80735	comp101758_c0	.	.	.	.	.	.	.	.	.	.	.
comp101759_c0_seq1	-1.11628	-2.56504	0.775724	1	1	3.32193	1	2.80735	comp101759_c0	.	.	.	.	.	.	.	.	.	.	.
comp101760_c0_seq1	6.13243	-2.26789	0.165928	1	-Inf	2.80735	3.58496	3.16993	comp101760_c0	.	.	.	.	.	.	.	.	.	.	.
comp101761_c0_seq1	0.227502	-2.86309	1	1	1.58496	1	3	1	comp101761_c0	.	.	.	.	.	.	.	.	.	.	.
comp101762_c0_seq1	5.36944	-2.5777	0.278879	1	-Inf	2.80735	2.80735	2.80735	comp101762_c0	.	.	.	.	.	.	.	.	.	.	.
comp101763_c0_seq1	-0.168452	-2.84181	1	1	0	2.58496	1	2.80735	comp101763_c0	.	.	.	.	.	.	.	.	.	.	.
comp101764_c0_seq1	0.961162	-2.03915	0.76844	1	1	3.58496	3.16993	3.45943	comp101764_c0	.	.	.	.	.	.	.	.	.	.	.
comp101765_c0_seq1	-3.55456	-2.90516	0.302561	1	2.58496	2	0	1.58496	comp101765_c0	.	.	.	.	.	.	.	.	.	.	.
comp101766_c0_seq1	-2.15021	-2.58953	0.363035	1	3.58496	-Inf	2.58496	-Inf	comp101766_c0	.	.	.	.	.	.	.	.	.	.	.
comp101767_c0_seq1	-3.29515	-2.79585	0.385561	1	2.32193	2.58496	0	2	comp101767_c0	.	.	.	.	.	.	.	.	.	.	.
comp101768_c0_seq1	2.75761	-2.79895	1	1	-Inf	2.80735	0	3.16993	comp101768_c0	.	.	.	.	.	.	.	.	.	.	.
comp101769_c0_seq1	-0.942732	-2.50899	0.768219	1	2.58496	2	2.80735	2	comp101769_c0	.	.	.	.	.	.	.	.	.	.	.
comp10177_c0_seq1	-0.137099	-0.628576	0.975539	1	4	4.32193	5.04439	4.90689	comp10177_c0	.	.	.	.	.	.	.	.	.	.	.
comp101770_c0_seq1	-2.00546	-2.89513	0.777314	1	1	0	0	3.45943	comp101770_c0	sp|Q8R508|FAT3_RAT^Q8R508^Q:241-2,H:708-788^59.2593%ID^E:-23.21^RecName: Full=Protocadherin Fat 3;^Eukaryota; Metazoa; Chordata; Craniata; Vertebrata; Euteleostomi; Mammalia; Eutheria; Euarchontoglires; Glires; Rodentia; Sciurognathi; Muroidea; Muridae; Murinae; Rattus	.	.	.	.	.	.	.	NOG12793^Calcium ion binding protein	GO:0016021^cellular_component^integral to membrane`GO:0005886^cellular_component^plasma membrane`GO:0005509^molecular_function^calcium ion binding`GO:0007156^biological_process^homophilic cell adhesion`GO:0007275^biological_process^multicellular organismal development	.
comp101771_c0_seq1	-7.88498	-2.33445	0.0380932	0.7107	4.16993	2	-Inf	-Inf	comp101771_c0	.	.	.	.	.	.	.	.	.	.	.
comp101772_c0_seq1	-2.40597	-2.79313	0.385527	1	2.32193	2.58496	1	1.58496	comp101772_c0	.	.	.	.	.	.	.	.	.	.	.
comp101773_c0_seq1	2.75761	-2.41066	1	1	-Inf	3.58496	0	3.58496	comp101773_c0	.	.	.	.	.	.	.	.	.	.	.
comp101774_c0_seq1	0.394019	-2.44601	1	1	1.58496	2.80735	3.16993	2	comp101774_c0	.	.	.	.	.	.	.	.	.	.	.
comp101775_c0_seq1	2.75761	-2.63879	1	1	-Inf	3.45943	0	3	comp101775_c0	.	.	.	.	.	.	.	.	.	.	.
comp101776_c0_seq1	6.7878	-2.65027	0.0965237	0.918194	-Inf	-Inf	4.24793	-Inf	comp101776_c0	sp|Q9R100|CAD17_MOUSE^Q9R100^Q:216-302,H:430-458^58.6207%ID^E:-15.2578^RecName: Full=Cadherin-17;^Eukaryota; Metazoa; Chordata; Craniata; Vertebrata; Euteleostomi; Mammalia; Eutheria; Euarchontoglires; Glires; Rodentia; Sciurognathi; Muroidea; Muridae; Murinae; Mus; Mus	.	m.80794	3-305[+]	sp|Q9R100|CAD17_MOUSE^Q9R100^Q:72-100,H:430-458^58.6207%ID^E:-15.2578^RecName: Full=Cadherin-17;^Eukaryota; Metazoa; Chordata; Craniata; Vertebrata; Euteleostomi; Mammalia; Eutheria; Euarchontoglires; Glires; Rodentia; Sciurognathi; Muroidea; Muridae; Murinae; Mus; Mus	PF00028.12^Cadherin^Cadherin domain^4-80^E:1.2e-07	.	.	.	GO:0016323^cellular_component^basolateral plasma membrane`GO:0005887^cellular_component^integral to plasma membrane`GO:0005509^molecular_function^calcium ion binding`GO:0005427^molecular_function^proton-dependent oligopeptide secondary active transmembrane transporter activity`GO:0016339^biological_process^calcium-dependent cell-cell adhesion`GO:0007156^biological_process^homophilic cell adhesion
comp101777_c0_seq1	5.15285	-2.84387	0.350956	1	-Inf	2.32193	2.58496	2.32193	comp101777_c0	.	.	.	.	.	.	.	.	.	.	.
comp101778_c0_seq1	6.7878	-2.65027	0.0965237	0.918194	-Inf	-Inf	4.24793	-Inf	comp101778_c0	sp|O14815|CAN9_HUMAN^O14815^Q:2-238,H:95-173^75.9494%ID^E:-30.87^RecName: Full=Calpain-9;^Eukaryota; Metazoa; Chordata; Craniata; Vertebrata; Euteleostomi; Mammalia; Eutheria; Euarchontoglires; Primates; Haplorrhini; Catarrhini; Hominidae; Homo	.	.	.	.	.	.	.	.	GO:0005622^cellular_component^intracellular`GO:0005509^molecular_function^calcium ion binding`GO:0004198^molecular_function^calcium-dependent cysteine-type endopeptidase activity`GO:0007586^biological_process^digestion`GO:0006508^biological_process^proteolysis	.
comp101779_c0_seq1	4.8979	-3.03313	0.459245	1	-Inf	2	2.32193	2	comp101779_c0	.	.	.	.	.	.	.	.	.	.	.
comp10178_c0_seq1	-0.18136	0.493761	0.958059	1	4.16993	6.33985	5.16993	6.76818	comp10178_c0	sp|Q5NCI0|URGCP_MOUSE^Q5NCI0^Q:837-1388,H:171-355^41.0811%ID^E:-34.66^RecName: Full=Up-regulator of cell proliferation;^Eukaryota; Metazoa; Chordata; Craniata; Vertebrata; Euteleostomi; Mammalia; Eutheria; Euarchontoglires; Glires; Rodentia; Sciurognathi; Muroidea; Muridae; Murinae; Mus; Mus	.	m.1791	3-1391[+]	sp|Q5NCI0|URGCP_MOUSE^Q5NCI0^Q:279-462,H:171-355^41.0811%ID^E:-34.66^RecName: Full=Up-regulator of cell proliferation;^Eukaryota; Metazoa; Chordata; Craniata; Vertebrata; Euteleostomi; Mammalia; Eutheria; Euarchontoglires; Glires; Rodentia; Sciurognathi; Muroidea; Muridae; Murinae; Mus; Mus	.	.	.	.	GO:0005737^cellular_component^cytoplasm`GO:0005634^cellular_component^nucleus`GO:0005525^molecular_function^GTP binding`GO:0007049^biological_process^cell cycle
comp101780_c0_seq1	2.75761	-2.74235	1	1	-Inf	3.32193	0	2.80735	comp101780_c0	.	.	.	.	.	.	.	.	.	.	.
comp101782_c0_seq1	5.15285	-2.62876	0.34883	1	-Inf	2.80735	2.58496	2.80735	comp101782_c0	.	.	.	.	.	.	.	.	.	.	.
comp101783_c0_seq1	2.75761	-2.98135	1	1	-Inf	0	0	3.58496	comp101783_c0	sp|Q32Q07|LRRN1_RAT^Q32Q07^Q:213-1,H:87-157^84.507%ID^E:-27.86^RecName: Full=Leucine-rich repeat neuronal protein 1;^Eukaryota; Metazoa; Chordata; Craniata; Vertebrata; Euteleostomi; Mammalia; Eutheria; Euarchontoglires; Glires; Rodentia; Sciurognathi; Muroidea; Muridae; Murinae; Rattus	.	.	.	.	.	.	.	COG4886^Leucine-rich repeat (LRR) protein	GO:0016021^cellular_component^integral to membrane	.
comp101784_c0_seq1	0	-2.7988	1	1	-Inf	3.45943	-Inf	2.58496	comp101784_c0	.	.	.	.	.	.	.	.	.	.	.
comp101785_c0_seq1	3.64679	-2.49531	1	1	-Inf	3.45943	1	3.32193	comp101785_c0	.	.	.	.	.	.	.	.	.	.	.
comp101786_c0_seq1	5.55771	-2.67396	0.279813	1	-Inf	2.80735	3	2	comp101786_c0	.	.	.	.	.	.	.	.	.	.	.
comp101787_c0_seq1	-0.570227	-2.19068	1	1	1	3.32193	1.58496	3.90689	comp101787_c0	.	.	.	.	.	.	.	.	.	.	.
comp101788_c0_seq1	4.19284	-2.85045	0.63836	1	-Inf	2.80735	1.58496	2.58496	comp101788_c0	.	.	.	.	.	.	.	.	.	.	.
comp101789_c0_seq1	-1.15486	-2.67473	0.688395	1	2.32193	2.58496	2.32193	1	comp101789_c0	.	.	.	.	.	.	.	.	.	.	.
comp10179_c0_seq1	-2.44776	0.0968616	0.280767	1	5.08746	5.08746	3.80735	6.40939	comp10179_c0	.	.	.	.	.	.	.	.	.	.	.
comp101790_c0_seq1	1.90899	-2.82519	0.623843	1	0	1.58496	3.16993	1.58496	comp101790_c0	.	.	.	.	.	.	.	.	.	.	.
comp101791_c0_seq1	-7.41784	-2.59263	0.0606741	0.81495	3.70044	0	-Inf	2	comp101791_c0	.	.	.	.	.	.	.	.	.	.	.
comp101792_c0_seq1	0.377597	-2.17189	1	1	0	-Inf	1.58496	4.75489	comp101792_c0	.	.	.	.	.	.	.	.	.	.	.
comp101793_c0_seq1	5.15285	-2.4887	0.347593	1	-Inf	2.58496	2.58496	3.45943	comp101793_c0	.	.	.	.	.	.	.	.	.	.	.
comp101794_c0_seq1	-0.0120251	-2.5765	1	1	2	1.58496	3.16993	2	comp101794_c0	.	.	.	.	.	.	.	.	.	.	.
comp101795_c0_seq1	5.72423	-2.89563	0.233814	1	-Inf	2	3.16993	1	comp101795_c0	.	.	.	.	.	.	.	.	.	.	.
comp101796_c0_seq1	-3.29515	-2.98291	0.38797	1	2.32193	1.58496	0	2	comp101796_c0	.	.	.	.	.	.	.	.	.	.	.
comp101797_c0_seq1	4.8979	-2.62997	0.455635	1	-Inf	3.16993	2.32193	2.58496	comp101797_c0	.	.	.	.	.	.	.	.	.	.	.
comp101798_c0_seq1	-0.838353	-2.98495	0.773158	1	2	1	2.32193	1	comp101798_c0	.	.	.	.	.	.	.	.	.	.	.
comp101799_c0_seq1	-0.178543	-2.735	1	1	2	1.58496	3	1	comp101799_c0	.	.	.	.	.	.	.	.	.	.	.
comp10180_c0_seq1	1.74358	0.589368	0.450618	1	2.58496	6.47573	5.52356	7.05528	comp10180_c0	sp|Q8K083|ZN536_MOUSE^Q8K083^Q:28-255,H:743-818^75%ID^E:-42.4017^RecName: Full=Zinc finger protein 536;^Eukaryota; Metazoa; Chordata; Craniata; Vertebrata; Euteleostomi; Mammalia; Eutheria; Euarchontoglires; Glires; Rodentia; Sciurognathi; Muroidea; Muridae; Murinae; Mus; Mus	.	m.1793	1-1335[+]	sp|Q8K083|ZN536_MOUSE^Q8K083^Q:10-85,H:743-818^75%ID^E:-44.5862^RecName: Full=Zinc finger protein 536;^Eukaryota; Metazoa; Chordata; Craniata; Vertebrata; Euteleostomi; Mammalia; Eutheria; Euarchontoglires; Glires; Rodentia; Sciurognathi; Muroidea; Muridae; Murinae; Mus; Mus	PF13894.1^zf-C2H2_4^C2H2-type zinc finger^22-42^E:7.1e-05`PF00096.21^zf-C2H2^Zinc finger, C2H2 type^22-42^E:2e-05`PF13465.1^zf-H2C2_2^Zinc-finger double domain^34-58^E:8.4e-09`PF13894.1^zf-C2H2_4^C2H2-type zinc finger^48-71^E:0.0024`PF00096.21^zf-C2H2^Zinc finger, C2H2 type^48-70^E:0.039`PF13909.1^zf-H2C2_5^C2H2-type zinc-finger domain^48-71^E:0.00053	.	.	.	GO:0005634^cellular_component^nucleus`GO:0046872^molecular_function^metal ion binding`GO:0044323^molecular_function^retinoic acid-responsive element binding`GO:0008270^molecular_function^zinc ion binding`GO:0045665^biological_process^negative regulation of neuron differentiation`GO:0048387^biological_process^negative regulation of retinoic acid receptor signaling pathway`GO:0006355^biological_pro…
comp101800_c0_seq1	0.678555	-1.96303	0.909944	1	1.58496	3	3.45943	3.80735	comp101800_c0	.	.	.	.	.	.	.	.	.	.	.
comp101801_c0_seq1	6.54232	-2.70872	0.117995	0.96324	-Inf	1	4	-Inf	comp101801_c0	.	.	.	.	.	.	.	.	.	.	.
comp101802_c0_seq1	4.19284	-2.63438	0.637114	1	-Inf	3.32193	1.58496	2.80735	comp101802_c0	.	.	.	.	.	.	.	.	.	.	.
comp101803_c0_seq1	0	-3.04326	1	1	-Inf	3.16993	-Inf	2	comp101803_c0	.	.	.	.	.	.	.	.	.	.	.
comp101804_c0_seq1	-3.55456	-2.56924	0.298316	1	2.58496	3.16993	0	2	comp101804_c0	.	.	.	.	.	.	.	.	.	.	.
comp101805_c0_seq1	-0.175047	-2.8834	1	1	1	2.58496	2	1.58496	comp101805_c0	.	.	.	.	.	.	.	.	.	.	.
comp101806_c0_seq1	-4.28425	-2.85655	0.17524	1	3.32193	0	0	1	comp101806_c0	.	.	.	.	.	.	.	.	.	.	.
comp101808_c0_seq1	4.58802	-2.90699	0.458058	1	-Inf	2.80735	2	2	comp101808_c0	.	.	.	.	.	.	.	.	.	.	.
comp101809_c0_seq1	-1.11628	-2.71877	0.776432	1	1	2.58496	1	3	comp101809_c0	.	.	.	.	.	.	.	.	.	.	.
comp10181_c0_seq1	1.94745	-1.12951	0.433611	1	1	4.70044	4.16993	4.75489	comp10181_c0	.	.	.	.	.	.	.	.	.	.	.
comp101810_c0_seq1	5.15285	-2.78996	0.350402	1	-Inf	0	2.58496	3.32193	comp101810_c0	sp|Q5DRA2|PCDGM_PANTR^Q5DRA2^Q:3-272,H:141-230^63.3333%ID^E:-24.84^RecName: Full=Protocadherin gamma-C5;^Eukaryota; Metazoa; Chordata; Craniata; Vertebrata; Euteleostomi; Mammalia; Eutheria; Euarchontoglires; Primates; Haplorrhini; Catarrhini; Hominidae; Pan	.	.	.	.	.	.	.	.	GO:0016021^cellular_component^integral to membrane`GO:0005886^cellular_component^plasma membrane`GO:0005509^molecular_function^calcium ion binding`GO:0007156^biological_process^homophilic cell adhesion	.
comp101811_c0_seq1	-1.62065	-2.19077	0.476925	1	3.45943	2.58496	3	1	comp101811_c0	.	.	.	.	.	.	.	.	.	.	.
comp101812_c0_seq1	0.227502	-2.80354	1	1	1.58496	1.58496	3	1	comp101812_c0	.	.	.	.	.	.	.	.	.	.	.
comp101813_c0_seq1	4.8979	-2.68168	0.456062	1	-Inf	2.80735	2.32193	2.80735	comp101813_c0	.	.	.	.	.	.	.	.	.	.	.
comp101814_c0_seq1	0	-2.45372	1	1	-Inf	3.90689	-Inf	3.16993	comp101814_c0	.	.	.	.	.	.	.	.	.	.	.
comp101815_c0_seq1	5.36944	-2.67721	0.279846	1	-Inf	2.58496	2.80735	2.58496	comp101815_c0	.	.	.	.	.	.	.	.	.	.	.
comp101816_c0_seq1	6.54232	-2.82064	0.119013	0.964218	-Inf	-Inf	4	-Inf	comp101816_c0	.	.	.	.	.	.	.	.	.	.	.
comp101817_c0_seq1	-2.13464	-2.54067	0.433934	1	3	2	2	2	comp101817_c0	.	.	.	.	.	.	.	.	.	.	.
comp101818_c0_seq1	4.58802	-2.79106	0.457007	1	-Inf	2.80735	2	2.58496	comp101818_c0	.	.	.	.	.	.	.	.	.	.	.
comp101819_c0_seq1	4.19284	-2.73852	0.637698	1	-Inf	3	1.58496	2.80735	comp101819_c0	.	.	.	.	.	.	.	.	.	.	.
comp10182_c0_seq1	-11.5038	1.33832	0.00240723	0.274302	7.79442	0	-Inf	3.58496	comp10182_c0	.	.	.	.	.	.	.	.	.	.	.
comp101820_c0_seq1	2.75761	-2.69061	1	1	-Inf	3.16993	0	3.16993	comp101820_c0	.	.	.	.	.	.	.	.	.	.	.
comp101821_c0_seq1	2.75761	-2.74303	1	1	-Inf	3.16993	0	3	comp101821_c0	.	.	.	.	.	.	.	.	.	.	.
comp101822_c0_seq1	3.64679	-2.69276	1	1	-Inf	1	1	3.90689	comp101822_c0	.	.	.	.	.	.	.	.	.	.	.
comp101823_c0_seq1	4.58802	-2.90699	0.458058	1	-Inf	2.80735	2	2	comp101823_c0	.	.	.	.	.	.	.	.	.	.	.
comp101824_c0_seq1	0	-2.97904	1	1	-Inf	3	-Inf	2.58496	comp101824_c0	.	.	.	.	.	.	.	.	.	.	.
comp101825_c0_seq1	-0.849158	-2.2607	0.765819	1	3	2.32193	3.32193	1.58496	comp101825_c0	.	.	.	.	.	.	.	.	.	.	.
comp101826_c0_seq1	1.02167	-2.39403	0.767601	1	1.58496	0	3.80735	2.58496	comp101826_c0	.	.	.	.	.	.	.	.	.	.	.
comp101827_c0_seq1	3.64679	-2.54068	1	1	-Inf	3.45943	1	3.16993	comp101827_c0	.	.	.	.	.	.	.	.	.	.	.
comp101828_c0_seq1	4.58802	-2.73866	0.456548	1	-Inf	2	2	3.32193	comp101828_c0	sp|Q8K010|OPLA_MOUSE^Q8K010^Q:1-273,H:490-580^72.5275%ID^E:-29.82^RecName: Full=5-oxoprolinase;^Eukaryota; Metazoa; Chordata; Craniata; Vertebrata; Euteleostomi; Mammalia; Eutheria; Euarchontoglires; Glires; Rodentia; Sciurognathi; Muroidea; Muridae; Murinae; Mus; Mus	.	.	.	.	.	.	.	COG0146^N-methylhydantoinase B/acetone carboxylase, alpha subunit	GO:0017168^molecular_function^5-oxoprolinase (ATP-hydrolyzing) activity`GO:0005524^molecular_function^ATP binding`GO:0006749^biological_process^glutathione metabolic process	.
comp101829_c0_seq1	-7.41784	-2.39906	0.0595907	0.809867	3.70044	-Inf	-Inf	3.16993	comp101829_c0	.	.	.	.	.	.	.	.	.	.	.
comp10183_c0_seq1	-0.583407	-1.67934	0.893962	1	2	4.32193	2.58496	4	comp10183_c0	.	.	.	.	.	.	.	.	.	.	.
comp101830_c0_seq1	-2.13464	-2.23728	0.430873	1	3	1.58496	2	3.58496	comp101830_c0	.	.	.	.	.	.	.	.	.	.	.
comp101831_c0_seq1	-3.55456	-2.67671	0.299592	1	2.58496	0	0	3.32193	comp101831_c0	.	.	.	.	.	.	.	.	.	.	.
comp101832_c0_seq1	-0.366819	-2.79398	1	1	2	1.58496	2.80735	1	comp101832_c0	.	.	.	.	.	.	.	.	.	.	.
comp101833_c0_seq1	3.64679	-2.91095	1	1	-Inf	3.16993	1	2	comp101833_c0	.	.	.	.	.	.	.	.	.	.	.
comp101834_c0_seq1	-3.81525	-2.7393	1	1	0	0	-Inf	4	comp101834_c0	sp|P11533|DMD_CHICK^P11533^Q:162-4,H:988-1040^66.0377%ID^E:-13.23^RecName: Full=Dystrophin;^Eukaryota; Metazoa; Chordata; Craniata; Vertebrata; Euteleostomi; Archosauria; Dinosauria; Saurischia; Theropoda; Coelurosauria; Aves; Neognathae; Galliformes; Phasianidae; Phasianinae; Gallus	.	.	.	.	.	.	.	COG5069^Ca2+-binding actin-bundling protein fimbrin/plastin (EF-Hand superfamily)	GO:0030054^cellular_component^cell junction`GO:0005737^cellular_component^cytoplasm`GO:0005856^cellular_component^cytoskeleton`GO:0045211^cellular_component^postsynaptic membrane`GO:0042383^cellular_component^sarcolemma`GO:0046872^molecular_function^metal ion binding`GO:0008270^molecular_function^zinc ion binding	.
comp101836_c0_seq1	2.75761	-2.9792	1	1	-Inf	2	0	3.16993	comp101836_c0	.	.	.	.	.	.	.	.	.	.	.
comp101837_c0_seq1	4.19284	-2.79369	0.63802	1	-Inf	2.80735	1.58496	2.80735	comp101837_c0	.	.	.	.	.	.	.	.	.	.	.
comp101838_c0_seq1	3.64679	-2.74112	1	1	-Inf	3	1	3	comp101838_c0	.	.	.	.	.	.	.	.	.	.	.
comp101839_c0_seq1	4.8979	-2.68641	0.456102	1	-Inf	-Inf	2.32193	3.80735	comp101839_c0	.	.	.	.	.	.	.	.	.	.	.
comp101840_c0_seq1	4.58802	-2.84709	0.457509	1	-Inf	3	2	2	comp101840_c0	.	.	.	.	.	.	.	.	.	.	.
comp101841_c0_seq1	5.36944	-2.8996	0.282202	1	-Inf	2.58496	2.80735	1	comp101841_c0	.	.	.	.	.	.	.	.	.	.	.
comp101842_c0_seq1	2.75761	-3.04197	1	1	-Inf	2.80735	0	2.32193	comp101842_c0	.	.	.	.	.	.	.	.	.	.	.
comp101843_c0_seq1	-2.00546	-2.66706	0.776186	1	1	3.16993	0	2.80735	comp101843_c0	.	.	.	.	.	.	.	.	.	.	.
comp101844_c0_seq1	3.64679	-2.74112	1	1	-Inf	3	1	3	comp101844_c0	.	.	.	.	.	.	.	.	.	.	.
comp101845_c0_seq1	-0.570227	-2.66325	1	1	1	2.80735	1.58496	2.80735	comp101845_c0	.	.	.	.	.	.	.	.	.	.	.
comp101846_c0_seq1	5.36944	-2.09746	0.275395	1	-Inf	3.70044	2.80735	3.70044	comp101846_c0	.	.	.	.	.	.	.	.	.	.	.
comp101847_c0_seq1	4.19284	-2.73989	0.637705	1	-Inf	2.58496	1.58496	3.16993	comp101847_c0	.	.	.	.	.	.	.	.	.	.	.
comp101848_c0_seq1	5.36944	-2.73086	0.280392	1	-Inf	2	2.80735	2.80735	comp101848_c0	.	.	.	.	.	.	.	.	.	.	.
comp101849_c0_seq1	1.3376	-2.83112	0.838555	1	0	2.58496	2.58496	1.58496	comp101849_c0	.	.	.	.	.	.	.	.	.	.	.
comp10185_c0_seq1	-5.35037	-1.11736	0.0331824	0.680465	5.2854	2.32193	1	3.32193	comp10185_c0	.	.	.	.	.	.	.	.	.	.	.
comp101850_c0_seq1	6.13243	-2.4752	0.167451	1	-Inf	2	3.58496	2.80735	comp101850_c0	.	.	.	.	.	.	.	.	.	.	.
comp101851_c0_seq1	3.64679	-2.79563	1	1	-Inf	3	1	2.80735	comp101851_c0	.	.	.	.	.	.	.	.	.	.	.
comp101852_c0_seq1	4.8979	-2.58141	0.455247	1	-Inf	3.16993	2.32193	2.80735	comp101852_c0	.	.	.	.	.	.	.	.	.	.	.
comp101853_c0_seq1	3.64679	-2.97576	1	1	-Inf	2.32193	1	2.80735	comp101853_c0	.	.	.	.	.	.	.	.	.	.	.
comp101854_c0_seq1	5.55771	-2.62701	0.27935	1	-Inf	1	3	3.32193	comp101854_c0	.	.	.	.	.	.	.	.	.	.	.
comp101855_c0_seq1	5.55771	-2.57386	0.278843	1	-Inf	3.16993	3	2	comp101855_c0	.	.	.	.	.	.	.	.	.	.	.
comp101856_c0_seq1	3.64679	-3.04067	1	1	-Inf	2.32193	1	2.58496	comp101856_c0	.	.	.	.	.	.	.	.	.	.	.
comp101857_c0_seq1	0	-2.85632	1	1	-Inf	3.32193	-Inf	2.58496	comp101857_c0	.	.	.	.	.	.	.	.	.	.	.
comp101858_c0_seq1	3.64679	-2.85521	1	1	-Inf	2	1	3.32193	comp101858_c0	.	.	.	.	.	.	.	.	.	.	.
comp101859_c0_seq1	4.19284	-3.10529	0.639958	1	-Inf	2.58496	1.58496	1.58496	comp101859_c0	.	.	.	.	.	.	.	.	.	.	.
comp10186_c0_seq1	0.510068	-1.03731	0.855109	1	2	5.04439	3.70044	4.80735	comp10186_c0	.	.	.	.	.	.	.	.	.	.	.
comp101860_c0_seq1	0.0392254	-2.64299	1	1	1.58496	2	2.80735	2.32193	comp101860_c0	.	.	.	.	.	.	.	.	.	.	.
comp101861_c0_seq1	6.00877	-3.08732	0.20056	1	-Inf	-Inf	3.45943	0	comp101861_c0	.	.	.	.	.	.	.	.	.	.	.
comp101862_c0_seq1	4.19284	-2.5382	0.636609	1	-Inf	3.45943	1.58496	3	comp101862_c0	.	.	.	.	.	.	.	.	.	.	.
comp101863_c0_seq1	4.58802	-2.73729	0.456536	1	-Inf	2.58496	2	3	comp101863_c0	.	.	.	.	.	.	.	.	.	.	.
comp101864_c0_seq1	4.58802	-2.73661	0.45653	1	-Inf	2.80735	2	2.80735	comp101864_c0	.	.	.	.	.	.	.	.	.	.	.
comp101865_c0_seq1	1.08266	-2.83521	1	1	0	2	2.32193	2.58496	comp101865_c0	.	.	.	.	.	.	.	.	.	.	.
comp101866_c0_seq1	3.64679	-2.7977	1	1	-Inf	2.32193	1	3.32193	comp101866_c0	sp|Q8CFC2|MYT1_MOUSE^Q8CFC2^Q:1-237,H:439-517^93.6709%ID^E:-41.77^RecName: Full=Myelin transcription factor 1;^Eukaryota; Metazoa; Chordata; Craniata; Vertebrata; Euteleostomi; Mammalia; Eutheria; Euarchontoglires; Glires; Rodentia; Sciurognathi; Muroidea; Muridae; Murinae; Mus; Mus	.	.	.	.	.	.	.	.	GO:0005634^cellular_component^nucleus`GO:0003677^molecular_function^DNA binding`GO:0046872^molecular_function^metal ion binding`GO:0003700^molecular_function^sequence-specific DNA binding transcription factor activity`GO:0008270^molecular_function^zinc ion binding`GO:0030154^biological_process^cell differentiation`GO:0007399^biological_process^nervous system development`GO:0006351^biological_proc…	.
comp101867_c0_seq1	3.64679	-2.79355	1	1	-Inf	3.45943	1	2	comp101867_c0	.	.	.	.	.	.	.	.	.	.	.
comp101868_c0_seq1	1.55419	-2.77398	0.717059	1	0	1.58496	2.80735	2.58496	comp101868_c0	.	.	.	.	.	.	.	.	.	.	.
comp101869_c0_seq1	2.75761	-2.79687	1	1	-Inf	3.32193	0	2.58496	comp101869_c0	.	.	.	.	.	.	.	.	.	.	.
comp10187_c0_seq1	-0.304063	0.514338	0.889007	1	5.42626	5.52356	6.30378	5.64386	comp10187_c0	.	.	.	.	.	.	.	.	.	.	.
comp101870_c0_seq1	4.8979	-2.73401	0.456507	1	-Inf	2.80735	2.32193	2.58496	comp101870_c0	.	.	.	.	.	.	.	.	.	.	.
comp101871_c0_seq1	4.19284	-2.90968	0.638722	1	-Inf	2.80735	1.58496	2.32193	comp101871_c0	.	.	.	.	.	.	.	.	.	.	.
comp101872_c0_seq1	4.8979	-2.78982	0.456996	1	-Inf	2.32193	2.32193	2.80735	comp101872_c0	.	.	.	.	.	.	.	.	.	.	.
comp101873_c0_seq1	-6.31217	-2.90944	0.150562	1	2.58496	1	-Inf	2.58496	comp101873_c0	sp|A2ASS6|TITIN_MOUSE^A2ASS6^Q:207-1,H:1627-1695^57.971%ID^E:-16.72^RecName: Full=Titin;^Eukaryota; Metazoa; Chordata; Craniata; Vertebrata; Euteleostomi; Mammalia; Eutheria; Euarchontoglires; Glires; Rodentia; Sciurognathi; Muroidea; Muridae; Murinae; Mus; Mus	.	.	.	.	.	.	.	COG0515^Serine/threonine protein kinase	GO:0000794^cellular_component^condensed nuclear chromosome`GO:0031430^cellular_component^M band`GO:0005859^cellular_component^muscle myosin complex`GO:0005865^cellular_component^striated muscle thin filament`GO:0030018^cellular_component^Z disc`GO:0005524^molecular_function^ATP binding`GO:0005509^molecular_function^calcium ion binding`GO:0003676^molecular_function^nucleic acid binding`GO:0004674^…	.
comp101874_c0_seq1	4.8979	-2.84653	0.457504	1	-Inf	2.32193	2.32193	2.58496	comp101874_c0	.	.	.	.	.	.	.	.	.	.	.
comp101875_c0_seq1	0	-2.91987	1	1	-Inf	2	-Inf	3.45943	comp101875_c0	sp|Q95KH6|RGF1C_MACFA^Q95KH6^Q:208-95,H:429-466^86.8421%ID^E:-12.78^RecName: Full=Ras-GEF domain-containing family member 1C;^Eukaryota; Metazoa; Chordata; Craniata; Vertebrata; Euteleostomi; Mammalia; Eutheria; Euarchontoglires; Primates; Haplorrhini; Catarrhini; Cercopithecidae; Cercopithecinae; Macaca	.	.	.	.	.	.	.	.	GO:0005622^cellular_component^intracellular`GO:0005085^molecular_function^guanyl-nucleotide exchange factor activity`GO:0051056^biological_process^regulation of small GTPase mediated signal transduction`GO:0007264^biological_process^small GTPase mediated signal transduction	.
comp101876_c0_seq1	4.58802	-2.90912	0.458078	1	-Inf	2	2	2.80735	comp101876_c0	sp|Q6UXX9|RSPO2_HUMAN^Q6UXX9^Q:3-233,H:128-207^50%ID^E:-19.5^RecName: Full=R-spondin-2;^Eukaryota; Metazoa; Chordata; Craniata; Vertebrata; Euteleostomi; Mammalia; Eutheria; Euarchontoglires; Primates; Haplorrhini; Catarrhini; Hominidae; Homo	.	.	.	.	.	.	.	.	GO:0009986^cellular_component^cell surface`GO:0005576^cellular_component^extracellular region`GO:0008201^molecular_function^heparin binding`GO:0030282^biological_process^bone mineralization`GO:0035115^biological_process^embryonic forelimb morphogenesis`GO:0035116^biological_process^embryonic hindlimb morphogenesis`GO:0060441^biological_process^epithelial tube branching involved in lung morphogene…	.
comp101877_c0_seq1	0.38978	-2.76391	1	1	1	2	2.58496	2.32193	comp101877_c0	.	.	.	.	.	.	.	.	.	.	.
comp101878_c0_seq1	3.64679	-2.85311	1	1	-Inf	2.80735	1	2.80735	comp101878_c0	.	.	.	.	.	.	.	.	.	.	.
comp101879_c0_seq1	-0.177362	-2.64492	1	1	1.58496	2.32193	2.58496	2.32193	comp101879_c0	.	.	.	.	.	.	.	.	.	.	.
comp10188_c0_seq1	-1.92937	-1.14776	0.412117	1	4.08746	4	3.32193	4.45943	comp10188_c0	.	.	.	.	.	.	.	.	.	.	.
comp101880_c0_seq1	4.19284	-3.10751	0.639972	1	-Inf	1.58496	1.58496	2.58496	comp101880_c0	.	.	.	.	.	.	.	.	.	.	.
comp101881_c0_seq1	4.19284	-2.85255	0.638373	1	-Inf	2	1.58496	3.16993	comp101881_c0	.	.	.	.	.	.	.	.	.	.	.
comp101882_c0_seq1	3.64679	-2.74112	1	1	-Inf	3	1	3	comp101882_c0	.	.	.	.	.	.	.	.	.	.	.
[truncated: 130,498 more rows]
