# Supplementary material for: A Conserved MicroRNA Regulatory Circuit Is Differentially Controlled during Limb/Appendage Regeneration
Source: PLoS One. 2016 Jun 29;11(6):e0157106. doi: 10.1371/journal.pone.0157106 (PMC4927183; doi:10.1371/journal.pone.0157106)
Supplement: S13 Table — Identifiers of zebrafish protein-coding genes and transcriptome assembly contig identifiers of predicted orthologs. The log2 fold-change of the bichir transcript is also shown. (XLSX) [file pone.0157106.s017.xlsx]

## Sheet: psen_mapping_to_zfish_stranded.
S13 Table: Relationships between zebrafish protein-coding genes and assembled transcriptome sequences from bichir.
Zebrafish Ensembl GeneID	Bichir TranscriptID	Bichir Fold Change
ENSDARG00000013784	comp100044_c0_seq1	6.00877
ENSDARG00000021864	comp100117_c0_seq1	-7.96266
ENSDARG00000045514	comp100235_c0_seq1	6.86115
ENSDARG00000057481	comp100240_c0_seq1	2.97255
ENSDARG00000030585	comp100256_c0_seq1	-7.96266
ENSDARG00000042556	comp100308_c0_seq1	-7.30306
ENSDARG00000003570	comp100349_c0_seq1	7.23679
ENSDARG00000016744	comp100418_c0_seq1	2.75761
ENSDARG00000089797	comp100558_c0_seq1	-1.41427
ENSDARG00000003475	comp10063_c0_seq1	-2.19665
ENSDARG00000073681	comp100659_c0_seq1	2.75761
ENSDARG00000089797	comp100718_c0_seq1	-0.74219
ENSDARG00000019353	comp100726_c0_seq1	6.7878
ENSDARG00000052664	comp100775_c0_seq1	0.543291
ENSDARG00000097170	comp100783_c0_seq1	5.55771
ENSDARG00000079620	comp101002_c0_seq1	-1.74966
ENSDARG00000035569	comp101007_c0_seq1	-1.13737
ENSDARG00000004714	comp10102_c0_seq1	2.85849
ENSDARG00000055223	comp101021_c0_seq1	-6.89107
ENSDARG00000089111	comp10105_c0_seq1	-1.33379
ENSDARG00000035398	comp10111_c0_seq1	3.30687
ENSDARG00000086201	comp101144_c0_seq1	-0.74219
ENSDARG00000035309	comp101156_c0_seq1	-1.48414
ENSDARG00000019815	comp101212_c0_seq1	7.44197
ENSDARG00000073681	comp101223_c0_seq1	4.19284
ENSDARG00000036162	comp101228_c0_seq1	6.71052
ENSDARG00000009830	comp101414_c0_seq1	6.71052
ENSDARG00000069469	comp101427_c0_seq1	-1.68342
ENSDARG00000093415	comp101448_c0_seq1	5.55771
ENSDARG00000036008	comp101512_c0_seq1	1.90899
ENSDARG00000029445	comp101529_c0_seq1	7.06116
ENSDARG00000055520	comp101544_c0_seq1	-0.570227
ENSDARG00000007219	comp101558_c0_seq1	7.18059
ENSDARG00000089797	comp101584_c0_seq1	-0.432309
ENSDARG00000090493	comp10167_c0_seq1	-0.233265
ENSDARG00000062630	comp101675_c0_seq1	-1.30486
ENSDARG00000057167	comp101686_c0_seq1	6.54232
ENSDARG00000005112	comp101776_c0_seq1	6.7878
ENSDARG00000060115	comp101783_c0_seq1	2.75761
ENSDARG00000079570	comp101876_c0_seq1	4.58802
ENSDARG00000003570	comp101889_c0_seq1	7.12211
ENSDARG00000032630	comp10217_c0_seq1	-5.21865
ENSDARG00000060927	comp102183_c0_seq1	7.23679
ENSDARG00000043795	comp102193_c0_seq1	6.62887
ENSDARG00000069469	comp102268_c0_seq1	-1.14823
ENSDARG00000067549	comp102350_c0_seq1	5.36944
ENSDARG00000014571	comp102409_c0_seq1	7.57872
ENSDARG00000060452	comp102440_c0_seq1	2.75761
ENSDARG00000033999	comp102445_c0_seq1	2.31718
ENSDARG00000001999	comp102568_c0_seq1	1.21211
ENSDARG00000076171	comp102584_c0_seq1	2.75761
ENSDARG00000014357	comp10262_c0_seq1	-2.04038
ENSDARG00000086201	comp102628_c0_seq1	-1.72415
ENSDARG00000077696	comp102642_c0_seq1	5.36944
ENSDARG00000052402	comp102716_c0_seq1	4.8979
ENSDARG00000004830	comp102725_c0_seq1	4.19284
ENSDARG00000077162	comp102792_c0_seq1	7.29088
ENSDARG00000091076	comp102798_c0_seq1	-1.11628
ENSDARG00000018693	comp102841_c0_seq1	7.23679
ENSDARG00000035324	comp102854_c0_seq1	6.71052
ENSDARG00000086201	comp103057_c0_seq1	-0.713893
ENSDARG00000012738	comp103086_c0_seq1	4.19284
ENSDARG00000075716	comp10314_c0_seq2	7.06116
ENSDARG00000034268	comp103167_c0_seq1	4.8979
ENSDARG00000037362	comp103169_c0_seq1	3.64679
ENSDARG00000077139	comp103206_c0_seq1	4.8979
ENSDARG00000076484	comp103284_c0_seq1	2.75761
ENSDARG00000011127	comp103296_c0_seq1	6.62887
ENSDARG00000037122	comp103435_c0_seq1	6.24632
ENSDARG00000075542	comp103459_c0_seq1	4.19284
ENSDARG00000012694	comp103486_c0_seq1	-2.00546
ENSDARG00000005526	comp103494_c0_seq1	-7.71581
ENSDARG00000059911	comp103517_c0_seq1	0.606368
ENSDARG00000089930	comp103525_c0_seq1	0.606368
ENSDARG00000058259	comp103587_c0_seq1	4.19284
ENSDARG00000090725	comp10360_c0_seq1	0.901018
ENSDARG00000016813	comp103631_c0_seq1	-0.432309
ENSDARG00000043313	comp103640_c0_seq1	-3.11022
ENSDARG00000004665	comp103693_c0_seq1	6.24632
ENSDARG00000076801	comp10373_c0_seq1	1.7919
ENSDARG00000016022	comp103979_c0_seq1	4.19284
ENSDARG00000042054	comp103998_c0_seq1	-2.97865
ENSDARG00000001835	comp104080_c0_seq1	-2.52982
ENSDARG00000077251	comp104093_c0_seq1	0.134834
ENSDARG00000089833	comp10411_c0_seq1	-0.09691
ENSDARG00000054162	comp104138_c0_seq1	3.64679
ENSDARG00000090493	comp10417_c0_seq1	-2.74077
ENSDARG00000056160	comp104211_c0_seq1	6.62887
ENSDARG00000075542	comp104316_c0_seq1	4.58802
ENSDARG00000068493	comp10435_c0_seq2	-0.415419
ENSDARG00000034375	comp104351_c0_seq1	3.64679
ENSDARG00000062632	comp104418_c0_seq1	6.45024
ENSDARG00000078725	comp10452_c0_seq1	2.05826
ENSDARG00000004930	comp10453_c0_seq1	-1.22934
ENSDARG00000078102	comp104656_c0_seq1	-3.07587
ENSDARG00000001835	comp104674_c0_seq1	-2.69822
ENSDARG00000059838	comp10473_c0_seq1	-7.62483
ENSDARG00000030479	comp104775_c0_seq1	6.7878
ENSDARG00000037122	comp104881_c0_seq1	6.24632
ENSDARG00000090904	comp10490_c0_seq1	0.91489
ENSDARG00000040930	comp104929_c0_seq1	-0.432309
ENSDARG00000039347	comp104960_c0_seq1	-7.52415
ENSDARG00000074118	comp10497_c0_seq1	-0.992783
ENSDARG00000021137	comp104973_c0_seq1	5.55771
ENSDARG00000022952	comp105000_c0_seq1	4.19284
ENSDARG00000018989	comp105001_c0_seq1	5.15285
ENSDARG00000025635	comp105030_c0_seq1	6.13243
ENSDARG00000062561	comp105037_c0_seq1	4.19284
ENSDARG00000052705	comp105048_c0_seq1	6.24632
ENSDARG00000074323	comp105075_c0_seq1	0.794644
ENSDARG00000005112	comp105099_c0_seq1	6.24632
ENSDARG00000005754	comp105116_c0_seq1	6.24632
ENSDARG00000074378	comp105156_c0_seq1	6.00877
ENSDARG00000056186	comp105159_c0_seq1	6.93094
ENSDARG00000029832	comp105162_c0_seq1	2.75761
ENSDARG00000089082	comp1052_c0_seq1	-5.33021
ENSDARG00000010149	comp105210_c0_seq1	5.8735
ENSDARG00000006526	comp105227_c0_seq1	6.71052
ENSDARG00000018476	comp105235_c0_seq1	1.08266
ENSDARG00000087346	comp105303_c0_seq1	6.24632
ENSDARG00000090713	comp105318_c0_seq1	6.00877
ENSDARG00000028900	comp105368_c0_seq1	1.3376
ENSDARG00000041734	comp105428_c0_seq1	0.606368
ENSDARG00000061265	comp105483_c0_seq1	5.72423
ENSDARG00000087180	comp105529_c0_seq1	-3.96505
ENSDARG00000006396	comp105580_c0_seq1	3.64679
ENSDARG00000030417	comp105598_c0_seq1	3.64679
ENSDARG00000010586	comp105665_c0_seq1	-1.14823
ENSDARG00000075393	comp105672_c0_seq1	-8.17337
ENSDARG00000004665	comp105689_c0_seq1	6.7878
ENSDARG00000074094	comp105712_c0_seq1	6.45024
ENSDARG00000069438	comp105862_c0_seq1	-4.76307
ENSDARG00000016750	comp10595_c0_seq1	0.13807
ENSDARG00000020785	comp105957_c0_seq1	6.35188
ENSDARG00000057099	comp105994_c0_seq1	6.45024
ENSDARG00000086849	comp106004_c0_seq1	-0.175047
ENSDARG00000016116	comp106010_c0_seq1	-0.74219
ENSDARG00000001014	comp106165_c0_seq1	6.24632
ENSDARG00000001014	comp106201_c0_seq1	6.45024
ENSDARG00000055757	comp106227_c0_seq1	-0.583407
ENSDARG00000001014	comp106280_c0_seq1	6.7878
ENSDARG00000011605	comp106341_c0_seq1	3.64679
ENSDARG00000009553	comp106405_c0_seq1	5.72423
ENSDARG00000052063	comp106406_c0_seq1	1.3376
ENSDARG00000089286	comp10641_c0_seq1	-0.00285081
ENSDARG00000041734	comp106554_c0_seq1	4.58802
ENSDARG00000069463	comp10661_c0_seq1	-8.79964
ENSDARG00000007034	comp106706_c0_seq1	5.8735
ENSDARG00000057167	comp106733_c0_seq1	6.35188
ENSDARG00000007172	comp106821_c0_seq1	2.75761
ENSDARG00000060753	comp106888_c0_seq1	3.64679
ENSDARG00000077139	comp106908_c0_seq1	0.38978
ENSDARG00000010717	comp106925_c0_seq1	6.62887
ENSDARG00000053344	comp106946_c0_seq1	-0.570227
ENSDARG00000057912	comp107075_c0_seq1	6.24632
ENSDARG00000076283	comp107186_c0_seq1	6.24632
ENSDARG00000095030	comp10722_c0_seq1	-4.76307
ENSDARG00000010132	comp107340_c0_seq1	3.64679
ENSDARG00000053344	comp107498_c0_seq1	-1.68342
ENSDARG00000045399	comp107552_c0_seq1	6.13243
ENSDARG00000096118	comp107665_c0_seq1	6.13243
ENSDARG00000021163	comp10769_c0_seq1	-1.17227
ENSDARG00000035324	comp107709_c0_seq1	6.00877
ENSDARG00000008398	comp107717_c0_seq1	4.19284
ENSDARG00000055479	comp107902_c0_seq1	5.36944
ENSDARG00000006260	comp108010_c0_seq1	2.35904
ENSDARG00000089797	comp10890_c0_seq1	-0.899912
ENSDARG00000032630	comp10901_c0_seq1	-9.23489
ENSDARG00000042848	comp10911_c0_seq2	-3.19124
ENSDARG00000077477	comp10922_c0_seq1	-2.90476
ENSDARG00000078725	comp11005_c0_seq1	1.9391
ENSDARG00000097863	comp11013_c0_seq1	2.02473
ENSDARG00000088112	comp11027_c0_seq1	-2.23993
ENSDARG00000079133	comp11048_c0_seq1	-1.29237
ENSDARG00000074691	comp11102_c0_seq1	6.99752
ENSDARG00000052063	comp11148_c0_seq1	0.66673
ENSDARG00000018809	comp11206_c0_seq1	6.99752
ENSDARG00000058440	comp11227_c0_seq1	-0.523198
ENSDARG00000062089	comp11261_c0_seq1	2.06416
ENSDARG00000070458	comp11270_c0_seq1	-0.764571
ENSDARG00000079585	comp11295_c0_seq1	-1.49834
ENSDARG00000018716	comp11312_c0_seq1	6.93094
ENSDARG00000045788	comp11339_c0_seq1	-3.10413
ENSDARG00000091076	comp11355_c0_seq1	-0.0562512
ENSDARG00000087054	comp11371_c0_seq1	-0.130807
ENSDARG00000077162	comp11396_c0_seq1	8.31266
ENSDARG00000020143	comp11414_c0_seq1	-1.67242
ENSDARG00000029189	comp11436_c0_seq1	-1.48048
ENSDARG00000002971	comp11446_c0_seq1	1.43178
ENSDARG00000002213	comp11472_c0_seq1	0.240261
ENSDARG00000051965	comp11480_c0_seq1	-2.3713
ENSDARG00000044688	comp11497_c0_seq1	3.13468
ENSDARG00000028900	comp11510_c0_seq1	0.754548
ENSDARG00000058543	comp11511_c0_seq1	5.15285
ENSDARG00000018716	comp11519_c0_seq2	6.45024
ENSDARG00000057610	comp11561_c0_seq1	-1.54007
ENSDARG00000011281	comp11574_c0_seq1	-1.11518
ENSDARG00000056043	comp11625_c0_seq1	7.06116
ENSDARG00000086810	comp11673_c0_seq1	0.916112
ENSDARG00000017235	comp11702_c0_seq1	-7.33112
ENSDARG00000063385	comp11708_c0_seq1	8.68002
ENSDARG00000042261	comp11765_c0_seq1	2.10147
ENSDARG00000031222	comp11774_c0_seq1	1.29891
ENSDARG00000026403	comp11797_c0_seq1	-1.76514
ENSDARG00000034897	comp11847_c0_seq1	-1.68449
ENSDARG00000073681	comp1186_c0_seq1	1.11043
ENSDARG00000026039	comp11874_c0_seq1	-3.61316
ENSDARG00000061067	comp11890_c0_seq1	-0.773734
ENSDARG00000074151	comp11909_c0_seq1	0.543291
ENSDARG00000068461	comp11987_c0_seq1	1.21211
ENSDARG00000013784	comp12015_c0_seq1	1.37696
ENSDARG00000004176	comp12055_c0_seq1	1.02167
ENSDARG00000078725	comp12058_c0_seq1	1.94745
ENSDARG00000077516	comp1216_c0_seq1	1.68717
ENSDARG00000053068	comp12229_c0_seq2	-2.49378
ENSDARG00000086127	comp12254_c0_seq1	-0.148488
ENSDARG00000007173	comp12276_c0_seq1	-6.97539
ENSDARG00000059738	comp12284_c0_seq1	0.489556
ENSDARG00000037066	comp12317_c0_seq2	-3.83403
ENSDARG00000076420	comp12344_c0_seq1	-3.05379
ENSDARG00000052402	comp12373_c0_seq1	2.78671
ENSDARG00000089208	comp12388_c0_seq1	-5.22172
ENSDARG00000077516	comp12391_c0_seq1	0.668823
ENSDARG00000015985	comp12424_c0_seq1	-3.44188
ENSDARG00000038489	comp12452_c0_seq1	-2.96847
ENSDARG00000012968	comp12460_c0_seq1	-1.51988
ENSDARG00000008593	comp12589_c0_seq1	1.75275
ENSDARG00000091076	comp1261_c0_seq1	-0.372118
ENSDARG00000053311	comp12615_c0_seq1	-1.1179
ENSDARG00000052520	comp12668_c0_seq1	0.139113
ENSDARG00000021974	comp1267_c0_seq1	4.36036
ENSDARG00000023508	comp12676_c0_seq1	0.206162
ENSDARG00000093651	comp12709_c0_seq1	-1.31669
ENSDARG00000087452	comp12792_c0_seq1	-1.36106
ENSDARG00000019532	comp12807_c0_seq1	-8.1065
ENSDARG00000019532	comp12807_c0_seq2	-1.889
ENSDARG00000068461	comp1284_c0_seq1	0.748991
ENSDARG00000020289	comp12875_c0_seq1	2.15132
ENSDARG00000038786	comp12890_c0_seq1	0.597937
ENSDARG00000063162	comp12904_c0_seq1	0.732918
ENSDARG00000011673	comp12913_c0_seq1	8.02416
ENSDARG00000058650	comp12924_c0_seq1	0.191514
ENSDARG00000090586	comp12931_c0_seq1	0.883126
ENSDARG00000079756	comp12940_c0_seq1	0.227502
ENSDARG00000090785	comp12947_c0_seq1	2.94055
ENSDARG00000075017	comp12956_c0_seq1	-0.130088
ENSDARG00000013343	comp12960_c0_seq1	2.81635
ENSDARG00000038359	comp12971_c0_seq1	-2.61743
ENSDARG00000038359	comp12971_c0_seq2	-7.30306
ENSDARG00000090914	comp12974_c0_seq1	-0.998429
ENSDARG00000020845	comp13033_c0_seq1	-0.305542
ENSDARG00000089797	comp13067_c0_seq1	-0.807734
ENSDARG00000075932	comp13099_c0_seq1	-0.984015
ENSDARG00000025555	comp13132_c0_seq1	-1.37117
ENSDARG00000057231	comp13239_c0_seq1	-3.35878
ENSDARG00000031565	comp13245_c0_seq1	-0.523198
ENSDARG00000061690	comp13289_c0_seq1	2.25561
ENSDARG00000014498	comp13303_c0_seq2	1.26793
ENSDARG00000034916	comp13318_c0_seq1	0.515198
ENSDARG00000035256	comp13322_c0_seq1	-7.89359
ENSDARG00000004074	comp13396_c0_seq1	0.377597
ENSDARG00000087554	comp13419_c0_seq1	1.13423
ENSDARG00000075883	comp13427_c0_seq1	0.663693
ENSDARG00000038064	comp13430_c0_seq1	-0.272447
ENSDARG00000019258	comp13447_c0_seq1	0.041162
ENSDARG00000009851	comp13449_c0_seq1	-0.675039
ENSDARG00000095908	comp13463_c0_seq1	1.12411
ENSDARG00000032111	comp13466_c0_seq1	-1.51193
ENSDARG00000009881	comp13467_c0_seq1	-1.39441
ENSDARG00000009881	comp13467_c0_seq1	-1.39441
ENSDARG00000059287	comp13483_c0_seq1	1.2457
ENSDARG00000042556	comp13489_c0_seq1	-1.13737
ENSDARG00000042660	comp13490_c0_seq1	-0.698409
ENSDARG00000021669	comp13519_c0_seq1	0.897429
ENSDARG00000063417	comp13543_c0_seq1	0.560615
ENSDARG00000027183	comp13553_c0_seq1	-0.802836
ENSDARG00000061413	comp13554_c0_seq1	0.0334504
ENSDARG00000061413	comp13554_c0_seq1	0.0334504
ENSDARG00000013004	comp13562_c0_seq2	2.57455
ENSDARG00000040265	comp13569_c0_seq1	0.392986
ENSDARG00000039424	comp13579_c0_seq1	0.786356
ENSDARG00000013780	comp13581_c0_seq1	2.81392
ENSDARG00000013780	comp13581_c0_seq1	2.81392
ENSDARG00000079949	comp13587_c0_seq2	2.00835
ENSDARG00000079949	comp13587_c0_seq2	2.00835
ENSDARG00000079949	comp13587_c0_seq2	2.00835
ENSDARG00000039005	comp13599_c0_seq1	0.798907
ENSDARG00000078335	comp13602_c0_seq1	1.22019
ENSDARG00000028071	comp13674_c0_seq1	0.52165
ENSDARG00000028071	comp13674_c0_seq1	0.52165
ENSDARG00000028071	comp13674_c0_seq2	0.861203
ENSDARG00000028071	comp13674_c0_seq2	0.861203
ENSDARG00000028096	comp13716_c0_seq1	-1.28589
ENSDARG00000056985	comp13730_c0_seq1	6.00877
ENSDARG00000009534	comp13750_c0_seq2	0.745578
ENSDARG00000006093	comp13802_c0_seq1	-8.23729
ENSDARG00000061235	comp13826_c0_seq1	0.122305
ENSDARG00000058349	comp13828_c0_seq1	0.419363
ENSDARG00000022340	comp13930_c0_seq1	0.118863
ENSDARG00000089286	comp13957_c0_seq1	-0.0828097
ENSDARG00000092228	comp13962_c0_seq1	-0.114079
ENSDARG00000042285	comp14011_c0_seq1	-0.178543
ENSDARG00000041921	comp14035_c0_seq1	0.00481704
ENSDARG00000009806	comp14104_c0_seq1	-0.40025
ENSDARG00000036826	comp14124_c0_seq1	1.90899
ENSDARG00000096153	comp14126_c0_seq1	-1.13737
ENSDARG00000067567	comp1413_c0_seq1	-0.916967
ENSDARG00000091076	comp14143_c0_seq1	-0.179259
ENSDARG00000042003	comp1416_c0_seq1	-1.22211
ENSDARG00000092532	comp14196_c0_seq1	-1.47251
ENSDARG00000061249	comp14256_c0_seq1	-9.7012
ENSDARG00000068973	comp14259_c1_seq1	2.48678
ENSDARG00000054456	comp1426_c0_seq1	-1.16835
ENSDARG00000089886	comp14276_c0_seq1	1.30996
ENSDARG00000034195	comp14305_c0_seq1	0.940686
ENSDARG00000015576	comp14398_c0_seq1	0.518462
ENSDARG00000058100	comp14493_c0_seq1	-1.85992
ENSDARG00000096849	comp14509_c0_seq1	-2.97597
ENSDARG00000019236	comp14512_c0_seq1	0.397776
ENSDARG00000041799	comp14535_c0_seq1	2.12346
ENSDARG00000041799	comp14535_c0_seq2	1.3519
ENSDARG00000043502	comp14544_c1_seq1	-1.36185
ENSDARG00000014731	comp14562_c0_seq1	-0.0969635
ENSDARG00000076404	comp14563_c0_seq1	-4.76307
ENSDARG00000055876	comp14571_c0_seq1	-4.76307
ENSDARG00000037928	comp14586_c0_seq1	-0.569904
ENSDARG00000089019	comp14623_c0_seq1	-0.929361
ENSDARG00000044074	comp14693_c0_seq1	0.0488393
ENSDARG00000079729	comp14701_c0_seq1	2.75761
ENSDARG00000054619	comp14796_c0_seq1	2.80496
ENSDARG00000020469	comp14805_c0_seq2	-0.0914315
ENSDARG00000017841	comp14890_c0_seq1	0.7906
ENSDARG00000034894	comp14906_c0_seq2	1.18682
ENSDARG00000034894	comp14906_c0_seq2	1.18682
ENSDARG00000069334	comp14953_c0_seq1	-2.33238
ENSDARG00000006837	comp14958_c0_seq1	0.0233464
ENSDARG00000068140	comp14966_c0_seq1	-2.94012
ENSDARG00000062561	comp14999_c0_seq1	5.15285
ENSDARG00000017046	comp15001_c0_seq1	0.102753
ENSDARG00000016968	comp15015_c0_seq1	0.885979
ENSDARG00000020007	comp15050_c0_seq1	8.41363
ENSDARG00000037122	comp15056_c0_seq1	2.83868
ENSDARG00000033609	comp15078_c0_seq1	-1.75374
ENSDARG00000077139	comp15111_c0_seq1	5.36944
ENSDARG00000003206	comp15135_c0_seq1	-0.981806
ENSDARG00000054941	comp15141_c0_seq1	0.910073
ENSDARG00000036298	comp15208_c0_seq1	-7.80287
ENSDARG00000015985	comp15238_c0_seq1	-2.11933
ENSDARG00000009939	comp15250_c0_seq1	-0.0318336
ENSDARG00000010721	comp15292_c0_seq2	1.50983
ENSDARG00000059279	comp15345_c0_seq1	2.3504
ENSDARG00000022232	comp15354_c0_seq1	0.0906254
ENSDARG00000041830	comp15370_c0_seq1	2.33635
ENSDARG00000042623	comp15386_c0_seq1	1.02345
ENSDARG00000060695	comp15458_c0_seq1	1.61849
ENSDARG00000060695	comp15458_c0_seq2	0.856618
ENSDARG00000006353	comp15506_c0_seq1	2.41822
ENSDARG00000058022	comp15550_c0_seq1	-0.272638
ENSDARG00000031119	comp15562_c0_seq1	-0.810795
ENSDARG00000003153	comp15564_c0_seq1	0.424186
ENSDARG00000040098	comp15568_c0_seq1	-0.767284
ENSDARG00000052748	comp15580_c0_seq1	-0.331794
ENSDARG00000015472	comp15651_c0_seq1	3.28672
ENSDARG00000015472	comp15651_c0_seq1	3.28672
ENSDARG00000015472	comp15651_c0_seq1	3.28672
ENSDARG00000089797	comp15732_c0_seq1	-0.178543
ENSDARG00000052638	comp15747_c0_seq1	-0.91543
ENSDARG00000078552	comp15766_c0_seq1	-0.068598
ENSDARG00000045788	comp15768_c0_seq1	-0.438666
ENSDARG00000076118	comp15795_c0_seq1	-3.36738
ENSDARG00000076118	comp15795_c0_seq2	-1.57319
ENSDARG00000090493	comp15796_c0_seq1	-0.74219
ENSDARG00000031302	comp15807_c0_seq1	0.478044
ENSDARG00000079613	comp15817_c0_seq1	3.64679
ENSDARG00000036414	comp1586_c0_seq1	-1.01507
ENSDARG00000010487	comp15860_c0_seq1	0.808076
ENSDARG00000037158	comp15879_c0_seq1	1.47089
ENSDARG00000045123	comp15890_c0_seq1	-2.45383
ENSDARG00000038025	comp15891_c0_seq1	-1.27782
ENSDARG00000077002	comp15933_c0_seq1	2.85849
ENSDARG00000092546	comp15972_c0_seq1	0.109322
ENSDARG00000020395	comp1600_c0_seq1	-1.33736
ENSDARG00000074940	comp16000_c0_seq1	0.177059
ENSDARG00000014907	comp16034_c0_seq1	1.56799
ENSDARG00000040705	comp16036_c0_seq1	-1.3438
ENSDARG00000090716	comp16073_c0_seq1	0.901975
ENSDARG00000058369	comp16087_c0_seq1	1.50343
ENSDARG00000061226	comp16091_c0_seq1	0.457032
ENSDARG00000000551	comp16114_c0_seq1	0.856055
ENSDARG00000087641	comp16122_c0_seq1	-0.0934084
ENSDARG00000039576	comp16134_c0_seq1	0.683785
ENSDARG00000003216	comp16145_c0_seq1	7.29088
ENSDARG00000021059	comp16163_c0_seq1	-0.765277
ENSDARG00000075441	comp16165_c0_seq1	2.75761
ENSDARG00000044125	comp16182_c0_seq1	0.71417
ENSDARG00000014165	comp16190_c0_seq1	0.426085
ENSDARG00000014165	comp16190_c0_seq1	0.426085
ENSDARG00000006242	comp16199_c0_seq1	1.52321
ENSDARG00000004049	comp16200_c0_seq1	0.348703
ENSDARG00000001909	comp16216_c0_seq1	-0.255505
ENSDARG00000077934	comp16220_c0_seq1	-0.265186
ENSDARG00000004173	comp16272_c0_seq1	0.238472
ENSDARG00000001244	comp16286_c0_seq1	-0.764608
ENSDARG00000001244	comp16286_c0_seq2	-2.65561
ENSDARG00000038635	comp16323_c0_seq1	0.203229
ENSDARG00000053912	comp16330_c0_seq1	0.219398
ENSDARG00000062114	comp16334_c0_seq1	0.128672
ENSDARG00000089288	comp16376_c0_seq1	2.92369
ENSDARG00000089288	comp16376_c0_seq1	2.92369
ENSDARG00000078085	comp16383_c0_seq1	0.862437
ENSDARG00000061165	comp16403_c0_seq1	-3.07587
ENSDARG00000052673	comp16437_c0_seq1	0.208982
ENSDARG00000052673	comp16437_c0_seq2	0.676565
ENSDARG00000025576	comp16449_c0_seq1	-1.14823
ENSDARG00000059816	comp16450_c0_seq1	-0.947489
ENSDARG00000058323	comp16463_c0_seq2	-1.44142
ENSDARG00000004034	comp16468_c0_seq1	-0.230657
ENSDARG00000013623	comp16531_c0_seq1	-1.57925
ENSDARG00000089123	comp16546_c0_seq1	-0.324204
ENSDARG00000019644	comp16575_c1_seq1	-1.45328
ENSDARG00000037997	comp16581_c0_seq1	1.10377
ENSDARG00000079412	comp16583_c0_seq1	-2.34638
ENSDARG00000056725	comp16585_c0_seq1	0.721083
ENSDARG00000061226	comp16588_c0_seq1	1.45518
ENSDARG00000016889	comp16603_c1_seq1	-2.04094
ENSDARG00000042931	comp16622_c0_seq1	-1.96065
ENSDARG00000057368	comp16646_c0_seq1	-1.76337
ENSDARG00000057368	comp16646_c0_seq1	-1.76337
ENSDARG00000015862	comp16663_c0_seq1	-2.02536
ENSDARG00000021973	comp16664_c0_seq1	-1.58933
ENSDARG00000021973	comp16664_c0_seq1	-1.58933
ENSDARG00000046119	comp16665_c0_seq1	-1.66545
ENSDARG00000014867	comp16668_c0_seq1	-1.62582
ENSDARG00000014867	comp16668_c0_seq1	-1.62582
ENSDARG00000023298	comp16673_c0_seq1	-1.35602
ENSDARG00000046157	comp16680_c0_seq1	-1.86036
ENSDARG00000046157	comp16680_c0_seq1	-1.86036
ENSDARG00000057556	comp16681_c0_seq1	-1.95087
ENSDARG00000044975	comp16694_c0_seq1	1.70734
ENSDARG00000056119	comp16713_c0_seq1	-0.934777
ENSDARG00000054818	comp16744_c0_seq1	-1.33149
ENSDARG00000017235	comp16747_c0_seq1	-0.21041
ENSDARG00000019181	comp16754_c0_seq1	-1.49051
ENSDARG00000019181	comp16754_c0_seq1	-1.49051
ENSDARG00000043081	comp16775_c0_seq1	0.490553
ENSDARG00000040439	comp16799_c0_seq1	-1.27288
ENSDARG00000074242	comp16809_c0_seq1	-1.53532
ENSDARG00000042003	comp16826_c0_seq1	-2.08943
ENSDARG00000037488	comp16841_c0_seq1	0.622866
ENSDARG00000019230	comp16901_c0_seq1	-1.9667
ENSDARG00000089302	comp16902_c0_seq1	0.810874
ENSDARG00000089302	comp16902_c0_seq1	0.810874
ENSDARG00000007836	comp16903_c0_seq1	0.602082
ENSDARG00000052589	comp16905_c0_seq1	0.477183
ENSDARG00000044601	comp16926_c0_seq2	0.606922
ENSDARG00000053217	comp16934_c0_seq1	0.477668
ENSDARG00000007354	comp16960_c0_seq1	1.00699
ENSDARG00000074378	comp16962_c0_seq1	2.0026
ENSDARG00000074378	comp16962_c0_seq2	2.40585
ENSDARG00000052705	comp16971_c0_seq1	1.63279
ENSDARG00000055216	comp16975_c0_seq1	0.603144
ENSDARG00000020850	comp16980_c0_seq1	-0.927585
ENSDARG00000020850	comp16980_c0_seq1	-0.927585
ENSDARG00000079148	comp16981_c0_seq1	0.401665
ENSDARG00000031435	comp16989_c0_seq1	0.674558
ENSDARG00000032630	comp16999_c0_seq1	-10.0545
ENSDARG00000032630	comp16999_c0_seq2	-17.2174
ENSDARG00000044521	comp17005_c0_seq1	-1.50919
ENSDARG00000086201	comp17052_c0_seq1	-0.778483
ENSDARG00000017741	comp17061_c0_seq1	0.263583
ENSDARG00000039515	comp17072_c0_seq1	-0.235707
ENSDARG00000009262	comp17085_c0_seq2	11.5468
ENSDARG00000001890	comp17087_c1_seq1	0.574331
ENSDARG00000039957	comp17089_c0_seq1	-2.1638
ENSDARG00000086201	comp17146_c0_seq1	-0.438666
ENSDARG00000014517	comp17160_c0_seq2	0.675044
ENSDARG00000060594	comp17167_c0_seq1	0.0401132
ENSDARG00000087486	comp17209_c0_seq2	-0.898663
ENSDARG00000069763	comp17235_c0_seq1	1.30791
ENSDARG00000019856	comp17253_c0_seq1	-8.50374
ENSDARG00000026821	comp17258_c0_seq1	-0.384371
ENSDARG00000071465	comp1728_c0_seq2	-7.68029
ENSDARG00000055226	comp17292_c0_seq1	1.65396
ENSDARG00000027200	comp17334_c0_seq1	-1.01434
ENSDARG00000035913	comp17357_c0_seq2	0.583091
ENSDARG00000028198	comp17365_c0_seq1	0.210875
ENSDARG00000032405	comp17369_c0_seq1	0.0446345
ENSDARG00000075559	comp17385_c0_seq1	0.889733
ENSDARG00000071692	comp1739_c0_seq1	-1.77917
ENSDARG00000023536	comp17398_c0_seq1	1.18882
ENSDARG00000034616	comp17404_c0_seq1	0.575771
ENSDARG00000040991	comp17411_c0_seq1	-1.40241
ENSDARG00000011605	comp17413_c0_seq1	3.64679
ENSDARG00000090493	comp17416_c0_seq1	-0.360907
ENSDARG00000058467	comp17420_c0_seq1	0.281032
ENSDARG00000058732	comp17457_c0_seq1	-0.941727
ENSDARG00000039882	comp17470_c0_seq1	0.870375
ENSDARG00000032919	comp17477_c0_seq1	-1.77828
ENSDARG00000060089	comp17489_c0_seq1	1.65709
ENSDARG00000034777	comp17495_c0_seq1	-0.639674
ENSDARG00000014830	comp17512_c0_seq1	-1.14152
ENSDARG00000020711	comp17529_c0_seq1	1.66415
ENSDARG00000042708	comp17617_c1_seq1	0.191984
ENSDARG00000037954	comp17643_c0_seq1	-8.16103
ENSDARG00000037954	comp17643_c0_seq2	-7.71397
ENSDARG00000009689	comp17660_c0_seq1	0.258263
ENSDARG00000037038	comp17674_c0_seq1	0.146444
ENSDARG00000088574	comp17676_c0_seq1	0.215616
ENSDARG00000040432	comp17707_c0_seq1	-0.234268
ENSDARG00000035423	comp17718_c0_seq2	11.7916
ENSDARG00000038743	comp17795_c0_seq1	0.4695
ENSDARG00000015088	comp17806_c0_seq1	0.924554
ENSDARG00000062632	comp1781_c0_seq1	6.45024
ENSDARG00000006963	comp17810_c0_seq1	0.375745
ENSDARG00000062821	comp17818_c0_seq1	4.19284
ENSDARG00000007354	comp17819_c0_seq1	6.35188
ENSDARG00000038068	comp17863_c0_seq1	0.497603
ENSDARG00000038068	comp17863_c0_seq2	0.182643
ENSDARG00000038068	comp17863_c0_seq2	0.182643
ENSDARG00000071031	comp17870_c0_seq1	0.495955
ENSDARG00000061249	comp17880_c0_seq1	-11.5104
ENSDARG00000036174	comp17883_c0_seq1	-1.34392
ENSDARG00000038066	comp17903_c0_seq1	0.967519
ENSDARG00000009802	comp17930_c0_seq1	-0.271433
ENSDARG00000013006	comp17936_c0_seq1	4.8979
ENSDARG00000078452	comp17968_c0_seq1	2.16162
ENSDARG00000068600	comp17969_c0_seq1	0.616529
ENSDARG00000040930	comp17990_c0_seq1	-2.56296
ENSDARG00000027353	comp18001_c0_seq1	0.112506
ENSDARG00000005023	comp18011_c0_seq1	0.300957
ENSDARG00000001889	comp18023_c0_seq1	0.80376
ENSDARG00000002215	comp18029_c0_seq1	0.0408644
ENSDARG00000017121	comp18032_c0_seq1	2.62717
ENSDARG00000061504	comp1804_c0_seq1	-0.254056
ENSDARG00000068100	comp18040_c0_seq2	0.861821
ENSDARG00000006397	comp18080_c0_seq1	-0.375999
ENSDARG00000071498	comp18126_c0_seq1	-2.2344
ENSDARG00000031776	comp18139_c1_seq1	0.108943
ENSDARG00000017905	comp18156_c0_seq1	1.36857
ENSDARG00000043242	comp18172_c0_seq1	-0.842211
ENSDARG00000009753	comp18176_c0_seq1	-0.730318
ENSDARG00000009753	comp18176_c0_seq1	-0.730318
ENSDARG00000018989	comp18178_c0_seq1	1.12121
ENSDARG00000018989	comp18178_c0_seq1	1.12121
ENSDARG00000059841	comp18182_c0_seq1	-0.0467492
ENSDARG00000040465	comp18186_c0_seq1	-0.0805889
ENSDARG00000096359	comp18192_c0_seq1	2.98693
ENSDARG00000014385	comp18247_c0_seq1	0.0717005
ENSDARG00000090493	comp18258_c0_seq1	-4.13346
ENSDARG00000009488	comp18332_c0_seq1	-0.000183074
ENSDARG00000038074	comp18364_c0_seq2	2.33049
ENSDARG00000054301	comp18379_c0_seq1	0.0119025
ENSDARG00000089227	comp18409_c0_seq1	-0.272432
ENSDARG00000012519	comp18434_c0_seq1	1.02837
ENSDARG00000005565	comp18436_c0_seq1	-2.73706
ENSDARG00000061017	comp18468_c0_seq1	-1.21283
ENSDARG00000061017	comp18468_c0_seq1	-1.21283
ENSDARG00000019530	comp1849_c0_seq1	0.942148
ENSDARG00000086060	comp18495_c0_seq1	4.8979
ENSDARG00000057013	comp1850_c0_seq2	-1.53462
ENSDARG00000089111	comp18504_c0_seq1	-0.331333
ENSDARG00000091076	comp18509_c0_seq1	-0.303402
ENSDARG00000021404	comp18541_c0_seq1	-0.196852
ENSDARG00000015314	comp18599_c0_seq1	0.652859
ENSDARG00000058685	comp18608_c0_seq1	-1.11628
ENSDARG00000018434	comp18612_c0_seq1	2.16145
ENSDARG00000042631	comp18615_c0_seq2	-8.84137
ENSDARG00000078185	comp18656_c0_seq1	-2.5726
ENSDARG00000016548	comp18678_c0_seq1	0.795692
ENSDARG00000056160	comp18713_c0_seq1	0.700373
ENSDARG00000040036	comp18756_c0_seq1	6.24632
ENSDARG00000039661	comp18774_c0_seq1	0.961162
ENSDARG00000077516	comp18797_c0_seq1	5.36944
ENSDARG00000011770	comp18812_c0_seq1	-1.06188
ENSDARG00000090493	comp18828_c0_seq1	-0.8823
ENSDARG00000006008	comp18914_c0_seq2	5.15285
ENSDARG00000086849	comp18915_c0_seq1	-5.41577
ENSDARG00000052402	comp18959_c0_seq1	5.36944
ENSDARG00000061274	comp1896_c0_seq1	-1.30486
ENSDARG00000077162	comp18966_c0_seq1	0.794644
ENSDARG00000028386	comp18972_c0_seq1	-0.547741
ENSDARG00000057167	comp18983_c0_seq1	0.656563
ENSDARG00000077162	comp18992_c0_seq2	6.99752
ENSDARG00000035136	comp19015_c0_seq2	-0.900161
ENSDARG00000044820	comp19052_c0_seq1	0.098105
ENSDARG00000077467	comp19088_c0_seq1	-0.438666
ENSDARG00000043009	comp19189_c0_seq1	-0.67107
ENSDARG00000043684	comp19208_c0_seq1	-4.89667
ENSDARG00000043684	comp19208_c0_seq2	-1.42009
ENSDARG00000018693	comp19219_c0_seq1	8.8337
ENSDARG00000042635	comp19242_c0_seq1	0.429366
ENSDARG00000089797	comp1927_c0_seq1	-1.31762
ENSDARG00000025850	comp19343_c1_seq1	-1.23431
ENSDARG00000007247	comp19354_c0_seq1	-0.441916
ENSDARG00000079946	comp19359_c0_seq1	-1.13737
ENSDARG00000042571	comp19360_c0_seq1	-0.315672
ENSDARG00000020128	comp19371_c0_seq1	0.800168
ENSDARG00000016084	comp19457_c0_seq1	1.47491
ENSDARG00000011611	comp19462_c0_seq1	0.259456
ENSDARG00000015201	comp19475_c0_seq1	-0.680622
ENSDARG00000015201	comp19475_c0_seq2	-4.13236
ENSDARG00000018106	comp19533_c0_seq1	0.435003
ENSDARG00000017813	comp19589_c0_seq1	0.497757
ENSDARG00000091076	comp19620_c0_seq1	-2.28046
ENSDARG00000052703	comp19649_c0_seq1	1.44783
ENSDARG00000018738	comp19729_c0_seq1	0.024377
ENSDARG00000075542	comp1973_c0_seq1	4.58802
ENSDARG00000074360	comp19736_c0_seq1	-0.949154
ENSDARG00000051836	comp19773_c0_seq1	-1.37912
ENSDARG00000009113	comp19790_c0_seq1	-1.03958
ENSDARG00000009113	comp19790_c0_seq1	-1.03958
ENSDARG00000009113	comp19790_c0_seq1	-1.03958
ENSDARG00000092602	comp19791_c0_seq1	-0.347354
ENSDARG00000027199	comp19834_c0_seq1	1.27199
ENSDARG00000091076	comp19908_c0_seq1	-0.754456
ENSDARG00000076171	comp19922_c0_seq1	1.74247
ENSDARG00000039499	comp19923_c0_seq1	-2.36403
ENSDARG00000092872	comp19946_c0_seq1	-0.87752
ENSDARG00000020301	comp20031_c0_seq1	0.264495
ENSDARG00000069980	comp20046_c0_seq1	4.58802
ENSDARG00000069980	comp20046_c0_seq2	1.73485
ENSDARG00000011000	comp20059_c0_seq1	1.82798
ENSDARG00000077162	comp20152_c0_seq1	6.24632
ENSDARG00000075964	comp20177_c0_seq1	1.94745
ENSDARG00000018049	comp20185_c0_seq2	0.178212
ENSDARG00000044803	comp20239_c0_seq1	0.717164
ENSDARG00000037879	comp20244_c0_seq1	0.0749315
ENSDARG00000005762	comp20375_c0_seq1	2.41354
ENSDARG00000030954	comp20408_c0_seq1	-0.89528
ENSDARG00000042147	comp20413_c0_seq1	0.247013
ENSDARG00000070426	comp20442_c0_seq1	-0.387812
ENSDARG00000023330	comp20450_c0_seq1	0.469254
ENSDARG00000092199	comp20465_c0_seq1	2.45543
ENSDARG00000037276	comp20504_c0_seq1	1.12489
ENSDARG00000089797	comp20506_c0_seq1	-0.909424
ENSDARG00000042630	comp20555_c0_seq1	-1.86265
ENSDARG00000076801	comp20568_c0_seq1	2.89528
ENSDARG00000062632	comp20606_c0_seq1	6.35188
ENSDARG00000091838	comp20610_c0_seq1	-1.07786
ENSDARG00000097576	comp20689_c0_seq1	-0.787831
ENSDARG00000035074	comp20708_c0_seq1	0.510068
ENSDARG00000062000	comp20720_c0_seq1	-3.07587
ENSDARG00000015176	comp20748_c0_seq1	5.8735
ENSDARG00000078466	comp20768_c0_seq1	-1.32469
ENSDARG00000042984	comp20777_c0_seq1	0.397478
ENSDARG00000077414	comp20780_c0_seq1	-0.306293
ENSDARG00000059853	comp20808_c0_seq1	0.608311
ENSDARG00000089291	comp20810_c0_seq1	0.537571
ENSDARG00000024090	comp20823_c0_seq1	-0.451195
ENSDARG00000024090	comp20823_c0_seq2	-0.595874
ENSDARG00000040991	comp20865_c0_seq1	-1.28541
ENSDARG00000076754	comp20885_c0_seq1	0.735037
ENSDARG00000078822	comp20891_c0_seq1	-0.177362
ENSDARG00000079756	comp20938_c0_seq1	6.24632
ENSDARG00000035809	comp20960_c0_seq1	7.489
ENSDARG00000089082	comp20961_c0_seq1	-2.13464
ENSDARG00000069360	comp20969_c0_seq1	1.50589
ENSDARG00000001999	comp20987_c0_seq1	3.24591
ENSDARG00000058005	comp2108_c0_seq1	-5.41255
ENSDARG00000076923	comp2109_c0_seq1	-7.5818
ENSDARG00000057789	comp21103_c0_seq1	-1.95187
ENSDARG00000019260	comp2111_c0_seq1	-0.00478297
ENSDARG00000055613	comp21111_c0_seq1	-0.243878
ENSDARG00000055613	comp21111_c0_seq2	-1.02805
ENSDARG00000089797	comp21141_c0_seq1	-0.570227
ENSDARG00000018809	comp21142_c0_seq1	6.13243
ENSDARG00000062420	comp21149_c0_seq1	-2.73686
ENSDARG00000062420	comp21149_c0_seq2	-1.84231
ENSDARG00000086201	comp2117_c0_seq1	-1.16253
ENSDARG00000006025	comp21180_c0_seq1	-6.05276
ENSDARG00000010085	comp21188_c0_seq1	2.48433
ENSDARG00000053488	comp21249_c0_seq1	-0.390525
ENSDARG00000021808	comp21290_c0_seq1	0.55307
ENSDARG00000021808	comp21290_c0_seq1	0.55307
ENSDARG00000057231	comp21297_c0_seq1	-1.46474
ENSDARG00000006545	comp21305_c0_seq2	-0.727536
ENSDARG00000034195	comp21359_c0_seq1	4.14174
ENSDARG00000035273	comp21383_c0_seq1	5.15285
ENSDARG00000089797	comp2141_c0_seq1	-1.5445
ENSDARG00000024748	comp21438_c0_seq1	-2.08946
ENSDARG00000024748	comp21438_c0_seq2	-1.11628
ENSDARG00000068869	comp21458_c0_seq1	-0.135374
ENSDARG00000079470	comp2151_c0_seq1	2.72082
ENSDARG00000073764	comp21532_c0_seq1	-1.8321
ENSDARG00000042122	comp21535_c0_seq1	-0.181703
ENSDARG00000042122	comp21535_c0_seq1	-0.181703
ENSDARG00000042122	comp21535_c0_seq2	-0.0181253
ENSDARG00000086201	comp21585_c0_seq1	-1.28541
ENSDARG00000028476	comp21592_c0_seq1	-0.223473
ENSDARG00000078446	comp21611_c0_seq1	-1.3187
ENSDARG00000087937	comp21630_c0_seq1	-0.783446
ENSDARG00000087937	comp21630_c0_seq1	-0.783446
ENSDARG00000087937	comp21630_c0_seq1	-0.783446
ENSDARG00000087937	comp21630_c0_seq2	-0.0786632
ENSDARG00000087937	comp21630_c0_seq2	-0.0786632
ENSDARG00000087937	comp21630_c0_seq2	-0.0786632
ENSDARG00000042489	comp21641_c0_seq1	5.8735
ENSDARG00000041734	comp21746_c0_seq1	5.15285
ENSDARG00000075542	comp21770_c0_seq1	0.772777
ENSDARG00000058549	comp21773_c0_seq1	-12.9283
ENSDARG00000009280	comp21773_c0_seq2	-9.69831
ENSDARG00000034975	comp21793_c0_seq2	-1.61721
ENSDARG00000035468	comp21849_c0_seq1	6.00877
ENSDARG00000029795	comp21920_c0_seq1	-0.570227
ENSDARG00000029601	comp21927_c0_seq1	0.208284
ENSDARG00000040730	comp21944_c0_seq1	0.0185059
ENSDARG00000040730	comp21944_c0_seq1	0.0185059
ENSDARG00000005754	comp21983_c0_seq1	0.0953575
ENSDARG00000005754	comp21983_c0_seq2	0.375457
ENSDARG00000042296	comp21985_c0_seq1	0.364681
ENSDARG00000009175	comp22028_c0_seq1	0.205065
ENSDARG00000011219	comp22037_c0_seq1	0.507588
ENSDARG00000007354	comp22101_c0_seq1	8.232
ENSDARG00000018165	comp22186_c0_seq1	1.88531
ENSDARG00000012314	comp22256_c0_seq1	-0.6101
ENSDARG00000036895	comp22286_c0_seq1	-1.74483
ENSDARG00000075930	comp22321_c0_seq1	-1.2499
ENSDARG00000007708	comp22378_c0_seq1	-1.83325
ENSDARG00000024694	comp2239_c0_seq1	6.71052
ENSDARG00000039535	comp22407_c0_seq2	-0.964092
ENSDARG00000025693	comp22456_c0_seq1	-0.365344
ENSDARG00000021143	comp22490_c0_seq1	-0.587938
ENSDARG00000021143	comp22490_c0_seq2	-0.909424
ENSDARG00000073710	comp22524_c0_seq1	1.37643
ENSDARG00000092894	comp22536_c0_seq2	-0.751371
ENSDARG00000012738	comp22569_c0_seq1	3.64679
ENSDARG00000003546	comp22603_c0_seq1	0.639153
ENSDARG00000073859	comp22613_c0_seq1	-0.177362
ENSDARG00000069755	comp22616_c0_seq1	5.36944
ENSDARG00000028784	comp22649_c0_seq1	-1.56981
ENSDARG00000034195	comp22650_c0_seq1	0.874606
ENSDARG00000034195	comp22650_c0_seq1	0.874606
ENSDARG00000069135	comp22652_c0_seq2	-0.467468
ENSDARG00000059308	comp22664_c0_seq1	0.799715
ENSDARG00000061417	comp22666_c0_seq1	-0.138834
ENSDARG00000069014	comp22751_c0_seq1	1.3376
ENSDARG00000045228	comp22752_c0_seq1	-0.92933
ENSDARG00000043493	comp22762_c0_seq1	1.24929
ENSDARG00000090716	comp22762_c0_seq2	0.76501
ENSDARG00000068493	comp22768_c0_seq1	-0.772801
ENSDARG00000042984	comp22769_c0_seq1	2.2805
ENSDARG00000021938	comp2279_c0_seq1	0.32918
ENSDARG00000023583	comp22806_c0_seq1	-1.2333
ENSDARG00000027109	comp22812_c0_seq1	1.62389
ENSDARG00000027109	comp22812_c0_seq2	1.83769
ENSDARG00000079241	comp22867_c0_seq1	3.64679
ENSDARG00000059908	comp23024_c0_seq1	-0.380049
ENSDARG00000088348	comp23038_c0_seq1	-6.58914
ENSDARG00000038901	comp23099_c0_seq1	-0.191086
ENSDARG00000005897	comp23123_c0_seq1	-0.767634
ENSDARG00000040119	comp23128_c0_seq1	-0.233962
ENSDARG00000012249	comp23150_c0_seq1	-0.169577
ENSDARG00000042615	comp23181_c0_seq1	0.120562
ENSDARG00000054055	comp23185_c0_seq1	-8.32435
ENSDARG00000007377	comp23192_c0_seq1	1.39286
ENSDARG00000007377	comp23192_c0_seq1	1.39286
ENSDARG00000002220	comp23227_c0_seq1	-1.45845
ENSDARG00000045493	comp23241_c0_seq1	0.480104
ENSDARG00000076197	comp23248_c0_seq1	-0.655756
ENSDARG00000078308	comp23257_c0_seq2	-0.692646
ENSDARG00000022807	comp23265_c0_seq1	-1.38791
ENSDARG00000016936	comp2329_c0_seq1	5.15285
ENSDARG00000058366	comp23335_c0_seq1	0.0310866
ENSDARG00000012519	comp23359_c0_seq1	0.137702
ENSDARG00000040555	comp23403_c0_seq1	-1.78055
ENSDARG00000005565	comp23444_c0_seq1	-3.33938
ENSDARG00000087007	comp23482_c0_seq1	0.696124
ENSDARG00000055639	comp23482_c1_seq1	0.723881
ENSDARG00000041065	comp23510_c0_seq1	-8.45198
ENSDARG00000007219	comp23516_c0_seq1	0.235968
ENSDARG00000028435	comp23549_c0_seq1	-2.1477
ENSDARG00000068862	comp23557_c0_seq1	0.415077
ENSDARG00000040778	comp23566_c0_seq1	1.32798
ENSDARG00000041724	comp23567_c0_seq2	-1.21204
ENSDARG00000012397	comp23573_c0_seq1	-1.57883
ENSDARG00000012397	comp23573_c0_seq2	-7.80287
ENSDARG00000028201	comp23579_c0_seq1	0.610241
ENSDARG00000068036	comp23580_c0_seq1	0.350376
ENSDARG00000052176	comp23632_c0_seq1	-0.384189
ENSDARG00000040649	comp23639_c1_seq1	2.08275
ENSDARG00000078654	comp23646_c0_seq1	0.734135
ENSDARG00000042630	comp23671_c0_seq1	-0.422348
ENSDARG00000062632	comp23676_c0_seq1	6.7878
ENSDARG00000063432	comp23699_c0_seq1	0.116214
ENSDARG00000014329	comp23720_c0_seq1	7.53456
ENSDARG00000001880	comp23738_c0_seq1	-0.855613
ENSDARG00000001880	comp23738_c0_seq2	-1.08606
ENSDARG00000075434	comp23746_c0_seq1	0.728436
ENSDARG00000070171	comp23770_c0_seq1	0.838557
ENSDARG00000058369	comp23829_c0_seq1	1.60088
ENSDARG00000029581	comp23836_c0_seq1	-0.664676
ENSDARG00000016623	comp23837_c0_seq1	-3.39506
ENSDARG00000088835	comp23856_c0_seq1	0.185736
ENSDARG00000020323	comp23907_c0_seq1	0.590509
ENSDARG00000055069	comp2397_c0_seq1	-1.27782
ENSDARG00000014817	comp23988_c0_seq1	1.38643
ENSDARG00000014817	comp23988_c0_seq2	0.622504
ENSDARG00000021557	comp24053_c0_seq1	-0.879317
ENSDARG00000021557	comp24053_c0_seq1	-0.879317
ENSDARG00000010445	comp24054_c0_seq1	0.537208
ENSDARG00000010445	comp24054_c0_seq2	2.42396
ENSDARG00000009830	comp24056_c0_seq1	0.274564
ENSDARG00000056467	comp24068_c0_seq1	-2.32225
ENSDARG00000056467	comp24068_c0_seq2	-4.45307
ENSDARG00000039162	comp24105_c0_seq1	1.60318
ENSDARG00000074892	comp24105_c1_seq1	0.552875
ENSDARG00000058806	comp24109_c0_seq1	-2.02674
ENSDARG00000044491	comp24137_c0_seq1	2.27967
ENSDARG00000018985	comp24145_c0_seq1	-0.22439
ENSDARG00000079488	comp24173_c0_seq1	-0.364412
ENSDARG00000041221	comp24182_c0_seq1	2.46894
ENSDARG00000060372	comp24205_c0_seq1	0.394019
ENSDARG00000055475	comp24231_c0_seq1	-1.92629
ENSDARG00000020608	comp24241_c0_seq1	-0.159604
ENSDARG00000017067	comp24250_c0_seq1	0.873453
ENSDARG00000000324	comp24288_c0_seq1	-0.193926
ENSDARG00000060715	comp24294_c0_seq1	1.10057
ENSDARG00000062385	comp24306_c0_seq1	-0.919978
ENSDARG00000062385	comp24306_c0_seq1	-0.919978
ENSDARG00000062385	comp24306_c0_seq2	-0.605869
ENSDARG00000037361	comp24397_c2_seq1	0.339776
ENSDARG00000017794	comp24435_c0_seq1	0.142443
ENSDARG00000088967	comp2445_c0_seq1	-0.754456
ENSDARG00000003570	comp24472_c0_seq1	0.487982
ENSDARG00000026540	comp24487_c0_seq1	1.06338
ENSDARG00000042864	comp24494_c0_seq1	0.4981
ENSDARG00000019498	comp24500_c0_seq1	-0.639846
ENSDARG00000018693	comp24503_c0_seq1	0.995122
ENSDARG00000027984	comp24525_c0_seq1	-2.14657
ENSDARG00000075621	comp24536_c0_seq1	0.412575
ENSDARG00000031796	comp24553_c0_seq1	-6.05568
ENSDARG00000021143	comp24564_c0_seq1	-0.856521
ENSDARG00000031222	comp24591_c0_seq1	0.0397123
ENSDARG00000062142	comp24616_c0_seq2	-0.598407
ENSDARG00000086561	comp24622_c0_seq1	0.545093
ENSDARG00000035256	comp24640_c0_seq1	-7.30882
ENSDARG00000079850	comp2467_c0_seq1	7.74296
ENSDARG00000015681	comp24706_c0_seq1	1.79147
ENSDARG00000044479	comp24716_c0_seq1	0.176927
ENSDARG00000004588	comp24760_c0_seq1	1.20258
ENSDARG00000077942	comp24768_c0_seq1	0.568008
ENSDARG00000097804	comp24771_c0_seq1	-7.62316
ENSDARG00000040518	comp24777_c1_seq1	0.946795
ENSDARG00000091234	comp24781_c0_seq1	-0.838353
ENSDARG00000036109	comp24831_c0_seq1	0.0628828
ENSDARG00000057114	comp24850_c0_seq1	0.718541
ENSDARG00000057114	comp24850_c0_seq2	0.714158
ENSDARG00000090493	comp24861_c0_seq1	-0.658463
ENSDARG00000063686	comp24877_c0_seq1	4.8979
ENSDARG00000063686	comp24877_c0_seq2	0.0454983
ENSDARG00000028731	comp24922_c0_seq1	-0.761957
ENSDARG00000028731	comp24922_c0_seq4	-0.647777
ENSDARG00000028731	comp24922_c0_seq4	-0.647777
ENSDARG00000078338	comp24923_c0_seq1	0.853704
ENSDARG00000016200	comp24932_c0_seq1	1.6428
ENSDARG00000034178	comp24942_c0_seq1	0.633667
ENSDARG00000030602	comp24952_c0_seq1	-2.04466
ENSDARG00000044804	comp24953_c0_seq1	-3.88283
ENSDARG00000069543	comp24955_c0_seq1	-0.644063
ENSDARG00000001244	comp24956_c0_seq1	-0.184932
ENSDARG00000061400	comp24966_c0_seq2	1.86889
ENSDARG00000038669	comp24970_c0_seq1	0.624941
ENSDARG00000041450	comp24989_c0_seq2	0.817271
ENSDARG00000026489	comp24991_c0_seq1	2.89699
ENSDARG00000026489	comp24991_c0_seq2	0.301193
ENSDARG00000044261	comp25009_c0_seq1	-2.27693
ENSDARG00000044261	comp25009_c0_seq2	-2.59554
ENSDARG00000039466	comp25010_c0_seq1	-1.24857
ENSDARG00000039466	comp25010_c0_seq3	-5.86189
ENSDARG00000033428	comp25019_c0_seq1	7.23679
ENSDARG00000040148	comp25033_c0_seq2	2.07229
ENSDARG00000071586	comp25068_c1_seq1	1.54862
ENSDARG00000089797	comp2507_c0_seq1	-2.72526
ENSDARG00000024759	comp25074_c0_seq1	3.84934
ENSDARG00000058028	comp25085_c0_seq1	-0.374534
ENSDARG00000008064	comp25088_c0_seq1	-0.713181
ENSDARG00000063905	comp25096_c4_seq1	-2.60169
ENSDARG00000043313	comp2510_c0_seq1	-3.29737
ENSDARG00000070922	comp25119_c0_seq1	-1.81249
ENSDARG00000070922	comp25119_c0_seq3	-1.7705
ENSDARG00000039880	comp25128_c0_seq1	0.618909
ENSDARG00000032237	comp25134_c0_seq1	0.125432
ENSDARG00000007971	comp25161_c0_seq1	1.56657
ENSDARG00000033307	comp25164_c1_seq1	1.5852
ENSDARG00000059722	comp25167_c0_seq1	-3.13867
ENSDARG00000019838	comp25170_c0_seq1	2.74857
ENSDARG00000012824	comp25173_c0_seq1	1.44663
ENSDARG00000044402	comp25174_c0_seq1	0.326858
ENSDARG00000044402	comp25174_c0_seq1	0.326858
ENSDARG00000040815	comp25200_c0_seq1	4.09296
ENSDARG00000043453	comp25202_c0_seq1	-1.72902
ENSDARG00000012040	comp25206_c0_seq1	1.13935
ENSDARG00000012040	comp25206_c0_seq2	1.31185
ENSDARG00000045801	comp25232_c0_seq1	0.12878
ENSDARG00000051887	comp25234_c0_seq1	3.05883
ENSDARG00000015851	comp25238_c0_seq1	-0.242442
ENSDARG00000074487	comp25248_c0_seq1	-0.583098
ENSDARG00000078680	comp25254_c0_seq1	2.11896
ENSDARG00000034771	comp25272_c0_seq1	0.564077
ENSDARG00000056427	comp25293_c0_seq1	0.69782
ENSDARG00000007804	comp25303_c0_seq1	0.325644
ENSDARG00000055470	comp25305_c0_seq2	1.18721
ENSDARG00000038563	comp25306_c0_seq1	0.041938
ENSDARG00000079932	comp25310_c0_seq1	0.759673
ENSDARG00000060917	comp25319_c0_seq1	2.05151
ENSDARG00000006491	comp25322_c0_seq1	-1.93265
ENSDARG00000027649	comp25343_c0_seq1	0.790115
ENSDARG00000007320	comp25365_c0_seq1	-1.16052
ENSDARG00000007320	comp25365_c0_seq2	-2.48346
ENSDARG00000068732	comp25367_c0_seq1	4.88491
ENSDARG00000068732	comp25367_c0_seq2	6.12237
ENSDARG00000007359	comp25379_c1_seq1	0.0415338
ENSDARG00000025788	comp25380_c0_seq2	-2.13379
ENSDARG00000005870	comp25381_c0_seq1	-0.73248
ENSDARG00000005870	comp25381_c0_seq2	-0.424151
ENSDARG00000052247	comp25382_c0_seq1	0.172625
ENSDARG00000045399	comp25385_c0_seq1	0.0852505
ENSDARG00000023766	comp25388_c0_seq1	0.0485487
ENSDARG00000023766	comp25388_c0_seq2	6.71052
ENSDARG00000069037	comp25392_c0_seq1	-0.730307
ENSDARG00000039757	comp25396_c0_seq1	2.50763
ENSDARG00000039757	comp25396_c0_seq2	0.590858
ENSDARG00000078073	comp25397_c0_seq1	1.67283
ENSDARG00000007443	comp2540_c0_seq1	0.138485
ENSDARG00000079255	comp25404_c0_seq1	-0.366137
ENSDARG00000041182	comp25406_c0_seq1	-1.8131
ENSDARG00000036388	comp25416_c0_seq3	0.842631
ENSDARG00000052215	comp25428_c0_seq2	-2.93264
ENSDARG00000067805	comp25430_c0_seq1	10.0979
ENSDARG00000067805	comp25430_c0_seq1	10.0979
ENSDARG00000067805	comp25430_c0_seq2	0.055725
ENSDARG00000094002	comp25439_c0_seq1	-0.0122461
ENSDARG00000076292	comp2544_c0_seq1	-3.03514
ENSDARG00000004581	comp25446_c0_seq1	0.310398
ENSDARG00000070230	comp25467_c0_seq1	0.708961
ENSDARG00000090091	comp25480_c0_seq1	-0.362983
ENSDARG00000003860	comp25486_c0_seq1	0.178493
ENSDARG00000003860	comp25486_c0_seq2	1.21211
ENSDARG00000005104	comp25488_c0_seq2	-4.0641
ENSDARG00000005104	comp25488_c0_seq3	-2.19039
ENSDARG00000069342	comp25490_c0_seq1	1.06275
ENSDARG00000014499	comp25491_c0_seq1	2.15521
ENSDARG00000056531	comp25491_c0_seq2	0.223717
ENSDARG00000074967	comp25501_c0_seq2	-2.51115
ENSDARG00000007955	comp25506_c0_seq1	7.29088
ENSDARG00000007955	comp25506_c0_seq3	0.479246
ENSDARG00000003213	comp25507_c0_seq1	0.539761
ENSDARG00000003213	comp25507_c0_seq1	0.539761
ENSDARG00000061013	comp25529_c0_seq1	1.03777
ENSDARG00000090493	comp25533_c0_seq2	-0.0120251
ENSDARG00000068064	comp25535_c0_seq2	1.52654
ENSDARG00000010515	comp25543_c0_seq1	-0.809145
ENSDARG00000010515	comp25543_c0_seq3	-1.40045
ENSDARG00000016044	comp25545_c0_seq1	0.733004
ENSDARG00000020623	comp25550_c0_seq1	1.69649
ENSDARG00000020623	comp25550_c0_seq2	1.7411
ENSDARG00000078425	comp25562_c0_seq1	-1.04563
ENSDARG00000078425	comp25562_c0_seq2	-1.52652
ENSDARG00000011404	comp25565_c0_seq2	0.227051
ENSDARG00000029071	comp25568_c0_seq1	0.900608
ENSDARG00000069909	comp25577_c0_seq1	1.82514
ENSDARG00000075211	comp2558_c0_seq1	0.892613
ENSDARG00000001873	comp25581_c0_seq1	0.432531
ENSDARG00000003681	comp25583_c0_seq1	0.0622473
ENSDARG00000003681	comp25583_c0_seq2	0.771905
ENSDARG00000025593	comp25609_c0_seq2	-0.908536
ENSDARG00000043137	comp25613_c0_seq1	1.8436
ENSDARG00000014496	comp2564_c0_seq1	-0.549493
ENSDARG00000087927	comp25647_c0_seq1	-0.686246
ENSDARG00000001889	comp25658_c0_seq1	1.53673
ENSDARG00000036773	comp25666_c0_seq1	-0.837979
ENSDARG00000022456	comp25666_c1_seq1	-0.209826
ENSDARG00000039007	comp25666_c1_seq2	-9.26378
ENSDARG00000077114	comp25670_c0_seq1	-0.706263
ENSDARG00000019529	comp25676_c0_seq1	0.303209
ENSDARG00000095113	comp25692_c0_seq1	-1.3619
ENSDARG00000095113	comp25692_c0_seq2	-0.75503
ENSDARG00000018002	comp25728_c0_seq1	1.80105
ENSDARG00000041317	comp25732_c0_seq1	-0.105785
ENSDARG00000001975	comp25753_c0_seq2	1.75629
ENSDARG00000058325	comp25774_c0_seq1	-0.298211
ENSDARG00000058325	comp25774_c0_seq2	-0.041291
ENSDARG00000058325	comp25774_c0_seq2	-0.041291
ENSDARG00000019746	comp25786_c0_seq2	-0.776231
ENSDARG00000079027	comp25799_c0_seq1	1.46407
ENSDARG00000079027	comp25799_c0_seq1	1.46407
ENSDARG00000037177	comp25802_c0_seq1	0.48021
ENSDARG00000079473	comp25807_c0_seq2	-1.29212
ENSDARG00000004851	comp25809_c0_seq1	-0.583955
ENSDARG00000004851	comp25809_c0_seq3	-0.147686
ENSDARG00000060534	comp25818_c0_seq1	0.718993
ENSDARG00000003487	comp25830_c0_seq1	0.263544
ENSDARG00000074603	comp25832_c0_seq1	1.12977
ENSDARG00000074603	comp25832_c0_seq1	1.12977
ENSDARG00000026726	comp25843_c0_seq1	-1.4066
ENSDARG00000012234	comp25877_c1_seq1	0.0595075
ENSDARG00000042027	comp25909_c0_seq1	1.72144
ENSDARG00000041720	comp25918_c0_seq2	1.16774
ENSDARG00000041720	comp25918_c0_seq2	1.16774
ENSDARG00000011188	comp25921_c0_seq2	-0.0736264
ENSDARG00000061213	comp25931_c0_seq1	-1.3023
ENSDARG00000041581	comp25940_c0_seq2	-0.584608
ENSDARG00000062416	comp25967_c0_seq1	-6.91781
ENSDARG00000052063	comp25986_c0_seq1	0.612618
ENSDARG00000036840	comp25997_c0_seq1	-1.71537
ENSDARG00000036840	comp25997_c0_seq2	-0.89918
ENSDARG00000054058	comp26002_c0_seq1	-1.36738
ENSDARG00000063310	comp26015_c0_seq1	-8.88192
ENSDARG00000063310	comp26015_c0_seq2	-0.478715
ENSDARG00000040374	comp26038_c0_seq1	-12.8816
ENSDARG00000011405	comp26039_c1_seq1	-1.51669
ENSDARG00000079011	comp26044_c0_seq1	0.130429
ENSDARG00000067613	comp26049_c0_seq1	2.10497
ENSDARG00000026630	comp26050_c0_seq1	1.96614
ENSDARG00000036190	comp26066_c0_seq1	0.42694
ENSDARG00000039466	comp26071_c0_seq1	-1.14482
ENSDARG00000045302	comp26080_c0_seq1	-9.83622
ENSDARG00000045302	comp26080_c0_seq2	-6.91277
ENSDARG00000077242	comp26081_c0_seq1	-1.48735
ENSDARG00000058257	comp2611_c0_seq1	1.87466
ENSDARG00000026294	comp26110_c0_seq1	-0.332578
ENSDARG00000054807	comp26124_c0_seq1	0.601802
ENSDARG00000030608	comp26148_c0_seq2	-2.7463
ENSDARG00000086753	comp26151_c0_seq1	-1.54524
ENSDARG00000037654	comp26158_c0_seq1	0.734009
ENSDARG00000025212	comp26170_c0_seq2	1.22346
ENSDARG00000092903	comp26173_c0_seq1	-1.13381
ENSDARG00000061848	comp26192_c0_seq1	-0.5932
ENSDARG00000075421	comp26236_c0_seq1	0.0451467
ENSDARG00000091699	comp2624_c0_seq1	8.72
ENSDARG00000032043	comp26242_c0_seq1	-0.623573
ENSDARG00000060559	comp26262_c0_seq1	0.601013
ENSDARG00000013719	comp2628_c0_seq1	0.356195
ENSDARG00000075765	comp26290_c0_seq1	-0.775862
ENSDARG00000075765	comp26290_c0_seq2	-2.61743
ENSDARG00000059658	comp26299_c0_seq1	-0.565616
ENSDARG00000005419	comp26304_c0_seq2	6.11912
ENSDARG00000071087	comp26317_c0_seq1	1.73045
ENSDARG00000028345	comp26319_c0_seq2	-0.14014
ENSDARG00000076290	comp26321_c0_seq2	0.792945
ENSDARG00000076290	comp26321_c0_seq2	0.792945
ENSDARG00000006982	comp26322_c0_seq1	0.338401
ENSDARG00000007370	comp26323_c0_seq1	1.42436
ENSDARG00000068868	comp26325_c0_seq3	0.140372
ENSDARG00000042851	comp26330_c0_seq1	0.32209
ENSDARG00000042824	comp26362_c0_seq1	-0.258224
ENSDARG00000088877	comp26366_c0_seq3	-1.53348
ENSDARG00000088877	comp26366_c0_seq3	-1.53348
ENSDARG00000088877	comp26366_c0_seq3	-1.53348
ENSDARG00000077364	comp26372_c0_seq1	0.516982
ENSDARG00000077364	comp26372_c0_seq2	2.9935
ENSDARG00000074397	comp26394_c0_seq1	1.77246
ENSDARG00000074397	comp26394_c0_seq2	12.9427
ENSDARG00000074397	comp26394_c0_seq2	12.9427
ENSDARG00000010331	comp2640_c0_seq1	6.45024
ENSDARG00000058676	comp26411_c0_seq2	0.0401976
ENSDARG00000058676	comp26411_c0_seq2	0.0401976
ENSDARG00000087196	comp26413_c0_seq1	2.76658
ENSDARG00000069834	comp26422_c0_seq1	-0.0767366
ENSDARG00000056601	comp26425_c0_seq1	-0.551673
ENSDARG00000055917	comp26431_c0_seq1	1.57177
ENSDARG00000028731	comp26434_c0_seq1	-0.518982
ENSDARG00000028731	comp26434_c0_seq2	-0.509059
ENSDARG00000028731	comp26434_c0_seq3	-0.318056
ENSDARG00000028731	comp26434_c0_seq4	-0.304399
ENSDARG00000003373	comp26441_c0_seq1	0.707357
ENSDARG00000086332	comp26452_c0_seq1	-1.18679
ENSDARG00000026655	comp26458_c0_seq1	-0.472228
ENSDARG00000003144	comp26466_c0_seq3	1.59252
ENSDARG00000003144	comp26466_c0_seq4	2.89528
ENSDARG00000087869	comp26468_c0_seq1	0.773514
ENSDARG00000028804	comp26475_c0_seq1	-4.78052
ENSDARG00000041502	comp26493_c0_seq2	2.49252
ENSDARG00000042277	comp26509_c0_seq1	1.20494
ENSDARG00000042277	comp26509_c0_seq2	1.36819
ENSDARG00000020449	comp26514_c0_seq1	-0.237961
ENSDARG00000045946	comp26521_c0_seq1	0.880141
ENSDARG00000045946	comp26521_c0_seq1	0.880141
ENSDARG00000034941	comp26523_c0_seq1	0.269709
ENSDARG00000059729	comp26528_c0_seq1	1.1047
ENSDARG00000079725	comp26542_c0_seq1	1.03362
ENSDARG00000069601	comp26549_c0_seq1	0.888977
ENSDARG00000001452	comp26567_c0_seq1	4.31244
ENSDARG00000067601	comp26569_c0_seq2	1.98418
ENSDARG00000006392	comp26574_c0_seq1	0.655633
ENSDARG00000038847	comp26589_c0_seq1	0.32392
ENSDARG00000007477	comp26593_c0_seq1	-2.41764
ENSDARG00000035256	comp26598_c0_seq1	-7.65195
ENSDARG00000056089	comp26599_c0_seq1	0.631404
ENSDARG00000011299	comp26611_c0_seq1	1.16716
ENSDARG00000076169	comp26615_c0_seq1	1.01613
ENSDARG00000033604	comp26628_c0_seq1	1.01075
ENSDARG00000025043	comp26630_c0_seq1	1.47719
ENSDARG00000038422	comp26633_c0_seq1	0.437306
ENSDARG00000038422	comp26633_c0_seq2	5.72423
ENSDARG00000097753	comp26639_c0_seq1	0.830455
ENSDARG00000062781	comp26644_c0_seq1	2.06486
ENSDARG00000062781	comp26644_c0_seq2	1.404
ENSDARG00000037176	comp26647_c0_seq1	-0.587938
ENSDARG00000037176	comp26647_c0_seq2	-0.227749
ENSDARG00000063718	comp26654_c0_seq1	0.738547
ENSDARG00000086173	comp26660_c0_seq2	-0.217168
ENSDARG00000020642	comp26667_c0_seq3	0.50497
ENSDARG00000023028	comp26715_c0_seq1	0.373542
ENSDARG00000043010	comp26719_c0_seq1	-1.62528
ENSDARG00000040149	comp26728_c0_seq1	-0.313869
ENSDARG00000063445	comp26763_c0_seq1	-0.383523
ENSDARG00000039208	comp26769_c0_seq1	2.41817
ENSDARG00000039208	comp26769_c0_seq2	1.4818
ENSDARG00000039208	comp26769_c0_seq4	0.0842972
ENSDARG00000035770	comp26773_c0_seq1	6.24632
ENSDARG00000035770	comp26773_c0_seq2	0.954033
ENSDARG00000035770	comp26773_c0_seq2	0.954033
ENSDARG00000040059	comp26778_c0_seq1	-1.01233
ENSDARG00000002663	comp26783_c0_seq1	-0.00733599
ENSDARG00000007125	comp26798_c0_seq1	0.0175116
ENSDARG00000006019	comp26805_c0_seq1	-1.00326
ENSDARG00000040465	comp26818_c0_seq2	-0.086713
ENSDARG00000035838	comp26820_c0_seq1	0.216121
ENSDARG00000027590	comp26822_c0_seq1	0.904226
ENSDARG00000027590	comp26822_c0_seq1	0.904226
ENSDARG00000012682	comp26829_c0_seq1	0.827331
ENSDARG00000012682	comp26829_c0_seq2	0.0461601
ENSDARG00000002305	comp26840_c0_seq2	11.7391
ENSDARG00000036994	comp26842_c0_seq1	0.178963
ENSDARG00000043710	comp26847_c0_seq1	1.09863
ENSDARG00000030110	comp26863_c0_seq1	-7.45262
ENSDARG00000030110	comp26863_c0_seq2	-8.52023
ENSDARG00000090086	comp26870_c2_seq2	3.8025
ENSDARG00000090086	comp26870_c2_seq2	3.8025
ENSDARG00000090191	comp26882_c0_seq1	8.36403
ENSDARG00000090191	comp26882_c0_seq2	0.119566
ENSDARG00000071013	comp26887_c0_seq1	1.99097
ENSDARG00000017595	comp26896_c0_seq1	1.0811
ENSDARG00000090493	comp26897_c0_seq1	-0.0960026
ENSDARG00000093049	comp26899_c0_seq1	-0.786678
ENSDARG00000071001	comp26924_c0_seq1	-0.556691
ENSDARG00000062268	comp26928_c2_seq1	1.3288
ENSDARG00000020711	comp26944_c0_seq1	1.31483
ENSDARG00000045461	comp26947_c0_seq1	1.22202
ENSDARG00000053129	comp26953_c0_seq1	0.0337887
ENSDARG00000076177	comp26956_c0_seq1	0.136621
ENSDARG00000076177	comp26956_c0_seq2	1.41686
ENSDARG00000008186	comp26967_c0_seq1	-0.301287
ENSDARG00000008186	comp26967_c0_seq2	-0.301857
ENSDARG00000037879	comp26974_c0_seq1	0.166417
ENSDARG00000075296	comp26975_c0_seq1	-0.356884
ENSDARG00000005762	comp26979_c0_seq1	2.03668
ENSDARG00000005762	comp26979_c0_seq3	1.02253
ENSDARG00000056800	comp26988_c0_seq1	0.349575
ENSDARG00000007614	comp26992_c0_seq1	0.00543455
ENSDARG00000038858	comp27000_c0_seq1	-0.671908
ENSDARG00000087513	comp27001_c0_seq1	-0.377577
ENSDARG00000036687	comp27021_c0_seq1	0.592611
ENSDARG00000036687	comp27021_c0_seq1	0.592611
ENSDARG00000091076	comp27029_c0_seq1	-0.683324
ENSDARG00000091150	comp27037_c0_seq1	0.850974
ENSDARG00000013082	comp27050_c0_seq1	1.40208
ENSDARG00000076814	comp27051_c0_seq1	-0.0401405
ENSDARG00000034293	comp27054_c0_seq1	1.44633
ENSDARG00000002642	comp27065_c0_seq1	2.08163
ENSDARG00000024209	comp27079_c0_seq1	1.30152
ENSDARG00000058666	comp27087_c0_seq1	-0.229916
ENSDARG00000024694	comp27089_c0_seq2	0.621622
ENSDARG00000006029	comp27101_c0_seq1	0.232227
ENSDARG00000061717	comp27115_c0_seq1	-0.379851
ENSDARG00000061717	comp27115_c0_seq1	-0.379851
ENSDARG00000039665	comp27132_c0_seq2	-1.27782
ENSDARG00000045847	comp27148_c0_seq1	-1.88993
ENSDARG00000069991	comp27151_c0_seq1	1.78007
ENSDARG00000069991	comp27151_c0_seq2	1.99515
ENSDARG00000095347	comp27152_c0_seq1	-0.601671
ENSDARG00000075299	comp27162_c0_seq1	-1.9294
ENSDARG00000040009	comp27172_c0_seq1	2.48587
ENSDARG00000040009	comp27172_c0_seq2	2.4138
ENSDARG00000056874	comp27175_c0_seq1	-0.440476
ENSDARG00000051780	comp27183_c0_seq1	0.210033
ENSDARG00000010070	comp27200_c0_seq2	0.107214
ENSDARG00000091539	comp27213_c0_seq2	-0.398969
ENSDARG00000068176	comp27229_c0_seq2	-0.631404
ENSDARG00000060456	comp27236_c0_seq1	-0.0487855
ENSDARG00000035695	comp27238_c0_seq1	0.638681
ENSDARG00000025615	comp27246_c0_seq1	-0.60761
ENSDARG00000053439	comp27252_c0_seq1	7.92502
ENSDARG00000053439	comp27252_c0_seq2	1.73006
ENSDARG00000020261	comp27255_c0_seq1	0.74338
ENSDARG00000069956	comp27261_c0_seq2	-0.424057
ENSDARG00000016706	comp27264_c0_seq1	-0.799531
ENSDARG00000016706	comp27264_c0_seq2	-0.888109
ENSDARG00000016706	comp27264_c0_seq3	-2.07128
ENSDARG00000010658	comp27265_c0_seq1	-0.635216
ENSDARG00000020101	comp27278_c0_seq1	0.0091924
ENSDARG00000045562	comp27283_c0_seq2	10.0359
ENSDARG00000026180	comp27285_c0_seq1	0.613502
ENSDARG00000067711	comp27297_c0_seq1	-0.422227
ENSDARG00000017473	comp27308_c0_seq1	0.0321092
ENSDARG00000017473	comp27308_c0_seq2	0.100525
ENSDARG00000037962	comp27316_c0_seq1	1.11263
ENSDARG00000087057	comp27352_c0_seq1	-0.56375
ENSDARG00000042628	comp27354_c0_seq1	-1.79396
ENSDARG00000074571	comp27364_c0_seq2	0.0649159
ENSDARG00000074571	comp27364_c0_seq3	5.8735
ENSDARG00000040853	comp27374_c0_seq2	3.13626
ENSDARG00000039671	comp27390_c0_seq1	0.055925
ENSDARG00000031216	comp27392_c0_seq1	0.16555
ENSDARG00000022727	comp27402_c0_seq1	-0.126506
ENSDARG00000024877	comp27407_c0_seq1	0.210121
ENSDARG00000009629	comp27413_c0_seq1	6.35188
ENSDARG00000009629	comp27413_c0_seq2	0.440955
ENSDARG00000009629	comp27413_c0_seq2	0.440955
ENSDARG00000093651	comp27418_c0_seq2	-0.765712
ENSDARG00000014106	comp27422_c0_seq1	10.5277
ENSDARG00000041060	comp27428_c0_seq1	0.94443
ENSDARG00000041060	comp27428_c0_seq2	0.338181
ENSDARG00000009933	comp27436_c0_seq1	4.89996
ENSDARG00000019808	comp27454_c0_seq1	-0.382246
ENSDARG00000019808	comp27454_c0_seq1	-0.382246
ENSDARG00000011510	comp27460_c0_seq1	1.82827
ENSDARG00000011510	comp27460_c0_seq2	0.916898
ENSDARG00000079092	comp2747_c0_seq1	-5.27221
ENSDARG00000021233	comp27479_c0_seq1	9.80449
ENSDARG00000060252	comp27489_c0_seq1	0.642126
ENSDARG00000019763	comp27495_c0_seq1	2.41643
ENSDARG00000019763	comp27495_c0_seq2	2.76295
ENSDARG00000019763	comp27495_c0_seq3	1.21509
ENSDARG00000076969	comp27496_c0_seq1	-0.932037
ENSDARG00000006840	comp27497_c0_seq1	-3.35862
ENSDARG00000006840	comp27497_c0_seq1	-3.35862
ENSDARG00000032802	comp27498_c0_seq1	-1.53402
ENSDARG00000032802	comp27498_c0_seq2	-0.360511
ENSDARG00000074321	comp27512_c0_seq1	-3.51351
ENSDARG00000061196	comp27525_c0_seq1	0.339039
ENSDARG00000059406	comp27534_c0_seq1	-0.450208
ENSDARG00000059406	comp27534_c0_seq2	-1.24391
ENSDARG00000045421	comp27540_c0_seq1	-1.26672
ENSDARG00000045421	comp27540_c0_seq1	-1.26672
ENSDARG00000074020	comp27541_c0_seq1	0.672107
ENSDARG00000036069	comp27543_c0_seq1	-1.21026
ENSDARG00000018745	comp27549_c0_seq1	1.89703
ENSDARG00000018745	comp27549_c0_seq2	0.702521
ENSDARG00000043781	comp27567_c0_seq1	-0.351215
ENSDARG00000033042	comp27571_c0_seq1	-1.45364
ENSDARG00000077356	comp27575_c0_seq2	1.13047
ENSDARG00000078452	comp27578_c0_seq2	2.27003
ENSDARG00000003526	comp27593_c0_seq1	0.024363
ENSDARG00000003027	comp27596_c0_seq1	-0.134526
ENSDARG00000056138	comp27601_c0_seq2	-0.782272
ENSDARG00000056138	comp27601_c0_seq3	-0.0779684
ENSDARG00000016837	comp27634_c0_seq1	0.646746
ENSDARG00000074503	comp27637_c0_seq1	1.18267
ENSDARG00000074503	comp27637_c0_seq2	0.971209
ENSDARG00000088962	comp27660_c0_seq1	2.70762
ENSDARG00000077339	comp27670_c0_seq1	0.204702
ENSDARG00000043361	comp27672_c0_seq1	-1.19662
ENSDARG00000052664	comp27676_c0_seq1	1.04287
ENSDARG00000018953	comp27690_c0_seq2	1.20494
ENSDARG00000007081	comp27698_c0_seq1	0.298611
ENSDARG00000037506	comp27703_c1_seq1	0.473468
ENSDARG00000038643	comp27705_c0_seq1	1.89044
ENSDARG00000040178	comp27706_c0_seq1	2.24791
ENSDARG00000040178	comp27706_c0_seq2	1.35517
ENSDARG00000068125	comp27708_c0_seq2	-3.44038
ENSDARG00000068125	comp27708_c0_seq3	-1.08364
ENSDARG00000071040	comp27711_c0_seq1	-1.78601
ENSDARG00000056666	comp27726_c0_seq1	1.81122
ENSDARG00000056666	comp27726_c0_seq2	2.35219
ENSDARG00000068261	comp27729_c0_seq1	1.18728
ENSDARG00000090607	comp27766_c0_seq1	-2.18954
ENSDARG00000045167	comp27768_c0_seq1	0.716023
ENSDARG00000074866	comp27774_c0_seq2	-0.453328
ENSDARG00000005098	comp27784_c0_seq1	1.77866
ENSDARG00000005098	comp27784_c0_seq2	1.53279
ENSDARG00000094894	comp27804_c0_seq1	0.687652
ENSDARG00000093413	comp27809_c0_seq1	2.1362
ENSDARG00000093413	comp27809_c0_seq5	1.01963
ENSDARG00000057143	comp27817_c0_seq1	2.24719
ENSDARG00000041839	comp27818_c0_seq2	-0.927643
ENSDARG00000057738	comp27827_c0_seq1	0.922063
ENSDARG00000088246	comp27829_c0_seq1	0.375652
ENSDARG00000079504	comp27831_c1_seq1	-0.240473
ENSDARG00000005121	comp27831_c1_seq2	-4.40225
ENSDARG00000007744	comp27847_c0_seq1	0.285573
ENSDARG00000054748	comp27862_c0_seq1	1.47214
ENSDARG00000054748	comp27862_c0_seq2	1.13141
ENSDARG00000094002	comp27864_c0_seq1	-0.292004
ENSDARG00000094002	comp27864_c0_seq2	-2.05627
ENSDARG00000055053	comp2787_c0_seq1	-3.08444
ENSDARG00000069940	comp27871_c0_seq1	-0.606513
ENSDARG00000069940	comp27871_c0_seq1	-0.606513
ENSDARG00000069940	comp27871_c0_seq1	-0.606513
ENSDARG00000012942	comp27877_c0_seq1	1.29118
ENSDARG00000053959	comp27891_c0_seq1	-2.30135
ENSDARG00000060394	comp27893_c0_seq2	0.492436
ENSDARG00000039652	comp27946_c0_seq1	1.61408
ENSDARG00000039652	comp27946_c0_seq2	13.5049
ENSDARG00000043242	comp27956_c0_seq1	-1.6971
ENSDARG00000078969	comp27968_c0_seq1	0.746491
ENSDARG00000078969	comp27968_c0_seq2	10.4467
ENSDARG00000076814	comp27982_c0_seq1	-1.34042
ENSDARG00000057080	comp28003_c0_seq1	1.15171
ENSDARG00000055129	comp28009_c0_seq3	0.894219
ENSDARG00000000002	comp28013_c0_seq1	1.69975
ENSDARG00000021202	comp28029_c0_seq1	0.589364
ENSDARG00000089880	comp28044_c1_seq1	0.528405
ENSDARG00000077737	comp28050_c0_seq1	-1.19351
ENSDARG00000059388	comp28059_c0_seq1	-2.61845
ENSDARG00000055893	comp28063_c0_seq1	-2.73935
ENSDARG00000055893	comp28063_c0_seq2	-0.408926
ENSDARG00000012192	comp28078_c0_seq2	-0.0693866
ENSDARG00000069916	comp28081_c0_seq1	1.50292
ENSDARG00000015392	comp28088_c0_seq1	0.428891
ENSDARG00000015392	comp28088_c0_seq3	2.04492
ENSDARG00000042382	comp28097_c0_seq1	0.172325
ENSDARG00000009023	comp28101_c0_seq2	0.763195
ENSDARG00000067920	comp28105_c0_seq1	0.491655
ENSDARG00000091836	comp28109_c0_seq1	-0.0650809
ENSDARG00000025220	comp28124_c0_seq1	11.717
ENSDARG00000025220	comp28124_c0_seq1	11.717
ENSDARG00000025220	comp28124_c0_seq1	11.717
ENSDARG00000025220	comp28124_c0_seq2	0.162387
ENSDARG00000025220	comp28124_c0_seq2	0.162387
ENSDARG00000039436	comp28132_c0_seq2	-0.780887
ENSDARG00000039436	comp28132_c0_seq2	-0.780887
ENSDARG00000016979	comp28136_c0_seq1	-0.494557
ENSDARG00000016979	comp28136_c0_seq1	-0.494557
ENSDARG00000016979	comp28136_c0_seq2	-0.459723
ENSDARG00000012395	comp28147_c0_seq1	2.58476
ENSDARG00000041180	comp28164_c0_seq1	-0.0408018
ENSDARG00000091209	comp28168_c0_seq2	-4.44345
ENSDARG00000091209	comp28168_c0_seq3	-4.20059
ENSDARG00000077226	comp28170_c0_seq1	1.32157
ENSDARG00000044776	comp28171_c0_seq1	-0.824068
ENSDARG00000079605	comp28178_c0_seq1	1.2853
ENSDARG00000000241	comp28194_c0_seq1	0.031713
ENSDARG00000044492	comp28199_c1_seq1	0.170069
ENSDARG00000029874	comp28209_c0_seq1	-0.664397
ENSDARG00000069109	comp28218_c0_seq1	0.209712
ENSDARG00000004151	comp28236_c0_seq1	0.593747
ENSDARG00000069994	comp28242_c0_seq3	-2.81417
ENSDARG00000020850	comp28247_c0_seq1	-1.7204
ENSDARG00000007207	comp28265_c0_seq1	0.174598
ENSDARG00000091079	comp28270_c0_seq1	-0.0122461
ENSDARG00000037361	comp28276_c0_seq1	0.929043
ENSDARG00000092677	comp28283_c0_seq1	-0.977283
ENSDARG00000026236	comp28296_c0_seq1	0.083006
ENSDARG00000012215	comp28299_c0_seq1	1.88419
ENSDARG00000004433	comp28306_c0_seq1	-0.528819
ENSDARG00000068288	comp28307_c0_seq1	4.19579
ENSDARG00000075824	comp28313_c0_seq1	1.77106
ENSDARG00000034643	comp28315_c0_seq1	1.96756
ENSDARG00000056531	comp28328_c0_seq2	0.733594
ENSDARG00000019004	comp28347_c0_seq1	0.103813
ENSDARG00000076541	comp28361_c0_seq1	-3.29515
ENSDARG00000076541	comp28361_c0_seq2	-5.29321
ENSDARG00000070025	comp2837_c0_seq1	0.272511
ENSDARG00000025718	comp28394_c0_seq2	-0.632986
ENSDARG00000011545	comp28404_c0_seq1	-0.344865
ENSDARG00000011769	comp28415_c0_seq1	2.08717
ENSDARG00000031044	comp28416_c0_seq1	-2.58412
ENSDARG00000056886	comp28434_c0_seq1	0.671517
ENSDARG00000077002	comp2844_c0_seq1	1.90658
ENSDARG00000027109	comp28440_c0_seq2	0.743435
ENSDARG00000010524	comp28448_c0_seq1	0.877036
ENSDARG00000010524	comp28448_c0_seq1	0.877036
ENSDARG00000037517	comp28451_c0_seq1	1.07028
ENSDARG00000061889	comp28457_c0_seq1	-0.911379
ENSDARG00000061889	comp28457_c0_seq2	-2.96319
ENSDARG00000069283	comp28470_c0_seq1	-1.05466
ENSDARG00000069283	comp28470_c0_seq1	-1.05466
ENSDARG00000040985	comp28479_c0_seq1	-2.88796
ENSDARG00000068213	comp28483_c0_seq1	-0.233168
ENSDARG00000011410	comp28486_c0_seq1	-0.779377
ENSDARG00000011410	comp28486_c0_seq2	-2.7401
ENSDARG00000061265	comp28490_c1_seq1	0.39227
ENSDARG00000061242	comp28496_c0_seq1	-1.06142
ENSDARG00000076779	comp28520_c0_seq1	-1.75617
ENSDARG00000076779	comp28520_c0_seq3	-1.05545
ENSDARG00000001803	comp2857_c0_seq1	-4.72686
ENSDARG00000078759	comp28573_c0_seq1	3.18228
ENSDARG00000058369	comp28596_c0_seq1	0.661763
ENSDARG00000027153	comp28630_c0_seq1	-1.72297
ENSDARG00000027153	comp28630_c0_seq2	-2.73706
ENSDARG00000068493	comp28663_c0_seq1	-2.40597
ENSDARG00000010408	comp28687_c0_seq1	4.8979
ENSDARG00000069043	comp28728_c0_seq1	-3.44835
ENSDARG00000089797	comp28788_c0_seq1	-0.807734
ENSDARG00000068493	comp28810_c0_seq1	-1.48414
ENSDARG00000068493	comp28810_c0_seq2	-7.88498
ENSDARG00000089797	comp28877_c0_seq1	-0.168452
ENSDARG00000052894	comp2891_c0_seq1	0.401564
ENSDARG00000067985	comp28936_c0_seq1	-0.32853
ENSDARG00000091076	comp28966_c0_seq1	-0.788968
ENSDARG00000093143	comp29010_c0_seq1	-0.303402
ENSDARG00000078459	comp29024_c0_seq1	6.7878
ENSDARG00000045199	comp29043_c0_seq1	9.41152
ENSDARG00000055514	comp29051_c0_seq4	-1.84231
ENSDARG00000013561	comp29134_c0_seq1	-3.96119
ENSDARG00000079241	comp29141_c0_seq1	1.43624
ENSDARG00000042848	comp2920_c0_seq1	-2.12437
ENSDARG00000053389	comp29208_c0_seq1	-1.15486
ENSDARG00000076801	comp29221_c0_seq1	6.99752
ENSDARG00000040249	comp2923_c0_seq1	8.14656
ENSDARG00000011520	comp29232_c0_seq1	-1.42034
ENSDARG00000070029	comp29236_c0_seq1	0.3167
ENSDARG00000059556	comp2928_c0_seq1	-3.03514
ENSDARG00000036826	comp29317_c0_seq1	4.58802
ENSDARG00000014432	comp29485_c0_seq1	9.85025
ENSDARG00000014432	comp29485_c0_seq2	0.1797
ENSDARG00000076484	comp29503_c0_seq2	2.63499
ENSDARG00000059322	comp29689_c0_seq1	1.36936
ENSDARG00000013842	comp29726_c0_seq1	1.55463
ENSDARG00000058246	comp29737_c0_seq1	-0.442572
ENSDARG00000062154	comp2978_c0_seq1	2.40784
ENSDARG00000086288	comp29796_c0_seq2	-4.76307
ENSDARG00000069989	comp29803_c0_seq1	2.19352
ENSDARG00000059342	comp29805_c0_seq1	-3.13348
ENSDARG00000059342	comp29805_c0_seq1	-3.13348
ENSDARG00000059342	comp29805_c0_seq1	-3.13348
ENSDARG00000059342	comp29805_c0_seq2	-3.35708
ENSDARG00000059342	comp29805_c0_seq2	-3.35708
ENSDARG00000059342	comp29805_c0_seq2	-3.35708
ENSDARG00000059342	comp29805_c0_seq2	-3.35708
ENSDARG00000052556	comp29806_c0_seq1	0.606368
ENSDARG00000014106	comp29861_c0_seq1	8.92205
ENSDARG00000039062	comp29904_c0_seq1	2.02473
ENSDARG00000086201	comp29913_c0_seq1	-0.22982
ENSDARG00000070995	comp29916_c0_seq2	-2.40597
ENSDARG00000087386	comp2994_c0_seq1	-2.6888
ENSDARG00000092961	comp30052_c0_seq1	-0.569315
ENSDARG00000045522	comp30067_c0_seq1	-0.974252
ENSDARG00000040513	comp30154_c0_seq1	-0.00478382
ENSDARG00000076735	comp30156_c0_seq1	2.43108
ENSDARG00000006567	comp30197_c0_seq2	1.66209
ENSDARG00000039684	comp30299_c0_seq1	-1.24008
ENSDARG00000039684	comp30299_c0_seq1	-1.24008
ENSDARG00000055043	comp30310_c0_seq1	-1.03616
ENSDARG00000078451	comp30321_c0_seq2	-0.15642
ENSDARG00000077516	comp30354_c0_seq2	1.36832
ENSDARG00000015176	comp30361_c0_seq1	0.901018
ENSDARG00000061328	comp30366_c0_seq1	4.03372
ENSDARG00000038788	comp30394_c0_seq1	1.31483
ENSDARG00000089797	comp30470_c0_seq1	-0.372118
ENSDARG00000020143	comp30488_c0_seq1	-1.95098
ENSDARG00000054456	comp30550_c0_seq1	-1.02508
ENSDARG00000067545	comp30552_c0_seq1	2.77149
ENSDARG00000087461	comp3057_c0_seq1	-1.75255
ENSDARG00000036645	comp30577_c0_seq2	-7.80287
ENSDARG00000028771	comp30627_c0_seq1	1.9767
ENSDARG00000036826	comp30644_c0_seq1	1.3376
ENSDARG00000077264	comp30645_c0_seq1	0.145889
ENSDARG00000015759	comp30648_c0_seq1	9.11432
ENSDARG00000015759	comp30648_c0_seq2	0.264111
ENSDARG00000052520	comp3065_c0_seq1	0.138485
ENSDARG00000044692	comp30653_c0_seq1	3.76347
ENSDARG00000029944	comp3066_c0_seq1	1.6797
ENSDARG00000069989	comp30667_c0_seq1	0.0584291
ENSDARG00000014292	comp30677_c0_seq1	1.61041
ENSDARG00000038788	comp30681_c0_seq1	2.5764
ENSDARG00000011582	comp30687_c0_seq1	-0.495048
ENSDARG00000060189	comp30689_c0_seq1	5.36944
ENSDARG00000067545	comp30697_c0_seq1	1.47686
ENSDARG00000013834	comp30729_c0_seq1	0.960891
ENSDARG00000013834	comp30729_c0_seq1	0.960891
ENSDARG00000020053	comp30747_c0_seq1	0.550899
ENSDARG00000056642	comp30766_c0_seq1	-1.97189
ENSDARG00000077778	comp30768_c0_seq1	4.10662
ENSDARG00000030107	comp30782_c0_seq1	-1.13737
ENSDARG00000030107	comp30782_c0_seq2	-1.0567
ENSDARG00000025436	comp30800_c0_seq1	-1.88471
ENSDARG00000025436	comp30800_c0_seq2	-0.281321
ENSDARG00000002405	comp30801_c0_seq1	1.05859
ENSDARG00000090493	comp30820_c0_seq2	-0.237247
ENSDARG00000059718	comp30826_c0_seq1	0.188991
ENSDARG00000060126	comp30836_c0_seq1	7.8904
ENSDARG00000091342	comp30841_c0_seq2	-2.98903
ENSDARG00000023323	comp30847_c0_seq1	10.1719
ENSDARG00000002332	comp30869_c0_seq1	1.24929
ENSDARG00000036956	comp30894_c0_seq1	0.0502909
ENSDARG00000062898	comp30917_c0_seq1	2.25561
ENSDARG00000069795	comp30928_c0_seq1	0.790163
ENSDARG00000004176	comp30971_c0_seq1	0.936203
ENSDARG00000010792	comp31024_c0_seq1	1.90564
ENSDARG00000079613	comp31058_c0_seq1	0.310642
ENSDARG00000074319	comp31058_c0_seq2	0.475629
ENSDARG00000024669	comp31080_c0_seq1	-0.182153
ENSDARG00000091754	comp31113_c0_seq2	0.0400437
ENSDARG00000056617	comp31157_c0_seq2	1.47608
ENSDARG00000010032	comp31165_c0_seq2	0.548977
ENSDARG00000011851	comp31172_c0_seq1	-1.74926
ENSDARG00000011851	comp31172_c0_seq2	-8.1065
ENSDARG00000011851	comp31172_c0_seq3	-0.45472
ENSDARG00000011851	comp31172_c0_seq4	-1.68893
ENSDARG00000011851	comp31172_c0_seq5	-1.22638
ENSDARG00000004436	comp31175_c0_seq1	0.92676
ENSDARG00000005479	comp31194_c0_seq1	0.802218
ENSDARG00000074184	comp31223_c0_seq1	5.15285
ENSDARG00000079756	comp31248_c0_seq1	1.29866
ENSDARG00000037406	comp31347_c0_seq1	1.36321
ENSDARG00000037406	comp31347_c0_seq1	1.36321
ENSDARG00000052402	comp31422_c0_seq1	5.36944
ENSDARG00000018623	comp31486_c0_seq1	1.84246
ENSDARG00000074507	comp31496_c0_seq1	-0.0170819
ENSDARG00000074507	comp31496_c0_seq2	-2.62077
ENSDARG00000074507	comp31496_c0_seq3	-0.574689
ENSDARG00000090778	comp31498_c0_seq1	2.45104
ENSDARG00000016084	comp31506_c0_seq1	0.780468
ENSDARG00000059029	comp31527_c0_seq1	-0.857451
ENSDARG00000041870	comp31529_c0_seq1	3.24591
ENSDARG00000059556	comp31545_c0_seq1	-1.57883
ENSDARG00000059556	comp31545_c0_seq2	-1.13737
ENSDARG00000059801	comp31590_c0_seq1	0.868421
ENSDARG00000063149	comp31606_c0_seq1	-2.28664
ENSDARG00000052894	comp3161_c0_seq1	0.663108
ENSDARG00000078550	comp31613_c0_seq1	-6.53197
ENSDARG00000033556	comp31649_c0_seq1	-3.87988
ENSDARG00000045305	comp3166_c0_seq1	-1.53083
ENSDARG00000004930	comp31665_c0_seq1	-6.05276
ENSDARG00000004930	comp31665_c0_seq2	-1.81488
ENSDARG00000051936	comp31680_c0_seq1	0.663618
ENSDARG00000037618	comp31696_c0_seq1	-2.70712
ENSDARG00000036414	comp31754_c0_seq1	-0.180952
ENSDARG00000043283	comp31759_c0_seq1	3.5781
ENSDARG00000070903	comp31808_c0_seq1	6.71052
ENSDARG00000060564	comp31828_c0_seq1	7.92502
ENSDARG00000062154	comp31834_c0_seq1	1.77925
ENSDARG00000045528	comp31852_c0_seq1	0.672667
ENSDARG00000035579	comp31945_c0_seq1	6.45024
ENSDARG00000045958	comp32012_c0_seq1	4.00332
ENSDARG00000000349	comp32137_c0_seq1	7.53456
ENSDARG00000062154	comp32190_c0_seq1	3.64679
ENSDARG00000075211	comp3225_c0_seq1	6.86115
ENSDARG00000095997	comp32323_c0_seq1	-0.8823
ENSDARG00000068596	comp32334_c0_seq1	0.0308859
ENSDARG00000005941	comp32647_c0_seq1	0.718641
ENSDARG00000005941	comp32647_c0_seq2	1.55652
ENSDARG00000044954	comp3265_c0_seq1	4.10977
ENSDARG00000088348	comp32895_c0_seq1	-0.74219
ENSDARG00000007996	comp3294_c0_seq1	3.64679
ENSDARG00000036912	comp3320_c0_seq2	-2.38333
ENSDARG00000074485	comp3324_c0_seq1	0.91
ENSDARG00000011582	comp33543_c0_seq2	-2.40516
ENSDARG00000013177	comp33646_c0_seq1	-0.838353
ENSDARG00000089913	comp33722_c0_seq1	1.55419
ENSDARG00000079148	comp3379_c0_seq1	0.457929
ENSDARG00000076414	comp33863_c0_seq1	-0.399536
ENSDARG00000090473	comp33885_c0_seq1	-0.728123
ENSDARG00000057432	comp3389_c0_seq1	2.89528
ENSDARG00000086201	comp33893_c0_seq1	-0.180084
ENSDARG00000086201	comp33893_c0_seq2	-3.91365
ENSDARG00000090785	comp3400_c0_seq1	0.704825
ENSDARG00000073731	comp34019_c0_seq1	4.58802
ENSDARG00000054794	comp34045_c0_seq1	5.15285
ENSDARG00000012738	comp34118_c0_seq2	5.8735
ENSDARG00000079585	comp34291_c0_seq1	-0.366819
ENSDARG00000089797	comp34301_c0_seq1	-0.741713
ENSDARG00000026403	comp34446_c0_seq1	-1.56981
ENSDARG00000079516	comp34560_c0_seq1	-0.827757
ENSDARG00000079516	comp34560_c0_seq2	-1.25774
ENSDARG00000079068	comp3465_c0_seq1	0.579708
ENSDARG00000053496	comp34704_c0_seq1	1.04666
ENSDARG00000076934	comp3483_c0_seq1	3.67376
ENSDARG00000079620	comp34887_c0_seq1	-1.86012
ENSDARG00000010408	comp34964_c0_seq1	5.15285
ENSDARG00000036426	comp34997_c0_seq1	-0.424151
ENSDARG00000056740	comp3502_c0_seq1	0.266411
ENSDARG00000071331	comp35079_c0_seq1	-8.17337
ENSDARG00000015053	comp3527_c0_seq1	7.06116
ENSDARG00000056832	comp35286_c0_seq1	0.815749
ENSDARG00000005327	comp3529_c0_seq1	-0.754456
ENSDARG00000038489	comp35300_c0_seq1	-0.18136
ENSDARG00000076063	comp35323_c0_seq1	-0.596777
ENSDARG00000021086	comp35368_c0_seq1	1.00783
ENSDARG00000015310	comp35380_c0_seq1	0.123203
ENSDARG00000061100	comp35381_c0_seq1	0.0605776
ENSDARG00000068461	comp35397_c0_seq1	0.429127
ENSDARG00000074023	comp35465_c0_seq1	0.365508
ENSDARG00000074023	comp35465_c0_seq1	0.365508
ENSDARG00000074023	comp35465_c0_seq2	1.33381
ENSDARG00000011076	comp35508_c0_seq1	-3.74661
ENSDARG00000029795	comp35515_c0_seq1	-1.70309
ENSDARG00000063300	comp35516_c0_seq1	0.130687
ENSDARG00000042111	comp35530_c0_seq1	-5.73626
ENSDARG00000070432	comp35571_c0_seq1	7.53456
ENSDARG00000070432	comp35571_c0_seq2	1.74247
ENSDARG00000063036	comp35579_c0_seq1	2.28058
ENSDARG00000021853	comp35604_c0_seq3	-1.90528
ENSDARG00000015576	comp3562_c0_seq1	6.71052
ENSDARG00000013598	comp35628_c0_seq1	-0.492194
ENSDARG00000015068	comp35656_c0_seq1	-1.54341
ENSDARG00000076716	comp35663_c0_seq1	0.62324
ENSDARG00000022280	comp35686_c0_seq2	-5.33021
ENSDARG00000042458	comp35691_c0_seq2	0.0752206
ENSDARG00000087870	comp35736_c0_seq1	-0.473654
ENSDARG00000018165	comp35741_c0_seq1	8.59658
ENSDARG00000059690	comp35763_c0_seq1	-2.29292
ENSDARG00000016364	comp35787_c0_seq1	-0.957932
ENSDARG00000018165	comp35789_c0_seq1	1.7919
ENSDARG00000077174	comp35798_c0_seq1	1.32218
ENSDARG00000039329	comp35833_c0_seq1	1.13574
ENSDARG00000029865	comp35845_c0_seq1	0.604227
ENSDARG00000089863	comp35887_c0_seq1	0.137246
ENSDARG00000090493	comp35965_c0_seq1	-0.707857
ENSDARG00000053484	comp35991_c0_seq1	-0.399536
ENSDARG00000005479	comp35999_c0_seq1	2.47556
ENSDARG00000040557	comp36002_c0_seq3	2.48462
ENSDARG00000040557	comp36002_c0_seq4	1.38585
ENSDARG00000071051	comp36018_c0_seq1	1.70571
ENSDARG00000073681	comp3605_c0_seq1	1.94263
ENSDARG00000086060	comp36063_c0_seq1	3.67376
ENSDARG00000020076	comp36089_c0_seq1	-1.87611
ENSDARG00000079382	comp36143_c0_seq1	1.41821
ENSDARG00000037346	comp36147_c0_seq2	-0.0914447
ENSDARG00000006754	comp36177_c0_seq1	7.62156
ENSDARG00000006754	comp36177_c0_seq2	8.86969
ENSDARG00000006754	comp36177_c0_seq3	0.372736
ENSDARG00000006754	comp36177_c0_seq4	0.13807
ENSDARG00000089071	comp36178_c0_seq1	-4.32055
ENSDARG00000006427	comp36181_c0_seq1	-2.57686
ENSDARG00000087401	comp36202_c0_seq1	0.0228853
ENSDARG00000090716	comp36209_c0_seq1	1.79422
ENSDARG00000090716	comp36209_c0_seq2	3.57312
ENSDARG00000090716	comp36209_c0_seq2	3.57312
ENSDARG00000002369	comp36217_c0_seq1	-1.64129
ENSDARG00000091076	comp36219_c1_seq1	-0.32853
ENSDARG00000070239	comp3625_c0_seq1	4.58802
ENSDARG00000045708	comp36257_c0_seq1	2.07867
ENSDARG00000074161	comp36272_c0_seq1	1.6797
ENSDARG00000070955	comp36275_c0_seq1	-1.79824
ENSDARG00000076867	comp36316_c0_seq2	-5.99307
ENSDARG00000074151	comp36319_c0_seq1	1.48325
ENSDARG00000069706	comp36345_c0_seq1	1.28454
ENSDARG00000090971	comp36348_c0_seq1	0.579018
ENSDARG00000059690	comp36390_c0_seq1	-2.19627
ENSDARG00000077474	comp36400_c0_seq2	9.21568
ENSDARG00000058122	comp36443_c0_seq1	2.22257
ENSDARG00000090969	comp36444_c0_seq1	-4.05453
ENSDARG00000090969	comp36444_c0_seq1	-4.05453
ENSDARG00000090969	comp36444_c0_seq2	-8.3572
ENSDARG00000090969	comp36444_c0_seq2	-8.3572
ENSDARG00000069912	comp36453_c0_seq2	2.75645
ENSDARG00000089082	comp36490_c0_seq1	-0.202465
ENSDARG00000091342	comp3652_c0_seq1	-1.67044
ENSDARG00000012330	comp36523_c0_seq1	-2.0664
ENSDARG00000012330	comp36523_c0_seq3	-9.20324
ENSDARG00000069989	comp36524_c0_seq1	1.2457
ENSDARG00000002952	comp36611_c0_seq1	3.99187
ENSDARG00000002952	comp36612_c0_seq1	3.94201
ENSDARG00000074331	comp36652_c0_seq1	2.72707
ENSDARG00000079092	comp36668_c0_seq1	-3.56498
ENSDARG00000079092	comp36668_c0_seq2	-4.64517
ENSDARG00000036168	comp36671_c0_seq2	2.41752
ENSDARG00000036168	comp36671_c0_seq3	1.61285
ENSDARG00000067596	comp36706_c0_seq1	0.569394
ENSDARG00000095288	comp36722_c0_seq1	-0.526283
ENSDARG00000069608	comp36766_c0_seq1	1.71199
ENSDARG00000075710	comp36769_c0_seq1	-1.16253
ENSDARG00000058094	comp36770_c0_seq1	-8.17337
ENSDARG00000078308	comp36793_c0_seq1	-0.988915
ENSDARG00000020008	comp36809_c0_seq1	0.146508
ENSDARG00000035699	comp36813_c0_seq1	0.335435
ENSDARG00000007278	comp36831_c0_seq1	2.54718
ENSDARG00000007278	comp36831_c0_seq2	4.19284
ENSDARG00000068919	comp36832_c0_seq1	0.073853
ENSDARG00000052594	comp36846_c0_seq2	-0.571569
ENSDARG00000073688	comp36847_c0_seq1	2.02161
ENSDARG00000073688	comp36847_c0_seq2	12.4112
ENSDARG00000073688	comp36847_c0_seq3	2.36687
ENSDARG00000074556	comp36865_c0_seq1	-0.383943
ENSDARG00000090493	comp36896_c0_seq1	-0.587938
ENSDARG00000069184	comp36905_c0_seq1	1.61899
ENSDARG00000040192	comp36911_c0_seq1	-0.575683
ENSDARG00000029250	comp36942_c0_seq1	-0.657292
ENSDARG00000075492	comp36959_c0_seq1	-0.00933132
ENSDARG00000011076	comp36999_c0_seq1	-0.547365
ENSDARG00000088967	comp37042_c0_seq2	-3.22499
ENSDARG00000077987	comp37102_c0_seq1	-0.335512
ENSDARG00000093143	comp37130_c0_seq1	-0.134516
ENSDARG00000045219	comp37180_c0_seq1	8.11692
ENSDARG00000076420	comp37180_c0_seq2	-3.48353
ENSDARG00000070545	comp37181_c0_seq1	0.502276
ENSDARG00000052000	comp37220_c0_seq1	-0.127635
ENSDARG00000052000	comp37220_c0_seq2	-1.277
ENSDARG00000052000	comp37220_c0_seq3	-1.43842
ENSDARG00000040678	comp37270_c0_seq1	0.811057
ENSDARG00000078335	comp37284_c0_seq2	1.53673
ENSDARG00000077089	comp37318_c0_seq1	4.10977
ENSDARG00000092941	comp37327_c0_seq1	-1.28284
ENSDARG00000089383	comp37354_c0_seq1	-7.17836
ENSDARG00000089383	comp37354_c0_seq1	-7.17836
ENSDARG00000042826	comp37355_c0_seq1	-0.253766
ENSDARG00000074094	comp37368_c0_seq1	10.4935
ENSDARG00000076638	comp37396_c0_seq1	3.13344
ENSDARG00000005619	comp37430_c0_seq1	1.99629
ENSDARG00000087910	comp37443_c0_seq1	0.00521647
ENSDARG00000043447	comp37449_c0_seq2	-0.0662715
ENSDARG00000088048	comp37453_c0_seq1	-5.30065
ENSDARG00000088048	comp37453_c0_seq1	-5.30065
ENSDARG00000088048	comp37453_c0_seq2	-3.65929
ENSDARG00000011830	comp37534_c0_seq1	-0.60555
ENSDARG00000070681	comp37539_c0_seq1	-3.47179
ENSDARG00000092124	comp37555_c1_seq1	-2.00454
ENSDARG00000006604	comp3756_c0_seq1	0.0930907
ENSDARG00000068869	comp37583_c0_seq2	-0.0994871
ENSDARG00000068869	comp37583_c0_seq3	-8.88192
ENSDARG00000063101	comp37585_c0_seq1	0.116306
ENSDARG00000089035	comp37652_c0_seq1	3.22276
ENSDARG00000014770	comp37675_c0_seq1	0.571749
ENSDARG00000014770	comp37675_c0_seq1	0.571749
ENSDARG00000070643	comp37677_c0_seq2	10.0827
ENSDARG00000070643	comp37677_c0_seq3	0.113398
ENSDARG00000022297	comp37678_c0_seq1	1.30259
ENSDARG00000022297	comp37678_c0_seq2	7.57872
ENSDARG00000090820	comp37680_c0_seq1	0.0103515
ENSDARG00000090820	comp37680_c0_seq2	1.9809
ENSDARG00000062674	comp37682_c0_seq1	0.432963
ENSDARG00000020252	comp37682_c0_seq2	0.448592
ENSDARG00000010531	comp37703_c0_seq2	0.916068
ENSDARG00000078179	comp37736_c0_seq1	4.58608
ENSDARG00000068406	comp37779_c0_seq1	2.72707
ENSDARG00000028894	comp37802_c0_seq3	0.574792
ENSDARG00000038585	comp37805_c0_seq1	-1.17555
ENSDARG00000038585	comp37805_c0_seq2	-5.60132
ENSDARG00000035683	comp37809_c0_seq1	-0.57407
ENSDARG00000091342	comp37824_c0_seq1	-2.82713
ENSDARG00000006526	comp37830_c0_seq1	9.2296
ENSDARG00000019815	comp37830_c0_seq2	10.0438
ENSDARG00000037154	comp37831_c0_seq1	7.489
ENSDARG00000090900	comp37834_c0_seq1	-2.45485
ENSDARG00000090900	comp37834_c0_seq2	-0.981832
ENSDARG00000045842	comp37835_c0_seq1	-1.50173
ENSDARG00000078508	comp37866_c0_seq1	8.05575
ENSDARG00000068438	comp37868_c0_seq1	-0.686397
ENSDARG00000043843	comp37876_c0_seq1	-0.878077
ENSDARG00000002285	comp37899_c0_seq1	8.59658
ENSDARG00000095125	comp37901_c0_seq1	-1.05449
ENSDARG00000076571	comp37935_c0_seq1	0.667992
ENSDARG00000075603	comp37945_c0_seq1	-0.062713
ENSDARG00000051965	comp37949_c0_seq1	-1.87709
ENSDARG00000003789	comp38009_c0_seq1	6.7878
ENSDARG00000042984	comp38021_c0_seq1	2.30174
ENSDARG00000079097	comp38045_c0_seq2	1.58881
ENSDARG00000017565	comp38049_c0_seq1	-0.0751145
ENSDARG00000095288	comp3807_c0_seq1	-0.981832
ENSDARG00000042892	comp38079_c0_seq2	-0.862593
ENSDARG00000013505	comp38093_c1_seq1	0.0240265
ENSDARG00000028345	comp38105_c0_seq1	-1.67991
ENSDARG00000089797	comp38109_c0_seq2	-1.41427
ENSDARG00000075021	comp38112_c0_seq1	0.0522815
ENSDARG00000042410	comp38118_c0_seq1	-3.55143
ENSDARG00000063895	comp38123_c0_seq1	8.92205
ENSDARG00000076564	comp38125_c0_seq1	2.00962
ENSDARG00000055737	comp38143_c0_seq1	0.311252
ENSDARG00000052641	comp38151_c0_seq1	0.522325
ENSDARG00000052641	comp38151_c0_seq2	0.198799
ENSDARG00000052641	comp38151_c0_seq3	6.00877
ENSDARG00000022841	comp38165_c0_seq1	-1.01288
ENSDARG00000090493	comp38167_c0_seq1	-1.58797
ENSDARG00000077121	comp38176_c0_seq1	8.97257
ENSDARG00000077121	comp38176_c0_seq1	8.97257
ENSDARG00000077121	comp38176_c0_seq2	0.950689
ENSDARG00000077121	comp38176_c0_seq2	0.950689
ENSDARG00000036772	comp38180_c0_seq1	1.63665
ENSDARG00000040149	comp38196_c0_seq2	-2.81791
ENSDARG00000091076	comp38210_c0_seq1	-0.713893
ENSDARG00000056627	comp38215_c0_seq1	0.10809
ENSDARG00000005927	comp38234_c0_seq1	-0.243007
ENSDARG00000071261	comp38235_c0_seq1	-1.76314
ENSDARG00000057940	comp38245_c0_seq3	-0.575284
ENSDARG00000057940	comp38245_c0_seq4	-0.415725
ENSDARG00000025846	comp38255_c0_seq1	-0.00195032
ENSDARG00000025846	comp38255_c0_seq1	-0.00195032
ENSDARG00000037116	comp38265_c0_seq1	-1.62032
ENSDARG00000037116	comp38265_c0_seq2	-0.756517
ENSDARG00000097057	comp38275_c0_seq1	-5.28776
ENSDARG00000097057	comp38275_c0_seq2	-4.9348
ENSDARG00000097057	comp38275_c0_seq3	-2.95295
ENSDARG00000016765	comp38289_c0_seq2	-0.155476
ENSDARG00000038667	comp3831_c0_seq1	-1.23386
ENSDARG00000060415	comp38310_c0_seq1	5.07211
ENSDARG00000061579	comp38335_c1_seq2	1.27606
ENSDARG00000054501	comp38336_c0_seq2	-0.227104
ENSDARG00000092141	comp38344_c0_seq1	-0.633177
ENSDARG00000059657	comp38351_c0_seq2	0.211188
ENSDARG00000058257	comp38356_c0_seq2	0.910437
ENSDARG00000052907	comp38377_c0_seq1	8.75891
ENSDARG00000003259	comp38383_c0_seq1	0.0795945
ENSDARG00000089919	comp38384_c0_seq1	-1.57824
ENSDARG00000079900	comp38397_c0_seq1	2.38073
ENSDARG00000018258	comp38405_c0_seq4	-0.13626
ENSDARG00000053293	comp38431_c0_seq1	-4.76307
ENSDARG00000044426	comp38432_c0_seq2	-9.86024
ENSDARG00000044426	comp38432_c0_seq2	-9.86024
ENSDARG00000017803	comp38434_c0_seq1	11.4756
ENSDARG00000017803	comp38434_c0_seq2	1.81638
ENSDARG00000071107	comp38440_c0_seq1	-1.65768
ENSDARG00000005713	comp38445_c0_seq1	-0.209814
ENSDARG00000061896	comp38457_c0_seq1	2.83868
ENSDARG00000036070	comp38458_c0_seq1	8.57494
ENSDARG00000088260	comp38473_c0_seq1	-0.212104
ENSDARG00000042428	comp38475_c0_seq1	0.478535
ENSDARG00000015576	comp38476_c0_seq1	3.41254
ENSDARG00000071331	comp3848_c0_seq1	-7.53744
ENSDARG00000028524	comp38489_c0_seq1	0.442737
ENSDARG00000061375	comp38490_c0_seq1	2.54097
ENSDARG00000078853	comp38502_c0_seq2	0.296733
ENSDARG00000020759	comp38505_c0_seq1	-0.985741
ENSDARG00000020759	comp38505_c0_seq1	-0.985741
ENSDARG00000019459	comp38505_c0_seq2	-1.46474
ENSDARG00000019459	comp38505_c0_seq2	-1.46474
ENSDARG00000020759	comp38505_c0_seq3	-0.84601
ENSDARG00000020759	comp38505_c0_seq4	-0.454541
ENSDARG00000023152	comp38519_c0_seq3	-0.429821
ENSDARG00000013072	comp38521_c0_seq1	0.622759
ENSDARG00000013072	comp38521_c0_seq2	2.59728
ENSDARG00000004189	comp38527_c1_seq1	2.49489
ENSDARG00000054442	comp38527_c1_seq3	0.58164
ENSDARG00000004189	comp38527_c1_seq4	8.75891
ENSDARG00000091076	comp38558_c0_seq1	-1.25748
ENSDARG00000070913	comp38571_c0_seq1	-0.166021
ENSDARG00000089908	comp38575_c0_seq1	1.82555
ENSDARG00000003375	comp38582_c0_seq1	3.37621
ENSDARG00000003375	comp38582_c0_seq2	0.112523
ENSDARG00000041870	comp38588_c0_seq1	1.218
ENSDARG00000079660	comp38591_c0_seq1	-0.744342
ENSDARG00000058260	comp38593_c0_seq1	2.23351
ENSDARG00000075725	comp38627_c0_seq1	1.20242
ENSDARG00000010442	comp38648_c0_seq1	-0.573643
ENSDARG00000079315	comp38656_c0_seq1	-0.00997677
ENSDARG00000028396	comp38669_c0_seq1	-1.21853
ENSDARG00000005567	comp38672_c0_seq1	-0.826632
ENSDARG00000005567	comp38672_c0_seq2	-0.194617
ENSDARG00000001241	comp38678_c0_seq3	0.620362
ENSDARG00000009217	comp38690_c0_seq1	-3.55418
ENSDARG00000007169	comp38694_c0_seq1	-0.23978
ENSDARG00000062506	comp38704_c0_seq1	0.0108103
ENSDARG00000056235	comp38706_c0_seq1	0.41453
ENSDARG00000059758	comp38745_c0_seq1	-1.69663
ENSDARG00000059758	comp38745_c0_seq1	-1.69663
ENSDARG00000059758	comp38745_c0_seq1	-1.69663
ENSDARG00000035598	comp38748_c0_seq1	1.90683
ENSDARG00000035598	comp38748_c0_seq1	1.90683
ENSDARG00000052783	comp3875_c0_seq1	-5.11789
ENSDARG00000096668	comp38770_c0_seq2	0.06149
ENSDARG00000073985	comp38772_c0_seq1	-0.512564
ENSDARG00000069883	comp38786_c0_seq1	-2.03121
ENSDARG00000095212	comp38796_c0_seq1	-5.47968
ENSDARG00000078092	comp38827_c0_seq2	-0.675654
ENSDARG00000004174	comp38851_c0_seq1	1.36337
ENSDARG00000004174	comp38851_c0_seq2	1.25547
ENSDARG00000004174	comp38851_c0_seq3	3.64679
ENSDARG00000054950	comp38855_c0_seq1	-0.755284
ENSDARG00000003616	comp38856_c0_seq1	0.0757706
ENSDARG00000016936	comp38865_c0_seq1	1.12783
ENSDARG00000090063	comp38877_c0_seq1	-1.09352
ENSDARG00000070470	comp38878_c0_seq1	0.961162
ENSDARG00000070470	comp38878_c0_seq3	5.36944
ENSDARG00000077988	comp3888_c0_seq1	0.974265
ENSDARG00000006811	comp38885_c0_seq1	-0.531059
ENSDARG00000041332	comp38890_c0_seq1	0.431855
ENSDARG00000041332	comp38890_c0_seq2	0.578702
ENSDARG00000067913	comp38891_c0_seq3	8.65961
ENSDARG00000054793	comp38899_c0_seq1	0.109478
ENSDARG00000058230	comp38908_c0_seq1	1.0601
ENSDARG00000042555	comp38909_c0_seq2	1.0242
ENSDARG00000078759	comp38916_c0_seq1	1.16468
ENSDARG00000069286	comp38928_c0_seq1	0.772777
ENSDARG00000001285	comp38932_c0_seq2	1.2043
ENSDARG00000001285	comp38932_c0_seq2	1.2043
ENSDARG00000013379	comp38944_c0_seq2	0.67571
ENSDARG00000013379	comp38944_c0_seq3	11.0743
ENSDARG00000087870	comp38950_c0_seq2	-0.595205
ENSDARG00000028559	comp38966_c0_seq1	-1.54969
ENSDARG00000028559	comp38966_c0_seq2	-1.86012
ENSDARG00000028559	comp38966_c0_seq3	-1.15888
ENSDARG00000003512	comp38970_c0_seq2	3.67376
ENSDARG00000031817	comp38979_c0_seq1	-1.43236
ENSDARG00000006062	comp38993_c0_seq1	0.232608
ENSDARG00000006062	comp38993_c0_seq2	0.80924
ENSDARG00000078042	comp39000_c0_seq1	-0.406476
ENSDARG00000006686	comp39005_c0_seq1	0.196144
ENSDARG00000092290	comp39020_c0_seq1	0.897429
ENSDARG00000069671	comp39055_c0_seq1	0.221298
ENSDARG00000069671	comp39055_c0_seq2	5.15285
ENSDARG00000054934	comp39068_c0_seq2	1.37222
ENSDARG00000075354	comp39081_c0_seq1	1.16774
ENSDARG00000056475	comp39084_c0_seq7	-1.36936
ENSDARG00000056475	comp39084_c0_seq8	-1.87784
ENSDARG00000006526	comp3909_c0_seq1	9.66808
ENSDARG00000006526	comp3909_c0_seq1	9.66808
ENSDARG00000001939	comp39090_c0_seq1	1.6797
ENSDARG00000001939	comp39090_c0_seq2	1.55419
ENSDARG00000018698	comp39092_c0_seq2	1.2865
ENSDARG00000093960	comp39095_c0_seq1	-0.378918
ENSDARG00000026350	comp39104_c0_seq1	-0.231969
ENSDARG00000009953	comp39119_c0_seq1	0.601203
ENSDARG00000058597	comp39122_c0_seq1	-2.14941
ENSDARG00000058597	comp39122_c0_seq2	-1.96712
ENSDARG00000058597	comp39122_c0_seq3	-14.4241
ENSDARG00000011611	comp39128_c0_seq1	5.06905
ENSDARG00000010085	comp39156_c0_seq1	0.0788449
ENSDARG00000010085	comp39156_c0_seq4	0.477566
ENSDARG00000023309	comp39183_c0_seq1	0.204702
ENSDARG00000037633	comp39184_c0_seq1	-2.22245
ENSDARG00000089986	comp39185_c0_seq1	2.59698
ENSDARG00000020007	comp39188_c0_seq2	8.14656
ENSDARG00000037837	comp39189_c0_seq1	1.93558
ENSDARG00000021442	comp39199_c1_seq1	0.287013
ENSDARG00000016093	comp39208_c0_seq1	10.8268
ENSDARG00000016093	comp39208_c0_seq2	0.400554
ENSDARG00000016093	comp39208_c0_seq3	0.288217
ENSDARG00000069150	comp39213_c0_seq1	0.990715
ENSDARG00000040346	comp39215_c0_seq2	1.52539
ENSDARG00000006345	comp39230_c0_seq3	-4.27506
ENSDARG00000009217	comp39232_c0_seq1	-0.144604
ENSDARG00000009217	comp39232_c0_seq2	-5.47968
ENSDARG00000077256	comp39243_c0_seq1	2.85849
ENSDARG00000077256	comp39243_c0_seq2	3.71931
ENSDARG00000058346	comp39264_c0_seq1	0.748991
ENSDARG00000012848	comp39273_c0_seq1	0.852959
ENSDARG00000012848	comp39273_c0_seq2	0.0601721
ENSDARG00000091076	comp39281_c0_seq1	-0.719639
ENSDARG00000059806	comp39312_c0_seq1	1.67525
ENSDARG00000059806	comp39312_c0_seq2	0.692216
ENSDARG00000060021	comp39315_c0_seq1	0.745312
ENSDARG00000060021	comp39315_c0_seq2	0.0398773
ENSDARG00000008372	comp39317_c0_seq1	0.9182
ENSDARG00000008372	comp39317_c0_seq2	0.134834
ENSDARG00000002330	comp39348_c0_seq2	-1.16959
ENSDARG00000002330	comp39348_c0_seq4	-1.88141
ENSDARG00000040290	comp39353_c0_seq1	-0.784846
ENSDARG00000014796	comp39363_c0_seq1	-1.6061
ENSDARG00000042221	comp39376_c0_seq1	1.29601
ENSDARG00000069619	comp39388_c0_seq1	0.0496433
ENSDARG00000068749	comp39392_c0_seq1	-7.29254
ENSDARG00000041373	comp39402_c0_seq1	0.56105
ENSDARG00000041373	comp39402_c0_seq2	7.53456
ENSDARG00000041373	comp39402_c0_seq3	1.02664
ENSDARG00000046021	comp39411_c0_seq1	-3.92541
ENSDARG00000018069	comp39413_c0_seq2	-1.38943
ENSDARG00000052374	comp39443_c0_seq1	0.0356509
ENSDARG00000074149	comp39444_c0_seq1	-0.192445
ENSDARG00000039729	comp39464_c0_seq1	0.383189
ENSDARG00000039729	comp39464_c0_seq3	0.263973
ENSDARG00000039729	comp39464_c0_seq5	1.02678
ENSDARG00000051916	comp39476_c0_seq2	0.553547
ENSDARG00000038154	comp39479_c0_seq1	-0.936174
ENSDARG00000089797	comp39519_c0_seq2	-1.71633
ENSDARG00000045747	comp39526_c0_seq1	-1.75161
ENSDARG00000009677	comp39541_c0_seq2	-0.332218
ENSDARG00000060282	comp39548_c0_seq1	0.315196
ENSDARG00000075034	comp39554_c0_seq1	-1.81147
ENSDARG00000090785	comp39564_c0_seq1	0.223057
ENSDARG00000005049	comp39581_c0_seq1	0.414582
ENSDARG00000029372	comp39583_c0_seq1	1.60677
ENSDARG00000010721	comp39592_c1_seq1	1.06851
ENSDARG00000026680	comp39593_c0_seq3	-1.10317
ENSDARG00000058943	comp39618_c0_seq1	1.66961
ENSDARG00000030241	comp39648_c0_seq1	0.118534
ENSDARG00000008184	comp39655_c0_seq1	11.2553
ENSDARG00000008184	comp39655_c0_seq2	0.0688789
ENSDARG00000059801	comp39659_c0_seq1	8.36403
ENSDARG00000056517	comp39661_c0_seq1	1.60304
ENSDARG00000057974	comp39663_c0_seq1	-1.57883
ENSDARG00000059857	comp39666_c0_seq1	-0.353978
ENSDARG00000014430	comp39667_c0_seq1	-0.366819
ENSDARG00000055158	comp39687_c0_seq1	-1.26056
ENSDARG00000018485	comp39688_c1_seq1	-0.662818
ENSDARG00000042980	comp39688_c1_seq2	-1.35951
ENSDARG00000055760	comp39691_c0_seq1	6.62887
ENSDARG00000055760	comp39691_c0_seq2	0.373504
ENSDARG00000001210	comp39724_c0_seq3	0.402446
ENSDARG00000001210	comp39724_c0_seq3	0.402446
ENSDARG00000067719	comp39725_c0_seq1	1.22717
ENSDARG00000087456	comp39725_c1_seq2	-1.57687
ENSDARG00000077979	comp39733_c0_seq1	0.145714
ENSDARG00000034893	comp39737_c0_seq1	-0.230698
ENSDARG00000004246	comp3976_c0_seq1	1.39426
ENSDARG00000027915	comp39792_c0_seq1	0.120499
ENSDARG00000062063	comp39798_c0_seq1	0.894513
ENSDARG00000062063	comp39798_c0_seq2	0.796249
ENSDARG00000076462	comp3980_c0_seq1	-6.24505
ENSDARG00000012593	comp39811_c0_seq1	0.0720655
ENSDARG00000057946	comp39820_c0_seq2	0.117049
ENSDARG00000057946	comp39820_c0_seq3	0.399927
ENSDARG00000024828	comp39854_c0_seq1	0.734658
ENSDARG00000024828	comp39854_c0_seq2	8.61789
ENSDARG00000024828	comp39854_c0_seq3	7.53456
ENSDARG00000006712	comp39855_c0_seq1	0.0283792
ENSDARG00000041449	comp39858_c0_seq1	10.9326
ENSDARG00000041449	comp39858_c0_seq2	1.27345
ENSDARG00000027423	comp39865_c0_seq1	1.74247
ENSDARG00000027423	comp39865_c0_seq2	6.45024
ENSDARG00000008573	comp39870_c0_seq1	6.7878
ENSDARG00000008573	comp39870_c0_seq2	8.70015
ENSDARG00000008573	comp39870_c0_seq6	6.13243
ENSDARG00000008573	comp39870_c0_seq7	7.85493
ENSDARG00000078335	comp39886_c0_seq1	0.46059
ENSDARG00000078335	comp39886_c0_seq2	10.2761
[truncated: 9,521 more rows]
