# Supplementary material for: A Conserved MicroRNA Regulatory Circuit Is Differentially Controlled during Limb/Appendage Regeneration
Source: PLoS One. 2016 Jun 29;11(6):e0157106. doi: 10.1371/journal.pone.0157106 (PMC4927183; doi:10.1371/journal.pone.0157106)
Supplement: S18 Table — Common downregulated mRNAs shown as a mapping between axolotl transcripts and zebrafish genes. Fold-changes are shown for axolotl along with zebrafish fold change, statistics, gene symbol and description. (XLSX) [file pone.0157106.s022.xlsx]

## Sheet: Sheet1
S18 Table: Common downregulated mRNAs during zebrafish and axolotl limb/appendage regeneration.
Axolotl Transcript ID	Axolotl Fold Change (0dpa vs. 6dpa)	Zebrafish Ensembl Gene ID	Zebrafish Fold Change (0dpa vs. 4dpa)	Zebrafish_logCPM	Zebrafish_LR	Zebrafish_PValue	Zebrafish_FDR	Zebrafish_Chromosome.Name	Zebrafish_Gene.Start..bp.	Zebrafish_Gene.End..bp.	Zebrafish_Associated.Gene.Name	Zebrafish_Description
comp16411_c0_seq1	-3.16492	ENSDARG00000000212	-3.21122	-1.68312	10.8887	88.1264	6.1401e-21	9.4277e-20	22	11866190	11869256	zgc:92061	zgc:92061 [Source:ZFIN;Acc:ZDB-GENE-040718-78]
comp34135_c0_seq1	-7.87563	ENSDARG00000000212	-3.21122	-1.68312	10.8887	88.1264	6.1401e-21	9.4277e-20	22	11866190	11869256	zgc:92061	zgc:92061 [Source:ZFIN;Acc:ZDB-GENE-040718-78]
comp35070_c0_seq1	-1.20061	ENSDARG00000000212	-3.21122	-1.68312	10.8887	88.1264	6.1401e-21	9.4277e-20	22	11866190	11869256	zgc:92061	zgc:92061 [Source:ZFIN;Acc:ZDB-GENE-040718-78]
comp36449_c0_seq15	-1.56116	ENSDARG00000000212	-3.21122	-1.68312	10.8887	88.1264	6.1401e-21	9.4277e-20	22	11866190	11869256	zgc:92061	zgc:92061 [Source:ZFIN;Acc:ZDB-GENE-040718-78]
comp36449_c0_seq4	-1.78275	ENSDARG00000000212	-3.21122	-1.68312	10.8887	88.1264	6.1401e-21	9.4277e-20	22	11866190	11869256	zgc:92061	zgc:92061 [Source:ZFIN;Acc:ZDB-GENE-040718-78]
comp36449_c0_seq5	-3.04681	ENSDARG00000000212	-3.21122	-1.68312	10.8887	88.1264	6.1401e-21	9.4277e-20	22	11866190	11869256	zgc:92061	zgc:92061 [Source:ZFIN;Acc:ZDB-GENE-040718-78]
comp39354_c0_seq1	-10.898	ENSDARG00000000212	-3.21122	-1.68312	10.8887	88.1264	6.1401e-21	9.4277e-20	22	11866190	11869256	zgc:92061	zgc:92061 [Source:ZFIN;Acc:ZDB-GENE-040718-78]
comp42366_c0_seq1	-0.0004028	ENSDARG00000000324	-1.45611	-0.54212	5.3677	21.7059	3.17808e-06	1.02379e-05	2	37704438	37725422	DCAF8	DDB1 and CUL4 associated factor 8 [Source:HGNC Symbol;Acc:HGNC:24891]
comp7813_c0_seq1	-0.68041	ENSDARG00000000804	-2.89102	-1.53158	4.79471	104.601	1.4938e-24	3.1851e-23	10	13173370	13199802	rassf6	Ras association (RalGDS/AF-6) domain family 6 [Source:ZFIN;Acc:ZDB-GENE-030616-513]
comp7813_c0_seq2	-7.86431	ENSDARG00000000804	-2.89102	-1.53158	4.79471	104.601	1.4938e-24	3.1851e-23	10	13173370	13199802	rassf6	Ras association (RalGDS/AF-6) domain family 6 [Source:ZFIN;Acc:ZDB-GENE-030616-513]
comp30856_c0_seq1	-0.646281	ENSDARG00000000853	-1.38431	-0.469163	5.41083	8.82158	0.00297689	0.00579017	22	448429	482107	dstyk	dual serine/threonine and tyrosine protein kinase [Source:ZFIN;Acc:ZDB-GENE-040826-2]
comp40164_c0_seq1	-0.63253	ENSDARG00000001244	-1.31034	-0.389937	7.42435	13.0359	0.00030557	0.00071297	17	25267801	25282040	srrm1	serine/arginine repetitive matrix 1 [Source:ZFIN;Acc:ZDB-GENE-040426-2789]
comp40164_c0_seq5	-1.30835	ENSDARG00000001244	-1.31034	-0.389937	7.42435	13.0359	0.00030557	0.00071297	17	25267801	25282040	srrm1	serine/arginine repetitive matrix 1 [Source:ZFIN;Acc:ZDB-GENE-040426-2789]
comp39266_c0_seq1	-1.61929	ENSDARG00000001303	-1.72748	-0.788665	7.69012	12.8075	0.00034523	0.00079813	19	7728374	7767084	psmb8	proteasome (prosome, macropain) subunit, beta type, 8 [Source:ZFIN;Acc:ZDB-GENE-990415-141]
comp31345_c0_seq1	-6.65015	ENSDARG00000001498	-3.26253	-1.70599	2.55192	82.5431	1.0339e-19	1.4283e-18	12	28727974	28777935	skap1	src kinase associated phosphoprotein 1 [Source:ZFIN;Acc:ZDB-GENE-090721-1]
comp31345_c0_seq3	-0.301319	ENSDARG00000001498	-3.26253	-1.70599	2.55192	82.5431	1.0339e-19	1.4283e-18	12	28727974	28777935	skap1	src kinase associated phosphoprotein 1 [Source:ZFIN;Acc:ZDB-GENE-090721-1]
comp41062_c0_seq1	-14.1672	ENSDARG00000001909	-1.8273	-0.869712	2.44135	20.4174	6.22611e-06	1.91159e-05	24	21027155	21049407	VILL	villin-like [Source:HGNC Symbol;Acc:HGNC:30906]
comp55372_c0_seq1	-8.17125	ENSDARG00000001909	-1.8273	-0.869712	2.44135	20.4174	6.22611e-06	1.91159e-05	24	21027155	21049407	VILL	villin-like [Source:HGNC Symbol;Acc:HGNC:30906]
comp66790_c0_seq1	-8.37703	ENSDARG00000001909	-1.8273	-0.869712	2.44135	20.4174	6.22611e-06	1.91159e-05	24	21027155	21049407	VILL	villin-like [Source:HGNC Symbol;Acc:HGNC:30906]
comp67337_c0_seq1	-8.17125	ENSDARG00000001909	-1.8273	-0.869712	2.44135	20.4174	6.22611e-06	1.91159e-05	24	21027155	21049407	VILL	villin-like [Source:HGNC Symbol;Acc:HGNC:30906]
comp15430_c0_seq1	-5.99152	ENSDARG00000001950	-2.62509	-1.39237	6.94183	61.6847	4.031e-15	3.623e-14	5	74812581	74834818	ak1	adenylate kinase 1 [Source:ZFIN;Acc:ZDB-GENE-040822-37]
comp80821_c0_seq1	-2.95166	ENSDARG00000001950	-2.62509	-1.39237	6.94183	61.6847	4.031e-15	3.623e-14	5	74812581	74834818	ak1	adenylate kinase 1 [Source:ZFIN;Acc:ZDB-GENE-040822-37]
comp41476_c0_seq1	-3.26999	ENSDARG00000002021	-1.46655	-0.552423	5.31832	24.7803	6.42502e-07	2.28324e-06	17	20956648	20982326	pygb	phosphorylase, glycogen; brain [Source:ZFIN;Acc:ZDB-GENE-040928-2]
comp64469_c0_seq1	-0.79321	ENSDARG00000002021	-1.46655	-0.552423	5.31832	24.7803	6.42502e-07	2.28324e-06	17	20956648	20982326	pygb	phosphorylase, glycogen; brain [Source:ZFIN;Acc:ZDB-GENE-040928-2]
comp65000_c0_seq1	-7.93115	ENSDARG00000002021	-1.46655	-0.552423	5.31832	24.7803	6.42502e-07	2.28324e-06	17	20956648	20982326	pygb	phosphorylase, glycogen; brain [Source:ZFIN;Acc:ZDB-GENE-040928-2]
comp50928_c0_seq1	-0.0392153	ENSDARG00000002037	-2.92468	-1.54828	1.65351	46.3222	1.0032e-11	6.422e-11	11	19205191	19220643	pfkfb2b	6-phosphofructo-2-kinase/fructose-2,6-biphosphatase 2b [Source:ZFIN;Acc:ZDB-GENE-120222-1]
comp54286_c0_seq1	-0.542336	ENSDARG00000002037	-2.92468	-1.54828	1.65351	46.3222	1.0032e-11	6.422e-11	11	19205191	19220643	pfkfb2b	6-phosphofructo-2-kinase/fructose-2,6-biphosphatase 2b [Source:ZFIN;Acc:ZDB-GENE-120222-1]
comp29155_c0_seq1	-1.33951	ENSDARG00000002071	-1.74274	-0.80136	2.59657	15.9246	6.59164e-05	0.00017179	13	11205446	11252444	adss	adenylosuccinate synthase [Source:ZFIN;Acc:ZDB-GENE-050417-337]
comp30581_c0_seq1	-0.758265	ENSDARG00000002071	-1.74274	-0.80136	2.59657	15.9246	6.59164e-05	0.00017179	13	11205446	11252444	adss	adenylosuccinate synthase [Source:ZFIN;Acc:ZDB-GENE-050417-337]
comp9952_c0_seq1	-0.411815	ENSDARG00000002220	-1.20133	-0.264636	4.856	5.9578	0.0146523	0.0248943	5	34913576	34916250	C5H9orf78	chromosome 9 open reading frame 78 [Source:HGNC Symbol;Acc:HGNC:24932]
comp4436_c0_seq1	-0.230115	ENSDARG00000002336	-7.18148	-2.84428	4.14466	160.504	8.7817e-37	3.9909e-35	15	19425090	19429944	dlc	deltaC [Source:ZFIN;Acc:ZDB-GENE-000125-4]
comp69221_c0_seq1	-0.221499	ENSDARG00000002336	-7.18148	-2.84428	4.14466	160.504	8.7817e-37	3.9909e-35	15	19425090	19429944	dlc	deltaC [Source:ZFIN;Acc:ZDB-GENE-000125-4]
comp36248_c0_seq2	-1.48858	ENSDARG00000002339	-1.39224	-0.477404	3.72824	10.8439	0.00099121	0.00210656	3	15094319	15101204	ccdc101	coiled-coil domain containing 101 [Source:ZFIN;Acc:ZDB-GENE-041010-62]
comp42016_c0_seq1	-0.137452	ENSDARG00000002365	-1.36366	-0.447488	5.50367	12.1072	0.00050229	0.00112667	22	5682177	5746234	cers5	ceramide synthase 5 [Source:ZFIN;Acc:ZDB-GENE-030131-1740]
comp26615_c0_seq1	-3.04663	ENSDARG00000002369	-1.87351	-0.905742	9.31653	24.9528	5.8752e-07	2.10107e-06	5	43682726	43714907
comp37007_c0_seq1	-3.66487	ENSDARG00000002369	-1.87351	-0.905742	9.31653	24.9528	5.8752e-07	2.10107e-06	5	43682726	43714907
comp37007_c0_seq2	-4.41664	ENSDARG00000002369	-1.87351	-0.905742	9.31653	24.9528	5.8752e-07	2.10107e-06	5	43682726	43714907
comp38201_c0_seq1	-1.23209	ENSDARG00000002369	-1.87351	-0.905742	9.31653	24.9528	5.8752e-07	2.10107e-06	5	43682726	43714907
comp38201_c0_seq4	-1.07746	ENSDARG00000002369	-1.87351	-0.905742	9.31653	24.9528	5.8752e-07	2.10107e-06	5	43682726	43714907
comp38201_c0_seq9	-0.950875	ENSDARG00000002369	-1.87351	-0.905742	9.31653	24.9528	5.8752e-07	2.10107e-06	5	43682726	43714907
comp28611_c0_seq1	-0.636999	ENSDARG00000002391	-1.84279	-0.881892	5.13812	36.3271	1.66827e-09	8.35912e-09	21	25473702	25483451	tlcd1	TLC domain containing 1 [Source:ZFIN;Acc:ZDB-GENE-041010-173]
comp37800_c0_seq1	-0.702127	ENSDARG00000002391	-1.84279	-0.881892	5.13812	36.3271	1.66827e-09	8.35912e-09	21	25473702	25483451	tlcd1	TLC domain containing 1 [Source:ZFIN;Acc:ZDB-GENE-041010-173]
comp39397_c0_seq1	-7.79423	ENSDARG00000002644	-2.15357	-1.10673	5.54602	22.162	2.50584e-06	8.1843e-06	6	34307464	34359503	rgs5a	regulator of G-protein signaling 5a [Source:ZFIN;Acc:ZDB-GENE-030131-7570]
comp39582_c0_seq1	-0.673232	ENSDARG00000002644	-2.15357	-1.10673	5.54602	22.162	2.50584e-06	8.1843e-06	6	34307464	34359503	rgs5a	regulator of G-protein signaling 5a [Source:ZFIN;Acc:ZDB-GENE-030131-7570]
comp26397_c0_seq2	-0.797469	ENSDARG00000002656	-1.80141	-0.849127	1.1114	9.84887	0.00169936	0.00345602	20	31771857	31944849	stxbp5a	syntaxin binding protein 5a (tomosyn) [Source:ZFIN;Acc:ZDB-GENE-041001-161]
comp7552_c0_seq2	-0.500756	ENSDARG00000002670	-1.43277	-0.518804	4.29	11.2306	0.00080461	0.00173369	17	10599319	10627558	ATG14	autophagy related 14 [Source:HGNC Symbol;Acc:HGNC:19962]
comp29354_c0_seq1	-1.82932	ENSDARG00000002745	-3.91519	-1.96908	8.69576	124.058	8.1814e-29	2.3152e-27	20	19064839	19070182	tdh	L-threonine dehydrogenase [Source:ZFIN;Acc:ZDB-GENE-040426-2379]
comp42879_c0_seq1	-0.36503	ENSDARG00000002758	-3.35945	-1.74823	6.98469	110.284	8.4911e-26	1.988e-24	16	12544915	12566896	dedd1	death effector domain-containing 1 [Source:ZFIN;Acc:ZDB-GENE-000616-2]
comp30978_c0_seq2	-7.38136	ENSDARG00000003027	-1.28444	-0.361143	2.89871	4.80255	0.0284176	0.0454912	16	31931571	31936226	scnm1	sodium channel modifier 1 [Source:ZFIN;Acc:ZDB-GENE-030131-415]
comp30978_c0_seq3	-0.876462	ENSDARG00000003027	-1.28444	-0.361143	2.89871	4.80255	0.0284176	0.0454912	16	31931571	31936226	scnm1	sodium channel modifier 1 [Source:ZFIN;Acc:ZDB-GENE-030131-415]
comp30978_c0_seq3	-0.876462	ENSDARG00000003027	-1.28444	-0.361143	2.89871	4.80255	0.0284176	0.0454912	16	31931571	31936226	scnm1	sodium channel modifier 1 [Source:ZFIN;Acc:ZDB-GENE-030131-415]
comp6359_c0_seq1	-0.0579334	ENSDARG00000003027	-1.28444	-0.361143	2.89871	4.80255	0.0284176	0.0454912	16	31931571	31936226	scnm1	sodium channel modifier 1 [Source:ZFIN;Acc:ZDB-GENE-030131-415]
comp15628_c0_seq1	-0.274938	ENSDARG00000003032	-1.3779	-0.462472	9.17237	13.9157	0.0001912	0.00046103	5	25877348	25888279	eif4a1b	eukaryotic translation initiation factor 4A, isoform 1B [Source:ZFIN;Acc:ZDB-GENE-040120-6]
comp37579_c0_seq1	-0.381006	ENSDARG00000003197	-1.65878	-0.730122	3.65116	26.3309	2.87646e-07	1.07897e-06	16	4127039	4130635	wdr21	WD repeat domain 21 [Source:ZFIN;Acc:ZDB-GENE-040109-2]
comp66254_c0_seq1	-1.76421	ENSDARG00000003206	-1.30831	-0.387701	4.85584	9.307	0.0022828	0.0045375	23	34358935	34496541	chchd6a	coiled-coil-helix-coiled-coil-helix domain containing 6a [Source:ZFIN;Acc:ZDB-GENE-040930-2]
comp73191_c0_seq1	-2.17388	ENSDARG00000003206	-1.30831	-0.387701	4.85584	9.307	0.0022828	0.0045375	23	34358935	34496541	chchd6a	coiled-coil-helix-coiled-coil-helix domain containing 6a [Source:ZFIN;Acc:ZDB-GENE-040930-2]
comp38550_c0_seq1	-1.90248	ENSDARG00000003281	-4.51494	-2.17471	5.3751	81.9214	1.4161e-19	1.9311e-18	5	22649900	22662855	pik3ip1	phosphoinositide-3-kinase interacting protein 1 [Source:ZFIN;Acc:ZDB-GENE-031030-14]
comp38550_c0_seq1	-1.90248	ENSDARG00000003281	-4.51494	-2.17471	5.3751	81.9214	1.4161e-19	1.9311e-18	5	22649900	22662855	pik3ip1	phosphoinositide-3-kinase interacting protein 1 [Source:ZFIN;Acc:ZDB-GENE-031030-14]
comp38550_c0_seq2	-0.557744	ENSDARG00000003281	-4.51494	-2.17471	5.3751	81.9214	1.4161e-19	1.9311e-18	5	22649900	22662855	pik3ip1	phosphoinositide-3-kinase interacting protein 1 [Source:ZFIN;Acc:ZDB-GENE-031030-14]
comp38550_c0_seq2	-0.557744	ENSDARG00000003281	-4.51494	-2.17471	5.3751	81.9214	1.4161e-19	1.9311e-18	5	22649900	22662855	pik3ip1	phosphoinositide-3-kinase interacting protein 1 [Source:ZFIN;Acc:ZDB-GENE-031030-14]
comp38663_c0_seq1	-1.92161	ENSDARG00000003283	-1.70318	-0.768231	4.46012	35.8509	2.13015e-09	1.05241e-08	3	43222242	43241628	zfand2a	zinc finger, AN1-type domain 2A [Source:ZFIN;Acc:ZDB-GENE-040426-1596]
comp38663_c0_seq1	-1.92161	ENSDARG00000003283	-1.70318	-0.768231	4.46012	35.8509	2.13015e-09	1.05241e-08	3	43222242	43241628	zfand2a	zinc finger, AN1-type domain 2A [Source:ZFIN;Acc:ZDB-GENE-040426-1596]
comp38663_c0_seq3	-0.475121	ENSDARG00000003283	-1.70318	-0.768231	4.46012	35.8509	2.13015e-09	1.05241e-08	3	43222242	43241628	zfand2a	zinc finger, AN1-type domain 2A [Source:ZFIN;Acc:ZDB-GENE-040426-1596]
comp38663_c0_seq3	-0.475121	ENSDARG00000003283	-1.70318	-0.768231	4.46012	35.8509	2.13015e-09	1.05241e-08	3	43222242	43241628	zfand2a	zinc finger, AN1-type domain 2A [Source:ZFIN;Acc:ZDB-GENE-040426-1596]
comp38663_c0_seq4	-2.08689	ENSDARG00000003283	-1.70318	-0.768231	4.46012	35.8509	2.13015e-09	1.05241e-08	3	43222242	43241628	zfand2a	zinc finger, AN1-type domain 2A [Source:ZFIN;Acc:ZDB-GENE-040426-1596]
comp41389_c0_seq1	-0.0686702	ENSDARG00000003429	-1.24781	-0.319401	8.07323	8.74057	0.00311207	0.0060344	10	5020618	5027922	hnrpdl	heterogeneous nuclear ribonucleoprotein D-like [Source:ZFIN;Acc:ZDB-GENE-040426-2717]
comp41389_c0_seq1	-0.0686702	ENSDARG00000003429	-1.24781	-0.319401	8.07323	8.74057	0.00311207	0.0060344	10	5020618	5027922	hnrpdl	heterogeneous nuclear ribonucleoprotein D-like [Source:ZFIN;Acc:ZDB-GENE-040426-2717]
comp63221_c0_seq1	-8.86121	ENSDARG00000003429	-1.24781	-0.319401	8.07323	8.74057	0.00311207	0.0060344	10	5020618	5027922	hnrpdl	heterogeneous nuclear ribonucleoprotein D-like [Source:ZFIN;Acc:ZDB-GENE-040426-2717]
comp75956_c0_seq1	-7.17624	ENSDARG00000003429	-1.24781	-0.319401	8.07323	8.74057	0.00311207	0.0060344	10	5020618	5027922	hnrpdl	heterogeneous nuclear ribonucleoprotein D-like [Source:ZFIN;Acc:ZDB-GENE-040426-2717]
comp78704_c0_seq1	-7.38136	ENSDARG00000003429	-1.24781	-0.319401	8.07323	8.74057	0.00311207	0.0060344	10	5020618	5027922	hnrpdl	heterogeneous nuclear ribonucleoprotein D-like [Source:ZFIN;Acc:ZDB-GENE-040426-2717]
comp7512_c0_seq2	-7.28244	ENSDARG00000003495	-1.42148	-0.507394	4.2041	9.9552	0.00160395	0.00327732	7	35660425	35724091	madd	MAP-kinase activating death domain [Source:ZFIN;Acc:ZDB-GENE-030131-8076]
comp23417_c0_seq1	-0.510529	ENSDARG00000003592	-1.29981	-0.378305	4.28096	8.71791	0.003151	0.00610429	5	34899003	34901616	surf1	surfeit 1 [Source:ZFIN;Acc:ZDB-GENE-041108-2]
comp23417_c0_seq2	-1.36031	ENSDARG00000003592	-1.29981	-0.378305	4.28096	8.71791	0.003151	0.00610429	5	34899003	34901616	surf1	surfeit 1 [Source:ZFIN;Acc:ZDB-GENE-041108-2]
comp10699_c0_seq1	-1.16932	ENSDARG00000003599	-1.74359	-0.802061	11.2205	35.9909	1.9824e-09	9.83713e-09	3	30018332	30022483	rpl3	ribosomal protein L3 [Source:ZFIN;Acc:ZDB-GENE-030131-1291]
comp29212_c0_seq1	-6.21889	ENSDARG00000003599	-1.74359	-0.802061	11.2205	35.9909	1.9824e-09	9.83713e-09	3	30018332	30022483	rpl3	ribosomal protein L3 [Source:ZFIN;Acc:ZDB-GENE-030131-1291]
comp39698_c0_seq1	-9.62415	ENSDARG00000003599	-1.74359	-0.802061	11.2205	35.9909	1.9824e-09	9.83713e-09	3	30018332	30022483	rpl3	ribosomal protein L3 [Source:ZFIN;Acc:ZDB-GENE-030131-1291]
comp37526_c0_seq1	-0.591175	ENSDARG00000004034	-1.86685	-0.900606	9.20669	28.7652	8.17073e-08	3.2836e-07	3	27864729	27920351	arhgdig	Rho GDP dissociation inhibitor (GDI) gamma [Source:ZFIN;Acc:ZDB-GENE-040426-1493]
comp29667_c0_seq2	-4.52965	ENSDARG00000004046	-1.46128	-0.547233	4.25037	19.4103	1.05439e-05	3.12956e-05	14	32362998	32377623	phf6	PHD finger protein 6 [Source:ZFIN;Acc:ZDB-GENE-030131-5278]
comp29667_c0_seq4	-0.0738248	ENSDARG00000004046	-1.46128	-0.547233	4.25037	19.4103	1.05439e-05	3.12956e-05	14	32362998	32377623	phf6	PHD finger protein 6 [Source:ZFIN;Acc:ZDB-GENE-030131-5278]
comp66485_c0_seq1	-0.79321	ENSDARG00000004114	-1.48525	-0.57071	2.16372	10.398	0.00126153	0.00263288	23	43792176	43816067	tti1	TELO2 interacting protein 1 [Source:ZFIN;Acc:ZDB-GENE-080819-3]
comp45833_c0_seq1	-0.506596	ENSDARG00000004177	-2.83703	-1.50438	4.34157	79.7399	4.2708e-19	5.5475e-18	21	14073820	14104257	fam169ab	family with sequence similarity 169, member Ab [Source:ZFIN;Acc:ZDB-GENE-091118-95]
comp39604_c0_seq1	-0.0258781	ENSDARG00000004311	-1.2914	-0.368941	4.23511	7.30778	0.00686566	0.0124804	19	29820544	29846534	ldlrap1a	low density lipoprotein receptor adaptor protein 1a [Source:ZFIN;Acc:ZDB-GENE-030328-13]
comp39498_c0_seq1	-0.0552749	ENSDARG00000004378	-1.92971	-0.948387	5.31634	63.0882	1.9765e-15	1.8318e-14	19	45151185	45224525	yrk	Yes-related kinase [Source:ZFIN;Acc:ZDB-GENE-030131-9517]
comp39498_c0_seq1	-0.0552749	ENSDARG00000004378	-1.92971	-0.948387	5.31634	63.0882	1.9765e-15	1.8318e-14	19	45151185	45224525	yrk	Yes-related kinase [Source:ZFIN;Acc:ZDB-GENE-030131-9517]
comp39498_c0_seq1	-0.0552749	ENSDARG00000004378	-1.92971	-0.948387	5.31634	63.0882	1.9765e-15	1.8318e-14	19	45151185	45224525	yrk	Yes-related kinase [Source:ZFIN;Acc:ZDB-GENE-030131-9517]
comp39498_c0_seq8	-0.952209	ENSDARG00000004378	-1.92971	-0.948387	5.31634	63.0882	1.9765e-15	1.8318e-14	19	45151185	45224525	yrk	Yes-related kinase [Source:ZFIN;Acc:ZDB-GENE-030131-9517]
comp39498_c0_seq8	-0.952209	ENSDARG00000004378	-1.92971	-0.948387	5.31634	63.0882	1.9765e-15	1.8318e-14	19	45151185	45224525	yrk	Yes-related kinase [Source:ZFIN;Acc:ZDB-GENE-030131-9517]
comp45373_c0_seq1	-0.194399	ENSDARG00000004537	-1.73665	-0.796305	5.3075	41.0778	1.4629e-10	8.241e-10	15	22732941	22773718	kmt2a	lysine (K)-specific methyltransferase 2A [Source:ZFIN;Acc:ZDB-GENE-080521-3]
comp45846_c0_seq1	-0.100457	ENSDARG00000004537	-1.73665	-0.796305	5.3075	41.0778	1.4629e-10	8.241e-10	15	22732941	22773718	kmt2a	lysine (K)-specific methyltransferase 2A [Source:ZFIN;Acc:ZDB-GENE-080521-3]
comp45855_c0_seq1	-1.05667	ENSDARG00000004537	-1.73665	-0.796305	5.3075	41.0778	1.4629e-10	8.241e-10	15	22732941	22773718	kmt2a	lysine (K)-specific methyltransferase 2A [Source:ZFIN;Acc:ZDB-GENE-080521-3]
comp47919_c0_seq1	-0.230756	ENSDARG00000004537	-1.73665	-0.796305	5.3075	41.0778	1.4629e-10	8.241e-10	15	22732941	22773718	kmt2a	lysine (K)-specific methyltransferase 2A [Source:ZFIN;Acc:ZDB-GENE-080521-3]
comp48626_c0_seq1	-0.451337	ENSDARG00000004537	-1.73665	-0.796305	5.3075	41.0778	1.4629e-10	8.241e-10	15	22732941	22773718	kmt2a	lysine (K)-specific methyltransferase 2A [Source:ZFIN;Acc:ZDB-GENE-080521-3]
comp49491_c0_seq1	-0.0445767	ENSDARG00000004537	-1.73665	-0.796305	5.3075	41.0778	1.4629e-10	8.241e-10	15	22732941	22773718	kmt2a	lysine (K)-specific methyltransferase 2A [Source:ZFIN;Acc:ZDB-GENE-080521-3]
comp51600_c0_seq1	-0.846146	ENSDARG00000004537	-1.73665	-0.796305	5.3075	41.0778	1.4629e-10	8.241e-10	15	22732941	22773718	kmt2a	lysine (K)-specific methyltransferase 2A [Source:ZFIN;Acc:ZDB-GENE-080521-3]
comp26930_c0_seq1	-0.441445	ENSDARG00000004706	-1.4242	-0.510147	6.20316	20.7083	5.3484e-06	1.66137e-05	13	46051848	46063196	syf2	SYF2 homolog, RNA splicing factor (S. cerevisiae) [Source:ZFIN;Acc:ZDB-GENE-040801-170]
comp21613_c0_seq1	-0.513476	ENSDARG00000004724	-4.76307	-2.25189	4.79788	162.144	3.8483e-37	1.797e-35	16	36529268	36552593	tcea3	transcription elongation factor A (SII), 3 [Source:ZFIN;Acc:ZDB-GENE-040426-1860]
comp25575_c0_seq1	-5.23255	ENSDARG00000004724	-4.76307	-2.25189	4.79788	162.144	3.8483e-37	1.797e-35	16	36529268	36552593	tcea3	transcription elongation factor A (SII), 3 [Source:ZFIN;Acc:ZDB-GENE-040426-1860]
comp25575_c0_seq3	-5.28591	ENSDARG00000004724	-4.76307	-2.25189	4.79788	162.144	3.8483e-37	1.797e-35	16	36529268	36552593	tcea3	transcription elongation factor A (SII), 3 [Source:ZFIN;Acc:ZDB-GENE-040426-1860]
comp36074_c0_seq1	-0.159882	ENSDARG00000004745	-2.62887	-1.39444	4.32757	60.5401	7.2096e-15	6.3321e-14	23	27944386	27968149	lmbr1l	limb region 1 like [Source:ZFIN;Acc:ZDB-GENE-030131-9906]
comp37380_c0_seq1	-2.99706	ENSDARG00000004748	-3.10593	-1.63502	7.95574	21.2023	4.13279e-06	1.31141e-05	3	39467970	39483264	zgc:100868	zgc:100868 [Source:ZFIN;Acc:ZDB-GENE-040801-33]
comp37380_c0_seq2	-2.96378	ENSDARG00000004748	-3.10593	-1.63502	7.95574	21.2023	4.13279e-06	1.31141e-05	3	39467970	39483264	zgc:100868	zgc:100868 [Source:ZFIN;Acc:ZDB-GENE-040801-33]
comp37380_c0_seq3	-3.40397	ENSDARG00000004748	-3.10593	-1.63502	7.95574	21.2023	4.13279e-06	1.31141e-05	3	39467970	39483264	zgc:100868	zgc:100868 [Source:ZFIN;Acc:ZDB-GENE-040801-33]
comp15793_c0_seq1	-1.35007	ENSDARG00000004757	-1.44767	-0.533734	10.9109	16.3291	5.32388e-05	0.00014101	8	49299968	49308225	ybx1	Y box binding protein 1 [Source:ZFIN;Acc:ZDB-GENE-000629-3]
comp25859_c0_seq1	-1.93891	ENSDARG00000004757	-1.44767	-0.533734	10.9109	16.3291	5.32388e-05	0.00014101	8	49299968	49308225	ybx1	Y box binding protein 1 [Source:ZFIN;Acc:ZDB-GENE-000629-3]
comp27710_c0_seq1	-12.5979	ENSDARG00000004757	-1.44767	-0.533734	10.9109	16.3291	5.32388e-05	0.00014101	8	49299968	49308225	ybx1	Y box binding protein 1 [Source:ZFIN;Acc:ZDB-GENE-000629-3]
comp27710_c0_seq1	-12.5979	ENSDARG00000004757	-1.44767	-0.533734	10.9109	16.3291	5.32388e-05	0.00014101	8	49299968	49308225	ybx1	Y box binding protein 1 [Source:ZFIN;Acc:ZDB-GENE-000629-3]
comp27710_c0_seq2	-5.89826	ENSDARG00000004757	-1.44767	-0.533734	10.9109	16.3291	5.32388e-05	0.00014101	8	49299968	49308225	ybx1	Y box binding protein 1 [Source:ZFIN;Acc:ZDB-GENE-000629-3]
comp27710_c0_seq2	-5.89826	ENSDARG00000004757	-1.44767	-0.533734	10.9109	16.3291	5.32388e-05	0.00014101	8	49299968	49308225	ybx1	Y box binding protein 1 [Source:ZFIN;Acc:ZDB-GENE-000629-3]
comp27710_c0_seq3	-12.5022	ENSDARG00000004757	-1.44767	-0.533734	10.9109	16.3291	5.32388e-05	0.00014101	8	49299968	49308225	ybx1	Y box binding protein 1 [Source:ZFIN;Acc:ZDB-GENE-000629-3]
comp27710_c0_seq3	-12.5022	ENSDARG00000004757	-1.44767	-0.533734	10.9109	16.3291	5.32388e-05	0.00014101	8	49299968	49308225	ybx1	Y box binding protein 1 [Source:ZFIN;Acc:ZDB-GENE-000629-3]
comp27710_c0_seq5	-0.235625	ENSDARG00000004757	-1.44767	-0.533734	10.9109	16.3291	5.32388e-05	0.00014101	8	49299968	49308225	ybx1	Y box binding protein 1 [Source:ZFIN;Acc:ZDB-GENE-000629-3]
comp39794_c0_seq9	-3.11398	ENSDARG00000004782	-1.42451	-0.510467	2.86587	7.02462	0.00803965	0.014414	13	13087865	13155654	fgfr3	fibroblast growth factor receptor 3 [Source:ZFIN;Acc:ZDB-GENE-000816-1]
comp42652_c0_seq1	-0.286367	ENSDARG00000004798	-1.73417	-0.794249	3.75585	18.7364	1.501e-05	4.37e-05	5	70733309	70747821	b4galt4	UDP-Gal:betaGlcNAc beta 1,4- galactosyltransferase, polypeptide 4 [Source:ZFIN;Acc:ZDB-GENE-041114-103]
comp17003_c0_seq1	-2.6289	ENSDARG00000004851	-1.49931	-0.584298	3.38518	19.1533	1.20629e-05	3.555e-05	5	32235494	32245820	hinfp	histone H4 transcription factor [Source:ZFIN;Acc:ZDB-GENE-040426-2764]
comp39023_c0_seq1	-1.45868	ENSDARG00000004925	-1.92499	-0.94485	2.5529	21.0898	4.38266e-06	1.38312e-05	25	21968646	22178039	immp2l	IMP2 inner mitochondrial membrane peptidase-like (S. cerevisiae) [Source:ZFIN;Acc:ZDB-GENE-040808-9]
comp39023_c0_seq1	-1.45868	ENSDARG00000004925	-1.92499	-0.94485	2.5529	21.0898	4.38266e-06	1.38312e-05	25	21968646	22178039	immp2l	IMP2 inner mitochondrial membrane peptidase-like (S. cerevisiae) [Source:ZFIN;Acc:ZDB-GENE-040808-9]
comp39877_c0_seq2	-0.625432	ENSDARG00000004930	-1.51253	-0.596962	7.91056	11.4071	0.00073163	0.00158836	9	22927102	23003412	lmo7a	LIM domain only 7a [Source:ZFIN;Acc:ZDB-GENE-030219-74]
comp39877_c0_seq6	-0.0652247	ENSDARG00000004930	-1.51253	-0.596962	7.91056	11.4071	0.00073163	0.00158836	9	22927102	23003412	lmo7a	LIM domain only 7a [Source:ZFIN;Acc:ZDB-GENE-030219-74]
comp80651_c0_seq1	-1.33449	ENSDARG00000004930	-1.51253	-0.596962	7.91056	11.4071	0.00073163	0.00158836	9	22927102	23003412	lmo7a	LIM domain only 7a [Source:ZFIN;Acc:ZDB-GENE-030219-74]
comp23491_c0_seq1	-10.8503	ENSDARG00000004948	-1.24878	-0.32052	6.07575	7.72409	0.00544887	0.0101032	12	45923374	45930851	bccip	BRCA2 and CDKN1A interacting protein [Source:ZFIN;Acc:ZDB-GENE-050320-39]
comp30412_c0_seq1	-0.796486	ENSDARG00000004948	-1.24878	-0.32052	6.07575	7.72409	0.00544887	0.0101032	12	45923374	45930851	bccip	BRCA2 and CDKN1A interacting protein [Source:ZFIN;Acc:ZDB-GENE-050320-39]
comp27282_c0_seq1	-0.412135	ENSDARG00000004958	-1.28818	-0.365335	2.61482	5.11184	0.0237631	0.0387019	14	18970809	19055368	uvssa	UV-stimulated scaffold protein A [Source:ZFIN;Acc:ZDB-GENE-091204-111]
comp23600_c0_seq1	-0.809286	ENSDARG00000005104	-2.56914	-1.36129	8.55445	64.9515	7.6766e-16	7.4104e-15	5	22606737	22646702	limk2	LIM domain kinase 2 [Source:ZFIN;Acc:ZDB-GENE-040718-398]
comp23600_c0_seq1	-0.809286	ENSDARG00000005104	-2.56914	-1.36129	8.55445	64.9515	7.6766e-16	7.4104e-15	5	22606737	22646702	limk2	LIM domain kinase 2 [Source:ZFIN;Acc:ZDB-GENE-040718-398]
comp32634_c0_seq1	-2.22018	ENSDARG00000005172	-1.98781	-0.991183	4.98921	55.0031	1.2034e-13	9.4002e-13	21	38392296	38401717	dynll2b	dynein, light chain, LC8-type 2b [Source:ZFIN;Acc:ZDB-GENE-050320-132]
comp31049_c0_seq1	-0.721151	ENSDARG00000005179	-1.90613	-0.930648	2.77911	14.8504	0.00011638	0.00029162	17	38908138	38946419	C17H14orf159	chromosome 14 open reading frame 159 [Source:HGNC Symbol;Acc:HGNC:20498]
comp11157_c0_seq1	-6.77558	ENSDARG00000005191	-1.6408	-0.714401	8.31277	33.846	5.96516e-09	2.77713e-08	6	49877781	49917954	ahcy	S-adenosylhomocysteine hydrolase [Source:ZFIN;Acc:ZDB-GENE-031219-6]
comp16438_c0_seq1	-0.75534	ENSDARG00000005191	-1.6408	-0.714401	8.31277	33.846	5.96516e-09	2.77713e-08	6	49877781	49917954	ahcy	S-adenosylhomocysteine hydrolase [Source:ZFIN;Acc:ZDB-GENE-031219-6]
comp66544_c0_seq1	-7.99502	ENSDARG00000005191	-1.6408	-0.714401	8.31277	33.846	5.96516e-09	2.77713e-08	6	49877781	49917954	ahcy	S-adenosylhomocysteine hydrolase [Source:ZFIN;Acc:ZDB-GENE-031219-6]
comp7453_c0_seq1	-0.50922	ENSDARG00000005246	-1.51426	-0.598609	1.9258	7.47971	0.0062398	0.0114248	12	25570999	25587246	asb3	ankyrin repeat and SOCS box-containing 3 [Source:ZFIN;Acc:ZDB-GENE-030131-6142]
comp36145_c0_seq2	-0.892389	ENSDARG00000005355	-1.80456	-0.851646	5.40156	46.2213	1.0562e-11	6.7384e-11	18	345027	355125	larp6	La ribonucleoprotein domain family, member 6 [Source:ZFIN;Acc:ZDB-GENE-030131-6403]
comp31444_c0_seq1	-0.423478	ENSDARG00000005448	-1.25355	-0.326017	3.27655	5.46758	0.0193724	0.0321627	7	54208153	54216652	mtfmt	mitochondrial methionyl-tRNA formyltransferase [Source:ZFIN;Acc:ZDB-GENE-060929-120]
comp17329_c0_seq1	-0.216263	ENSDARG00000005476	-1.43259	-0.518621	4.08674	11.5303	0.00068471	0.00149569	4	19635815	19926134	nav3	neuron navigator 3 [Source:ZFIN;Acc:ZDB-GENE-021205-1]
comp17329_c0_seq1	-0.216263	ENSDARG00000005476	-1.43259	-0.518621	4.08674	11.5303	0.00068471	0.00149569	4	19635815	19926134	nav3	neuron navigator 3 [Source:ZFIN;Acc:ZDB-GENE-021205-1]
comp18447_c0_seq1	-0.0097604	ENSDARG00000005476	-1.43259	-0.518621	4.08674	11.5303	0.00068471	0.00149569	4	19635815	19926134	nav3	neuron navigator 3 [Source:ZFIN;Acc:ZDB-GENE-021205-1]
comp49838_c0_seq1	-0.366441	ENSDARG00000005476	-1.43259	-0.518621	4.08674	11.5303	0.00068471	0.00149569	4	19635815	19926134	nav3	neuron navigator 3 [Source:ZFIN;Acc:ZDB-GENE-021205-1]
comp53384_c0_seq1	-1.34014	ENSDARG00000005476	-1.43259	-0.518621	4.08674	11.5303	0.00068471	0.00149569	4	19635815	19926134	nav3	neuron navigator 3 [Source:ZFIN;Acc:ZDB-GENE-021205-1]
comp54988_c0_seq1	-0.300602	ENSDARG00000005476	-1.43259	-0.518621	4.08674	11.5303	0.00068471	0.00149569	4	19635815	19926134	nav3	neuron navigator 3 [Source:ZFIN;Acc:ZDB-GENE-021205-1]
comp72409_c0_seq1	-0.482389	ENSDARG00000005476	-1.43259	-0.518621	4.08674	11.5303	0.00068471	0.00149569	4	19635815	19926134	nav3	neuron navigator 3 [Source:ZFIN;Acc:ZDB-GENE-021205-1]
comp41346_c0_seq1	-0.492831	ENSDARG00000005513	-2.1089	-1.07649	10.4367	53.3875	2.7383e-13	2.074e-12	23	18036671	18045059	naca	nascent polypeptide-associated complex alpha polypeptide [Source:ZFIN;Acc:ZDB-GENE-020423-4]
comp6824_c0_seq1	-11.9091	ENSDARG00000005513	-2.1089	-1.07649	10.4367	53.3875	2.7383e-13	2.074e-12	23	18036671	18045059	naca	nascent polypeptide-associated complex alpha polypeptide [Source:ZFIN;Acc:ZDB-GENE-020423-4]
comp1028_c0_seq1	-5.0692	ENSDARG00000005526	-11.2651	-3.49379	2.39901	63.9352	1.2858e-15	1.2115e-14	6	46780941	46878428	igfn1.1	immunoglobulin-like and fibronectin type III domain containing 1, tandem duplicate 1 [Source:ZFIN;Acc:ZDB-GENE-050327-30]
comp62547_c0_seq1	-7.79423	ENSDARG00000005526	-11.2651	-3.49379	2.39901	63.9352	1.2858e-15	1.2115e-14	6	46780941	46878428	igfn1.1	immunoglobulin-like and fibronectin type III domain containing 1, tandem duplicate 1 [Source:ZFIN;Acc:ZDB-GENE-050327-30]
comp78044_c0_seq1	-2.53254	ENSDARG00000005526	-11.2651	-3.49379	2.39901	63.9352	1.2858e-15	1.2115e-14	6	46780941	46878428	igfn1.1	immunoglobulin-like and fibronectin type III domain containing 1, tandem duplicate 1 [Source:ZFIN;Acc:ZDB-GENE-050327-30]
comp12046_c0_seq1	-1.12378	ENSDARG00000005541	-5.31167	-2.40916	5.56657	170.809	4.9261e-39	2.5536e-37	4	11996287	12021242	wif1	wnt inhibitory factor 1 [Source:ZFIN;Acc:ZDB-GENE-990712-17]
comp28669_c0_seq1	-0.996554	ENSDARG00000005541	-5.31167	-2.40916	5.56657	170.809	4.9261e-39	2.5536e-37	4	11996287	12021242	wif1	wnt inhibitory factor 1 [Source:ZFIN;Acc:ZDB-GENE-990712-17]
comp30742_c0_seq2	-1.51575	ENSDARG00000005541	-5.31167	-2.40916	5.56657	170.809	4.9261e-39	2.5536e-37	4	11996287	12021242	wif1	wnt inhibitory factor 1 [Source:ZFIN;Acc:ZDB-GENE-990712-17]
comp42346_c0_seq1	-1.31861	ENSDARG00000005541	-5.31167	-2.40916	5.56657	170.809	4.9261e-39	2.5536e-37	4	11996287	12021242	wif1	wnt inhibitory factor 1 [Source:ZFIN;Acc:ZDB-GENE-990712-17]
comp27960_c0_seq1	-0.370167	ENSDARG00000005567	-1.49281	-0.57803	5.70362	18.0699	2.12943e-05	6.03813e-05	12	37501579	37551068	map2k6	mitogen-activated protein kinase kinase 6 [Source:ZFIN;Acc:ZDB-GENE-010202-3]
comp6553_c0_seq1	-0.484119	ENSDARG00000005567	-1.49281	-0.57803	5.70362	18.0699	2.12943e-05	6.03813e-05	12	37501579	37551068	map2k6	mitogen-activated protein kinase kinase 6 [Source:ZFIN;Acc:ZDB-GENE-010202-3]
comp42064_c0_seq1	-0.139109	ENSDARG00000005586	-1.77228	-0.825607	4.3569	24.1439	8.94007e-07	3.11369e-06	5	70529667	70657589	zbtb20	zinc finger and BTB domain containing 20 [Source:ZFIN;Acc:ZDB-GENE-070112-1992]
comp49947_c0_seq1	-1.24842	ENSDARG00000005600	-2.3244	-1.21686	2.19245	22.156	2.5137e-06	8.20839e-06	5	8817825	8842843	bmpr1ba	bone morphogenetic protein receptor, type 1ba [Source:ZFIN;Acc:ZDB-GENE-991208-8]
comp53672_c0_seq1	-1.4521	ENSDARG00000005600	-2.3244	-1.21686	2.19245	22.156	2.5137e-06	8.20839e-06	5	8817825	8842843	bmpr1ba	bone morphogenetic protein receptor, type 1ba [Source:ZFIN;Acc:ZDB-GENE-991208-8]
comp76381_c0_seq1	-1.33449	ENSDARG00000005600	-2.3244	-1.21686	2.19245	22.156	2.5137e-06	8.20839e-06	5	8817825	8842843	bmpr1ba	bone morphogenetic protein receptor, type 1ba [Source:ZFIN;Acc:ZDB-GENE-991208-8]
comp11723_c0_seq1	-0.287979	ENSDARG00000005713	-1.52206	-0.606029	3.54275	11.6048	0.00065782	0.00144233	16	57829773	57846922	ethe1	ethylmalonic encephalopathy 1 [Source:ZFIN;Acc:ZDB-GENE-040426-2503]
comp27557_c0_seq1	-0.650964	ENSDARG00000005713	-1.52206	-0.606029	3.54275	11.6048	0.00065782	0.00144233	16	57829773	57846922	ethe1	ethylmalonic encephalopathy 1 [Source:ZFIN;Acc:ZDB-GENE-040426-2503]
comp15128_c0_seq1	-11.5643	ENSDARG00000005791	-1.56481	-0.645991	9.78873	19.6281	9.40755e-06	2.80753e-05	16	55535267	55539621	rpl28	ribosomal protein L28 [Source:ZFIN;Acc:ZDB-GENE-040930-10]
comp15427_c0_seq1	-0.449418	ENSDARG00000005791	-1.56481	-0.645991	9.78873	19.6281	9.40755e-06	2.80753e-05	16	55535267	55539621	rpl28	ribosomal protein L28 [Source:ZFIN;Acc:ZDB-GENE-040930-10]
comp30436_c0_seq1	-12.0623	ENSDARG00000005791	-1.56481	-0.645991	9.78873	19.6281	9.40755e-06	2.80753e-05	16	55535267	55539621	rpl28	ribosomal protein L28 [Source:ZFIN;Acc:ZDB-GENE-040930-10]
comp43975_c0_seq1	-0.164809	ENSDARG00000005791	-1.56481	-0.645991	9.78873	19.6281	9.40755e-06	2.80753e-05	16	55535267	55539621	rpl28	ribosomal protein L28 [Source:ZFIN;Acc:ZDB-GENE-040930-10]
comp15543_c0_seq1	-0.512765	ENSDARG00000005842	-1.74966	-0.807071	5.19523	41.1708	1.3949e-10	7.8687e-10	18	6208514	6229857	cd9a	CD9 antigen (p24) a [Source:ZFIN;Acc:ZDB-GENE-030131-1175]
comp42716_c0_seq1	-11.1529	ENSDARG00000005842	-1.74966	-0.807071	5.19523	41.1708	1.3949e-10	7.8687e-10	18	6208514	6229857	cd9a	CD9 antigen (p24) a [Source:ZFIN;Acc:ZDB-GENE-030131-1175]
comp5800_c0_seq1	-0.0938036	ENSDARG00000005870	-1.37896	-0.463581	4.62168	16.1133	5.96636e-05	0.00015658	9	24082845	24089585	mmadhc	methylmalonic aciduria (cobalamin deficiency) cblD type, with homocystinuria [Source:ZFIN;Acc:ZDB-GENE-040704-50]
comp35568_c0_seq1	-0.611612	ENSDARG00000005872	-2.28154	-1.19	5.13113	42.6861	6.4266e-11	3.7565e-10	24	43551498	43591420	arhgap28	Rho GTPase activating protein 28 [Source:ZFIN;Acc:ZDB-GENE-041114-147]
comp47786_c0_seq1	-0.937752	ENSDARG00000005883	-1.50501	-0.589771	0.859083	5.07317	0.0242989	0.0394532	3	18972686	19022549	rfx1a	regulatory factor X, 1a (influences HLA class II expression) [Source:ZFIN;Acc:ZDB-GENE-070424-94]
comp15491_c0_seq1	-0.153934	ENSDARG00000005891	-1.61301	-0.689756	6.1802	28.803	8.01255e-08	3.22461e-07	4	10869199	10875323	cyb5r3	cytochrome b5 reductase 3 [Source:ZFIN;Acc:ZDB-GENE-030131-3281]
comp35899_c0_seq1	-0.814148	ENSDARG00000005897	-1.38886	-0.473898	3.12742	7.64877	0.00568109	0.0104959	4	11819660	11830942	dera	2-deoxyribose-5-phosphate aldolase homolog (C. elegans) [Source:ZFIN;Acc:ZDB-GENE-041010-200]
comp36044_c0_seq2	-0.289694	ENSDARG00000005908	-1.52356	-0.607451	5.81577	29.1573	6.67335e-08	2.71597e-07	21	31048181	31068381	clk4b	CDC-like kinase 4b [Source:ZFIN;Acc:ZDB-GENE-050227-19]
comp36044_c0_seq5	-0.685785	ENSDARG00000005908	-1.52356	-0.607451	5.81577	29.1573	6.67335e-08	2.71597e-07	21	31048181	31068381	clk4b	CDC-like kinase 4b [Source:ZFIN;Acc:ZDB-GENE-050227-19]
comp36044_c0_seq5	-0.685785	ENSDARG00000005908	-1.52356	-0.607451	5.81577	29.1573	6.67335e-08	2.71597e-07	21	31048181	31068381	clk4b	CDC-like kinase 4b [Source:ZFIN;Acc:ZDB-GENE-050227-19]
comp36044_c0_seq6	-0.648777	ENSDARG00000005908	-1.52356	-0.607451	5.81577	29.1573	6.67335e-08	2.71597e-07	21	31048181	31068381	clk4b	CDC-like kinase 4b [Source:ZFIN;Acc:ZDB-GENE-050227-19]
comp36044_c0_seq9	-0.424912	ENSDARG00000005908	-1.52356	-0.607451	5.81577	29.1573	6.67335e-08	2.71597e-07	21	31048181	31068381	clk4b	CDC-like kinase 4b [Source:ZFIN;Acc:ZDB-GENE-050227-19]
comp36044_c0_seq9	-0.424912	ENSDARG00000005908	-1.52356	-0.607451	5.81577	29.1573	6.67335e-08	2.71597e-07	21	31048181	31068381	clk4b	CDC-like kinase 4b [Source:ZFIN;Acc:ZDB-GENE-050227-19]
comp36644_c0_seq1	-1.60328	ENSDARG00000005927	-1.44707	-0.533137	5.13323	20.5291	5.873e-06	1.81e-05	3	30318065	30337417	tbc1d17	TBC1 domain family, member 17 [Source:ZFIN;Acc:ZDB-GENE-050522-79]
comp34848_c0_seq1	-3.27299	ENSDARG00000005943	-3.84145	-1.94165	4.33769	87.1341	1.0141e-20	1.5334e-19	5	28574611	28594923	htra4	HtrA serine peptidase 4 [Source:ZFIN;Acc:ZDB-GENE-131120-192]
comp38350_c0_seq1	-1.5429	ENSDARG00000005980	-2.23265	-1.15876	6.37918	77.91	1.0784e-18	1.3531e-17	21	13328565	13485520	sfswap	splicing factor, suppressor of white-apricot homolog (Drosophila) [Source:ZFIN;Acc:ZDB-GENE-040426-931]
comp38350_c0_seq3	-0.970241	ENSDARG00000005980	-2.23265	-1.15876	6.37918	77.91	1.0784e-18	1.3531e-17	21	13328565	13485520	sfswap	splicing factor, suppressor of white-apricot homolog (Drosophila) [Source:ZFIN;Acc:ZDB-GENE-040426-931]
comp29597_c0_seq1	-0.504807	ENSDARG00000006011	-1.69128	-0.758119	2.64039	13.8985	0.00019295	0.00046498	4	16702495	16710352	klhl42	kelch-like family, member 42 [Source:ZFIN;Acc:ZDB-GENE-041210-190]
comp43058_c0_seq1	-0.301319	ENSDARG00000006011	-1.69128	-0.758119	2.64039	13.8985	0.00019295	0.00046498	4	16702495	16710352	klhl42	kelch-like family, member 42 [Source:ZFIN;Acc:ZDB-GENE-041210-190]
comp11081_c0_seq1	-7.99502	ENSDARG00000006019	-1.38652	-0.471464	7.2705	14.1531	0.00016852	0.0004102	23	20401928	20414807	tktb	transketolase b [Source:ZFIN;Acc:ZDB-GENE-030909-13]
comp11636_c0_seq1	-0.20058	ENSDARG00000006019	-1.38652	-0.471464	7.2705	14.1531	0.00016852	0.0004102	23	20401928	20414807	tktb	transketolase b [Source:ZFIN;Acc:ZDB-GENE-030909-13]
comp50076_c0_seq1	-7.93115	ENSDARG00000006019	-1.38652	-0.471464	7.2705	14.1531	0.00016852	0.0004102	23	20401928	20414807	tktb	transketolase b [Source:ZFIN;Acc:ZDB-GENE-030909-13]
comp5827_c0_seq1	-9.02316	ENSDARG00000006019	-1.38652	-0.471464	7.2705	14.1531	0.00016852	0.0004102	23	20401928	20414807	tktb	transketolase b [Source:ZFIN;Acc:ZDB-GENE-030909-13]
comp72757_c0_seq1	-7.47393	ENSDARG00000006019	-1.38652	-0.471464	7.2705	14.1531	0.00016852	0.0004102	23	20401928	20414807	tktb	transketolase b [Source:ZFIN;Acc:ZDB-GENE-030909-13]
comp25691_c0_seq1	-2.91308	ENSDARG00000006025	-1.71324	-0.776724	0.974458	9.10688	0.0025465	0.00501869	18	27384857	27515805	tp53i11b	tumor protein p53 inducible protein 11b [Source:ZFIN;Acc:ZDB-GENE-030131-6328]
comp15088_c0_seq1	-0.0097604	ENSDARG00000006052	-1.84552	-0.884025	5.16994	58.535	1.997e-14	1.6875e-13	22	15852222	15864057	malt1a	mucosa associated lymphoid tissue lymphoma translocation gene 1a [Source:ZFIN;Acc:ZDB-GENE-020801-2]
comp78350_c0_seq1	-0.0779528	ENSDARG00000006169	-1.33975	-0.421964	4.68954	8.82787	0.00296664	0.00577221	25	36690552	36752777	lrrk2	leucine-rich repeat kinase 2 [Source:ZFIN;Acc:ZDB-GENE-071218-6]
comp10745_c0_seq1	-1.21734	ENSDARG00000006316	-1.74559	-0.803711	10.1231	40.9241	1.5825e-10	8.8768e-10	21	25465361	25468127	rpl23a	ribosomal protein L23a [Source:ZFIN;Acc:ZDB-GENE-030131-7479]
comp24548_c0_seq1	-8.53666	ENSDARG00000006316	-1.74559	-0.803711	10.1231	40.9241	1.5825e-10	8.8768e-10	21	25465361	25468127	rpl23a	ribosomal protein L23a [Source:ZFIN;Acc:ZDB-GENE-030131-7479]
comp38409_c0_seq1	-0.0494857	ENSDARG00000006345	-1.23562	-0.305235	3.72137	5.30614	0.0212504	0.0350199	15	123781	132133	MED17	mediator complex subunit 17 [Source:HGNC Symbol;Acc:HGNC:2375]
comp13832_c0_seq1	-9.08316	ENSDARG00000006397	-1.17829	-0.236696	7.53808	5.01273	0.0251616	0.0407406	20	43807556	43818278	laptm4a	lysosomal-associated protein transmembrane 4 alpha [Source:ZFIN;Acc:ZDB-GENE-030131-1024]
comp15320_c0_seq1	-0.408437	ENSDARG00000006413	-1.434	-0.520047	9.41279	13.3542	0.00025785	0.00060943	12	40099735	40105115	rpl38	ribosomal protein L38 [Source:ZFIN;Acc:ZDB-GENE-030131-8752]
comp15851_c0_seq1	-11.3551	ENSDARG00000006413	-1.434	-0.520047	9.41279	13.3542	0.00025785	0.00060943	12	40099735	40105115	rpl38	ribosomal protein L38 [Source:ZFIN;Acc:ZDB-GENE-030131-8752]
comp28972_c0_seq1	-0.561049	ENSDARG00000006422	-2.32075	-1.21459	6.51743	68.578	1.2196e-16	1.2598e-15	9	24817201	24840377	esyt3	extended synaptotagmin-like protein 3 [Source:ZFIN;Acc:ZDB-GENE-050809-35]
comp41603_c0_seq1	-0.100004	ENSDARG00000006487	-1.35765	-0.441117	8.12641	14.547	0.00013671	0.00033834	7	34680134	34686042	anp32a	acidic (leucine-rich) nuclear phosphoprotein 32 family, member A [Source:ZFIN;Acc:ZDB-GENE-030131-7850]
comp39007_c0_seq1	-0.430972	ENSDARG00000006491	-1.94886	-0.962629	5.2111	50.0297	1.5143e-12	1.0542e-11	5	9317662	9349597	agpat9l	1-acylglycerol-3-phosphate O-acyltransferase 9, like [Source:ZFIN;Acc:ZDB-GENE-060531-19]
comp39007_c0_seq2	-1.94229	ENSDARG00000006491	-1.94886	-0.962629	5.2111	50.0297	1.5143e-12	1.0542e-11	5	9317662	9349597	agpat9l	1-acylglycerol-3-phosphate O-acyltransferase 9, like [Source:ZFIN;Acc:ZDB-GENE-060531-19]
comp40134_c0_seq1	-1.13474	ENSDARG00000006546	-1.72312	-0.785027	6.4519	19.1126	1.23231e-05	3.62716e-05	6	31044315	31056721	ak4	adenylate kinase 4 [Source:ZFIN;Acc:ZDB-GENE-040426-2505]
comp31951_c0_seq1	-1.18164	ENSDARG00000006691	-1.32047	-0.401048	10.7684	7.45779	0.00631625	0.0115535	5	34500586	34504918	rpl12	ribosomal protein L12 [Source:ZFIN;Acc:ZDB-GENE-030131-5297]
comp31951_c0_seq1	-1.18164	ENSDARG00000006691	-1.32047	-0.401048	10.7684	7.45779	0.00631625	0.0115535	5	34500586	34504918	rpl12	ribosomal protein L12 [Source:ZFIN;Acc:ZDB-GENE-030131-5297]
comp37615_c0_seq1	-12.7902	ENSDARG00000006691	-1.32047	-0.401048	10.7684	7.45779	0.00631625	0.0115535	5	34500586	34504918	rpl12	ribosomal protein L12 [Source:ZFIN;Acc:ZDB-GENE-030131-5297]
comp9921_c0_seq1	-0.353368	ENSDARG00000006693	-2.41043	-1.26929	6.46707	40.4177	2.0507e-10	1.13674e-09	15	13002899	13033028	tmprss4a	transmembrane protease, serine 4a [Source:ZFIN;Acc:ZDB-GENE-061103-631]
comp2424_c0_seq1	-5.13307	ENSDARG00000006729	-1.35142	-0.434479	7.48472	14.5961	0.00013319	0.00033032	13	43886612	43922171	eif3s6ip	eukaryotic translation initiation factor 3, subunit 6 interacting protein [Source:ZFIN;Acc:ZDB-GENE-040426-2138]
comp25641_c0_seq1	-0.606624	ENSDARG00000006729	-1.35142	-0.434479	7.48472	14.5961	0.00013319	0.00033032	13	43886612	43922171	eif3s6ip	eukaryotic translation initiation factor 3, subunit 6 interacting protein [Source:ZFIN;Acc:ZDB-GENE-040426-2138]
comp60272_c0_seq1	-1.60551	ENSDARG00000006729	-1.35142	-0.434479	7.48472	14.5961	0.00013319	0.00033032	13	43886612	43922171	eif3s6ip	eukaryotic translation initiation factor 3, subunit 6 interacting protein [Source:ZFIN;Acc:ZDB-GENE-040426-2138]
comp64896_c0_seq1	-0.328566	ENSDARG00000006729	-1.35142	-0.434479	7.48472	14.5961	0.00013319	0.00033032	13	43886612	43922171	eif3s6ip	eukaryotic translation initiation factor 3, subunit 6 interacting protein [Source:ZFIN;Acc:ZDB-GENE-040426-2138]
comp79289_c0_seq1	-0.395421	ENSDARG00000006729	-1.35142	-0.434479	7.48472	14.5961	0.00013319	0.00033032	13	43886612	43922171	eif3s6ip	eukaryotic translation initiation factor 3, subunit 6 interacting protein [Source:ZFIN;Acc:ZDB-GENE-040426-2138]
comp18484_c0_seq1	-2.05517	ENSDARG00000006811	-6.96025	-2.79914	1.11731	58.6066	1.9257e-14	1.6289e-13	12	16077368	16084598	sult1st6	sulfotransferase family 1, cytosolic sulfotransferase 6 [Source:ZFIN;Acc:ZDB-GENE-040718-343]
comp24064_c0_seq1	-2.09629	ENSDARG00000006811	-6.96025	-2.79914	1.11731	58.6066	1.9257e-14	1.6289e-13	12	16077368	16084598	sult1st6	sulfotransferase family 1, cytosolic sulfotransferase 6 [Source:ZFIN;Acc:ZDB-GENE-040718-343]
comp58384_c0_seq1	-1.63447	ENSDARG00000006811	-6.96025	-2.79914	1.11731	58.6066	1.9257e-14	1.6289e-13	12	16077368	16084598	sult1st6	sulfotransferase family 1, cytosolic sulfotransferase 6 [Source:ZFIN;Acc:ZDB-GENE-040718-343]
comp72512_c0_seq1	-1.6677	ENSDARG00000006811	-6.96025	-2.79914	1.11731	58.6066	1.9257e-14	1.6289e-13	12	16077368	16084598	sult1st6	sulfotransferase family 1, cytosolic sulfotransferase 6 [Source:ZFIN;Acc:ZDB-GENE-040718-343]
comp80920_c0_seq1	-3.42973	ENSDARG00000006811	-6.96025	-2.79914	1.11731	58.6066	1.9257e-14	1.6289e-13	12	16077368	16084598	sult1st6	sulfotransferase family 1, cytosolic sulfotransferase 6 [Source:ZFIN;Acc:ZDB-GENE-040718-343]
comp35157_c0_seq1	-2.06392	ENSDARG00000006840	-1.9643	-0.974017	6.51546	41.9789	9.2265e-11	5.2981e-10	17	49077695	49091737	gnmt	glycine N-methyltransferase [Source:ZFIN;Acc:ZDB-GENE-040227-1]
comp6335_c0_seq1	-0.451914	ENSDARG00000007129	-1.99197	-0.994195	2.35677	28.1459	1.12505e-07	4.43713e-07	3	16186342	16215766
comp31354_c0_seq1	-0.955345	ENSDARG00000007169	-1.28582	-0.362685	4.95487	10.9398	0.00094119	0.0020068	17	35392744	35405489	itgb1bp1	integrin beta 1 binding protein 1 [Source:ZFIN;Acc:ZDB-GENE-051113-264]
comp31354_c0_seq2	-0.525018	ENSDARG00000007169	-1.28582	-0.362685	4.95487	10.9398	0.00094119	0.0020068	17	35392744	35405489	itgb1bp1	integrin beta 1 binding protein 1 [Source:ZFIN;Acc:ZDB-GENE-051113-264]
comp36481_c0_seq13	-0.734511	ENSDARG00000007173	-5.2242	-2.38521	2.33287	59.487	1.231e-14	1.0577e-13	15	65239	71370	cyp2y3	cytochrome P450, family 2, subfamily Y, polypeptide 3 [Source:ZFIN;Acc:ZDB-GENE-050522-490]
comp36481_c0_seq13	-0.734511	ENSDARG00000007173	-5.2242	-2.38521	2.33287	59.487	1.231e-14	1.0577e-13	15	65239	71370	cyp2y3	cytochrome P450, family 2, subfamily Y, polypeptide 3 [Source:ZFIN;Acc:ZDB-GENE-050522-490]
comp36481_c0_seq18	-1.17864	ENSDARG00000007173	-5.2242	-2.38521	2.33287	59.487	1.231e-14	1.0577e-13	15	65239	71370	cyp2y3	cytochrome P450, family 2, subfamily Y, polypeptide 3 [Source:ZFIN;Acc:ZDB-GENE-050522-490]
comp36481_c0_seq20	-7.17624	ENSDARG00000007173	-5.2242	-2.38521	2.33287	59.487	1.231e-14	1.0577e-13	15	65239	71370	cyp2y3	cytochrome P450, family 2, subfamily Y, polypeptide 3 [Source:ZFIN;Acc:ZDB-GENE-050522-490]
comp36481_c0_seq20	-7.17624	ENSDARG00000007173	-5.2242	-2.38521	2.33287	59.487	1.231e-14	1.0577e-13	15	65239	71370	cyp2y3	cytochrome P450, family 2, subfamily Y, polypeptide 3 [Source:ZFIN;Acc:ZDB-GENE-050522-490]
comp36481_c0_seq3	-7.47393	ENSDARG00000007173	-5.2242	-2.38521	2.33287	59.487	1.231e-14	1.0577e-13	15	65239	71370	cyp2y3	cytochrome P450, family 2, subfamily Y, polypeptide 3 [Source:ZFIN;Acc:ZDB-GENE-050522-490]
comp36481_c0_seq5	-7.38136	ENSDARG00000007173	-5.2242	-2.38521	2.33287	59.487	1.231e-14	1.0577e-13	15	65239	71370	cyp2y3	cytochrome P450, family 2, subfamily Y, polypeptide 3 [Source:ZFIN;Acc:ZDB-GENE-050522-490]
comp36481_c0_seq7	-0.879459	ENSDARG00000007173	-5.2242	-2.38521	2.33287	59.487	1.231e-14	1.0577e-13	15	65239	71370	cyp2y3	cytochrome P450, family 2, subfamily Y, polypeptide 3 [Source:ZFIN;Acc:ZDB-GENE-050522-490]
comp36481_c0_seq7	-0.879459	ENSDARG00000007173	-5.2242	-2.38521	2.33287	59.487	1.231e-14	1.0577e-13	15	65239	71370	cyp2y3	cytochrome P450, family 2, subfamily Y, polypeptide 3 [Source:ZFIN;Acc:ZDB-GENE-050522-490]
comp6311_c0_seq1	-4.01749	ENSDARG00000007173	-5.2242	-2.38521	2.33287	59.487	1.231e-14	1.0577e-13	15	65239	71370	cyp2y3	cytochrome P450, family 2, subfamily Y, polypeptide 3 [Source:ZFIN;Acc:ZDB-GENE-050522-490]
comp6753_c0_seq2	-0.277947	ENSDARG00000007181	-1.3652	-0.449114	3.55013	11.4208	0.00072625	0.00157788	21	21281876	21298425	nadk2	NAD kinase 2, mitochondrial [Source:ZFIN;Acc:ZDB-GENE-040801-202]
comp15578_c0_seq1	-0.243203	ENSDARG00000007241	-1.33829	-0.420386	5.44106	6.0137	0.0141952	0.02421	2	31734131	31736246	mycb	myelocytomatosis oncogene b [Source:ZFIN;Acc:ZDB-GENE-040426-780]
comp25908_c0_seq1	-0.3823	ENSDARG00000007247	-1.56187	-0.643272	2.12709	11.4437	0.00071737	0.00156019	25	10670168	10694369	ric8a	resistance to inhibitors of cholinesterase 8 homolog A [Source:ZFIN;Acc:ZDB-GENE-040927-18]
comp25908_c0_seq1	-0.3823	ENSDARG00000007247	-1.56187	-0.643272	2.12709	11.4437	0.00071737	0.00156019	25	10670168	10694369	ric8a	resistance to inhibitors of cholinesterase 8 homolog A [Source:ZFIN;Acc:ZDB-GENE-040927-18]
comp48252_c0_seq1	-0.695108	ENSDARG00000007247	-1.56187	-0.643272	2.12709	11.4437	0.00071737	0.00156019	25	10670168	10694369	ric8a	resistance to inhibitors of cholinesterase 8 homolog A [Source:ZFIN;Acc:ZDB-GENE-040927-18]
comp8485_c0_seq1	-1.00178	ENSDARG00000007265	-3.53892	-1.82331	-0.300644	24.8051	6.34282e-07	2.25497e-06	22	23536901	23543787	RGS13 (1 of 2)	regulator of G-protein signaling 13 [Source:HGNC Symbol;Acc:HGNC:9995]
comp10596_c0_seq1	-0.610864	ENSDARG00000007320	-1.65522	-0.727026	11.0366	24.7844	6.41134e-07	2.27886e-06	2	29892308	29897185	rpl7	ribosomal protein L7 [Source:ZFIN;Acc:ZDB-GENE-030131-8654]
comp24321_c0_seq1	-10.2388	ENSDARG00000007320	-1.65522	-0.727026	11.0366	24.7844	6.41134e-07	2.27886e-06	2	29892308	29897185	rpl7	ribosomal protein L7 [Source:ZFIN;Acc:ZDB-GENE-030131-8654]
comp14575_c0_seq1	-0.221499	ENSDARG00000007412	-1.41442	-0.500215	4.13019	8.72241	0.00314322	0.006092	6	48009284	48034931	slc2a1b	solute carrier family 2 (facilitated glucose transporter), member 1b [Source:ZFIN;Acc:ZDB-GENE-090915-1]
comp17881_c0_seq1	-2.05118	ENSDARG00000007412	-1.41442	-0.500215	4.13019	8.72241	0.00314322	0.006092	6	48009284	48034931	slc2a1b	solute carrier family 2 (facilitated glucose transporter), member 1b [Source:ZFIN;Acc:ZDB-GENE-090915-1]
comp64371_c0_seq1	-0.943834	ENSDARG00000007523	-1.39344	-0.478655	5.38981	10.7778	0.00102722	0.00217656	4	21360141	21408343	kmt2e	lysine (K)-specific methyltransferase 2E [Source:ZFIN;Acc:ZDB-GENE-030131-4120]
comp41054_c0_seq1	-1.77399	ENSDARG00000007560	-1.58041	-0.660296	1.16315	6.02446	0.014109	0.0240726	8	27374956	27426906	sema3bl	sema domain, immunoglobulin domain (Ig), short basic domain, secreted, (semaphorin) 3bl [Source:ZFIN;Acc:ZDB-GENE-030131-2956]
comp41054_c0_seq1	-1.77399	ENSDARG00000007560	-1.58041	-0.660296	1.16315	6.02446	0.014109	0.0240726	8	27374956	27426906	sema3bl	sema domain, immunoglobulin domain (Ig), short basic domain, secreted, (semaphorin) 3bl [Source:ZFIN;Acc:ZDB-GENE-030131-2956]
comp41457_c0_seq1	-0.603927	ENSDARG00000007708	-3.11632	-1.63984	8.72555	96.9623	7.066e-23	1.2935e-21	21	4041162	4047784	nsa2	NSA2 ribosome biogenesis homolog (S. cerevisiae) [Source:ZFIN;Acc:ZDB-GENE-030131-488]
comp48212_c0_seq1	-9.14078	ENSDARG00000007708	-3.11632	-1.63984	8.72555	96.9623	7.066e-23	1.2935e-21	21	4041162	4047784	nsa2	NSA2 ribosome biogenesis homolog (S. cerevisiae) [Source:ZFIN;Acc:ZDB-GENE-030131-488]
comp48650_c0_seq1	-8.55709	ENSDARG00000007708	-3.11632	-1.63984	8.72555	96.9623	7.066e-23	1.2935e-21	21	4041162	4047784	nsa2	NSA2 ribosome biogenesis homolog (S. cerevisiae) [Source:ZFIN;Acc:ZDB-GENE-030131-488]
comp53191_c0_seq1	-0.182159	ENSDARG00000007737	-1.91454	-0.936994	5.61525	7.34954	0.00670799	0.0122082	20	16214145	16242343	zyg11	zyg-11 homolog (C. elegans) [Source:ZFIN;Acc:ZDB-GENE-041014-17]
comp12947_c0_seq1	-0.0749922	ENSDARG00000007760	-1.60167	-0.679575	3.9795	18.3728	1.81631e-05	5.20865e-05	7	14453146	14519440	spg21	spastic paraplegia 21 (H. sapiens) [Source:ZFIN;Acc:ZDB-GENE-040426-2722]
comp33744_c0_seq2	-2.14828	ENSDARG00000007795	-2.32262	-1.21575	8.53121	84.3326	4.1816e-20	5.9817e-19	13	33900031	33908388	cst3	cystatin C (amyloid angiopathy and cerebral hemorrhage) [Source:ZFIN;Acc:ZDB-GENE-030131-373]
comp15658_c0_seq2	-0.627056	ENSDARG00000008020	-1.30868	-0.388115	4.17971	9.07086	0.00259715	0.0051096	21	38881606	38886024	med31	mediator of RNA polymerase II transcription, subunit 31 homolog (yeast) [Source:ZFIN;Acc:ZDB-GENE-040718-114]
comp38190_c0_seq1	-1.40363	ENSDARG00000008064	-1.35982	-0.44342	3.27266	9.11245	0.00253876	0.00500459	6	2237708	2241630	med8	mediator complex subunit 8 [Source:ZFIN;Acc:ZDB-GENE-040426-2091]
comp27254_c0_seq1	-7.99502	ENSDARG00000008218	-1.64791	-0.720633	4.38763	30.8936	2.72574e-08	1.16677e-07	20	54688043	54698893	znf410	zinc finger protein 410 [Source:ZFIN;Acc:ZDB-GENE-040426-1817]
comp27254_c0_seq1	-7.99502	ENSDARG00000008218	-1.64791	-0.720633	4.38763	30.8936	2.72574e-08	1.16677e-07	20	54688043	54698893	znf410	zinc finger protein 410 [Source:ZFIN;Acc:ZDB-GENE-040426-1817]
comp27254_c0_seq2	-0.107546	ENSDARG00000008218	-1.64791	-0.720633	4.38763	30.8936	2.72574e-08	1.16677e-07	20	54688043	54698893	znf410	zinc finger protein 410 [Source:ZFIN;Acc:ZDB-GENE-040426-1817]
comp27254_c0_seq2	-0.107546	ENSDARG00000008218	-1.64791	-0.720633	4.38763	30.8936	2.72574e-08	1.16677e-07	20	54688043	54698893	znf410	zinc finger protein 410 [Source:ZFIN;Acc:ZDB-GENE-040426-1817]
comp27254_c0_seq2	-0.107546	ENSDARG00000008218	-1.64791	-0.720633	4.38763	30.8936	2.72574e-08	1.16677e-07	20	54688043	54698893	znf410	zinc finger protein 410 [Source:ZFIN;Acc:ZDB-GENE-040426-1817]
comp11276_c0_seq1	-0.38578	ENSDARG00000008292	-1.27132	-0.34633	8.46834	8.76043	0.00307836	0.00597245	24	17532374	17552055	eif2s3	eukaryotic translation initiation factor 2, subunit 3 gamma [Source:ZFIN;Acc:ZDB-GENE-030131-5552]
comp46765_c0_seq1	-8.22551	ENSDARG00000008292	-1.27132	-0.34633	8.46834	8.76043	0.00307836	0.00597245	24	17532374	17552055	eif2s3	eukaryotic translation initiation factor 2, subunit 3 gamma [Source:ZFIN;Acc:ZDB-GENE-030131-5552]
comp48211_c0_seq1	-8.37703	ENSDARG00000008292	-1.27132	-0.34633	8.46834	8.76043	0.00307836	0.00597245	24	17532374	17552055	eif2s3	eukaryotic translation initiation factor 2, subunit 3 gamma [Source:ZFIN;Acc:ZDB-GENE-030131-5552]
comp56185_c0_seq1	-8.05618	ENSDARG00000008292	-1.27132	-0.34633	8.46834	8.76043	0.00307836	0.00597245	24	17532374	17552055	eif2s3	eukaryotic translation initiation factor 2, subunit 3 gamma [Source:ZFIN;Acc:ZDB-GENE-030131-5552]
comp58734_c0_seq1	-8.71715	ENSDARG00000008292	-1.27132	-0.34633	8.46834	8.76043	0.00307836	0.00597245	24	17532374	17552055	eif2s3	eukaryotic translation initiation factor 2, subunit 3 gamma [Source:ZFIN;Acc:ZDB-GENE-030131-5552]
comp64378_c0_seq1	-8.51414	ENSDARG00000008292	-1.27132	-0.34633	8.46834	8.76043	0.00307836	0.00597245	24	17532374	17552055	eif2s3	eukaryotic translation initiation factor 2, subunit 3 gamma [Source:ZFIN;Acc:ZDB-GENE-030131-5552]
comp29472_c0_seq1	-0.046255	ENSDARG00000008310	-2.03703	-1.02647	5.45881	49.3142	2.1808e-12	1.4954e-11	6	42340492	42349635	ip6k2	inositol hexaphosphate kinase 2 [Source:ZFIN;Acc:ZDB-GENE-030131-760]
comp44191_c0_seq1	-0.236041	ENSDARG00000008366	-1.75675	-0.812908	5.45251	56.8274	4.7579e-14	3.8793e-13	12	24525225	24788178	mpp7	membrane protein, palmitoylated 7 (MAGUK p55 subfamily member 7) [Source:ZFIN;Acc:ZDB-GENE-991209-8]
comp17707_c0_seq1	-7.17507	ENSDARG00000008383	-1.30576	-0.384888	8.6444	9.01667	0.00267528	0.00525051	3	40790892	40799237	arpc1a	actin related protein 2/3 complex, subunit 1A [Source:ZFIN;Acc:ZDB-GENE-040116-1]
comp49140_c0_seq1	-8.46987	ENSDARG00000008383	-1.30576	-0.384888	8.6444	9.01667	0.00267528	0.00525051	3	40790892	40799237	arpc1a	actin related protein 2/3 complex, subunit 1A [Source:ZFIN;Acc:ZDB-GENE-040116-1]
comp61902_c0_seq1	-8.11486	ENSDARG00000008383	-1.30576	-0.384888	8.6444	9.01667	0.00267528	0.00525051	3	40790892	40799237	arpc1a	actin related protein 2/3 complex, subunit 1A [Source:ZFIN;Acc:ZDB-GENE-040116-1]
comp16055_c0_seq1	-1.61357	ENSDARG00000008407	-11.8992	-3.57279	0.942438	152.014	6.2926e-35	2.589e-33	22	11550855	11603386	tspan7b	tetraspanin 7b [Source:ZFIN;Acc:ZDB-GENE-040927-5]
comp12963_c0_seq1	-0.175117	ENSDARG00000008413	-1.5799	-0.659831	6.12989	33.1556	8.50699e-09	3.88685e-08	1	46760580	46898492	atp11a	ATPase, class VI, type 11A [Source:ZFIN;Acc:ZDB-GENE-090311-52]
comp62667_c0_seq1	-2.53254	ENSDARG00000008413	-1.5799	-0.659831	6.12989	33.1556	8.50699e-09	3.88685e-08	1	46760580	46898492	atp11a	ATPase, class VI, type 11A [Source:ZFIN;Acc:ZDB-GENE-090311-52]
comp25038_c0_seq1	-0.884064	ENSDARG00000008502	-1.90593	-0.930493	6.73973	48.2646	3.7241e-12	2.4981e-11	13	997086	1001997	pno1	partner of NOB1 homolog (S. cerevisiae) [Source:ZFIN;Acc:ZDB-GENE-040426-1419]
comp4501_c0_seq1	-0.269508	ENSDARG00000008859	-2.81716	-1.49424	3.91188	39.3643	3.5166e-10	1.90144e-09	19	26826401	26864320	mylipa	myosin regulatory light chain interacting protein a [Source:ZFIN;Acc:ZDB-GENE-030131-7831]
comp40599_c0_seq5	-9.73427	ENSDARG00000008890	-1.29162	-0.369184	4.44985	6.59962	0.0102	0.0179451	11	6316209	6328271	ctns	cystinosis, nephropathic [Source:ZFIN;Acc:ZDB-GENE-050522-352]
comp31570_c0_seq1	-10.0965	ENSDARG00000009087	-3.11605	-1.63972	11.4278	113.449	1.7203e-26	4.2572e-25	14	3122605	3136493	cd74a	CD74 molecule, major histocompatibility complex, class II invariant chain a [Source:ZFIN;Acc:ZDB-GENE-000901-1]
comp41659_c0_seq1	-0.20889	ENSDARG00000009087	-3.11605	-1.63972	11.4278	113.449	1.7203e-26	4.2572e-25	14	3122605	3136493	cd74a	CD74 molecule, major histocompatibility complex, class II invariant chain a [Source:ZFIN;Acc:ZDB-GENE-000901-1]
comp38149_c0_seq1	-0.634671	ENSDARG00000009113	-1.64252	-0.715908	3.11672	19.3917	1.06467e-05	3.15952e-05	20	14725660	14730266	pigc	phosphatidylinositol glycan, class C [Source:ZFIN;Acc:ZDB-GENE-030131-2714]
comp52736_c0_seq1	-1.10874	ENSDARG00000009218	-1.53866	-0.621679	2.66245	14.5529	0.00013628	0.00033739	14	24583576	24589073	MARS2	methionyl-tRNA synthetase 2, mitochondrial [Source:HGNC Symbol;Acc:HGNC:25133]
comp36000_c1_seq1	-4.43288	ENSDARG00000009280	-3.25411	-1.70226	-0.329342	13.6015	0.00022601	0.00053943	5	75225441	75239904	smyd1a	SET and MYND domain containing 1a [Source:ZFIN;Acc:ZDB-GENE-030131-9825]
comp36000_c1_seq2	-13.407	ENSDARG00000009280	-3.25411	-1.70226	-0.329342	13.6015	0.00022601	0.00053943	5	75225441	75239904	smyd1a	SET and MYND domain containing 1a [Source:ZFIN;Acc:ZDB-GENE-030131-9825]
comp11285_c0_seq1	-1.06846	ENSDARG00000009285	-1.54615	-0.628678	10.5198	20.5826	5.7113e-06	1.766e-05	19	19373861	19381684	rpl15	ribosomal protein L15 [Source:ZFIN;Acc:ZDB-GENE-040801-183]
comp11285_c0_seq1	-1.06846	ENSDARG00000009285	-1.54615	-0.628678	10.5198	20.5826	5.7113e-06	1.766e-05	19	19373861	19381684	rpl15	ribosomal protein L15 [Source:ZFIN;Acc:ZDB-GENE-040801-183]
comp16671_c0_seq1	-0.0359429	ENSDARG00000009285	-1.54615	-0.628678	10.5198	20.5826	5.7113e-06	1.766e-05	19	19373861	19381684	rpl15	ribosomal protein L15 [Source:ZFIN;Acc:ZDB-GENE-040801-183]
comp30527_c0_seq1	-12.9578	ENSDARG00000009285	-1.54615	-0.628678	10.5198	20.5826	5.7113e-06	1.766e-05	19	19373861	19381684	rpl15	ribosomal protein L15 [Source:ZFIN;Acc:ZDB-GENE-040801-183]
comp53495_c0_seq1	-1.27647	ENSDARG00000009299	-1.42167	-0.507586	4.24332	10.0107	0.00155632	0.00318498	25	23699908	23776046	dusp8a	dual specificity phosphatase 8a [Source:ZFIN;Acc:ZDB-GENE-040426-1842]
comp63073_c0_seq1	-1.6677	ENSDARG00000009488	-1.4943	-0.579474	6.62195	18.931	1.3553e-05	3.965e-05	2	9371736	9415099	gipc2	GIPC PDZ domain containing family, member 2 [Source:ZFIN;Acc:ZDB-GENE-040426-921]
comp35474_c0_seq1	-11.77	ENSDARG00000009544	-1.54066	-0.623546	10.014	14.3617	0.00015084	0.00037034	21	25145792	25146898	cldnb	claudin b [Source:ZFIN;Acc:ZDB-GENE-010328-2]
comp39165_c0_seq1	-0.614606	ENSDARG00000009564	-3.587	-1.84278	1.81268	25.5861	4.23087e-07	1.5443e-06	25	32486949	32500006	syt8	synaptotagmin VIII [Source:ZFIN;Acc:ZDB-GENE-060303-4]
comp33902_c0_seq1	-0.626044	ENSDARG00000009753	-1.2091	-0.273938	6.30383	5.40625	0.0200648	0.0332244	20	35457800	35462548	sf3b14	splicing factor 3B [Source:ZFIN;Acc:ZDB-GENE-040625-36]
comp33902_c0_seq1	-0.626044	ENSDARG00000009753	-1.2091	-0.273938	6.30383	5.40625	0.0200648	0.0332244	20	35457800	35462548	sf3b14	splicing factor 3B [Source:ZFIN;Acc:ZDB-GENE-040625-36]
comp35962_c0_seq2	-0.0270892	ENSDARG00000009764	-2.27701	-1.18714	2.8453	47.5511	5.3588e-12	3.5277e-11	5	55606217	55793666	srek1	splicing regulatory glutamine/lysine-rich protein 1 [Source:ZFIN;Acc:ZDB-GENE-040801-132]
comp37142_c0_seq3	-1.48484	ENSDARG00000009782	-2.4322	-1.28226	4.67362	104.276	1.7601e-24	3.7202e-23	6	9215345	9296338	myh11a	myosin, heavy polypeptide 11, smooth muscle a [Source:ZFIN;Acc:ZDB-GENE-050531-1]
comp43969_c0_seq1	-0.937877	ENSDARG00000009782	-2.4322	-1.28226	4.67362	104.276	1.7601e-24	3.7202e-23	6	9215345	9296338	myh11a	myosin, heavy polypeptide 11, smooth muscle a [Source:ZFIN;Acc:ZDB-GENE-050531-1]
comp49454_c0_seq1	-2.01118	ENSDARG00000009782	-2.4322	-1.28226	4.67362	104.276	1.7601e-24	3.7202e-23	6	9215345	9296338	myh11a	myosin, heavy polypeptide 11, smooth muscle a [Source:ZFIN;Acc:ZDB-GENE-050531-1]
comp61641_c0_seq1	-7.93115	ENSDARG00000009802	-1.2134	-0.279054	6.56756	5.71663	0.016805	0.028232	25	38442719	38453017	chmp1a	chromatin modifying protein 1A [Source:ZFIN;Acc:ZDB-GENE-040426-1474]
comp36013_c0_seq1	-0.645926	ENSDARG00000009806	-1.72171	-0.783846	4.78934	35.5515	2.48395e-09	1.21762e-08	10	41257326	41269140	smfn	small fragment nuclease [Source:ZFIN;Acc:ZDB-GENE-040426-1709]
comp43184_c0_seq1	-3.14847	ENSDARG00000009823	-8.63639	-3.11043	-0.0220887	37.8911	7.4804e-10	3.90154e-09	16	35906777	35909646	pou3f1	POU class 3 homeobox 1 [Source:ZFIN;Acc:ZDB-GENE-980526-372]
comp43334_c0_seq1	-2.49759	ENSDARG00000009823	-8.63639	-3.11043	-0.0220887	37.8911	7.4804e-10	3.90154e-09	16	35906777	35909646	pou3f1	POU class 3 homeobox 1 [Source:ZFIN;Acc:ZDB-GENE-980526-372]
comp35643_c0_seq1	-1.49802	ENSDARG00000009868	-1.7954	-0.844307	5.10315	39.0627	4.104e-10	2.19942e-09	24	12867252	12887962	dcaf11	ddb1 and cul4 associated factor 11 [Source:ZFIN;Acc:ZDB-GENE-050809-116]
comp35643_c0_seq1	-1.49802	ENSDARG00000009868	-1.7954	-0.844307	5.10315	39.0627	4.104e-10	2.19942e-09	24	12867252	12887962	dcaf11	ddb1 and cul4 associated factor 11 [Source:ZFIN;Acc:ZDB-GENE-050809-116]
comp40856_c0_seq1	-0.338499	ENSDARG00000009881	-1.53765	-0.620728	6.88785	18.4393	1.754e-05	5.04959e-05	22	16719767	16721124	ier5	immediate early response 5 [Source:ZFIN;Acc:ZDB-GENE-030616-127]
comp18373_c0_seq1	-0.472733	ENSDARG00000009903	-1.46957	-0.555396	2.80719	14.0358	0.00017936	0.00043427	2	27990088	28011192	nadsyn1	NAD synthetase 1 [Source:ZFIN;Acc:ZDB-GENE-070615-22]
comp41424_c0_seq1	-0.2345	ENSDARG00000009950	-1.27174	-0.346805	7.4313	10.2076	0.00139863	0.00289407	5	67974791	67983395	edf1	endothelial differentiation-related factor 1 [Source:ZFIN;Acc:ZDB-GENE-040426-1710]
comp70494_c0_seq1	-7.93115	ENSDARG00000009950	-1.27174	-0.346805	7.4313	10.2076	0.00139863	0.00289407	5	67974791	67983395	edf1	endothelial differentiation-related factor 1 [Source:ZFIN;Acc:ZDB-GENE-040426-1710]
comp56288_c0_seq1	-9.27548	ENSDARG00000009965	-84.7338	-6.40487	-0.780146	62.1794	3.1355e-15	2.8423e-14	15	31940736	31982718	mag	myelin associated glycoprotein [Source:ZFIN;Acc:ZDB-GENE-041217-24]
comp65092_c0_seq1	-8.17125	ENSDARG00000009965	-84.7338	-6.40487	-0.780146	62.1794	3.1355e-15	2.8423e-14	15	31940736	31982718	mag	myelin associated glycoprotein [Source:ZFIN;Acc:ZDB-GENE-041217-24]
comp81234_c0_seq1	-3.21041	ENSDARG00000009965	-84.7338	-6.40487	-0.780146	62.1794	3.1355e-15	2.8423e-14	15	31940736	31982718	mag	myelin associated glycoprotein [Source:ZFIN;Acc:ZDB-GENE-041217-24]
comp4631_c0_seq1	-0.420633	ENSDARG00000010059	-2.3116	-1.20889	5.27393	90.3798	1.9657e-21	3.1464e-20	20	38406775	38474612	itpkb	inositol-trisphosphate 3-kinase B [Source:ZFIN;Acc:ZDB-GENE-041014-166]
comp41299_c0_seq1	-0.452185	ENSDARG00000010160	-1.44174	-0.52781	9.91956	12.9239	0.00032441	0.00075373	3	26666187	26672111	rps15a	ribosomal protein S15a [Source:ZFIN;Acc:ZDB-GENE-030131-8708]
comp41833_c0_seq1	-8.03726	ENSDARG00000010160	-1.44174	-0.52781	9.91956	12.9239	0.00032441	0.00075373	3	26666187	26672111	rps15a	ribosomal protein S15a [Source:ZFIN;Acc:ZDB-GENE-030131-8708]
comp36143_c0_seq1	-0.924032	ENSDARG00000010250	-3.25172	-1.7012	6.04372	123.948	8.6474e-29	2.439e-27	7	57966520	57985583	nqo1	NAD(P)H dehydrogenase, quinone 1 [Source:ZFIN;Acc:ZDB-GENE-030131-1226]
comp36359_c0_seq1	-0.538907	ENSDARG00000010442	-2.08365	-1.05912	4.55622	38.4254	5.6886e-10	3.00771e-09	1	52625090	52632239	rnf11a	ring finger protein 11a [Source:ZFIN;Acc:ZDB-GENE-040426-1277]
comp36359_c0_seq2	-0.707241	ENSDARG00000010442	-2.08365	-1.05912	4.55622	38.4254	5.6886e-10	3.00771e-09	1	52625090	52632239	rnf11a	ring finger protein 11a [Source:ZFIN;Acc:ZDB-GENE-040426-1277]
comp34813_c0_seq1	-8.81541	ENSDARG00000010516	-1.64993	-0.722408	10.3125	25.4708	4.49121e-07	1.63405e-06	24	22229602	22233473	rpl21	ribosomal protein L21 [Source:ZFIN;Acc:ZDB-GENE-030131-8512]
comp34813_c0_seq1	-8.81541	ENSDARG00000010516	-1.64993	-0.722408	10.3125	25.4708	4.49121e-07	1.63405e-06	24	22229602	22233473	rpl21	ribosomal protein L21 [Source:ZFIN;Acc:ZDB-GENE-030131-8512]
comp41313_c0_seq1	-0.609498	ENSDARG00000010516	-1.64993	-0.722408	10.3125	25.4708	4.49121e-07	1.63405e-06	24	22229602	22233473	rpl21	ribosomal protein L21 [Source:ZFIN;Acc:ZDB-GENE-030131-8512]
comp42975_c0_seq1	-0.0801641	ENSDARG00000010516	-1.64993	-0.722408	10.3125	25.4708	4.49121e-07	1.63405e-06	24	22229602	22233473	rpl21	ribosomal protein L21 [Source:ZFIN;Acc:ZDB-GENE-030131-8512]
comp5076_c0_seq1	-1.3068	ENSDARG00000010655	-2.28095	-1.18964	4.929	81.6424	1.6308e-19	2.2115e-18	1	51100794	51118114	ppm1k	protein phosphatase 1K (PP2C domain containing) [Source:ZFIN;Acc:ZDB-GENE-050306-8]
comp8166_c0_seq1	-1.14997	ENSDARG00000010655	-2.28095	-1.18964	4.929	81.6424	1.6308e-19	2.2115e-18	1	51100794	51118114	ppm1k	protein phosphatase 1K (PP2C domain containing) [Source:ZFIN;Acc:ZDB-GENE-050306-8]
comp9413_c0_seq1	-3.96143	ENSDARG00000010700	-1.94391	-0.958962	-0.895462	4.66664	0.030754	0.0488439	9	22396968	22398695	il17d	interleukin 17d [Source:ZFIN;Acc:ZDB-GENE-061031-4]
comp62971_c0_seq1	-7.79423	ENSDARG00000010728	-3.79639	-1.92463	4.20971	92.6658	6.1913e-22	1.037e-20	19	32593073	32618294	scin	scinderin [Source:ZFIN;Acc:ZDB-GENE-060503-6]
comp67347_c0_seq1	-7.93115	ENSDARG00000010728	-3.79639	-1.92463	4.20971	92.6658	6.1913e-22	1.037e-20	19	32593073	32618294	scin	scinderin [Source:ZFIN;Acc:ZDB-GENE-060503-6]
comp67392_c0_seq1	-7.64295	ENSDARG00000010728	-3.79639	-1.92463	4.20971	92.6658	6.1913e-22	1.037e-20	19	32593073	32618294	scin	scinderin [Source:ZFIN;Acc:ZDB-GENE-060503-6]
comp78880_c0_seq1	-7.72058	ENSDARG00000010728	-3.79639	-1.92463	4.20971	92.6658	6.1913e-22	1.037e-20	19	32593073	32618294	scin	scinderin [Source:ZFIN;Acc:ZDB-GENE-060503-6]
comp46158_c0_seq1	-0.128604	ENSDARG00000010756	-1.66825	-0.738334	4.96775	32.597	1.13391e-08	5.08085e-08	7	38947675	38956067	nod2	nucleotide-binding oligomerization domain containing 2 [Source:ZFIN;Acc:ZDB-GENE-061108-4]
comp53190_c0_seq1	-0.39883	ENSDARG00000010756	-1.66825	-0.738334	4.96775	32.597	1.13391e-08	5.08085e-08	7	38947675	38956067	nod2	nucleotide-binding oligomerization domain containing 2 [Source:ZFIN;Acc:ZDB-GENE-061108-4]
comp58308_c0_seq1	-0.7705	ENSDARG00000010756	-1.66825	-0.738334	4.96775	32.597	1.13391e-08	5.08085e-08	7	38947675	38956067	nod2	nucleotide-binding oligomerization domain containing 2 [Source:ZFIN;Acc:ZDB-GENE-061108-4]
comp11095_c0_seq1	-1.18993	ENSDARG00000010773	-1.33131	-0.412842	5.63391	10.5564	0.00115789	0.00243244	1	46337385	46391325	pnpla6	patatin-like phospholipase domain containing 6 [Source:ZFIN;Acc:ZDB-GENE-050107-4]
comp38452_c0_seq1	-0.64371	ENSDARG00000010873	-2.40612	-1.26671	6.98929	101.8	6.1426e-24	1.2455e-22	6	23789283	23804029	DDX17	DEAD (Asp-Glu-Ala-Asp) box helicase 17 [Source:HGNC Symbol;Acc:HGNC:2740]
comp38452_c0_seq3	-1.5038	ENSDARG00000010873	-2.40612	-1.26671	6.98929	101.8	6.1426e-24	1.2455e-22	6	23789283	23804029	DDX17	DEAD (Asp-Glu-Ala-Asp) box helicase 17 [Source:HGNC Symbol;Acc:HGNC:2740]
comp38452_c0_seq3	-1.5038	ENSDARG00000010873	-2.40612	-1.26671	6.98929	101.8	6.1426e-24	1.2455e-22	6	23789283	23804029	DDX17	DEAD (Asp-Glu-Ala-Asp) box helicase 17 [Source:HGNC Symbol;Acc:HGNC:2740]
comp38452_c0_seq3	-1.5038	ENSDARG00000010873	-2.40612	-1.26671	6.98929	101.8	6.1426e-24	1.2455e-22	6	23789283	23804029	DDX17	DEAD (Asp-Glu-Ala-Asp) box helicase 17 [Source:HGNC Symbol;Acc:HGNC:2740]
comp38452_c0_seq4	-0.183531	ENSDARG00000010873	-2.40612	-1.26671	6.98929	101.8	6.1426e-24	1.2455e-22	6	23789283	23804029	DDX17	DEAD (Asp-Glu-Ala-Asp) box helicase 17 [Source:HGNC Symbol;Acc:HGNC:2740]
comp38452_c0_seq4	-0.183531	ENSDARG00000010873	-2.40612	-1.26671	6.98929	101.8	6.1426e-24	1.2455e-22	6	23789283	23804029	DDX17	DEAD (Asp-Glu-Ala-Asp) box helicase 17 [Source:HGNC Symbol;Acc:HGNC:2740]
comp38452_c0_seq4	-0.183531	ENSDARG00000010873	-2.40612	-1.26671	6.98929	101.8	6.1426e-24	1.2455e-22	6	23789283	23804029	DDX17	DEAD (Asp-Glu-Ala-Asp) box helicase 17 [Source:HGNC Symbol;Acc:HGNC:2740]
comp78501_c0_seq1	-6.80072	ENSDARG00000010873	-2.40612	-1.26671	6.98929	101.8	6.1426e-24	1.2455e-22	6	23789283	23804029	DDX17	DEAD (Asp-Glu-Ala-Asp) box helicase 17 [Source:HGNC Symbol;Acc:HGNC:2740]
comp9397_c0_seq1	-7.28244	ENSDARG00000010873	-2.40612	-1.26671	6.98929	101.8	6.1426e-24	1.2455e-22	6	23789283	23804029	DDX17	DEAD (Asp-Glu-Ala-Asp) box helicase 17 [Source:HGNC Symbol;Acc:HGNC:2740]
comp15798_c0_seq2	-0.159514	ENSDARG00000011055	-1.64584	-0.718828	5.81865	42.8959	5.7732e-11	3.3968e-10	13	2206942	2220571	fbxo9	F-box protein 9 [Source:ZFIN;Acc:ZDB-GENE-030131-4194]
comp34970_c0_seq2	-5.19568	ENSDARG00000011065	-1.58663	-0.665962	2.06381	9.23078	0.0023798	0.00471317	5	22717254	22814262	camk2b1	calcium/calmodulin-dependent protein kinase (CaM kinase) II beta 1 [Source:ZFIN;Acc:ZDB-GENE-030131-9588]
comp34970_c0_seq2	-5.19568	ENSDARG00000011065	-1.58663	-0.665962	2.06381	9.23078	0.0023798	0.00471317	5	22717254	22814262	camk2b1	calcium/calmodulin-dependent protein kinase (CaM kinase) II beta 1 [Source:ZFIN;Acc:ZDB-GENE-030131-9588]
comp34888_c0_seq1	-1.5916	ENSDARG00000011170	-1.50441	-0.589202	3.80638	15.1911	9.716e-05	0.00024659	7	4109909	4209758	ndrg2	N-myc downstream regulated gene 2 [Source:ZFIN;Acc:ZDB-GENE-041212-15]
comp36514_c0_seq2	-0.333433	ENSDARG00000011188	-2.63075	-1.39547	4.59683	113.595	1.5981e-26	3.9663e-25	9	26414103	26476439	acvr2aa	activin A receptor, type IIAa [Source:ZFIN;Acc:ZDB-GENE-980526-227]
comp15632_c0_seq1	-0.630406	ENSDARG00000011201	-1.49012	-0.57543	10.0022	18.4093	1.78185e-05	5.11936e-05	7	13785985	13795706	rplp2l	ribosomal protein, large P2, like [Source:ZFIN;Acc:ZDB-GENE-070327-2]
comp6884_c0_seq1	-0.266666	ENSDARG00000011201	-1.49012	-0.57543	10.0022	18.4093	1.78185e-05	5.11936e-05	7	13785985	13795706	rplp2l	ribosomal protein, large P2, like [Source:ZFIN;Acc:ZDB-GENE-070327-2]
comp36775_c0_seq1	-1.64163	ENSDARG00000011233	-1.49514	-0.58028	4.74839	19.8667	8.30324e-06	2.504e-05	2	9544319	9572728	pcyt1aa	phosphate cytidylyltransferase 1, choline, alpha a [Source:ZFIN;Acc:ZDB-GENE-050417-108]
comp36775_c0_seq1	-1.64163	ENSDARG00000011233	-1.49514	-0.58028	4.74839	19.8667	8.30324e-06	2.504e-05	2	9544319	9572728	pcyt1aa	phosphate cytidylyltransferase 1, choline, alpha a [Source:ZFIN;Acc:ZDB-GENE-050417-108]
comp36775_c0_seq2	-1.48635	ENSDARG00000011233	-1.49514	-0.58028	4.74839	19.8667	8.30324e-06	2.504e-05	2	9544319	9572728	pcyt1aa	phosphate cytidylyltransferase 1, choline, alpha a [Source:ZFIN;Acc:ZDB-GENE-050417-108]
comp36775_c0_seq2	-1.48635	ENSDARG00000011233	-1.49514	-0.58028	4.74839	19.8667	8.30324e-06	2.504e-05	2	9544319	9572728	pcyt1aa	phosphate cytidylyltransferase 1, choline, alpha a [Source:ZFIN;Acc:ZDB-GENE-050417-108]
comp36775_c0_seq2	-1.48635	ENSDARG00000011233	-1.49514	-0.58028	4.74839	19.8667	8.30324e-06	2.504e-05	2	9544319	9572728	pcyt1aa	phosphate cytidylyltransferase 1, choline, alpha a [Source:ZFIN;Acc:ZDB-GENE-050417-108]
comp36775_c0_seq3	-2.62539	ENSDARG00000011233	-1.49514	-0.58028	4.74839	19.8667	8.30324e-06	2.504e-05	2	9544319	9572728	pcyt1aa	phosphate cytidylyltransferase 1, choline, alpha a [Source:ZFIN;Acc:ZDB-GENE-050417-108]
comp36775_c0_seq3	-2.62539	ENSDARG00000011233	-1.49514	-0.58028	4.74839	19.8667	8.30324e-06	2.504e-05	2	9544319	9572728	pcyt1aa	phosphate cytidylyltransferase 1, choline, alpha a [Source:ZFIN;Acc:ZDB-GENE-050417-108]
comp36775_c0_seq5	-0.70124	ENSDARG00000011233	-1.49514	-0.58028	4.74839	19.8667	8.30324e-06	2.504e-05	2	9544319	9572728	pcyt1aa	phosphate cytidylyltransferase 1, choline, alpha a [Source:ZFIN;Acc:ZDB-GENE-050417-108]
comp36775_c0_seq5	-0.70124	ENSDARG00000011233	-1.49514	-0.58028	4.74839	19.8667	8.30324e-06	2.504e-05	2	9544319	9572728	pcyt1aa	phosphate cytidylyltransferase 1, choline, alpha a [Source:ZFIN;Acc:ZDB-GENE-050417-108]
comp36775_c0_seq6	-0.629885	ENSDARG00000011233	-1.49514	-0.58028	4.74839	19.8667	8.30324e-06	2.504e-05	2	9544319	9572728	pcyt1aa	phosphate cytidylyltransferase 1, choline, alpha a [Source:ZFIN;Acc:ZDB-GENE-050417-108]
comp36775_c0_seq6	-0.629885	ENSDARG00000011233	-1.49514	-0.58028	4.74839	19.8667	8.30324e-06	2.504e-05	2	9544319	9572728	pcyt1aa	phosphate cytidylyltransferase 1, choline, alpha a [Source:ZFIN;Acc:ZDB-GENE-050417-108]
comp36775_c0_seq6	-0.629885	ENSDARG00000011233	-1.49514	-0.58028	4.74839	19.8667	8.30324e-06	2.504e-05	2	9544319	9572728	pcyt1aa	phosphate cytidylyltransferase 1, choline, alpha a [Source:ZFIN;Acc:ZDB-GENE-050417-108]
comp2665_c0_seq1	-0.221499	ENSDARG00000011281	-1.41143	-0.497154	3.81743	9.37959	0.00219415	0.00437565	22	16535779	16570512	osbpl1a	oxysterol binding protein-like 1A [Source:ZFIN;Acc:ZDB-GENE-050208-657]
comp49819_c0_seq1	-0.806431	ENSDARG00000011281	-1.41143	-0.497154	3.81743	9.37959	0.00219415	0.00437565	22	16535779	16570512	osbpl1a	oxysterol binding protein-like 1A [Source:ZFIN;Acc:ZDB-GENE-050208-657]
comp63636_c0_seq1	-0.711839	ENSDARG00000011281	-1.41143	-0.497154	3.81743	9.37959	0.00219415	0.00437565	22	16535779	16570512	osbpl1a	oxysterol binding protein-like 1A [Source:ZFIN;Acc:ZDB-GENE-050208-657]
comp65372_c0_seq1	-0.809129	ENSDARG00000011281	-1.41143	-0.497154	3.81743	9.37959	0.00219415	0.00437565	22	16535779	16570512	osbpl1a	oxysterol binding protein-like 1A [Source:ZFIN;Acc:ZDB-GENE-050208-657]
comp58051_c0_seq1	-0.178001	ENSDARG00000011333	-1.24419	-0.315202	4.22775	4.89365	0.0269556	0.0433638	16	47618766	47713483	arhgap33	Rho GTPase activating protein 33 [Source:ZFIN;Acc:ZDB-GENE-121105-12]
comp28388_c0_seq1	-1.02079	ENSDARG00000011405	-1.46815	-0.553999	10.9956	16.2091	5.67213e-05	0.00014944	16	34143993	34146577	rps9	ribosomal protein S9 [Source:ZFIN;Acc:ZDB-GENE-010724-15]
comp39289_c0_seq1	-6.79472	ENSDARG00000011405	-1.46815	-0.553999	10.9956	16.2091	5.67213e-05	0.00014944	16	34143993	34146577	rps9	ribosomal protein S9 [Source:ZFIN;Acc:ZDB-GENE-010724-15]
comp43410_c0_seq1	-0.0002001	ENSDARG00000011405	-1.46815	-0.553999	10.9956	16.2091	5.67213e-05	0.00014944	16	34143993	34146577	rps9	ribosomal protein S9 [Source:ZFIN;Acc:ZDB-GENE-010724-15]
comp19137_c0_seq1	-0.313515	ENSDARG00000011410	-1.67348	-0.742851	0.601745	6.16732	0.0130132	0.0223991	7	8511219	8525968	AADAT	aminoadipate aminotransferase [Source:HGNC Symbol;Acc:HGNC:17929]
comp20311_c0_seq1	-1.70443	ENSDARG00000011410	-1.67348	-0.742851	0.601745	6.16732	0.0130132	0.0223991	7	8511219	8525968	AADAT	aminoadipate aminotransferase [Source:HGNC Symbol;Acc:HGNC:17929]
comp5730_c0_seq1	-0.932941	ENSDARG00000011410	-1.67348	-0.742851	0.601745	6.16732	0.0130132	0.0223991	7	8511219	8525968	AADAT	aminoadipate aminotransferase [Source:HGNC Symbol;Acc:HGNC:17929]
comp74262_c0_seq1	-1.46634	ENSDARG00000011520	-4.14755	-2.05226	1.92243	60.9426	5.8763e-15	5.2069e-14	20	14973690	14978277	faslg	Fas ligand (TNF superfamily, member 6) [Source:ZFIN;Acc:ZDB-GENE-070410-16]
comp38788_c0_seq1	-0.0930786	ENSDARG00000011555	-1.29244	-0.3701	6.01388	9.80598	0.00173945	0.00352908	5	70902009	70916676	spag7	sperm associated antigen 7 [Source:ZFIN;Acc:ZDB-GENE-040426-1632]
comp38788_c0_seq4	-0.371349	ENSDARG00000011555	-1.29244	-0.3701	6.01388	9.80598	0.00173945	0.00352908	5	70902009	70916676	spag7	sperm associated antigen 7 [Source:ZFIN;Acc:ZDB-GENE-040426-1632]
comp4283_c0_seq1	-1.39784	ENSDARG00000011582	-2.45543	-1.29598	1.48311	29.6404	5.20085e-08	2.14709e-07	4	16050433	16124134	sox5	SRY-box containing gene 5 [Source:ZFIN;Acc:ZDB-GENE-000607-13]
comp4283_c0_seq1	-1.39784	ENSDARG00000011582	-2.45543	-1.29598	1.48311	29.6404	5.20085e-08	2.14709e-07	4	16050433	16124134	sox5	SRY-box containing gene 5 [Source:ZFIN;Acc:ZDB-GENE-000607-13]
comp64285_c0_seq1	-0.785489	ENSDARG00000011582	-2.45543	-1.29598	1.48311	29.6404	5.20085e-08	2.14709e-07	4	16050433	16124134	sox5	SRY-box containing gene 5 [Source:ZFIN;Acc:ZDB-GENE-000607-13]
comp33825_c0_seq1	-0.230756	ENSDARG00000011770	-1.87992	-0.910672	4.55777	27.4691	1.59627e-07	6.18053e-07	9	24841891	24845981	dhrs12	dehydrogenase/reductase (SDR family) member 12 [Source:ZFIN;Acc:ZDB-GENE-060929-1134]
comp63807_c0_seq1	-0.178001	ENSDARG00000011818	-2.43639	-1.28475	-0.19993	8.0437	0.00456622	0.00859258	20	46823547	46897553	batf	basic leucine zipper transcription factor, ATF-like [Source:ZFIN;Acc:ZDB-GENE-041014-291]
comp40945_c0_seq1	-11.7046	ENSDARG00000011824	-3.35492	-1.74628	6.49903	187.258	1.2615e-42	7.9792e-41	16	24930468	24955822	pbxip1b	pre-B-cell leukemia homeobox interacting protein 1b [Source:ZFIN;Acc:ZDB-GENE-070112-2032]
comp40945_c0_seq1	-11.7046	ENSDARG00000011824	-3.35492	-1.74628	6.49903	187.258	1.2615e-42	7.9792e-41	16	24930468	24955822	pbxip1b	pre-B-cell leukemia homeobox interacting protein 1b [Source:ZFIN;Acc:ZDB-GENE-070112-2032]
comp40945_c0_seq2	-2.72288	ENSDARG00000011824	-3.35492	-1.74628	6.49903	187.258	1.2615e-42	7.9792e-41	16	24930468	24955822	pbxip1b	pre-B-cell leukemia homeobox interacting protein 1b [Source:ZFIN;Acc:ZDB-GENE-070112-2032]
comp40945_c0_seq3	-2.25135	ENSDARG00000011824	-3.35492	-1.74628	6.49903	187.258	1.2615e-42	7.9792e-41	16	24930468	24955822	pbxip1b	pre-B-cell leukemia homeobox interacting protein 1b [Source:ZFIN;Acc:ZDB-GENE-070112-2032]
comp40945_c0_seq3	-2.25135	ENSDARG00000011824	-3.35492	-1.74628	6.49903	187.258	1.2615e-42	7.9792e-41	16	24930468	24955822	pbxip1b	pre-B-cell leukemia homeobox interacting protein 1b [Source:ZFIN;Acc:ZDB-GENE-070112-2032]
comp40945_c0_seq4	-2.20014	ENSDARG00000011824	-3.35492	-1.74628	6.49903	187.258	1.2615e-42	7.9792e-41	16	24930468	24955822	pbxip1b	pre-B-cell leukemia homeobox interacting protein 1b [Source:ZFIN;Acc:ZDB-GENE-070112-2032]
comp40945_c0_seq4	-2.20014	ENSDARG00000011824	-3.35492	-1.74628	6.49903	187.258	1.2615e-42	7.9792e-41	16	24930468	24955822	pbxip1b	pre-B-cell leukemia homeobox interacting protein 1b [Source:ZFIN;Acc:ZDB-GENE-070112-2032]
comp40945_c0_seq6	-3.04157	ENSDARG00000011824	-3.35492	-1.74628	6.49903	187.258	1.2615e-42	7.9792e-41	16	24930468	24955822	pbxip1b	pre-B-cell leukemia homeobox interacting protein 1b [Source:ZFIN;Acc:ZDB-GENE-070112-2032]
comp40945_c0_seq7	-11.9779	ENSDARG00000011824	-3.35492	-1.74628	6.49903	187.258	1.2615e-42	7.9792e-41	16	24930468	24955822	pbxip1b	pre-B-cell leukemia homeobox interacting protein 1b [Source:ZFIN;Acc:ZDB-GENE-070112-2032]
comp40945_c0_seq7	-11.9779	ENSDARG00000011824	-3.35492	-1.74628	6.49903	187.258	1.2615e-42	7.9792e-41	16	24930468	24955822	pbxip1b	pre-B-cell leukemia homeobox interacting protein 1b [Source:ZFIN;Acc:ZDB-GENE-070112-2032]
comp65457_c0_seq1	-0.542336	ENSDARG00000011845	-1.81555	-0.860404	3.8469	31.9308	1.59761e-08	7.04501e-08	16	22401678	22582641	chn2	chimerin (chimaerin) 2 [Source:ZFIN;Acc:ZDB-GENE-091020-5]
comp24722_c0_seq1	-0.0383239	ENSDARG00000011851	-1.27079	-0.345722	3.30649	5.4549	0.0195135	0.0323748	7	35305208	35405850	map2k5	mitogen-activated protein kinase kinase 5 [Source:ZFIN;Acc:ZDB-GENE-030131-1517]
comp16352_c0_seq1	-2.62413	ENSDARG00000011934	-1.31322	-0.39311	5.39428	7.25363	0.0070758	0.0128129	2	24706355	24714408	gyg1a	glycogenin 1a [Source:ZFIN;Acc:ZDB-GENE-040426-2910]
comp15856_c0_seq1	-1.66291	ENSDARG00000011961	-2.00375	-1.00271	4.38542	33.91	5.77217e-09	2.6932e-08	4	2382639	2396944	csrp2	cysteine and glycine-rich protein 2 [Source:ZFIN;Acc:ZDB-GENE-040426-1863]
comp30912_c0_seq1	-12.1314	ENSDARG00000012071	-1.65015	-0.722599	4.12173	9.78154	0.00176272	0.00357244	20	16022946	16048100	angptl1	angiopoietin-like 1 [Source:ZFIN;Acc:ZDB-GENE-040724-269]
comp30912_c0_seq2	-11.2543	ENSDARG00000012071	-1.65015	-0.722599	4.12173	9.78154	0.00176272	0.00357244	20	16022946	16048100	angptl1	angiopoietin-like 1 [Source:ZFIN;Acc:ZDB-GENE-040724-269]
comp30912_c0_seq4	-8.42419	ENSDARG00000012071	-1.65015	-0.722599	4.12173	9.78154	0.00176272	0.00357244	20	16022946	16048100	angptl1	angiopoietin-like 1 [Source:ZFIN;Acc:ZDB-GENE-040724-269]
comp44265_c0_seq1	-1.2028	ENSDARG00000012072	-1.69316	-0.759719	3.01567	25.2672	4.99131e-07	1.80593e-06	13	37082430	37093575	atp5s	ATP synthase, H+ transporting, mitochondrial F0 complex, subunit s [Source:ZFIN;Acc:ZDB-GENE-040426-959]
comp1146_c0_seq2	-1.98353	ENSDARG00000012135	-1.50562	-0.590356	2.50632	11.1457	0.00084226	0.00180906	19	44262953	44285742	fbxl2	F-box and leucine-rich repeat protein 2 [Source:ZFIN;Acc:ZDB-GENE-030925-12]
comp51955_c0_seq1	-2.06874	ENSDARG00000012135	-1.50562	-0.590356	2.50632	11.1457	0.00084226	0.00180906	19	44262953	44285742	fbxl2	F-box and leucine-rich repeat protein 2 [Source:ZFIN;Acc:ZDB-GENE-030925-12]
comp36740_c0_seq1	-0.423415	ENSDARG00000012144	-1.33559	-0.417473	5.95198	11.7774	0.00059954	0.00132379	20	29243743	29251851	emc7	ER membrane protein complex subunit 7 [Source:ZFIN;Acc:ZDB-GENE-041001-170]
comp34891_c0_seq2	-1.48651	ENSDARG00000012192	-1.59288	-0.671633	5.39823	36.4254	1.58622e-09	7.96445e-09	3	58561604	58579057	cant1a	calcium activated nucleotidase 1a [Source:ZFIN;Acc:ZDB-GENE-040426-2441]
comp30549_c0_seq1	-0.988093	ENSDARG00000012244	-1.22705	-0.295194	5.81928	5.02137	0.0250363	0.0405455	9	44870945	44953369	ube2e3	ubiquitin-conjugating enzyme E2E 3 (UBC4/5 homolog, yeast) [Source:ZFIN;Acc:ZDB-GENE-030131-408]
comp37828_c0_seq1	-0.847766	ENSDARG00000012247	-3.47285	-1.79612	3.21559	127.597	1.3749e-29	4.0959e-28	8	14702246	14726803	def6a	differentially expressed in FDCP 6a homolog (mouse) [Source:ZFIN;Acc:ZDB-GENE-040426-1246]
comp38260_c0_seq1	-4.13995	ENSDARG00000012314	-1.74508	-0.803293	5.06264	42.6521	6.5393e-11	3.8184e-10	10	39537312	39609850	usp25	ubiquitin specific protease 25 [Source:ZFIN;Acc:ZDB-GENE-040426-2847]
comp38260_c0_seq1	-4.13995	ENSDARG00000012314	-1.74508	-0.803293	5.06264	42.6521	6.5393e-11	3.8184e-10	10	39537312	39609850	usp25	ubiquitin specific protease 25 [Source:ZFIN;Acc:ZDB-GENE-040426-2847]
comp38260_c0_seq4	-0.582067	ENSDARG00000012314	-1.74508	-0.803293	5.06264	42.6521	6.5393e-11	3.8184e-10	10	39537312	39609850	usp25	ubiquitin specific protease 25 [Source:ZFIN;Acc:ZDB-GENE-040426-2847]
comp38260_c0_seq4	-0.582067	ENSDARG00000012314	-1.74508	-0.803293	5.06264	42.6521	6.5393e-11	3.8184e-10	10	39537312	39609850	usp25	ubiquitin specific protease 25 [Source:ZFIN;Acc:ZDB-GENE-040426-2847]
comp33662_c0_seq1	-1.96175	ENSDARG00000012397	-2.2848	-1.19207	0.401896	16.6312	4.53988e-05	0.00012163	23	31678289	31751076	eya4	eyes absent homolog 4 (Drosophila) [Source:ZFIN;Acc:ZDB-GENE-050327-93]
comp33662_c0_seq2	-0.738733	ENSDARG00000012397	-2.2848	-1.19207	0.401896	16.6312	4.53988e-05	0.00012163	23	31678289	31751076	eya4	eyes absent homolog 4 (Drosophila) [Source:ZFIN;Acc:ZDB-GENE-050327-93]
comp33662_c0_seq3	-3.28582	ENSDARG00000012397	-2.2848	-1.19207	0.401896	16.6312	4.53988e-05	0.00012163	23	31678289	31751076	eya4	eyes absent homolog 4 (Drosophila) [Source:ZFIN;Acc:ZDB-GENE-050327-93]
comp35173_c0_seq1	-3.87739	ENSDARG00000012625	-1.63856	-0.712425	3.83085	25.6997	3.9888e-07	1.46193e-06	24	29175046	29303962	prkag2a	protein kinase, AMP-activated, gamma 2 non-catalytic subunit a [Source:ZFIN;Acc:ZDB-GENE-060929-160]
comp35173_c0_seq2	-6.93705	ENSDARG00000012625	-1.63856	-0.712425	3.83085	25.6997	3.9888e-07	1.46193e-06	24	29175046	29303962	prkag2a	protein kinase, AMP-activated, gamma 2 non-catalytic subunit a [Source:ZFIN;Acc:ZDB-GENE-060929-160]
comp35173_c0_seq3	-7.06159	ENSDARG00000012625	-1.63856	-0.712425	3.83085	25.6997	3.9888e-07	1.46193e-06	24	29175046	29303962	prkag2a	protein kinase, AMP-activated, gamma 2 non-catalytic subunit a [Source:ZFIN;Acc:ZDB-GENE-060929-160]
comp35173_c0_seq4	-0.0695968	ENSDARG00000012625	-1.63856	-0.712425	3.83085	25.6997	3.9888e-07	1.46193e-06	24	29175046	29303962	prkag2a	protein kinase, AMP-activated, gamma 2 non-catalytic subunit a [Source:ZFIN;Acc:ZDB-GENE-060929-160]
comp40512_c0_seq1	-0.664768	ENSDARG00000012694	-4.21133	-2.07427	-0.412164	18.0517	2.14986e-05	6.088e-05	1	56676993	56723747	c3a	complement component c3a [Source:ZFIN;Acc:ZDB-GENE-990415-35]
comp46459_c0_seq1	-1.02998	ENSDARG00000012776	-7.73659	-2.9517	4.48019	241.503	1.849e-54	1.9468e-52	5	23636042	23671696	smarca1	SWI/SNF related, matrix associated, actin dependent regulator of chromatin, subfamily a, member 1 [Source:ZFIN;Acc:ZDB-GENE-070705-296]
comp48714_c0_seq1	-2.50013	ENSDARG00000012776	-7.73659	-2.9517	4.48019	241.503	1.849e-54	1.9468e-52	5	23636042	23671696	smarca1	SWI/SNF related, matrix associated, actin dependent regulator of chromatin, subfamily a, member 1 [Source:ZFIN;Acc:ZDB-GENE-070705-296]
comp61387_c0_seq1	-2.63613	ENSDARG00000012776	-7.73659	-2.9517	4.48019	241.503	1.849e-54	1.9468e-52	5	23636042	23671696	smarca1	SWI/SNF related, matrix associated, actin dependent regulator of chromatin, subfamily a, member 1 [Source:ZFIN;Acc:ZDB-GENE-070705-296]
comp70730_c0_seq1	-1.94529	ENSDARG00000012788	-3.21947	-1.68682	1.79457	35.7343	2.26143e-09	1.11435e-08	18	44759027	44762722	foxa3	forkhead box A3 [Source:ZFIN;Acc:ZDB-GENE-980526-423]
comp23853_c0_seq1	-11.8105	ENSDARG00000013012	-1.65544	-0.727219	9.98837	25.3708	4.73034e-07	1.71921e-06	22	1222010	1227590	rpl36	ribosomal protein L36 [Source:ZFIN;Acc:ZDB-GENE-040622-2]
comp41298_c0_seq1	-1.25064	ENSDARG00000013012	-1.65544	-0.727219	9.98837	25.3708	4.73034e-07	1.71921e-06	22	1222010	1227590	rpl36	ribosomal protein L36 [Source:ZFIN;Acc:ZDB-GENE-040622-2]
comp36089_c0_seq3	-0.121297	ENSDARG00000013117	-1.49049	-0.575785	4.57807	19.8326	8.45279e-06	2.54635e-05	2	37376911	37405474	hiat1a	hippocampus abundant transcript 1a [Source:ZFIN;Acc:ZDB-GENE-030131-834]
comp35280_c0_seq1	-0.383819	ENSDARG00000013175	-1.22072	-0.287733	6.24821	5.74483	0.0165373	0.0278237	24	31139024	31170430	cpne3	copine III [Source:ZFIN;Acc:ZDB-GENE-040426-763]
comp35246_c0_seq1	-0.54339	ENSDARG00000013177	-1.83961	-0.879401	2.46564	19.2267	1.16076e-05	3.42972e-05	25	33273360	33289697	slc27a2b	solute carrier family 27 (fatty acid transporter), member 2b [Source:ZFIN;Acc:ZDB-GENE-081104-49]
comp78101_c0_seq1	-0.728847	ENSDARG00000013177	-1.83961	-0.879401	2.46564	19.2267	1.16076e-05	3.42972e-05	25	33273360	33289697	slc27a2b	solute carrier family 27 (fatty acid transporter), member 2b [Source:ZFIN;Acc:ZDB-GENE-081104-49]
comp63491_c0_seq1	-4.56912	ENSDARG00000013240	-10.636	-3.41089	4.41892	181.4	2.3977e-41	1.4211e-39	6	40815479	40830482	zgc:172271	zgc:172271 [Source:ZFIN;Acc:ZDB-GENE-080204-110]
comp78536_c0_seq1	-1.18993	ENSDARG00000013240	-10.636	-3.41089	4.41892	181.4	2.3977e-41	1.4211e-39	6	40815479	40830482	zgc:172271	zgc:172271 [Source:ZFIN;Acc:ZDB-GENE-080204-110]
comp14573_c0_seq1	-0.395421	ENSDARG00000013252	-1.82952	-0.871465	0.824157	9.49333	0.00206221	0.00412855	3	26266024	26283681	TMC5	transmembrane channel-like 5 [Source:HGNC Symbol;Acc:HGNC:22999]
comp48413_c0_seq1	-0.400904	ENSDARG00000013252	-1.82952	-0.871465	0.824157	9.49333	0.00206221	0.00412855	3	26266024	26283681	TMC5	transmembrane channel-like 5 [Source:HGNC Symbol;Acc:HGNC:22999]
comp38267_c0_seq2	-0.203094	ENSDARG00000013269	-2.82563	-1.49857	1.58848	36.0418	1.93128e-09	9.60313e-09	14	36581983	36661741	sytl4	synaptotagmin-like 4 [Source:ZFIN;Acc:ZDB-GENE-070209-217]
comp24500_c0_seq1	-12.6334	ENSDARG00000013307	-1.83963	-0.879417	10.7785	39.1416	3.9416e-10	2.1157e-09	3	15849892	15852423	rpl19	ribosomal protein L19 [Source:ZFIN;Acc:ZDB-GENE-040426-2290]
comp41318_c0_seq1	-0.784918	ENSDARG00000013307	-1.83963	-0.879417	10.7785	39.1416	3.9416e-10	2.1157e-09	3	15849892	15852423	rpl19	ribosomal protein L19 [Source:ZFIN;Acc:ZDB-GENE-040426-2290]
comp42848_c0_seq1	-0.245104	ENSDARG00000013307	-1.83963	-0.879417	10.7785	39.1416	3.9416e-10	2.1157e-09	3	15849892	15852423	rpl19	ribosomal protein L19 [Source:ZFIN;Acc:ZDB-GENE-040426-2290]
comp45918_c0_seq1	-0.882472	ENSDARG00000013310	-2.09331	-1.06579	4.52455	42.0067	9.096e-11	5.2266e-10	24	26709764	26785364	MAP3K15	mitogen-activated protein kinase kinase kinase 15 [Source:HGNC Symbol;Acc:HGNC:31689]
comp4826_c0_seq1	-0.328566	ENSDARG00000013310	-2.09331	-1.06579	4.52455	42.0067	9.096e-11	5.2266e-10	24	26709764	26785364	MAP3K15	mitogen-activated protein kinase kinase kinase 15 [Source:HGNC Symbol;Acc:HGNC:31689]
comp65905_c0_seq1	-2.31321	ENSDARG00000013310	-2.09331	-1.06579	4.52455	42.0067	9.096e-11	5.2266e-10	24	26709764	26785364	MAP3K15	mitogen-activated protein kinase kinase kinase 15 [Source:HGNC Symbol;Acc:HGNC:31689]
comp16369_c0_seq1	-4.3247	ENSDARG00000013430	-2.31582	-1.21152	6.80599	23.426	1.29811e-06	4.42563e-06	21	286522	291633	bhmt	betaine-homocysteine methyltransferase [Source:ZFIN;Acc:ZDB-GENE-030131-947]
comp77314_c0_seq1	-2.63613	ENSDARG00000013441	-1.64547	-0.718503	0.335868	6.74946	0.00937758	0.0166206	20	39614606	39622047	hey2	hairy/enhancer-of-split related with YRPW motif 2 [Source:ZFIN;Acc:ZDB-GENE-000526-1]
comp12101_c0_seq1	-0.781342	ENSDARG00000013489	-2.69873	-1.43228	7.61538	89.3855	3.2491e-21	5.1329e-20	15	6532402	6546523	gltscr2	glioma tumor suppressor candidate region gene 2 [Source:ZFIN;Acc:ZDB-GENE-051120-21]
comp54830_c0_seq1	-8.75454	ENSDARG00000013489	-2.69873	-1.43228	7.61538	89.3855	3.2491e-21	5.1329e-20	15	6532402	6546523	gltscr2	glioma tumor suppressor candidate region gene 2 [Source:ZFIN;Acc:ZDB-GENE-051120-21]
comp79388_c0_seq1	-7.17624	ENSDARG00000013489	-2.69873	-1.43228	7.61538	89.3855	3.2491e-21	5.1329e-20	15	6532402	6546523	gltscr2	glioma tumor suppressor candidate region gene 2 [Source:ZFIN;Acc:ZDB-GENE-051120-21]
comp62649_c0_seq1	-1.36749	ENSDARG00000013500	-1.60976	-0.686843	3.09581	11.2725	0.00078663	0.00169928	5	26757557	26903999	abca2	ATP-binding cassette, sub-family A (ABC1), member 2 [Source:ZFIN;Acc:ZDB-GENE-050517-1]
comp64096_c0_seq1	-1.63447	ENSDARG00000013500	-1.60976	-0.686843	3.09581	11.2725	0.00078663	0.00169928	5	26757557	26903999	abca2	ATP-binding cassette, sub-family A (ABC1), member 2 [Source:ZFIN;Acc:ZDB-GENE-050517-1]
comp71652_c0_seq1	-0.226806	ENSDARG00000013500	-1.60976	-0.686843	3.09581	11.2725	0.00078663	0.00169928	5	26757557	26903999	abca2	ATP-binding cassette, sub-family A (ABC1), member 2 [Source:ZFIN;Acc:ZDB-GENE-050517-1]
comp72596_c0_seq1	-0.542336	ENSDARG00000013500	-1.60976	-0.686843	3.09581	11.2725	0.00078663	0.00169928	5	26757557	26903999	abca2	ATP-binding cassette, sub-family A (ABC1), member 2 [Source:ZFIN;Acc:ZDB-GENE-050517-1]
comp72796_c0_seq1	-4.52965	ENSDARG00000013500	-1.60976	-0.686843	3.09581	11.2725	0.00078663	0.00169928	5	26757557	26903999	abca2	ATP-binding cassette, sub-family A (ABC1), member 2 [Source:ZFIN;Acc:ZDB-GENE-050517-1]
comp73308_c0_seq1	-0.32529	ENSDARG00000013500	-1.60976	-0.686843	3.09581	11.2725	0.00078663	0.00169928	5	26757557	26903999	abca2	ATP-binding cassette, sub-family A (ABC1), member 2 [Source:ZFIN;Acc:ZDB-GENE-050517-1]
comp79032_c0_seq1	-0.0097604	ENSDARG00000013500	-1.60976	-0.686843	3.09581	11.2725	0.00078663	0.00169928	5	26757557	26903999	abca2	ATP-binding cassette, sub-family A (ABC1), member 2 [Source:ZFIN;Acc:ZDB-GENE-050517-1]
comp39360_c0_seq1	-0.0123465	ENSDARG00000013539	-3.24844	-1.69975	2.6366	82.3158	1.1599e-19	1.592e-18	13	15911857	15948447	ikzf1	IKAROS family zinc finger 1 (Ikaros) [Source:ZFIN;Acc:ZDB-GENE-980526-304]
comp39360_c0_seq3	-0.0605116	ENSDARG00000013539	-3.24844	-1.69975	2.6366	82.3158	1.1599e-19	1.592e-18	13	15911857	15948447	ikzf1	IKAROS family zinc finger 1 (Ikaros) [Source:ZFIN;Acc:ZDB-GENE-980526-304]
comp39360_c0_seq5	-0.0023649	ENSDARG00000013539	-3.24844	-1.69975	2.6366	82.3158	1.1599e-19	1.592e-18	13	15911857	15948447	ikzf1	IKAROS family zinc finger 1 (Ikaros) [Source:ZFIN;Acc:ZDB-GENE-980526-304]
comp49942_c0_seq1	-1.05667	ENSDARG00000013539	-3.24844	-1.69975	2.6366	82.3158	1.1599e-19	1.592e-18	13	15911857	15948447	ikzf1	IKAROS family zinc finger 1 (Ikaros) [Source:ZFIN;Acc:ZDB-GENE-980526-304]
comp34007_c0_seq1	-2.50545	ENSDARG00000013561	-1.71976	-0.782206	4.44432	29.3059	6.18084e-08	2.52522e-07	6	31702353	31717395	pgm1	phosphoglucomutase 1 [Source:ZFIN;Acc:ZDB-GENE-040426-1245]
comp24759_c0_seq1	-0.927294	ENSDARG00000013581	-1.59313	-0.671862	2.0759	10.7994	0.00101534	0.00215327	13	29005324	29007750	HPS6	Hermansky-Pudlak syndrome 6 [Source:HGNC Symbol;Acc:HGNC:18817]
comp61399_c0_seq1	-2.31321	ENSDARG00000013598	-1.59957	-0.677688	1.88957	7.58279	0.00589283	0.0108469	15	33995840	33998916	tnfb	tumor necrosis factor b (TNF superfamily, member 2) [Source:ZFIN;Acc:ZDB-GENE-050601-2]
comp41358_c0_seq1	-1.25516	ENSDARG00000013623	-1.32697	-0.408139	9.11346	12.091	0.00050667	0.00113515	13	17763269	17778447	vdac2	voltage-dependent anion channel 2 [Source:ZFIN;Acc:ZDB-GENE-030131-845]
comp5950_c0_seq1	-9.85966	ENSDARG00000013623	-1.32697	-0.408139	9.11346	12.091	0.00050667	0.00113515	13	17763269	17778447	vdac2	voltage-dependent anion channel 2 [Source:ZFIN;Acc:ZDB-GENE-030131-845]
comp15938_c0_seq1	-2.97476	ENSDARG00000013741	-2.10949	-1.0769	4.03486	62.2121	3.0838e-15	2.7984e-14	1	6518806	6541073	lancl1	LanC antibiotic synthetase component C-like 1 (bacterial) [Source:ZFIN;Acc:ZDB-GENE-040924-1]
comp15938_c0_seq2	-1.20074	ENSDARG00000013741	-2.10949	-1.0769	4.03486	62.2121	3.0838e-15	2.7984e-14	1	6518806	6541073	lancl1	LanC antibiotic synthetase component C-like 1 (bacterial) [Source:ZFIN;Acc:ZDB-GENE-040924-1]
comp40202_c0_seq1	-3.50201	ENSDARG00000013771	-1.64742	-0.720204	7.90131	21.1038	4.35061e-06	1.37383e-05	16	31774764	31780268	ctssb.2	cathepsin Sb, tandem duplicate 2 [Source:ZFIN;Acc:ZDB-GENE-050626-55]
comp40202_c0_seq2	-4.54119	ENSDARG00000013771	-1.64742	-0.720204	7.90131	21.1038	4.35061e-06	1.37383e-05	16	31774764	31780268	ctssb.2	cathepsin Sb, tandem duplicate 2 [Source:ZFIN;Acc:ZDB-GENE-050626-55]
comp40202_c0_seq3	-5.27503	ENSDARG00000013771	-1.64742	-0.720204	7.90131	21.1038	4.35061e-06	1.37383e-05	16	31774764	31780268	ctssb.2	cathepsin Sb, tandem duplicate 2 [Source:ZFIN;Acc:ZDB-GENE-050626-55]
comp42018_c0_seq1	-0.0803409	ENSDARG00000013771	-1.64742	-0.720204	7.90131	21.1038	4.35061e-06	1.37383e-05	16	31774764	31780268	ctssb.2	cathepsin Sb, tandem duplicate 2 [Source:ZFIN;Acc:ZDB-GENE-050626-55]
comp16365_c0_seq1	-0.247165	ENSDARG00000013931	-1.93077	-0.949174	8.29052	51.1073	8.7453e-13	6.2602e-12	18	44059348	44072067	eif3m	eukaryotic translation initiation factor 3, subunit M [Source:ZFIN;Acc:ZDB-GENE-040426-2643]
comp56169_c0_seq1	-8.71715	ENSDARG00000013931	-1.93077	-0.949174	8.29052	51.1073	8.7453e-13	6.2602e-12	18	44059348	44072067	eif3m	eukaryotic translation initiation factor 3, subunit M [Source:ZFIN;Acc:ZDB-GENE-040426-2643]
comp75321_c0_seq1	-7.28244	ENSDARG00000013931	-1.93077	-0.949174	8.29052	51.1073	8.7453e-13	6.2602e-12	18	44059348	44072067	eif3m	eukaryotic translation initiation factor 3, subunit M [Source:ZFIN;Acc:ZDB-GENE-040426-2643]
comp29649_c0_seq1	-7.14441	ENSDARG00000013968	-1.34184	-0.42421	9.24318	11.0997	0.00086342	0.00185029	13	4681560	4705600	psap	prosaposin [Source:ZFIN;Acc:ZDB-GENE-020108-1]
comp32123_c0_seq1	-1.45465	ENSDARG00000013968	-1.34184	-0.42421	9.24318	11.0997	0.00086342	0.00185029	13	4681560	4705600	psap	prosaposin [Source:ZFIN;Acc:ZDB-GENE-020108-1]
comp39103_c0_seq1	-0.925681	ENSDARG00000013968	-1.34184	-0.42421	9.24318	11.0997	0.00086342	0.00185029	13	4681560	4705600	psap	prosaposin [Source:ZFIN;Acc:ZDB-GENE-020108-1]
comp46199_c0_seq1	-10.0064	ENSDARG00000013968	-1.34184	-0.42421	9.24318	11.0997	0.00086342	0.00185029	13	4681560	4705600	psap	prosaposin [Source:ZFIN;Acc:ZDB-GENE-020108-1]
comp50307_c0_seq1	-8.63934	ENSDARG00000013968	-1.34184	-0.42421	9.24318	11.0997	0.00086342	0.00185029	13	4681560	4705600	psap	prosaposin [Source:ZFIN;Acc:ZDB-GENE-020108-1]
comp53579_c0_seq1	-9.30097	ENSDARG00000013968	-1.34184	-0.42421	9.24318	11.0997	0.00086342	0.00185029	13	4681560	4705600	psap	prosaposin [Source:ZFIN;Acc:ZDB-GENE-020108-1]
comp65044_c0_seq1	-8.71715	ENSDARG00000013968	-1.34184	-0.42421	9.24318	11.0997	0.00086342	0.00185029	13	4681560	4705600	psap	prosaposin [Source:ZFIN;Acc:ZDB-GENE-020108-1]
comp37304_c0_seq1	-3.3223	ENSDARG00000014215	-3.04411	-1.60602	0.21516	11.2075	0.00081469	0.00175429	18	13281050	13621280	cdh13	cadherin 13, H-cadherin (heart) [Source:ZFIN;Acc:ZDB-GENE-060503-286]
comp56717_c0_seq1	-10.1395	ENSDARG00000014215	-3.04411	-1.60602	0.21516	11.2075	0.00081469	0.00175429	18	13281050	13621280	cdh13	cadherin 13, H-cadherin (heart) [Source:ZFIN;Acc:ZDB-GENE-060503-286]
comp23261_c0_seq1	-0.05638	ENSDARG00000014430	-1.41601	-0.501836	5.57266	23.4231	1.3e-06	4.4305e-06	10	33811720	33835091	rabgef1	RAB guanine nucleotide exchange factor (GEF) 1 [Source:ZFIN;Acc:ZDB-GENE-040426-1486]
comp35844_c0_seq7	-2.63821	ENSDARG00000014430	-1.41601	-0.501836	5.57266	23.4231	1.3e-06	4.4305e-06	10	33811720	33835091	rabgef1	RAB guanine nucleotide exchange factor (GEF) 1 [Source:ZFIN;Acc:ZDB-GENE-040426-1486]
comp37593_c0_seq3	-9.95909	ENSDARG00000014439	-1.29894	-0.377337	2.95114	5.9524	0.0146973	0.0249558	7	40354309	40545807	dgkza	diacylglycerol kinase, zeta a [Source:ZFIN;Acc:ZDB-GENE-111104-3]
comp37593_c0_seq4	-4.06816	ENSDARG00000014439	-1.29894	-0.377337	2.95114	5.9524	0.0146973	0.0249558	7	40354309	40545807	dgkza	diacylglycerol kinase, zeta a [Source:ZFIN;Acc:ZDB-GENE-111104-3]
comp37593_c0_seq7	-10.4555	ENSDARG00000014439	-1.29894	-0.377337	2.95114	5.9524	0.0146973	0.0249558	7	40354309	40545807	dgkza	diacylglycerol kinase, zeta a [Source:ZFIN;Acc:ZDB-GENE-111104-3]
comp55240_c0_seq1	-0.353368	ENSDARG00000014439	-1.29894	-0.377337	2.95114	5.9524	0.0146973	0.0249558	7	40354309	40545807	dgkza	diacylglycerol kinase, zeta a [Source:ZFIN;Acc:ZDB-GENE-111104-3]
comp41280_c0_seq10	-3.04178	ENSDARG00000014496	-8.55927	-3.09749	1.75382	88.8132	4.3391e-21	6.7853e-20	16	14044291	14069829	trpv6	transient receptor potential cation channel, subfamily V, member 6 [Source:ZFIN;Acc:ZDB-GENE-040624-12]
comp41280_c0_seq3	-0.178001	ENSDARG00000014496	-8.55927	-3.09749	1.75382	88.8132	4.3391e-21	6.7853e-20	16	14044291	14069829	trpv6	transient receptor potential cation channel, subfamily V, member 6 [Source:ZFIN;Acc:ZDB-GENE-040624-12]
comp58809_c0_seq1	-0.0779528	ENSDARG00000014496	-8.55927	-3.09749	1.75382	88.8132	4.3391e-21	6.7853e-20	16	14044291	14069829	trpv6	transient receptor potential cation channel, subfamily V, member 6 [Source:ZFIN;Acc:ZDB-GENE-040624-12]
comp30954_c0_seq1	-1.05013	ENSDARG00000014506	-1.39911	-0.484514	4.40987	12.9337	0.00032272	0.0007504	10	30011006	30013638	tmem126a	transmembrane protein 126A [Source:ZFIN;Acc:ZDB-GENE-040426-1770]
comp30954_c0_seq2	-0.488811	ENSDARG00000014506	-1.39911	-0.484514	4.40987	12.9337	0.00032272	0.0007504	10	30011006	30013638	tmem126a	transmembrane protein 126A [Source:ZFIN;Acc:ZDB-GENE-040426-1770]
comp30954_c0_seq3	-0.828854	ENSDARG00000014506	-1.39911	-0.484514	4.40987	12.9337	0.00032272	0.0007504	10	30011006	30013638	tmem126a	transmembrane protein 126A [Source:ZFIN;Acc:ZDB-GENE-040426-1770]
comp45923_c0_seq1	-0.734511	ENSDARG00000014527	-1.92278	-0.943195	1.00435	18.818	1.438e-05	4.19478e-05	24	25552272	25567555	pdk3a	pyruvate dehydrogenase kinase, isozyme 3a [Source:ZFIN;Acc:ZDB-GENE-061220-3]
comp41263_c0_seq1	-1.25705	ENSDARG00000014587	-2.51088	-1.3282	7.40665	124.192	7.6473e-29	2.1713e-27	8	24432917	24465405	slc38a5b	solute carrier family 38, member 5b [Source:ZFIN;Acc:ZDB-GENE-040718-395]
comp41263_c0_seq1	-1.25705	ENSDARG00000014587	-2.51088	-1.3282	7.40665	124.192	7.6473e-29	2.1713e-27	8	24432917	24465405	slc38a5b	solute carrier family 38, member 5b [Source:ZFIN;Acc:ZDB-GENE-040718-395]
comp41263_c0_seq10	-10.7795	ENSDARG00000014587	-2.51088	-1.3282	7.40665	124.192	7.6473e-29	2.1713e-27	8	24432917	24465405	slc38a5b	solute carrier family 38, member 5b [Source:ZFIN;Acc:ZDB-GENE-040718-395]
comp41263_c0_seq11	-5.29433	ENSDARG00000014587	-2.51088	-1.3282	7.40665	124.192	7.6473e-29	2.1713e-27	8	24432917	24465405	slc38a5b	solute carrier family 38, member 5b [Source:ZFIN;Acc:ZDB-GENE-040718-395]
comp41263_c0_seq12	-8.63934	ENSDARG00000014587	-2.51088	-1.3282	7.40665	124.192	7.6473e-29	2.1713e-27	8	24432917	24465405	slc38a5b	solute carrier family 38, member 5b [Source:ZFIN;Acc:ZDB-GENE-040718-395]
comp41263_c0_seq12	-8.63934	ENSDARG00000014587	-2.51088	-1.3282	7.40665	124.192	7.6473e-29	2.1713e-27	8	24432917	24465405	slc38a5b	solute carrier family 38, member 5b [Source:ZFIN;Acc:ZDB-GENE-040718-395]
comp41263_c0_seq13	-1.6078	ENSDARG00000014587	-2.51088	-1.3282	7.40665	124.192	7.6473e-29	2.1713e-27	8	24432917	24465405	slc38a5b	solute carrier family 38, member 5b [Source:ZFIN;Acc:ZDB-GENE-040718-395]
comp41263_c0_seq15	-6.29168	ENSDARG00000014587	-2.51088	-1.3282	7.40665	124.192	7.6473e-29	2.1713e-27	8	24432917	24465405	slc38a5b	solute carrier family 38, member 5b [Source:ZFIN;Acc:ZDB-GENE-040718-395]
comp41263_c0_seq15	-6.29168	ENSDARG00000014587	-2.51088	-1.3282	7.40665	124.192	7.6473e-29	2.1713e-27	8	24432917	24465405	slc38a5b	solute carrier family 38, member 5b [Source:ZFIN;Acc:ZDB-GENE-040718-395]
comp41263_c0_seq16	-10.7428	ENSDARG00000014587	-2.51088	-1.3282	7.40665	124.192	7.6473e-29	2.1713e-27	8	24432917	24465405	slc38a5b	solute carrier family 38, member 5b [Source:ZFIN;Acc:ZDB-GENE-040718-395]
comp41263_c0_seq19	-1.09731	ENSDARG00000014587	-2.51088	-1.3282	7.40665	124.192	7.6473e-29	2.1713e-27	8	24432917	24465405	slc38a5b	solute carrier family 38, member 5b [Source:ZFIN;Acc:ZDB-GENE-040718-395]
comp41263_c0_seq2	-8.51414	ENSDARG00000014587	-2.51088	-1.3282	7.40665	124.192	7.6473e-29	2.1713e-27	8	24432917	24465405	slc38a5b	solute carrier family 38, member 5b [Source:ZFIN;Acc:ZDB-GENE-040718-395]
comp41263_c0_seq2	-8.51414	ENSDARG00000014587	-2.51088	-1.3282	7.40665	124.192	7.6473e-29	2.1713e-27	8	24432917	24465405	slc38a5b	solute carrier family 38, member 5b [Source:ZFIN;Acc:ZDB-GENE-040718-395]
comp41263_c0_seq21	-0.74313	ENSDARG00000014587	-2.51088	-1.3282	7.40665	124.192	7.6473e-29	2.1713e-27	8	24432917	24465405	slc38a5b	solute carrier family 38, member 5b [Source:ZFIN;Acc:ZDB-GENE-040718-395]
comp41263_c0_seq21	-0.74313	ENSDARG00000014587	-2.51088	-1.3282	7.40665	124.192	7.6473e-29	2.1713e-27	8	24432917	24465405	slc38a5b	solute carrier family 38, member 5b [Source:ZFIN;Acc:ZDB-GENE-040718-395]
comp41263_c0_seq22	-9.16874	ENSDARG00000014587	-2.51088	-1.3282	7.40665	124.192	7.6473e-29	2.1713e-27	8	24432917	24465405	slc38a5b	solute carrier family 38, member 5b [Source:ZFIN;Acc:ZDB-GENE-040718-395]
comp41263_c0_seq23	-4.16568	ENSDARG00000014587	-2.51088	-1.3282	7.40665	124.192	7.6473e-29	2.1713e-27	8	24432917	24465405	slc38a5b	solute carrier family 38, member 5b [Source:ZFIN;Acc:ZDB-GENE-040718-395]
comp41263_c0_seq24	-1.05667	ENSDARG00000014587	-2.51088	-1.3282	7.40665	124.192	7.6473e-29	2.1713e-27	8	24432917	24465405	slc38a5b	solute carrier family 38, member 5b [Source:ZFIN;Acc:ZDB-GENE-040718-395]
comp41263_c0_seq24	-1.05667	ENSDARG00000014587	-2.51088	-1.3282	7.40665	124.192	7.6473e-29	2.1713e-27	8	24432917	24465405	slc38a5b	solute carrier family 38, member 5b [Source:ZFIN;Acc:ZDB-GENE-040718-395]
comp41263_c0_seq27	-1.73518	ENSDARG00000014587	-2.51088	-1.3282	7.40665	124.192	7.6473e-29	2.1713e-27	8	24432917	24465405	slc38a5b	solute carrier family 38, member 5b [Source:ZFIN;Acc:ZDB-GENE-040718-395]
comp41263_c0_seq30	-9.37486	ENSDARG00000014587	-2.51088	-1.3282	7.40665	124.192	7.6473e-29	2.1713e-27	8	24432917	24465405	slc38a5b	solute carrier family 38, member 5b [Source:ZFIN;Acc:ZDB-GENE-040718-395]
comp41263_c0_seq5	-8.51414	ENSDARG00000014587	-2.51088	-1.3282	7.40665	124.192	7.6473e-29	2.1713e-27	8	24432917	24465405	slc38a5b	solute carrier family 38, member 5b [Source:ZFIN;Acc:ZDB-GENE-040718-395]
comp41263_c0_seq5	-8.51414	ENSDARG00000014587	-2.51088	-1.3282	7.40665	124.192	7.6473e-29	2.1713e-27	8	24432917	24465405	slc38a5b	solute carrier family 38, member 5b [Source:ZFIN;Acc:ZDB-GENE-040718-395]
comp41263_c0_seq7	-10.6266	ENSDARG00000014587	-2.51088	-1.3282	7.40665	124.192	7.6473e-29	2.1713e-27	8	24432917	24465405	slc38a5b	solute carrier family 38, member 5b [Source:ZFIN;Acc:ZDB-GENE-040718-395]
comp41263_c0_seq8	-8.37703	ENSDARG00000014587	-2.51088	-1.3282	7.40665	124.192	7.6473e-29	2.1713e-27	8	24432917	24465405	slc38a5b	solute carrier family 38, member 5b [Source:ZFIN;Acc:ZDB-GENE-040718-395]
comp41263_c0_seq8	-8.37703	ENSDARG00000014587	-2.51088	-1.3282	7.40665	124.192	7.6473e-29	2.1713e-27	8	24432917	24465405	slc38a5b	solute carrier family 38, member 5b [Source:ZFIN;Acc:ZDB-GENE-040718-395]
comp41263_c0_seq9	-10.5857	ENSDARG00000014587	-2.51088	-1.3282	7.40665	124.192	7.6473e-29	2.1713e-27	8	24432917	24465405	slc38a5b	solute carrier family 38, member 5b [Source:ZFIN;Acc:ZDB-GENE-040718-395]
comp37422_c0_seq1	-0.059703	ENSDARG00000014646	-4.85793	-2.28034	5.26855	163.012	2.4866e-37	1.1774e-35	3	33061161	33071335	aoc2	amine oxidase, copper containing 2 [Source:ZFIN;Acc:ZDB-GENE-050320-133]
comp49501_c0_seq1	-5.00237	ENSDARG00000014646	-4.85793	-2.28034	5.26855	163.012	2.4866e-37	1.1774e-35	3	33061161	33071335	aoc2	amine oxidase, copper containing 2 [Source:ZFIN;Acc:ZDB-GENE-050320-133]
comp79169_c0_seq1	-0.388775	ENSDARG00000014646	-4.85793	-2.28034	5.26855	163.012	2.4866e-37	1.1774e-35	3	33061161	33071335	aoc2	amine oxidase, copper containing 2 [Source:ZFIN;Acc:ZDB-GENE-050320-133]
comp10744_c0_seq1	-0.822361	ENSDARG00000014690	-1.63149	-0.706188	10.5035	32.0023	1.53988e-08	6.80462e-08	7	53088995	53094879	rps4x	ribosomal protein S4, X-linked [Source:ZFIN;Acc:ZDB-GENE-040927-19]
comp15313_c0_seq1	-8.09953	ENSDARG00000014690	-1.63149	-0.706188	10.5035	32.0023	1.53988e-08	6.80462e-08	7	53088995	53094879	rps4x	ribosomal protein S4, X-linked [Source:ZFIN;Acc:ZDB-GENE-040927-19]
comp15895_c0_seq1	-10.8589	ENSDARG00000014690	-1.63149	-0.706188	10.5035	32.0023	1.53988e-08	6.80462e-08	7	53088995	53094879	rps4x	ribosomal protein S4, X-linked [Source:ZFIN;Acc:ZDB-GENE-040927-19]
comp6234_c0_seq1	-0.0442506	ENSDARG00000014690	-1.63149	-0.706188	10.5035	32.0023	1.53988e-08	6.80462e-08	7	53088995	53094879	rps4x	ribosomal protein S4, X-linked [Source:ZFIN;Acc:ZDB-GENE-040927-19]
comp19929_c0_seq1	-4.72932	ENSDARG00000014796	-2.78297	-1.47663	4.57582	63.2739	1.7987e-15	1.6735e-14	10	33059096	33077995	wnt11r	wingless-type MMTV integration site family, member 11, related [Source:ZFIN;Acc:ZDB-GENE-980526-249]
comp11635_c0_seq1	-0.156341	ENSDARG00000014830	-1.58729	-0.66657	9.85661	22.8328	1.76724e-06	5.90045e-06	20	54591834	54601610	faua	Finkel-Biskis-Reilly murine sarcoma virus (FBR-MuSV) ubiquitously expressed a [Source:ZFIN;Acc:ZDB-GENE-040426-1700]
comp30658_c0_seq1	-12.4717	ENSDARG00000014830	-1.58729	-0.66657	9.85661	22.8328	1.76724e-06	5.90045e-06	20	54591834	54601610	faua	Finkel-Biskis-Reilly murine sarcoma virus (FBR-MuSV) ubiquitously expressed a [Source:ZFIN;Acc:ZDB-GENE-040426-1700]
comp41330_c0_seq1	-0.483332	ENSDARG00000014830	-1.58729	-0.66657	9.85661	22.8328	1.76724e-06	5.90045e-06	20	54591834	54601610	faua	Finkel-Biskis-Reilly murine sarcoma virus (FBR-MuSV) ubiquitously expressed a [Source:ZFIN;Acc:ZDB-GENE-040426-1700]
comp23708_c0_seq1	-12.1631	ENSDARG00000014867	-1.56073	-0.642225	10.8822	22.4489	2.15814e-06	7.12418e-06	9	34356412	34363095	rpl8	ribosomal protein L8 [Source:ZFIN;Acc:ZDB-GENE-040426-1670]
comp41305_c0_seq1	-1.14158	ENSDARG00000014867	-1.56073	-0.642225	10.8822	22.4489	2.15814e-06	7.12418e-06	9	34356412	34363095	rpl8	ribosomal protein L8 [Source:ZFIN;Acc:ZDB-GENE-040426-1670]
comp10725_c0_seq1	-0.722243	ENSDARG00000015128	-1.64139	-0.71492	9.99657	24.8752	6.11644e-07	2.1809e-06	3	30045085	30050349	rpl27	ribosomal protein L27 [Source:ZFIN;Acc:ZDB-GENE-030131-4343]
comp5153_c0_seq1	-11.5748	ENSDARG00000015128	-1.64139	-0.71492	9.99657	24.8752	6.11644e-07	2.1809e-06	3	30045085	30050349	rpl27	ribosomal protein L27 [Source:ZFIN;Acc:ZDB-GENE-030131-4343]
comp7796_c0_seq1	-0.165055	ENSDARG00000015128	-1.64139	-0.71492	9.99657	24.8752	6.11644e-07	2.1809e-06	3	30045085	30050349	rpl27	ribosomal protein L27 [Source:ZFIN;Acc:ZDB-GENE-030131-4343]
comp16378_c0_seq1	-1.535	ENSDARG00000015201	-1.53312	-0.61647	5.61285	41.0713	1.4678e-10	8.2658e-10	20	1317297	1337846	pcmt	l-isoaspartyl protein carboxyl methyltransferase [Source:ZFIN;Acc:ZDB-GENE-990415-134]
comp16378_c0_seq2	-0.496384	ENSDARG00000015201	-1.53312	-0.61647	5.61285	41.0713	1.4678e-10	8.2658e-10	20	1317297	1337846	pcmt	l-isoaspartyl protein carboxyl methyltransferase [Source:ZFIN;Acc:ZDB-GENE-990415-134]
comp11953_c0_seq1	-12.4115	ENSDARG00000015490	-1.5558	-0.637661	10.4804	18.3217	1.86569e-05	5.33761e-05	1	603953	609572	rpl24	ribosomal protein L24 [Source:ZFIN;Acc:ZDB-GENE-020419-25]
comp41326_c0_seq1	-0.459308	ENSDARG00000015490	-1.5558	-0.637661	10.4804	18.3217	1.86569e-05	5.33761e-05	1	603953	609572	rpl24	ribosomal protein L24 [Source:ZFIN;Acc:ZDB-GENE-020419-25]
comp42967_c0_seq1	-0.0853909	ENSDARG00000015490	-1.5558	-0.637661	10.4804	18.3217	1.86569e-05	5.33761e-05	1	603953	609572	rpl24	ribosomal protein L24 [Source:ZFIN;Acc:ZDB-GENE-020419-25]
comp24936_c0_seq1	-3.33619	ENSDARG00000015546	-1.42302	-0.50896	4.71347	8.99243	0.00271101	0.00531263	11	28845674	28887240	alpl	alkaline phosphatase, liver/bone/kidney [Source:ZFIN;Acc:ZDB-GENE-040420-1]
comp17036_c0_seq1	-10.5648	ENSDARG00000015551	-1.50933	-0.593912	11.5938	17.2749	3.23436e-05	8.88152e-05	7	13752097	13760863	fth1a	ferritin, heavy polypeptide 1a [Source:ZFIN;Acc:ZDB-GENE-000831-2]
comp17917_c0_seq1	-1.81514	ENSDARG00000015551	-1.50933	-0.593912	11.5938	17.2749	3.23436e-05	8.88152e-05	7	13752097	13760863	fth1a	ferritin, heavy polypeptide 1a [Source:ZFIN;Acc:ZDB-GENE-000831-2]
comp17917_c0_seq2	-1.27669	ENSDARG00000015551	-1.50933	-0.593912	11.5938	17.2749	3.23436e-05	8.88152e-05	7	13752097	13760863	fth1a	ferritin, heavy polypeptide 1a [Source:ZFIN;Acc:ZDB-GENE-000831-2]
comp17917_c0_seq3	-0.32529	ENSDARG00000015551	-1.50933	-0.593912	11.5938	17.2749	3.23436e-05	8.88152e-05	7	13752097	13760863	fth1a	ferritin, heavy polypeptide 1a [Source:ZFIN;Acc:ZDB-GENE-000831-2]
comp30573_c0_seq1	-9.54378	ENSDARG00000015551	-1.50933	-0.593912	11.5938	17.2749	3.23436e-05	8.88152e-05	7	13752097	13760863	fth1a	ferritin, heavy polypeptide 1a [Source:ZFIN;Acc:ZDB-GENE-000831-2]
comp38644_c0_seq1	-0.220873	ENSDARG00000015551	-1.50933	-0.593912	11.5938	17.2749	3.23436e-05	8.88152e-05	7	13752097	13760863	fth1a	ferritin, heavy polypeptide 1a [Source:ZFIN;Acc:ZDB-GENE-000831-2]
comp38644_c0_seq2	-0.248304	ENSDARG00000015551	-1.50933	-0.593912	11.5938	17.2749	3.23436e-05	8.88152e-05	7	13752097	13760863	fth1a	ferritin, heavy polypeptide 1a [Source:ZFIN;Acc:ZDB-GENE-000831-2]
comp41362_c0_seq1	-1.3439	ENSDARG00000015551	-1.50933	-0.593912	11.5938	17.2749	3.23436e-05	8.88152e-05	7	13752097	13760863	fth1a	ferritin, heavy polypeptide 1a [Source:ZFIN;Acc:ZDB-GENE-000831-2]
comp37953_c0_seq1	-1.5022	ENSDARG00000015653	-1.72131	-0.783506	5.01231	32.9262	9.57233e-09	4.34084e-08	14	51641670	51687500	tnip1	TNFAIP3 interacting protein 1 [Source:ZFIN;Acc:ZDB-GENE-070112-1502]
comp38234_c0_seq2	-1.13375	ENSDARG00000015653	-1.72131	-0.783506	5.01231	32.9262	9.57233e-09	4.34084e-08	14	51641670	51687500	tnip1	TNFAIP3 interacting protein 1 [Source:ZFIN;Acc:ZDB-GENE-070112-1502]
comp38234_c0_seq3	-0.0156146	ENSDARG00000015653	-1.72131	-0.783506	5.01231	32.9262	9.57233e-09	4.34084e-08	14	51641670	51687500	tnip1	TNFAIP3 interacting protein 1 [Source:ZFIN;Acc:ZDB-GENE-070112-1502]
comp38234_c0_seq4	-0.599206	ENSDARG00000015653	-1.72131	-0.783506	5.01231	32.9262	9.57233e-09	4.34084e-08	14	51641670	51687500	tnip1	TNFAIP3 interacting protein 1 [Source:ZFIN;Acc:ZDB-GENE-070112-1502]
comp58227_c0_seq1	-8.75454	ENSDARG00000015653	-1.72131	-0.783506	5.01231	32.9262	9.57233e-09	4.34084e-08	14	51641670	51687500	tnip1	TNFAIP3 interacting protein 1 [Source:ZFIN;Acc:ZDB-GENE-070112-1502]
comp79952_c0_seq1	-7.38136	ENSDARG00000015653	-1.72131	-0.783506	5.01231	32.9262	9.57233e-09	4.34084e-08	14	51641670	51687500	tnip1	TNFAIP3 interacting protein 1 [Source:ZFIN;Acc:ZDB-GENE-070112-1502]
comp30144_c0_seq1	-0.0517823	ENSDARG00000015757	-1.239	-0.309177	7.33084	6.52845	0.0106162	0.0186251	13	46105371	46115752	tmem50a	transmembrane protein 50A [Source:ZFIN;Acc:ZDB-GENE-040426-2937]
comp8736_c0_seq1	-1.37069	ENSDARG00000015790	-1.62002	-0.696013	6.29144	21.9768	2.75966e-06	8.9632e-06	2	16368289	16386273	atp1b3a	ATPase, Na+/K+ transporting, beta 3a polypeptide [Source:ZFIN;Acc:ZDB-GENE-990415-167]
comp37125_c0_seq1	-0.164375	ENSDARG00000015805	-1.44941	-0.535466	5.00698	17.068	3.60645e-05	9.82846e-05	7	53887331	53953255	cgnl1	cingulin-like 1 [Source:ZFIN;Acc:ZDB-GENE-071009-2]
comp17769_c0_seq1	-1.09332	ENSDARG00000015856	-1.59655	-0.67496	2.51943	15.6483	7.628e-05	0.00019675	16	45968698	45981705	slc25a40	solute carrier family 25, member 40 [Source:ZFIN;Acc:ZDB-GENE-040718-52]
comp77687_c0_seq1	-1.73893	ENSDARG00000015856	-1.59655	-0.67496	2.51943	15.6483	7.628e-05	0.00019675	16	45968698	45981705	slc25a40	solute carrier family 25, member 40 [Source:ZFIN;Acc:ZDB-GENE-040718-52]
comp33562_c0_seq1	-13.6144	ENSDARG00000015862	-2.0872	-1.06157	10.6513	56.2541	6.3685e-14	5.1041e-13	6	28800390	28811189	rpl5b	ribosomal protein L5b [Source:ZFIN;Acc:ZDB-GENE-040625-93]
comp41300_c0_seq1	-1.42451	ENSDARG00000015862	-2.0872	-1.06157	10.6513	56.2541	6.3685e-14	5.1041e-13	6	28800390	28811189	rpl5b	ribosomal protein L5b [Source:ZFIN;Acc:ZDB-GENE-040625-93]
comp41342_c0_seq1	-0.848449	ENSDARG00000015862	-2.0872	-1.06157	10.6513	56.2541	6.3685e-14	5.1041e-13	6	28800390	28811189	rpl5b	ribosomal protein L5b [Source:ZFIN;Acc:ZDB-GENE-040625-93]
comp37115_c0_seq1	-0.915957	ENSDARG00000015937	-1.62808	-0.703175	4.36119	26.0504	3.32613e-07	1.23372e-06	5	38513586	38524672	kptn	kaptin (actin binding protein) [Source:ZFIN;Acc:ZDB-GENE-040801-258]
comp37115_c0_seq2	-1.28828	ENSDARG00000015937	-1.62808	-0.703175	4.36119	26.0504	3.32613e-07	1.23372e-06	5	38513586	38524672	kptn	kaptin (actin binding protein) [Source:ZFIN;Acc:ZDB-GENE-040801-258]
comp26700_c0_seq1	-4.55718	ENSDARG00000015985	-3.11519	-1.63932	0.701506	24.3604	7.98953e-07	2.80394e-06	4	13726161	13779165	abcc9	ATP-binding cassette, sub-family C (CFTR/MRP), member 9 [Source:ZFIN;Acc:ZDB-GENE-050517-23]
comp26700_c0_seq2	-2.26316	ENSDARG00000015985	-3.11519	-1.63932	0.701506	24.3604	7.98953e-07	2.80394e-06	4	13726161	13779165	abcc9	ATP-binding cassette, sub-family C (CFTR/MRP), member 9 [Source:ZFIN;Acc:ZDB-GENE-050517-23]
comp30649_c0_seq1	-3.45467	ENSDARG00000015985	-3.11519	-1.63932	0.701506	24.3604	7.98953e-07	2.80394e-06	4	13726161	13779165	abcc9	ATP-binding cassette, sub-family C (CFTR/MRP), member 9 [Source:ZFIN;Acc:ZDB-GENE-050517-23]
comp44949_c0_seq1	-5.23304	ENSDARG00000015985	-3.11519	-1.63932	0.701506	24.3604	7.98953e-07	2.80394e-06	4	13726161	13779165	abcc9	ATP-binding cassette, sub-family C (CFTR/MRP), member 9 [Source:ZFIN;Acc:ZDB-GENE-050517-23]
comp62096_c0_seq1	-7.17624	ENSDARG00000015985	-3.11519	-1.63932	0.701506	24.3604	7.98953e-07	2.80394e-06	4	13726161	13779165	abcc9	ATP-binding cassette, sub-family C (CFTR/MRP), member 9 [Source:ZFIN;Acc:ZDB-GENE-050517-23]
comp19391_c0_seq1	-1.94453	ENSDARG00000016074	-1.74054	-0.799534	4.03197	22.8041	1.79387e-06	5.98464e-06	2	10894541	10910704	cryz	crystallin, zeta (quinone reductase) [Source:ZFIN;Acc:ZDB-GENE-050306-24]
comp19391_c0_seq1	-1.94453	ENSDARG00000016074	-1.74054	-0.799534	4.03197	22.8041	1.79387e-06	5.98464e-06	2	10894541	10910704	cryz	crystallin, zeta (quinone reductase) [Source:ZFIN;Acc:ZDB-GENE-050306-24]
comp32857_c0_seq1	-1.11167	ENSDARG00000016074	-1.74054	-0.799534	4.03197	22.8041	1.79387e-06	5.98464e-06	2	10894541	10910704	cryz	crystallin, zeta (quinone reductase) [Source:ZFIN;Acc:ZDB-GENE-050306-24]
comp31203_c0_seq1	-3.04022	ENSDARG00000016116	-1.81009	-0.85606	1.4186	11.5684	0.00067082	0.00146819	14	36182879	36409370	ebf1a	early B-cell factor 1a [Source:ZFIN;Acc:ZDB-GENE-081028-51]
comp31203_c0_seq1	-3.04022	ENSDARG00000016116	-1.81009	-0.85606	1.4186	11.5684	0.00067082	0.00146819	14	36182879	36409370	ebf1a	early B-cell factor 1a [Source:ZFIN;Acc:ZDB-GENE-081028-51]
comp31203_c0_seq4	-3.42286	ENSDARG00000016116	-1.81009	-0.85606	1.4186	11.5684	0.00067082	0.00146819	14	36182879	36409370	ebf1a	early B-cell factor 1a [Source:ZFIN;Acc:ZDB-GENE-081028-51]
comp31203_c0_seq4	-3.42286	ENSDARG00000016116	-1.81009	-0.85606	1.4186	11.5684	0.00067082	0.00146819	14	36182879	36409370	ebf1a	early B-cell factor 1a [Source:ZFIN;Acc:ZDB-GENE-081028-51]
comp31203_c0_seq5	-2.97934	ENSDARG00000016116	-1.81009	-0.85606	1.4186	11.5684	0.00067082	0.00146819	14	36182879	36409370	ebf1a	early B-cell factor 1a [Source:ZFIN;Acc:ZDB-GENE-081028-51]
comp31203_c0_seq5	-2.97934	ENSDARG00000016116	-1.81009	-0.85606	1.4186	11.5684	0.00067082	0.00146819	14	36182879	36409370	ebf1a	early B-cell factor 1a [Source:ZFIN;Acc:ZDB-GENE-081028-51]
comp33437_c0_seq2	-2.159	ENSDARG00000016116	-1.81009	-0.85606	1.4186	11.5684	0.00067082	0.00146819	14	36182879	36409370	ebf1a	early B-cell factor 1a [Source:ZFIN;Acc:ZDB-GENE-081028-51]
comp33437_c0_seq3	-8.89509	ENSDARG00000016116	-1.81009	-0.85606	1.4186	11.5684	0.00067082	0.00146819	14	36182879	36409370	ebf1a	early B-cell factor 1a [Source:ZFIN;Acc:ZDB-GENE-081028-51]
comp4562_c0_seq1	-1.46634	ENSDARG00000016116	-1.81009	-0.85606	1.4186	11.5684	0.00067082	0.00146819	14	36182879	36409370	ebf1a	early B-cell factor 1a [Source:ZFIN;Acc:ZDB-GENE-081028-51]
comp54835_c0_seq1	-1.14997	ENSDARG00000016116	-1.81009	-0.85606	1.4186	11.5684	0.00067082	0.00146819	14	36182879	36409370	ebf1a	early B-cell factor 1a [Source:ZFIN;Acc:ZDB-GENE-081028-51]
comp68768_c0_seq1	-0.7705	ENSDARG00000016116	-1.81009	-0.85606	1.4186	11.5684	0.00067082	0.00146819	14	36182879	36409370	ebf1a	early B-cell factor 1a [Source:ZFIN;Acc:ZDB-GENE-081028-51]
comp32868_c0_seq1	-0.160825	ENSDARG00000016143	-2.103	-1.07245	7.20946	11.8402	0.00057966	0.0012834	14	29493295	29503541	xiap	X-linked inhibitor of apoptosis [Source:ZFIN;Acc:ZDB-GENE-030825-7]
comp32868_c0_seq2	-0.0708814	ENSDARG00000016143	-2.103	-1.07245	7.20946	11.8402	0.00057966	0.0012834	14	29493295	29503541	xiap	X-linked inhibitor of apoptosis [Source:ZFIN;Acc:ZDB-GENE-030825-7]
comp24631_c0_seq1	-1.00762	ENSDARG00000016156	-1.47453	-0.56026	5.50836	25.3632	4.74896e-07	1.7245e-06	12	47985031	48039202	fam53b	family with sequence similarity 53, member B [Source:ZFIN;Acc:ZDB-GENE-040426-2495]
comp24631_c0_seq4	-0.19642	ENSDARG00000016156	-1.47453	-0.56026	5.50836	25.3632	4.74896e-07	1.7245e-06	12	47985031	48039202	fam53b	family with sequence similarity 53, member B [Source:ZFIN;Acc:ZDB-GENE-040426-2495]
comp24631_c0_seq5	-2.24154	ENSDARG00000016156	-1.47453	-0.56026	5.50836	25.3632	4.74896e-07	1.7245e-06	12	47985031	48039202	fam53b	family with sequence similarity 53, member B [Source:ZFIN;Acc:ZDB-GENE-040426-2495]
comp24631_c0_seq6	-1.34391	ENSDARG00000016156	-1.47453	-0.56026	5.50836	25.3632	4.74896e-07	1.7245e-06	12	47985031	48039202	fam53b	family with sequence similarity 53, member B [Source:ZFIN;Acc:ZDB-GENE-040426-2495]
comp10205_c0_seq1	-2.34201	ENSDARG00000016300	-1.53839	-0.621422	2.6719	11.8007	0.00059209	0.00130836	12	44139598	44282750	ebf3	early B-cell factor 3 [Source:ZFIN;Acc:ZDB-GENE-070112-292]
comp31203_c0_seq2	-3.42634	ENSDARG00000016300	-1.53839	-0.621422	2.6719	11.8007	0.00059209	0.00130836	12	44139598	44282750	ebf3	early B-cell factor 3 [Source:ZFIN;Acc:ZDB-GENE-070112-292]
comp31203_c0_seq2	-3.42634	ENSDARG00000016300	-1.53839	-0.621422	2.6719	11.8007	0.00059209	0.00130836	12	44139598	44282750	ebf3	early B-cell factor 3 [Source:ZFIN;Acc:ZDB-GENE-070112-292]
comp28694_c0_seq2	-0.0051097	ENSDARG00000016345	-1.19107	-0.252256	5.90215	4.86726	0.027371	0.0439692	6	55309078	55319681	ncoa5	nuclear receptor coactivator 5 [Source:ZFIN;Acc:ZDB-GENE-040912-155]
comp49673_c0_seq1	-0.40075	ENSDARG00000016364	-1.496	-0.581108	5.73001	16.2784	5.46851e-05	0.0001445	22	22385322	22402066	gna15.1	guanine nucleotide binding protein (G protein), alpha 15 (Gq class), tandem duplicate 1 [Source:ZFIN;Acc:ZDB-GENE-040801-146]
comp3137_c0_seq1	-7.86431	ENSDARG00000016443	-1.43348	-0.519521	8.15749	12.2597	0.00046285	0.00104514	12	4624742	4642885	eif3c	eukaryotic translation initiation factor 3, subunit C [Source:ZFIN;Acc:ZDB-GENE-030131-6166]
comp41503_c0_seq1	-0.260613	ENSDARG00000016443	-1.43348	-0.519521	8.15749	12.2597	0.00046285	0.00104514	12	4624742	4642885	eif3c	eukaryotic translation initiation factor 3, subunit C [Source:ZFIN;Acc:ZDB-GENE-030131-6166]
comp79337_c0_seq1	-7.28244	ENSDARG00000016443	-1.43348	-0.519521	8.15749	12.2597	0.00046285	0.00104514	12	4624742	4642885	eif3c	eukaryotic translation initiation factor 3, subunit C [Source:ZFIN;Acc:ZDB-GENE-030131-6166]
comp31225_c0_seq1	-6.29145	ENSDARG00000016477	-2.35224	-1.23404	6.00078	99.4087	2.0542e-23	3.975e-22	2	7500004	7511589	eif4a2	eukaryotic translation initiation factor 4A, isoform 2 [Source:ZFIN;Acc:ZDB-GENE-040426-2802]
comp36617_c0_seq1	-0.548253	ENSDARG00000016477	-2.35224	-1.23404	6.00078	99.4087	2.0542e-23	3.975e-22	2	7500004	7511589	eif4a2	eukaryotic translation initiation factor 4A, isoform 2 [Source:ZFIN;Acc:ZDB-GENE-040426-2802]
comp36617_c0_seq15	-6.07235	ENSDARG00000016477	-2.35224	-1.23404	6.00078	99.4087	2.0542e-23	3.975e-22	2	7500004	7511589	eif4a2	eukaryotic translation initiation factor 4A, isoform 2 [Source:ZFIN;Acc:ZDB-GENE-040426-2802]
comp36617_c0_seq2	-2.50671	ENSDARG00000016477	-2.35224	-1.23404	6.00078	99.4087	2.0542e-23	3.975e-22	2	7500004	7511589	eif4a2	eukaryotic translation initiation factor 4A, isoform 2 [Source:ZFIN;Acc:ZDB-GENE-040426-2802]
comp36617_c0_seq22	-0.635145	ENSDARG00000016477	-2.35224	-1.23404	6.00078	99.4087	2.0542e-23	3.975e-22	2	7500004	7511589	eif4a2	eukaryotic translation initiation factor 4A, isoform 2 [Source:ZFIN;Acc:ZDB-GENE-040426-2802]
comp36617_c0_seq28	-1.38466	ENSDARG00000016477	-2.35224	-1.23404	6.00078	99.4087	2.0542e-23	3.975e-22	2	7500004	7511589	eif4a2	eukaryotic translation initiation factor 4A, isoform 2 [Source:ZFIN;Acc:ZDB-GENE-040426-2802]
comp36617_c0_seq3	-4.69897	ENSDARG00000016477	-2.35224	-1.23404	6.00078	99.4087	2.0542e-23	3.975e-22	2	7500004	7511589	eif4a2	eukaryotic translation initiation factor 4A, isoform 2 [Source:ZFIN;Acc:ZDB-GENE-040426-2802]
comp36617_c0_seq30	-0.305989	ENSDARG00000016477	-2.35224	-1.23404	6.00078	99.4087	2.0542e-23	3.975e-22	2	7500004	7511589	eif4a2	eukaryotic translation initiation factor 4A, isoform 2 [Source:ZFIN;Acc:ZDB-GENE-040426-2802]
comp36617_c0_seq33	-1.34528	ENSDARG00000016477	-2.35224	-1.23404	6.00078	99.4087	2.0542e-23	3.975e-22	2	7500004	7511589	eif4a2	eukaryotic translation initiation factor 4A, isoform 2 [Source:ZFIN;Acc:ZDB-GENE-040426-2802]
comp36617_c0_seq38	-0.0207707	ENSDARG00000016477	-2.35224	-1.23404	6.00078	99.4087	2.0542e-23	3.975e-22	2	7500004	7511589	eif4a2	eukaryotic translation initiation factor 4A, isoform 2 [Source:ZFIN;Acc:ZDB-GENE-040426-2802]
comp36617_c0_seq39	-3.09806	ENSDARG00000016477	-2.35224	-1.23404	6.00078	99.4087	2.0542e-23	3.975e-22	2	7500004	7511589	eif4a2	eukaryotic translation initiation factor 4A, isoform 2 [Source:ZFIN;Acc:ZDB-GENE-040426-2802]
comp36617_c0_seq44	-0.785489	ENSDARG00000016477	-2.35224	-1.23404	6.00078	99.4087	2.0542e-23	3.975e-22	2	7500004	7511589	eif4a2	eukaryotic translation initiation factor 4A, isoform 2 [Source:ZFIN;Acc:ZDB-GENE-040426-2802]
comp36617_c0_seq7	-1.40646	ENSDARG00000016477	-2.35224	-1.23404	6.00078	99.4087	2.0542e-23	3.975e-22	2	7500004	7511589	eif4a2	eukaryotic translation initiation factor 4A, isoform 2 [Source:ZFIN;Acc:ZDB-GENE-040426-2802]
comp43350_c0_seq1	-0.0395565	ENSDARG00000016477	-2.35224	-1.23404	6.00078	99.4087	2.0542e-23	3.975e-22	2	7500004	7511589	eif4a2	eukaryotic translation initiation factor 4A, isoform 2 [Source:ZFIN;Acc:ZDB-GENE-040426-2802]
comp2747_c0_seq1	-2.72288	ENSDARG00000016579	-1.46246	-0.5484	1.50476	4.75168	0.0292697	0.046745	25	38474693	38488098	FNDC7 (1 of 8)	fibronectin type III domain containing 7 [Source:HGNC Symbol;Acc:HGNC:26668]
comp56688_c0_seq1	-1.94529	ENSDARG00000016579	-1.46246	-0.5484	1.50476	4.75168	0.0292697	0.046745	25	38474693	38488098	FNDC7 (1 of 8)	fibronectin type III domain containing 7 [Source:HGNC Symbol;Acc:HGNC:26668]
comp59768_c0_seq1	-2.31321	ENSDARG00000016579	-1.46246	-0.5484	1.50476	4.75168	0.0292697	0.046745	25	38474693	38488098	FNDC7 (1 of 8)	fibronectin type III domain containing 7 [Source:HGNC Symbol;Acc:HGNC:26668]
comp60874_c0_seq1	-0.482389	ENSDARG00000016579	-1.46246	-0.5484	1.50476	4.75168	0.0292697	0.046745	25	38474693	38488098	FNDC7 (1 of 8)	fibronectin type III domain containing 7 [Source:HGNC Symbol;Acc:HGNC:26668]
comp9993_c0_seq1	-1.46634	ENSDARG00000016579	-1.46246	-0.5484	1.50476	4.75168	0.0292697	0.046745	25	38474693	38488098	FNDC7 (1 of 8)	fibronectin type III domain containing 7 [Source:HGNC Symbol;Acc:HGNC:26668]
comp38167_c0_seq1	-0.872666	ENSDARG00000016706	-1.2311	-0.299953	5.73873	5.49148	0.0191094	0.0317697	1	4326544	4393284	atic	5-aminoimidazole-4-carboxamide ribonucleotide formyltransferase/IMP cyclohydrolase [Source:ZFIN;Acc:ZDB-GENE-011212-4]
comp72267_c0_seq1	-0.0392153	ENSDARG00000016706	-1.2311	-0.299953	5.73873	5.49148	0.0191094	0.0317697	1	4326544	4393284	atic	5-aminoimidazole-4-carboxamide ribonucleotide formyltransferase/IMP cyclohydrolase [Source:ZFIN;Acc:ZDB-GENE-011212-4]
comp8693_c0_seq1	-1.1535	ENSDARG00000016721	-1.39291	-0.478097	7.12549	16.9124	3.91453e-05	0.00010596	19	7898596	7914269	sdha	succinate dehydrogenase complex, subunit A, flavoprotein (Fp) [Source:ZFIN;Acc:ZDB-GENE-040426-874]
comp33707_c0_seq1	-1.20166	ENSDARG00000016730	-2.08936	-1.06306	3.80403	40.8058	1.6813e-10	9.3968e-10	22	18384417	18388922	rfxank	regulatory factor X-associated ankyrin-containing protein [Source:ZFIN;Acc:ZDB-GENE-050208-596]
comp29953_c0_seq1	-0.227149	ENSDARG00000016765	-1.31632	-0.396508	4.84962	12.7547	0.00035512	0.00081956	19	9607852	9624018	scamp3	secretory carrier membrane protein 3 [Source:ZFIN;Acc:ZDB-GENE-041114-33]
comp39842_c0_seq1	-0.703697	ENSDARG00000016789	-2.72613	-1.44685	2.93185	69.4491	7.8413e-17	8.2302e-16	21	29958222	29989099
comp69447_c0_seq1	-1.05667	ENSDARG00000016813	-3.09811	-1.63139	4.99756	83.4638	6.4893e-20	9.106e-19	6	19617982	19659252	ccdc40	coiled-coil domain containing 40 [Source:ZFIN;Acc:ZDB-GENE-060503-723]
comp26818_c0_seq1	-0.407667	ENSDARG00000016867	-2.78417	-1.47725	7.23763	144.282	3.083e-33	1.1613e-31	5	25346355	25365861	rnf128a	ring finger protein 128a [Source:ZFIN;Acc:ZDB-GENE-030131-1044]
comp41407_c0_seq1	-0.812968	ENSDARG00000016889	-1.60136	-0.6793	7.18539	30.9549	2.64088e-08	1.1333e-07	3	55433659	55441495	eif3g	eukaryotic translation initiation factor 3, subunit G [Source:ZFIN;Acc:ZDB-GENE-040426-1076]
comp51567_c0_seq1	-6.06624	ENSDARG00000016889	-1.60136	-0.6793	7.18539	30.9549	2.64088e-08	1.1333e-07	3	55433659	55441495	eif3g	eukaryotic translation initiation factor 3, subunit G [Source:ZFIN;Acc:ZDB-GENE-040426-1076]
comp51925_c0_seq1	-5.15968	ENSDARG00000016889	-1.60136	-0.6793	7.18539	30.9549	2.64088e-08	1.1333e-07	3	55433659	55441495	eif3g	eukaryotic translation initiation factor 3, subunit G [Source:ZFIN;Acc:ZDB-GENE-040426-1076]
comp67373_c0_seq1	-7.99502	ENSDARG00000016979	-1.22712	-0.295276	5.04386	6.16615	0.0130218	0.0224116	4	1620084	1630363	pmpcb	peptidase (mitochondrial processing) beta [Source:ZFIN;Acc:ZDB-GENE-050220-10]
comp32430_c0_seq1	-2.66494	ENSDARG00000017119	-1.5993	-0.677444	4.72586	30.4874	3.3605e-08	1.42267e-07	1	15204974	15222101	vps37a	vacuolar protein sorting 37A [Source:ZFIN;Acc:ZDB-GENE-030131-8312]
comp12127_c0_seq1	-8.79098	ENSDARG00000017235	-1.32309	-0.403913	9.53813	11.0668	0.00087886	0.001881	24	27277902	27281947	eif5a	eukaryotic translation initiation factor 5A [Source:ZFIN;Acc:ZDB-GENE-040426-2229]
comp5819_c0_seq1	-9.6574	ENSDARG00000017235	-1.32309	-0.403913	9.53813	11.0668	0.00087886	0.001881	24	27277902	27281947	eif5a	eukaryotic translation initiation factor 5A [Source:ZFIN;Acc:ZDB-GENE-040426-2229]
comp31990_c0_seq1	-0.644017	ENSDARG00000017242	-1.51371	-0.598088	4.27709	21.739	3.12374e-06	1.00743e-05	7	44070147	44078201	garem	GRB2 associated, regulator of MAPK1 [Source:ZFIN;Acc:ZDB-GENE-040426-767]
comp34103_c0_seq1	-0.459905	ENSDARG00000017242	-1.51371	-0.598088	4.27709	21.739	3.12374e-06	1.00743e-05	7	44070147	44078201	garem	GRB2 associated, regulator of MAPK1 [Source:ZFIN;Acc:ZDB-GENE-040426-767]
comp40881_c0_seq1	-0.226806	ENSDARG00000017246	-9.88519	-3.30527	0.639761	63.4226	1.6679e-15	1.5552e-14	18	44618621	44650229	prx	periaxin [Source:ZFIN;Acc:ZDB-GENE-030131-5790]
comp40881_c0_seq2	-6.48202	ENSDARG00000017246	-9.88519	-3.30527	0.639761	63.4226	1.6679e-15	1.5552e-14	18	44618621	44650229	prx	periaxin [Source:ZFIN;Acc:ZDB-GENE-030131-5790]
comp40881_c0_seq3	-10.2483	ENSDARG00000017246	-9.88519	-3.30527	0.639761	63.4226	1.6679e-15	1.5552e-14	18	44618621	44650229	prx	periaxin [Source:ZFIN;Acc:ZDB-GENE-030131-5790]
comp40881_c0_seq4	-13.7043	ENSDARG00000017246	-9.88519	-3.30527	0.639761	63.4226	1.6679e-15	1.5552e-14	18	44618621	44650229	prx	periaxin [Source:ZFIN;Acc:ZDB-GENE-030131-5790]
comp40881_c0_seq5	-2.51954	ENSDARG00000017246	-9.88519	-3.30527	0.639761	63.4226	1.6679e-15	1.5552e-14	18	44618621	44650229	prx	periaxin [Source:ZFIN;Acc:ZDB-GENE-030131-5790]
comp40881_c0_seq6	-1.39371	ENSDARG00000017246	-9.88519	-3.30527	0.639761	63.4226	1.6679e-15	1.5552e-14	18	44618621	44650229	prx	periaxin [Source:ZFIN;Acc:ZDB-GENE-030131-5790]
comp65178_c0_seq1	-0.785489	ENSDARG00000017339	-1.7238	-0.785595	9.48166	9.90392	0.00164928	0.00336384	6	19951106	19955767	glulb	glutamate-ammonia ligase (glutamine synthase) b [Source:ZFIN;Acc:ZDB-GENE-030131-8417]
comp34731_c0_seq1	-0.676257	ENSDARG00000017636	-1.43874	-0.524809	3.30173	11.2574	0.00079308	0.00171189	5	70878514	70892288	rnf167	ring finger protein 167 [Source:ZFIN;Acc:ZDB-GENE-110126-2]
comp41101_c0_seq4	-0.673994	ENSDARG00000017636	-1.43874	-0.524809	3.30173	11.2574	0.00079308	0.00171189	5	70878514	70892288	rnf167	ring finger protein 167 [Source:ZFIN;Acc:ZDB-GENE-110126-2]
comp41101_c0_seq4	-0.673994	ENSDARG00000017636	-1.43874	-0.524809	3.30173	11.2574	0.00079308	0.00171189	5	70878514	70892288	rnf167	ring finger protein 167 [Source:ZFIN;Acc:ZDB-GENE-110126-2]
comp39887_c0_seq4	-0.677718	ENSDARG00000017738	-1.24432	-0.315357	6.61343	7.23917	0.00713301	0.0129025	3	17680730	17738256	aclya	ATP citrate lyase a [Source:ZFIN;Acc:ZDB-GENE-031113-1]
comp39887_c0_seq7	-1.20668	ENSDARG00000017738	-1.24432	-0.315357	6.61343	7.23917	0.00713301	0.0129025	3	17680730	17738256	aclya	ATP citrate lyase a [Source:ZFIN;Acc:ZDB-GENE-031113-1]
comp39887_c0_seq8	-1.97072	ENSDARG00000017738	-1.24432	-0.315357	6.61343	7.23917	0.00713301	0.0129025	3	17680730	17738256	aclya	ATP citrate lyase a [Source:ZFIN;Acc:ZDB-GENE-031113-1]
comp32175_c0_seq1	-1.02357	ENSDARG00000017811	-1.38084	-0.465549	4.89527	12.3886	0.00043196	0.00098178	23	33965946	33971413	si:ch211-210c8.6	si:ch211-210c8.6 [Source:ZFIN;Acc:ZDB-GENE-030131-3630]
comp61759_c0_seq1	-5.36356	ENSDARG00000017843	-1.58717	-0.666457	6.07486	43.1587	5.0474e-11	2.9905e-10	21	38403758	38412580	srsf1b	serine/arginine-rich splicing factor 1b [Source:ZFIN;Acc:ZDB-GENE-040426-1467]
comp69827_c0_seq1	-8.46987	ENSDARG00000017843	-1.58717	-0.666457	6.07486	43.1587	5.0474e-11	2.9905e-10	21	38403758	38412580	srsf1b	serine/arginine-rich splicing factor 1b [Source:ZFIN;Acc:ZDB-GENE-040426-1467]
comp53480_c0_seq1	-0.228632	ENSDARG00000017853	-1.66305	-0.733827	1.48404	9.61393	0.00193107	0.0038839	13	10186453	10212378	prepl	prolyl endopeptidase-like [Source:ZFIN;Acc:ZDB-GENE-090313-224]
comp54363_c0_seq1	-0.612247	ENSDARG00000017853	-1.66305	-0.733827	1.48404	9.61393	0.00193107	0.0038839	13	10186453	10212378	prepl	prolyl endopeptidase-like [Source:ZFIN;Acc:ZDB-GENE-090313-224]
comp40971_c0_seq2	-0.0700257	ENSDARG00000017886	-1.29522	-0.373193	4.7733	7.57892	0.00590549	0.0108679	6	28858572	28873684	ZBTB11	zinc finger and BTB domain containing 11 [Source:HGNC Symbol;Acc:HGNC:16740]
comp23504_c0_seq1	-0.685336	ENSDARG00000017929	-1.23815	-0.30818	5.39322	4.84583	0.0277131	0.0444558	24	14144329	14349078	ncoa2	nuclear receptor coactivator 2 [Source:ZFIN;Acc:ZDB-GENE-010406-3]
comp34933_c0_seq2	-1.62034	ENSDARG00000017929	-1.23815	-0.30818	5.39322	4.84583	0.0277131	0.0444558	24	14144329	14349078	ncoa2	nuclear receptor coactivator 2 [Source:ZFIN;Acc:ZDB-GENE-010406-3]
comp34933_c0_seq3	-1.49579	ENSDARG00000017929	-1.23815	-0.30818	5.39322	4.84583	0.0277131	0.0444558	24	14144329	14349078	ncoa2	nuclear receptor coactivator 2 [Source:ZFIN;Acc:ZDB-GENE-010406-3]
comp34933_c0_seq6	-0.809129	ENSDARG00000017929	-1.23815	-0.30818	5.39322	4.84583	0.0277131	0.0444558	24	14144329	14349078	ncoa2	nuclear receptor coactivator 2 [Source:ZFIN;Acc:ZDB-GENE-010406-3]
comp38469_c0_seq1	-3.1965	ENSDARG00000018061	-3.05884	-1.61299	5.70574	115.22	7.0442e-27	1.7769e-25	25	27693844	27699804	neil1	nei endonuclease VIII-like 1 (E. coli) [Source:ZFIN;Acc:ZDB-GENE-040426-994]
comp38469_c0_seq2	-0.826314	ENSDARG00000018061	-3.05884	-1.61299	5.70574	115.22	7.0442e-27	1.7769e-25	25	27693844	27699804	neil1	nei endonuclease VIII-like 1 (E. coli) [Source:ZFIN;Acc:ZDB-GENE-040426-994]
comp30155_c0_seq1	-0.0696444	ENSDARG00000018069	-3.67714	-1.87859	2.9322	72.4214	1.7382e-17	1.9461e-16	13	33279150	33289432	rdh12	retinol dehydrogenase 12 (all-trans and 9-cis) [Source:ZFIN;Acc:ZDB-GENE-040718-9]
comp32518_c0_seq1	-0.561412	ENSDARG00000018159	-1.76684	-0.821168	6.00942	43.3382	4.605e-11	2.7426e-10	25	13960282	13990237	ano10b	anoctamin 10b [Source:ZFIN;Acc:ZDB-GENE-061013-169]
comp80295_c0_seq1	-0.7705	ENSDARG00000018181	-1.82584	-0.868557	2.79	23.0673	1.56425e-06	5.26415e-06	9	36925624	36927977	dnajc28	DnaJ (Hsp40) homolog, subfamily C, member 28 [Source:ZFIN;Acc:ZDB-GENE-050417-130]
comp35947_c0_seq2	-0.232211	ENSDARG00000018319	-1.73305	-0.793314	6.19163	50.173	1.4077e-12	9.8421e-12	1	6760433	6771718	arglu1b	arginine and glutamate rich 1b [Source:ZFIN;Acc:ZDB-GENE-040426-736]
comp23849_c0_seq1	-11.2011	ENSDARG00000018334	-1.85027	-0.887732	10.3556	41.297	1.3077e-10	7.4036e-10	21	5737709	5745539	rpl35	ribosomal protein L35 [Source:ZFIN;Acc:ZDB-GENE-020419-2]
comp25900_c0_seq1	-0.192626	ENSDARG00000018334	-1.85027	-0.887732	10.3556	41.297	1.3077e-10	7.4036e-10	21	5737709	5745539	rpl35	ribosomal protein L35 [Source:ZFIN;Acc:ZDB-GENE-020419-2]
comp14845_c0_seq1	-0.565488	ENSDARG00000018383	-3.41311	-1.77109	5.71519	27.5411	1.53793e-07	5.96828e-07	9	45899415	45906531	frzb	frizzled-related protein [Source:ZFIN;Acc:ZDB-GENE-990715-1]
comp30640_c0_seq1	-0.29806	ENSDARG00000018383	-3.41311	-1.77109	5.71519	27.5411	1.53793e-07	5.96828e-07	9	45899415	45906531	frzb	frizzled-related protein [Source:ZFIN;Acc:ZDB-GENE-990715-1]
comp16744_c0_seq1	-0.139163	ENSDARG00000018430	-1.34079	-0.423085	3.34859	5.91366	0.0150239	0.0254671	8	29204010	29225770	klhl12	kelch-like 12 (Drosophila) [Source:ZFIN;Acc:ZDB-GENE-041114-205]
comp65094_c0_seq1	-7.38136	ENSDARG00000018814	-1.46208	-0.548019	6.81899	15.5903	7.8655e-05	0.00020229	7	36249509	36276516	esrp2	epithelial splicing regulatory protein 2 [Source:ZFIN;Acc:ZDB-GENE-030131-9824]
comp39756_c0_seq1	-0.048186	ENSDARG00000018921	-1.32852	-0.409815	3.87243	5.65997	0.0173564	0.0290748	20	32795644	32797830	fam84a	family with sequence similarity 84, member A [Source:ZFIN;Acc:ZDB-GENE-040426-1247]
comp39756_c0_seq1	-0.048186	ENSDARG00000018921	-1.32852	-0.409815	3.87243	5.65997	0.0173564	0.0290748	20	32795644	32797830	fam84a	family with sequence similarity 84, member A [Source:ZFIN;Acc:ZDB-GENE-040426-1247]
comp36113_c0_seq1	-0.650873	ENSDARG00000018956	-2.42636	-1.27879	3.7758	80.5794	2.7926e-19	3.6838e-18	13	33492259	33504912	tmem39b	transmembrane protein 39B [Source:ZFIN;Acc:ZDB-GENE-030131-6042]
comp28897_c0_seq1	-0.826821	ENSDARG00000018985	-1.60078	-0.678778	5.4991	18.3355	1.85228e-05	5.30461e-05	5	64424434	64466432	gatsl2	GATS protein-like 2 [Source:ZFIN;Acc:ZDB-GENE-030131-5505]
comp33188_c0_seq1	-0.438439	ENSDARG00000018985	-1.60078	-0.678778	5.4991	18.3355	1.85228e-05	5.30461e-05	5	64424434	64466432	gatsl2	GATS protein-like 2 [Source:ZFIN;Acc:ZDB-GENE-030131-5505]
comp33188_c0_seq1	-0.438439	ENSDARG00000018985	-1.60078	-0.678778	5.4991	18.3355	1.85228e-05	5.30461e-05	5	64424434	64466432	gatsl2	GATS protein-like 2 [Source:ZFIN;Acc:ZDB-GENE-030131-5505]
comp33188_c0_seq2	-0.25937	ENSDARG00000018985	-1.60078	-0.678778	5.4991	18.3355	1.85228e-05	5.30461e-05	5	64424434	64466432	gatsl2	GATS protein-like 2 [Source:ZFIN;Acc:ZDB-GENE-030131-5505]
comp64778_c0_seq1	-3.78821	ENSDARG00000019025	-12.7684	-3.67451	-0.191436	39.1786	3.8675e-10	2.07924e-09	23	42270576	42310112	podn	podocan [Source:ZFIN;Acc:ZDB-GENE-100922-117]
comp38053_c0_seq1	-13.6717	ENSDARG00000019181	-1.82627	-0.868899	11.3655	44.849	2.1283e-11	1.322e-10	6	7628873	7637147	rpsa	ribosomal protein SA [Source:ZFIN;Acc:ZDB-GENE-040426-811]
comp41295_c0_seq1	-1.31442	ENSDARG00000019181	-1.82627	-0.868899	11.3655	44.849	2.1283e-11	1.322e-10	6	7628873	7637147	rpsa	ribosomal protein SA [Source:ZFIN;Acc:ZDB-GENE-040426-811]
comp29565_c0_seq1	-9.87418	ENSDARG00000019230	-1.5477	-0.630126	11.2332	22.2682	2.371e-06	7.77385e-06	5	34902042	34905589	rpl7a	ribosomal protein L7a [Source:ZFIN;Acc:ZDB-GENE-031001-9]
comp41296_c0_seq1	-1.16857	ENSDARG00000019230	-1.5477	-0.630126	11.2332	22.2682	2.371e-06	7.77385e-06	5	34902042	34905589	rpl7a	ribosomal protein L7a [Source:ZFIN;Acc:ZDB-GENE-031001-9]
comp29972_c0_seq1	-1.6149	ENSDARG00000019260	-2.27222	-1.1841	5.63152	85.3075	2.5539e-20	3.7064e-19	9	49753357	49783707	dhrs9	dehydrogenase/reductase (SDR family) member 9 [Source:ZFIN;Acc:ZDB-GENE-030131-1249]
comp40919_c0_seq3	-0.226467	ENSDARG00000019301	-1.74686	-0.804763	4.84958	34.6225	4.0025e-09	1.90633e-08	3	60950708	60972191	sec14l1	SEC14-like 1 (S. cerevisiae) [Source:ZFIN;Acc:ZDB-GENE-040426-801]
comp48546_c0_seq1	-0.0552749	ENSDARG00000019328	-1.74926	-0.806746	4.0976	19.0303	1.28659e-05	3.77515e-05	4	14283321	14485844	plxna4	plexin A4 [Source:ZFIN;Acc:ZDB-GENE-030131-4663]
comp50458_c0_seq1	-0.467142	ENSDARG00000019328	-1.74926	-0.806746	4.0976	19.0303	1.28659e-05	3.77515e-05	4	14283321	14485844	plxna4	plexin A4 [Source:ZFIN;Acc:ZDB-GENE-030131-4663]
comp55493_c0_seq1	-1.04759	ENSDARG00000019328	-1.74926	-0.806746	4.0976	19.0303	1.28659e-05	3.77515e-05	4	14283321	14485844	plxna4	plexin A4 [Source:ZFIN;Acc:ZDB-GENE-030131-4663]
comp57672_c0_seq1	-0.614747	ENSDARG00000019328	-1.74926	-0.806746	4.0976	19.0303	1.28659e-05	3.77515e-05	4	14283321	14485844	plxna4	plexin A4 [Source:ZFIN;Acc:ZDB-GENE-030131-4663]
comp62632_c0_seq1	-0.915957	ENSDARG00000019328	-1.74926	-0.806746	4.0976	19.0303	1.28659e-05	3.77515e-05	4	14283321	14485844	plxna4	plexin A4 [Source:ZFIN;Acc:ZDB-GENE-030131-4663]
comp68968_c0_seq1	-0.136668	ENSDARG00000019328	-1.74926	-0.806746	4.0976	19.0303	1.28659e-05	3.77515e-05	4	14283321	14485844	plxna4	plexin A4 [Source:ZFIN;Acc:ZDB-GENE-030131-4663]
comp71406_c0_seq1	-1.31241	ENSDARG00000019328	-1.74926	-0.806746	4.0976	19.0303	1.28659e-05	3.77515e-05	4	14283321	14485844	plxna4	plexin A4 [Source:ZFIN;Acc:ZDB-GENE-030131-4663]
comp72956_c0_seq1	-0.542336	ENSDARG00000019328	-1.74926	-0.806746	4.0976	19.0303	1.28659e-05	3.77515e-05	4	14283321	14485844	plxna4	plexin A4 [Source:ZFIN;Acc:ZDB-GENE-030131-4663]
comp42114_c0_seq1	-0.085329	ENSDARG00000019355	-1.52634	-0.610073	3.52785	6.82305	0.00899885	0.0159979	20	16203606	16211761	selrc1	Sel1 repeat containing 1 [Source:ZFIN;Acc:ZDB-GENE-041014-16]
comp38691_c0_seq1	-7.79423	ENSDARG00000019420	-3.12515	-1.64393	7.2155	203.708	3.2412e-46	2.4418e-44	4	15954038	15975107	etnk1	ethanolamine kinase 1 [Source:ZFIN;Acc:ZDB-GENE-030328-21]
comp17753_c0_seq1	-0.355729	ENSDARG00000019498	-4.13529	-2.04799	4.73972	169.044	1.1969e-38	6.0742e-37	10	40632410	40647770	cry5	cryptochrome 5 [Source:ZFIN;Acc:ZDB-GENE-010426-8]
comp12188_c0_seq1	-1.18993	ENSDARG00000019532	-2.16305	-1.11307	1.57085	10.9652	0.00092841	0.00198106	25	4189905	4205135	fads2	fatty acid desaturase 2 [Source:ZFIN;Acc:ZDB-GENE-011212-1]
comp24484_c0_seq1	-1.8624	ENSDARG00000019532	-2.16305	-1.11307	1.57085	10.9652	0.00092841	0.00198106	25	4189905	4205135	fads2	fatty acid desaturase 2 [Source:ZFIN;Acc:ZDB-GENE-011212-1]
comp48280_c0_seq1	-2.53254	ENSDARG00000019532	-2.16305	-1.11307	1.57085	10.9652	0.00092841	0.00198106	25	4189905	4205135	fads2	fatty acid desaturase 2 [Source:ZFIN;Acc:ZDB-GENE-011212-1]
comp56411_c0_seq1	-2.6289	ENSDARG00000019532	-2.16305	-1.11307	1.57085	10.9652	0.00092841	0.00198106	25	4189905	4205135	fads2	fatty acid desaturase 2 [Source:ZFIN;Acc:ZDB-GENE-011212-1]
comp56800_c0_seq1	-2.23218	ENSDARG00000019532	-2.16305	-1.11307	1.57085	10.9652	0.00092841	0.00198106	25	4189905	4205135	fads2	fatty acid desaturase 2 [Source:ZFIN;Acc:ZDB-GENE-011212-1]
comp887_c0_seq1	-2.95166	ENSDARG00000019532	-2.16305	-1.11307	1.57085	10.9652	0.00092841	0.00198106	25	4189905	4205135	fads2	fatty acid desaturase 2 [Source:ZFIN;Acc:ZDB-GENE-011212-1]
comp28845_c0_seq1	-2.44374	ENSDARG00000019644	-1.46243	-0.548367	8.61955	20.1808	7.04581e-06	2.14384e-05	4	15897288	15904190	ldhba	lactate dehydrogenase Ba [Source:ZFIN;Acc:ZDB-GENE-991026-6]
comp35727_c0_seq1	-11.2477	ENSDARG00000019702	-1.50797	-0.592604	4.17875	5.35911	0.0206143	0.0340478	21	38444345	38474972	aldocb	aldolase C, fructose-bisphosphate, b [Source:ZFIN;Acc:ZDB-GENE-030821-1]
comp35727_c0_seq2	-7.93115	ENSDARG00000019702	-1.50797	-0.592604	4.17875	5.35911	0.0206143	0.0340478	21	38444345	38474972	aldocb	aldolase C, fructose-bisphosphate, b [Source:ZFIN;Acc:ZDB-GENE-030821-1]
comp28202_c0_seq1	-0.418832	ENSDARG00000019746	-1.67891	-0.747529	5.02863	26.0031	3.40864e-07	1.26223e-06	12	3646187	3669142	rfng	RFNG O-fucosylpeptide 3-beta-N-acetylglucosaminyltransferase [Source:ZFIN;Acc:ZDB-GENE-030131-5418]
comp28202_c0_seq2	-0.745361	ENSDARG00000019746	-1.67891	-0.747529	5.02863	26.0031	3.40864e-07	1.26223e-06	12	3646187	3669142	rfng	RFNG O-fucosylpeptide 3-beta-N-acetylglucosaminyltransferase [Source:ZFIN;Acc:ZDB-GENE-030131-5418]
comp15791_c0_seq1	-1.0142	ENSDARG00000019778	-1.56791	-0.648842	10.8529	21.3152	3.89635e-06	1.23986e-05	1	45499247	45505056	rps6	ribosomal protein S6 [Source:ZFIN;Acc:ZDB-GENE-040801-8]
comp32329_c0_seq1	-13.7138	ENSDARG00000019778	-1.56791	-0.648842	10.8529	21.3152	3.89635e-06	1.23986e-05	1	45499247	45505056	rps6	ribosomal protein S6 [Source:ZFIN;Acc:ZDB-GENE-040801-8]
comp57369_c0_seq1	-6.19153	ENSDARG00000019808	-1.95547	-0.967513	9.1183	18.9021	1.376e-05	4.01948e-05	6	21643505	21667677	evpla	envoplakin a [Source:ZFIN;Acc:ZDB-GENE-030829-19]
comp57940_c0_seq1	-8.42419	ENSDARG00000019808	-1.95547	-0.967513	9.1183	18.9021	1.376e-05	4.01948e-05	6	21643505	21667677	evpla	envoplakin a [Source:ZFIN;Acc:ZDB-GENE-030829-19]
comp60550_c0_seq1	-8.51414	ENSDARG00000019808	-1.95547	-0.967513	9.1183	18.9021	1.376e-05	4.01948e-05	6	21643505	21667677	evpla	envoplakin a [Source:ZFIN;Acc:ZDB-GENE-030829-19]
comp64216_c0_seq1	-7.86431	ENSDARG00000019808	-1.95547	-0.967513	9.1183	18.9021	1.376e-05	4.01948e-05	6	21643505	21667677	evpla	envoplakin a [Source:ZFIN;Acc:ZDB-GENE-030829-19]
comp69869_c0_seq1	-7.79423	ENSDARG00000019808	-1.95547	-0.967513	9.1183	18.9021	1.376e-05	4.01948e-05	6	21643505	21667677	evpla	envoplakin a [Source:ZFIN;Acc:ZDB-GENE-030829-19]
comp70857_c0_seq1	-8.2778	ENSDARG00000019808	-1.95547	-0.967513	9.1183	18.9021	1.376e-05	4.01948e-05	6	21643505	21667677	evpla	envoplakin a [Source:ZFIN;Acc:ZDB-GENE-030829-19]
comp73315_c0_seq1	-7.28244	ENSDARG00000019808	-1.95547	-0.967513	9.1183	18.9021	1.376e-05	4.01948e-05	6	21643505	21667677	evpla	envoplakin a [Source:ZFIN;Acc:ZDB-GENE-030829-19]
comp11913_c0_seq1	-0.32529	ENSDARG00000019834	-1.3701	-0.45428	3.78012	9.62918	0.0019151	0.00385317	17	8599498	8637550	EDRF1	erythroid differentiation regulatory factor 1 [Source:HGNC Symbol;Acc:HGNC:24640]
comp54083_c0_seq1	-0.29847	ENSDARG00000019834	-1.3701	-0.45428	3.78012	9.62918	0.0019151	0.00385317	17	8599498	8637550	EDRF1	erythroid differentiation regulatory factor 1 [Source:HGNC Symbol;Acc:HGNC:24640]
comp31376_c0_seq1	-2.38179	ENSDARG00000019856	-1.85024	-0.887711	6.79279	30.8907	2.72983e-08	1.16822e-07	9	36954480	36975127	atp1a1b	ATPase, Na+/K+ transporting, alpha 1b polypeptide [Source:ZFIN;Acc:ZDB-GENE-001212-5]
comp31376_c0_seq2	-10.8928	ENSDARG00000019856	-1.85024	-0.887711	6.79279	30.8907	2.72983e-08	1.16822e-07	9	36954480	36975127	atp1a1b	ATPase, Na+/K+ transporting, alpha 1b polypeptide [Source:ZFIN;Acc:ZDB-GENE-001212-5]
comp41683_c0_seq1	-1.54033	ENSDARG00000019856	-1.85024	-0.887711	6.79279	30.8907	2.72983e-08	1.16822e-07	9	36954480	36975127	atp1a1b	ATPase, Na+/K+ transporting, alpha 1b polypeptide [Source:ZFIN;Acc:ZDB-GENE-001212-5]
comp57050_c0_seq1	-8.05618	ENSDARG00000019856	-1.85024	-0.887711	6.79279	30.8907	2.72983e-08	1.16822e-07	9	36954480	36975127	atp1a1b	ATPase, Na+/K+ transporting, alpha 1b polypeptide [Source:ZFIN;Acc:ZDB-GENE-001212-5]
comp20297_c0_seq1	-1.36749	ENSDARG00000019961	-1.44831	-0.534367	3.55528	13.2103	0.00027841	0.00065419	20	19495983	19504926	znf513	zinc finger protein 513 [Source:ZFIN;Acc:ZDB-GENE-030131-9895]
comp66152_c0_seq1	-0.805088	ENSDARG00000019961	-1.44831	-0.534367	3.55528	13.2103	0.00027841	0.00065419	20	19495983	19504926	znf513	zinc finger protein 513 [Source:ZFIN;Acc:ZDB-GENE-030131-9895]
comp9115_c0_seq1	-0.447959	ENSDARG00000019961	-1.44831	-0.534367	3.55528	13.2103	0.00027841	0.00065419	20	19495983	19504926	znf513	zinc finger protein 513 [Source:ZFIN;Acc:ZDB-GENE-030131-9895]
comp38028_c0_seq1	-0.260027	ENSDARG00000020123	-2.98412	-1.57731	5.4814	107.43	3.5838e-25	8.0357e-24	20	38482793	38543835	adck3	aarF domain containing kinase 3 [Source:ZFIN;Acc:ZDB-GENE-040718-487]
comp36578_c0_seq1	-1.76371	ENSDARG00000020136	-1.9061	-0.930627	2.9272	10.0722	0.00150525	0.00309017	5	34957660	34965891	ptges	prostaglandin E synthase [Source:ZFIN;Acc:ZDB-GENE-050407-2]
comp22456_c0_seq1	-7.36266	ENSDARG00000020143	-4.49097	-2.16703	6.51495	61.0101	5.6784e-15	5.0369e-14	4	16459864	16477717	pah	phenylalanine hydroxylase [Source:ZFIN;Acc:ZDB-GENE-031006-2]
comp10657_c0_seq1	-0.456985	ENSDARG00000020153	-1.73087	-0.791495	10.4142	32.3914	1.26043e-08	5.6225e-08	19	18309520	18318937	rps18	ribosomal protein S18 [Source:ZFIN;Acc:ZDB-GENE-020419-20]
comp24424_c0_seq1	-11.1459	ENSDARG00000020153	-1.73087	-0.791495	10.4142	32.3914	1.26043e-08	5.6225e-08	19	18309520	18318937	rps18	ribosomal protein S18 [Source:ZFIN;Acc:ZDB-GENE-020419-20]
comp31833_c0_seq1	-8.37923	ENSDARG00000020153	-1.73087	-0.791495	10.4142	32.3914	1.26043e-08	5.6225e-08	19	18309520	18318937	rps18	ribosomal protein S18 [Source:ZFIN;Acc:ZDB-GENE-020419-20]
comp6180_c0_seq1	-0.134192	ENSDARG00000020153	-1.73087	-0.791495	10.4142	32.3914	1.26043e-08	5.6225e-08	19	18309520	18318937	rps18	ribosomal protein S18 [Source:ZFIN;Acc:ZDB-GENE-020419-20]
comp16216_c0_seq1	-8.51414	ENSDARG00000020204	-3.02263	-1.5958	3.61903	88.0963	6.2343e-21	9.5549e-20	5	12816213	12897784	nf2a	neurofibromin 2a (merlin) [Source:ZFIN;Acc:ZDB-GENE-080722-7]
comp16216_c0_seq2	-0.85804	ENSDARG00000020204	-3.02263	-1.5958	3.61903	88.0963	6.2343e-21	9.5549e-20	5	12816213	12897784	nf2a	neurofibromin 2a (merlin) [Source:ZFIN;Acc:ZDB-GENE-080722-7]
comp80937_c0_seq1	-0.0097604	ENSDARG00000020204	-3.02263	-1.5958	3.61903	88.0963	6.2343e-21	9.5549e-20	5	12816213	12897784	nf2a	neurofibromin 2a (merlin) [Source:ZFIN;Acc:ZDB-GENE-080722-7]
comp37156_c0_seq1	-0.927141	ENSDARG00000020239	-5.82121	-2.54132	1.98466	66.5187	3.4658e-16	3.4518e-15	17	30501628	30529381	lpin1	lipin 1 [Source:ZFIN;Acc:ZDB-GENE-080722-2]
comp18557_c0_seq2	-3.88381	ENSDARG00000020328	-1.67755	-0.746357	6.20817	29.5025	5.58434e-08	2.29813e-07	11	24277502	24393171	PLEKHA6	pleckstrin homology domain containing, family A member 6 [Source:HGNC Symbol;Acc:HGNC:17053]
comp441_c0_seq1	-2.09586	ENSDARG00000020328	-1.67755	-0.746357	6.20817	29.5025	5.58434e-08	2.29813e-07	11	24277502	24393171	PLEKHA6	pleckstrin homology domain containing, family A member 6 [Source:HGNC Symbol;Acc:HGNC:17053]
comp45972_c0_seq1	-0.573868	ENSDARG00000020328	-1.67755	-0.746357	6.20817	29.5025	5.58434e-08	2.29813e-07	11	24277502	24393171	PLEKHA6	pleckstrin homology domain containing, family A member 6 [Source:HGNC Symbol;Acc:HGNC:17053]
comp25056_c0_seq1	-1.23666	ENSDARG00000020449	-1.39101	-0.476133	6.62283	22.0977	2.59117e-06	8.44347e-06	13	3593110	3605257	yipf3	Yip1 domain family, member 3 [Source:ZFIN;Acc:ZDB-GENE-030131-6443]
comp25056_c0_seq2	-1.14484	ENSDARG00000020449	-1.39101	-0.476133	6.62283	22.0977	2.59117e-06	8.44347e-06	13	3593110	3605257	yipf3	Yip1 domain family, member 3 [Source:ZFIN;Acc:ZDB-GENE-030131-6443]
comp39634_c0_seq2	-0.232039	ENSDARG00000020469	-1.20667	-0.271033	5.64793	6.02325	0.0141186	0.0240841	20	24133103	24165481	map3k7	mitogen activated protein kinase kinase kinase 7 [Source:ZFIN;Acc:ZDB-GENE-041001-135]
comp39634_c0_seq2	-0.232039	ENSDARG00000020469	-1.20667	-0.271033	5.64793	6.02325	0.0141186	0.0240841	20	24133103	24165481	map3k7	mitogen activated protein kinase kinase kinase 7 [Source:ZFIN;Acc:ZDB-GENE-041001-135]
comp39634_c0_seq3	-0.347603	ENSDARG00000020469	-1.20667	-0.271033	5.64793	6.02325	0.0141186	0.0240841	20	24133103	24165481	map3k7	mitogen activated protein kinase kinase kinase 7 [Source:ZFIN;Acc:ZDB-GENE-041001-135]
comp39634_c0_seq3	-0.347603	ENSDARG00000020469	-1.20667	-0.271033	5.64793	6.02325	0.0141186	0.0240841	20	24133103	24165481	map3k7	mitogen activated protein kinase kinase kinase 7 [Source:ZFIN;Acc:ZDB-GENE-041001-135]
comp9608_c0_seq1	-5.06738	ENSDARG00000020469	-1.20667	-0.271033	5.64793	6.02325	0.0141186	0.0240841	20	24133103	24165481	map3k7	mitogen activated protein kinase kinase kinase 7 [Source:ZFIN;Acc:ZDB-GENE-041001-135]
comp28847_c0_seq3	-1.39216	ENSDARG00000020509	-2.30855	-1.20699	-0.186202	12.3194	0.00044827	0.00101614	19	28322578	28343698	srd5a1	steroid-5-alpha-reductase, alpha polypeptide 1 (3-oxo-5 alpha-steroid delta 4-dehydrogenase alpha 1) [Source:ZFIN;Acc:ZDB-GENE-060929-938]
comp18907_c0_seq1	-2.46581	ENSDARG00000020541	-1.83187	-0.873321	6.46801	24.4753	7.52675e-07	2.64976e-06	13	34988091	35002920	ism1	isthmin 1 [Source:ZFIN;Acc:ZDB-GENE-050523-3]
comp38736_c0_seq1	-1.5741	ENSDARG00000020618	-1.35752	-0.440972	3.78601	9.45795	0.00210236	0.00420397	9	33831124	33838261	C9H21orf33	chromosome 21 open reading frame 33 [Source:HGNC Symbol;Acc:HGNC:1273]
comp12419_c0_seq1	-0.194399	ENSDARG00000020699	-1.76086	-0.816283	4.67089	37.7379	8.0918e-10	4.20362e-09	23	4004246	4057523	slc9a8	solute carrier family 9 (sodium/hydrogen exchanger), member 8 [Source:ZFIN;Acc:ZDB-GENE-041212-7]
comp34059_c0_seq2	-7.72058	ENSDARG00000020759	-1.69246	-0.759123	6.65966	42.2972	7.8404e-11	4.539e-10	14	42067254	42118538	ef1	ETS-related factor1 [Source:ZFIN;Acc:ZDB-GENE-980526-335]
comp34059_c0_seq2	-7.72058	ENSDARG00000020759	-1.69246	-0.759123	6.65966	42.2972	7.8404e-11	4.539e-10	14	42067254	42118538	ef1	ETS-related factor1 [Source:ZFIN;Acc:ZDB-GENE-980526-335]
comp35934_c0_seq2	-0.973219	ENSDARG00000020761	-2.45309	-1.2946	7.53249	27.9042	1.27472e-07	4.99601e-07	11	13710022	13719300	arrdc2	arrestin domain containing 2 [Source:ZFIN;Acc:ZDB-GENE-030131-7146]
comp35934_c0_seq3	-0.756833	ENSDARG00000020761	-2.45309	-1.2946	7.53249	27.9042	1.27472e-07	4.99601e-07	11	13710022	13719300	arrdc2	arrestin domain containing 2 [Source:ZFIN;Acc:ZDB-GENE-030131-7146]
comp35934_c0_seq3	-0.756833	ENSDARG00000020761	-2.45309	-1.2946	7.53249	27.9042	1.27472e-07	4.99601e-07	11	13710022	13719300	arrdc2	arrestin domain containing 2 [Source:ZFIN;Acc:ZDB-GENE-030131-7146]
comp35934_c0_seq4	-0.133035	ENSDARG00000020761	-2.45309	-1.2946	7.53249	27.9042	1.27472e-07	4.99601e-07	11	13710022	13719300	arrdc2	arrestin domain containing 2 [Source:ZFIN;Acc:ZDB-GENE-030131-7146]
comp35934_c0_seq4	-0.133035	ENSDARG00000020761	-2.45309	-1.2946	7.53249	27.9042	1.27472e-07	4.99601e-07	11	13710022	13719300	arrdc2	arrestin domain containing 2 [Source:ZFIN;Acc:ZDB-GENE-030131-7146]
comp35934_c0_seq5	-4.0751	ENSDARG00000020761	-2.45309	-1.2946	7.53249	27.9042	1.27472e-07	4.99601e-07	11	13710022	13719300	arrdc2	arrestin domain containing 2 [Source:ZFIN;Acc:ZDB-GENE-030131-7146]
comp35934_c0_seq7	-0.192071	ENSDARG00000020761	-2.45309	-1.2946	7.53249	27.9042	1.27472e-07	4.99601e-07	11	13710022	13719300	arrdc2	arrestin domain containing 2 [Source:ZFIN;Acc:ZDB-GENE-030131-7146]
comp39697_c0_seq1	-2.12944	ENSDARG00000020845	-1.41788	-0.503738	6.327	13.2119	0.00027818	0.00065374	9	48509924	48823009	tns1	tensin 1 [Source:ZFIN;Acc:ZDB-GENE-030131-6933]
comp39697_c0_seq11	-1.8158	ENSDARG00000020845	-1.41788	-0.503738	6.327	13.2119	0.00027818	0.00065374	9	48509924	48823009	tns1	tensin 1 [Source:ZFIN;Acc:ZDB-GENE-030131-6933]
comp39697_c0_seq12	-1.47612	ENSDARG00000020845	-1.41788	-0.503738	6.327	13.2119	0.00027818	0.00065374	9	48509924	48823009	tns1	tensin 1 [Source:ZFIN;Acc:ZDB-GENE-030131-6933]
comp39697_c0_seq3	-5.49807	ENSDARG00000020845	-1.41788	-0.503738	6.327	13.2119	0.00027818	0.00065374	9	48509924	48823009	tns1	tensin 1 [Source:ZFIN;Acc:ZDB-GENE-030131-6933]
comp39697_c0_seq4	-7.38136	ENSDARG00000020845	-1.41788	-0.503738	6.327	13.2119	0.00027818	0.00065374	9	48509924	48823009	tns1	tensin 1 [Source:ZFIN;Acc:ZDB-GENE-030131-6933]
comp39697_c0_seq5	-1.15766	ENSDARG00000020845	-1.41788	-0.503738	6.327	13.2119	0.00027818	0.00065374	9	48509924	48823009	tns1	tensin 1 [Source:ZFIN;Acc:ZDB-GENE-030131-6933]
comp39697_c0_seq6	-4.52965	ENSDARG00000020845	-1.41788	-0.503738	6.327	13.2119	0.00027818	0.00065374	9	48509924	48823009	tns1	tensin 1 [Source:ZFIN;Acc:ZDB-GENE-030131-6933]
comp39697_c0_seq7	-6.65015	ENSDARG00000020845	-1.41788	-0.503738	6.327	13.2119	0.00027818	0.00065374	9	48509924	48823009	tns1	tensin 1 [Source:ZFIN;Acc:ZDB-GENE-030131-6933]
comp39697_c0_seq8	-6.48202	ENSDARG00000020845	-1.41788	-0.503738	6.327	13.2119	0.00027818	0.00065374	9	48509924	48823009	tns1	tensin 1 [Source:ZFIN;Acc:ZDB-GENE-030131-6933]
comp10496_c0_seq1	-1.16571	ENSDARG00000020850	-1.34651	-0.429221	12.9483	10.106	0.00147784	0.00303978	19	45287383	45303320	eef1a1l1	eukaryotic translation elongation factor 1 alpha 1, like 1 [Source:ZFIN;Acc:ZDB-GENE-990415-52]
comp15257_c0_seq1	-2.68299	ENSDARG00000020876	-1.51057	-0.595093	3.90769	5.85949	0.0154933	0.0261815	12	30107569	30119150	PDK2 (1 of 2)	pyruvate dehydrogenase kinase, isozyme 2 [Source:HGNC Symbol;Acc:HGNC:8810]
comp64957_c0_seq1	-4.03779	ENSDARG00000020893	-1.62205	-0.697819	8.86731	30.9653	2.6268e-08	1.12841e-07	6	49036236	49047646	slc25a22	solute carrier family 25 (mitochondrial carrier: glutamate), member 22 [Source:ZFIN;Acc:ZDB-GENE-040426-2745]
comp23062_c0_seq1	-10.3738	ENSDARG00000021059	-2.64543	-1.4035	8.03135	44.5414	2.4904e-11	1.5312e-10	11	246451	255897	alas1	aminolevulinate, delta-, synthetase 1 [Source:ZFIN;Acc:ZDB-GENE-001229-2]
comp33043_c0_seq1	-1.2629	ENSDARG00000021059	-2.64543	-1.4035	8.03135	44.5414	2.4904e-11	1.5312e-10	11	246451	255897	alas1	aminolevulinate, delta-, synthetase 1 [Source:ZFIN;Acc:ZDB-GENE-001229-2]
comp33043_c0_seq1	-1.2629	ENSDARG00000021059	-2.64543	-1.4035	8.03135	44.5414	2.4904e-11	1.5312e-10	11	246451	255897	alas1	aminolevulinate, delta-, synthetase 1 [Source:ZFIN;Acc:ZDB-GENE-001229-2]
comp38229_c0_seq1	-12.7163	ENSDARG00000021059	-2.64543	-1.4035	8.03135	44.5414	2.4904e-11	1.5312e-10	11	246451	255897	alas1	aminolevulinate, delta-, synthetase 1 [Source:ZFIN;Acc:ZDB-GENE-001229-2]
comp41422_c0_seq1	-0.806339	ENSDARG00000021257	-1.59021	-0.66922	8.28473	34.0758	5.30064e-09	2.48139e-08	3	29791956	29806044	eif3d	eukaryotic translation initiation factor 3, subunit D [Source:ZFIN;Acc:ZDB-GENE-030131-8442]
comp53215_c0_seq1	-8.42419	ENSDARG00000021257	-1.59021	-0.66922	8.28473	34.0758	5.30064e-09	2.48139e-08	3	29791956	29806044	eif3d	eukaryotic translation initiation factor 3, subunit D [Source:ZFIN;Acc:ZDB-GENE-030131-8442]
comp68772_c0_seq1	-7.86431	ENSDARG00000021257	-1.59021	-0.66922	8.28473	34.0758	5.30064e-09	2.48139e-08	3	29791956	29806044	eif3d	eukaryotic translation initiation factor 3, subunit D [Source:ZFIN;Acc:ZDB-GENE-030131-8442]
comp77464_c0_seq1	-3.5233	ENSDARG00000021257	-1.59021	-0.66922	8.28473	34.0758	5.30064e-09	2.48139e-08	3	29791956	29806044	eif3d	eukaryotic translation initiation factor 3, subunit D [Source:ZFIN;Acc:ZDB-GENE-030131-8442]
comp33228_c0_seq1	-0.720192	ENSDARG00000021343	-1.59988	-0.67796	7.43912	29.984	4.35621e-08	1.81297e-07	15	30459335	30474876	wsb1	WD repeat and SOCS box-containing 1 [Source:ZFIN;Acc:ZDB-GENE-030131-1946]
comp33228_c0_seq1	-0.720192	ENSDARG00000021343	-1.59988	-0.67796	7.43912	29.984	4.35621e-08	1.81297e-07	15	30459335	30474876	wsb1	WD repeat and SOCS box-containing 1 [Source:ZFIN;Acc:ZDB-GENE-030131-1946]
comp33228_c0_seq2	-1.21208	ENSDARG00000021343	-1.59988	-0.67796	7.43912	29.984	4.35621e-08	1.81297e-07	15	30459335	30474876	wsb1	WD repeat and SOCS box-containing 1 [Source:ZFIN;Acc:ZDB-GENE-030131-1946]
comp33228_c0_seq2	-1.21208	ENSDARG00000021343	-1.59988	-0.67796	7.43912	29.984	4.35621e-08	1.81297e-07	15	30459335	30474876	wsb1	WD repeat and SOCS box-containing 1 [Source:ZFIN;Acc:ZDB-GENE-030131-1946]
comp33228_c0_seq3	-0.993248	ENSDARG00000021343	-1.59988	-0.67796	7.43912	29.984	4.35621e-08	1.81297e-07	15	30459335	30474876	wsb1	WD repeat and SOCS box-containing 1 [Source:ZFIN;Acc:ZDB-GENE-030131-1946]
comp7221_c0_seq1	-0.0023649	ENSDARG00000021343	-1.59988	-0.67796	7.43912	29.984	4.35621e-08	1.81297e-07	15	30459335	30474876	wsb1	WD repeat and SOCS box-containing 1 [Source:ZFIN;Acc:ZDB-GENE-030131-1946]
comp25556_c0_seq1	-6.74672	ENSDARG00000021366	-2.88213	-1.52713	5.99501	132.03	1.474e-30	4.7412e-29	5	46451895	46462320	fbp1a	fructose-1,6-bisphosphatase 1a [Source:ZFIN;Acc:ZDB-GENE-030131-7171]
comp29050_c0_seq1	-0.677226	ENSDARG00000021366	-2.88213	-1.52713	5.99501	132.03	1.474e-30	4.7412e-29	5	46451895	46462320	fbp1a	fructose-1,6-bisphosphatase 1a [Source:ZFIN;Acc:ZDB-GENE-030131-7171]
comp30571_c0_seq1	-1.14284	ENSDARG00000021366	-2.88213	-1.52713	5.99501	132.03	1.474e-30	4.7412e-29	5	46451895	46462320	fbp1a	fructose-1,6-bisphosphatase 1a [Source:ZFIN;Acc:ZDB-GENE-030131-7171]
comp26642_c0_seq1	-0.782484	ENSDARG00000021389	-1.42639	-0.512367	5.12323	7.3736	0.00661883	0.0120641	20	21463356	21547780	jag2b	jagged 2b [Source:ZFIN;Acc:ZDB-GENE-011128-3]
comp26642_c0_seq2	-0.0161023	ENSDARG00000021389	-1.42639	-0.512367	5.12323	7.3736	0.00661883	0.0120641	20	21463356	21547780	jag2b	jagged 2b [Source:ZFIN;Acc:ZDB-GENE-011128-3]
comp35555_c0_seq1	-0.162624	ENSDARG00000021398	-1.50232	-0.587195	3.56095	17.5173	2.847e-05	7.89112e-05	2	45022377	45033052	mul1a	mitochondrial E3 ubiquitin ligase 1a [Source:ZFIN;Acc:ZDB-GENE-050102-5]
comp22552_c0_seq1	-0.283666	ENSDARG00000021405	-1.22311	-0.290557	5.7848	4.76472	0.0290488	0.0464272	7	21828481	21928492	chd3	chromodomain helicase DNA binding protein 3 [Source:ZFIN;Acc:ZDB-GENE-121031-4]
comp29078_c0_seq1	-0.0670329	ENSDARG00000021405	-1.22311	-0.290557	5.7848	4.76472	0.0290488	0.0464272	7	21828481	21928492	chd3	chromodomain helicase DNA binding protein 3 [Source:ZFIN;Acc:ZDB-GENE-121031-4]
comp61197_c0_seq1	-0.226806	ENSDARG00000021405	-1.22311	-0.290557	5.7848	4.76472	0.0290488	0.0464272	7	21828481	21928492	chd3	chromodomain helicase DNA binding protein 3 [Source:ZFIN;Acc:ZDB-GENE-121031-4]
comp66253_c0_seq1	-0.0779528	ENSDARG00000021405	-1.22311	-0.290557	5.7848	4.76472	0.0290488	0.0464272	7	21828481	21928492	chd3	chromodomain helicase DNA binding protein 3 [Source:ZFIN;Acc:ZDB-GENE-121031-4]
comp72214_c0_seq1	-0.570559	ENSDARG00000021405	-1.22311	-0.290557	5.7848	4.76472	0.0290488	0.0464272	7	21828481	21928492	chd3	chromodomain helicase DNA binding protein 3 [Source:ZFIN;Acc:ZDB-GENE-121031-4]
comp8411_c0_seq1	-2.23169	ENSDARG00000021405	-1.22311	-0.290557	5.7848	4.76472	0.0290488	0.0464272	7	21828481	21928492	chd3	chromodomain helicase DNA binding protein 3 [Source:ZFIN;Acc:ZDB-GENE-121031-4]
comp62977_c0_seq1	-8.46987	ENSDARG00000021439	-1.88213	-0.912362	6.05075	33.181	8.39688e-09	3.83861e-08	13	3569853	3591139	ncoa4	nuclear receptor coactivator 4 [Source:ZFIN;Acc:ZDB-GENE-040426-689]
comp64348_c0_seq1	-7.86431	ENSDARG00000021439	-1.88213	-0.912362	6.05075	33.181	8.39688e-09	3.83861e-08	13	3569853	3591139	ncoa4	nuclear receptor coactivator 4 [Source:ZFIN;Acc:ZDB-GENE-040426-689]
comp42839_c0_seq1	-0.12868	ENSDARG00000021455	-1.93347	-0.951195	5.56414	37.2091	1.06115e-09	5.44419e-09	10	9802567	9984016	strbp	spermatid perinuclear RNA binding protein [Source:ZFIN;Acc:ZDB-GENE-030729-18]
comp16868_c0_seq1	-0.521769	ENSDARG00000021547	-1.69362	-0.760113	4.6041	24.3214	8.15277e-07	2.85697e-06	13	27003894	27023134	vrk2	vaccinia related kinase 2 [Source:ZFIN;Acc:ZDB-GENE-040426-1046]
comp30793_c0_seq1	-0.102616	ENSDARG00000021557	-1.24969	-0.321576	5.05243	11.1441	0.000843	0.00181043	12	286934	290983	wdr45l	wdr45 like [Source:ZFIN;Acc:ZDB-GENE-040426-863]
comp30793_c0_seq2	-0.801637	ENSDARG00000021557	-1.24969	-0.321576	5.05243	11.1441	0.000843	0.00181043	12	286934	290983	wdr45l	wdr45 like [Source:ZFIN;Acc:ZDB-GENE-040426-863]
comp40944_c0_seq58	-6.07235	ENSDARG00000021853	-1.74806	-0.805754	3.43009	25.568	4.27074e-07	1.55819e-06	13	49717300	49725933	ntpcr	nucleoside-triphosphatase, cancer-related [Source:ZFIN;Acc:ZDB-GENE-040801-200]
comp14931_c0_seq1	-13.064	ENSDARG00000021864	-1.28423	-0.3609	11.0465	6.4858	0.010874	0.01903	19	1975483	1978773	rplp1	ribosomal protein, large, P1 [Source:ZFIN;Acc:ZDB-GENE-030131-8663]
comp15542_c0_seq1	-1.26011	ENSDARG00000021864	-1.28423	-0.3609	11.0465	6.4858	0.010874	0.01903	19	1975483	1978773	rplp1	ribosomal protein, large, P1 [Source:ZFIN;Acc:ZDB-GENE-030131-8663]
comp10867_c0_seq1	-8.71715	ENSDARG00000021866	-2.2414	-1.1644	8.22319	54.1025	1.903e-13	1.4669e-12	16	47603449	47615832	upk1a	uroplakin 1a [Source:ZFIN;Acc:ZDB-GENE-060421-2603]
comp25750_c0_seq1	-0.797617	ENSDARG00000021866	-2.2414	-1.1644	8.22319	54.1025	1.903e-13	1.4669e-12	16	47603449	47615832	upk1a	uroplakin 1a [Source:ZFIN;Acc:ZDB-GENE-060421-2603]
comp41485_c0_seq1	-0.955446	ENSDARG00000021866	-2.2414	-1.1644	8.22319	54.1025	1.903e-13	1.4669e-12	16	47603449	47615832	upk1a	uroplakin 1a [Source:ZFIN;Acc:ZDB-GENE-060421-2603]
comp49524_c0_seq1	-9.2231	ENSDARG00000021866	-2.2414	-1.1644	8.22319	54.1025	1.903e-13	1.4669e-12	16	47603449	47615832	upk1a	uroplakin 1a [Source:ZFIN;Acc:ZDB-GENE-060421-2603]
comp34483_c0_seq1	-0.395195	ENSDARG00000021891	-1.29069	-0.368145	5.89568	8.22433	0.00413325	0.00783787	16	58329297	58334946	ZBTB7B	zinc finger and BTB domain containing 7B [Source:HGNC Symbol;Acc:HGNC:18668]
comp25792_c0_seq1	-0.0668581	ENSDARG00000021973	-1.27802	-0.353914	6.818	10.5455	0.00116474	0.00244562	3	25188872	25201993	st13	suppression of tumorigenicity 13 (colon carcinoma) (Hsp70 interacting protein) [Source:ZFIN;Acc:ZDB-GENE-030131-5395]
comp5058_c0_seq1	-10.9177	ENSDARG00000021973	-1.27802	-0.353914	6.818	10.5455	0.00116474	0.00244562	3	25188872	25201993	st13	suppression of tumorigenicity 13 (colon carcinoma) (Hsp70 interacting protein) [Source:ZFIN;Acc:ZDB-GENE-030131-5395]
comp61623_c0_seq1	-0.0779528	ENSDARG00000022000	-1.46058	-0.546545	3.85904	12.8999	0.00032859	0.00076291	17	29285576	29308368	traf3	TNF receptor-associated factor 3 [Source:ZFIN;Acc:ZDB-GENE-040801-257]
comp62025_c0_seq1	-1.78504	ENSDARG00000022000	-1.46058	-0.546545	3.85904	12.8999	0.00032859	0.00076291	17	29285576	29308368	traf3	TNF receptor-associated factor 3 [Source:ZFIN;Acc:ZDB-GENE-040801-257]
comp63400_c0_seq1	-1.05667	ENSDARG00000022000	-1.46058	-0.546545	3.85904	12.8999	0.00032859	0.00076291	17	29285576	29308368	traf3	TNF receptor-associated factor 3 [Source:ZFIN;Acc:ZDB-GENE-040801-257]
comp67755_c0_seq1	-0.7705	ENSDARG00000022000	-1.46058	-0.546545	3.85904	12.8999	0.00032859	0.00076291	17	29285576	29308368	traf3	TNF receptor-associated factor 3 [Source:ZFIN;Acc:ZDB-GENE-040801-257]
comp68603_c0_seq1	-1.36749	ENSDARG00000022000	-1.46058	-0.546545	3.85904	12.8999	0.00032859	0.00076291	17	29285576	29308368	traf3	TNF receptor-associated factor 3 [Source:ZFIN;Acc:ZDB-GENE-040801-257]
comp60511_c0_seq1	-8.05618	ENSDARG00000022183	-4.18355	-2.06473	3.89917	64.5533	9.3958e-16	9.0024e-15	13	25604322	25612941	gsto1	glutathione S-transferase omega 1 [Source:ZFIN;Acc:ZDB-GENE-040718-365]
comp79058_c0_seq1	-7.28244	ENSDARG00000022183	-4.18355	-2.06473	3.89917	64.5533	9.3958e-16	9.0024e-15	13	25604322	25612941	gsto1	glutathione S-transferase omega 1 [Source:ZFIN;Acc:ZDB-GENE-040718-365]
comp38454_c0_seq1	-0.296139	ENSDARG00000022280	-1.27765	-0.353498	6.42645	10.2112	0.00139593	0.00288953	19	7775502	7793210	brd2a	bromodomain-containing 2a [Source:ZFIN;Acc:ZDB-GENE-990415-248]
comp16408_c0_seq1	-0.568935	ENSDARG00000022456	-1.48528	-0.57074	6.21861	25.6289	4.13791e-07	1.51233e-06	23	22950619	22972140	eno1a	enolase 1a, (alpha) [Source:ZFIN;Acc:ZDB-GENE-030131-6048]
comp19270_c0_seq1	-9.77122	ENSDARG00000022456	-1.48528	-0.57074	6.21861	25.6289	4.13791e-07	1.51233e-06	23	22950619	22972140	eno1a	enolase 1a, (alpha) [Source:ZFIN;Acc:ZDB-GENE-030131-6048]
comp32817_c0_seq1	-1.52289	ENSDARG00000022456	-1.48528	-0.57074	6.21861	25.6289	4.13791e-07	1.51233e-06	23	22950619	22972140	eno1a	enolase 1a, (alpha) [Source:ZFIN;Acc:ZDB-GENE-030131-6048]
comp46918_c0_seq1	-0.100961	ENSDARG00000022456	-1.48528	-0.57074	6.21861	25.6289	4.13791e-07	1.51233e-06	23	22950619	22972140	eno1a	enolase 1a, (alpha) [Source:ZFIN;Acc:ZDB-GENE-030131-6048]
comp28634_c0_seq1	-1.206	ENSDARG00000022599	-1.60517	-0.68273	6.00488	34.5453	4.1645e-09	1.97885e-08	6	13806902	13830936	dnpep	aspartyl aminopeptidase [Source:ZFIN;Acc:ZDB-GENE-040426-852]
comp37123_c0_seq1	-0.0773789	ENSDARG00000022652	-1.49022	-0.575525	5.1074	12.6121	0.00038326	0.00087873	6	51747115	51761914	psmf1	proteasome (prosome, macropain) inhibitor subunit 1 [Source:ZFIN;Acc:ZDB-GENE-040718-282]
comp36348_c0_seq2	-0.0803585	ENSDARG00000022727	-1.33556	-0.417449	6.14476	9.87928	0.0016715	0.00340548	23	24634982	24682058	EPHA2 (2 of 2)	EPH receptor A2 [Source:HGNC Symbol;Acc:HGNC:3386]
comp36348_c0_seq2	-0.0803585	ENSDARG00000022727	-1.33556	-0.417449	6.14476	9.87928	0.0016715	0.00340548	23	24634982	24682058	EPHA2 (2 of 2)	EPH receptor A2 [Source:HGNC Symbol;Acc:HGNC:3386]
comp11831_c0_seq1	-7.2896	ENSDARG00000022833	-2.37982	-1.25085	9.46107	72.2476	1.8983e-17	2.1169e-16	6	49454476	49456852	rplp2	ribosomal protein, large P2 [Source:ZFIN;Acc:ZDB-GENE-031018-2]
comp28589_c0_seq1	-0.424567	ENSDARG00000022833	-2.37982	-1.25085	9.46107	72.2476	1.8983e-17	2.1169e-16	6	49454476	49456852	rplp2	ribosomal protein, large P2 [Source:ZFIN;Acc:ZDB-GENE-031018-2]
comp36489_c0_seq1	-2.98416	ENSDARG00000022841	-2.0972	-1.06846	2.57676	28.2045	1.09148e-07	4.31273e-07	17	5877960	5966650	ptk2ba	protein tyrosine kinase 2 beta, a [Source:ZFIN;Acc:ZDB-GENE-080207-1]
comp33297_c0_seq2	-0.642008	ENSDARG00000022893	-1.47304	-0.5588	3.53807	17.4275	2.98474e-05	8.23475e-05	5	58617347	58676442	pja2	praja ring finger 2 [Source:ZFIN;Acc:ZDB-GENE-060526-337]
comp50606_c0_seq1	-0.0258328	ENSDARG00000023055	-1.37788	-0.462453	4.14125	6.04833	0.0139194	0.0237971	14	33738544	33750637	slc25a43	solute carrier family 25, member 43 [Source:ZFIN;Acc:ZDB-GENE-030616-69]
comp38899_c0_seq1	-0.045187	ENSDARG00000023113	-1.61607	-0.692487	5.62898	20.2377	6.83915e-06	2.08546e-05	18	49800583	49806744	PDPR	pyruvate dehydrogenase phosphatase regulatory subunit [Source:HGNC Symbol;Acc:HGNC:30264]
comp34687_c0_seq1	-0.0728084	ENSDARG00000023152	-1.31217	-0.391957	3.65493	7.96826	0.00476046	0.00891849	21	20771749	20776156	wdr73	WD repeat domain 73 [Source:ZFIN;Acc:ZDB-GENE-050417-126]
comp29728_c0_seq1	-9.51736	ENSDARG00000023298	-1.72332	-0.78519	9.95145	29.9907	4.34124e-08	1.80762e-07	19	9365796	9371107	rps27.1	ribosomal protein S27, isoform 1 [Source:ZFIN;Acc:ZDB-GENE-050522-549]
comp41302_c0_seq1	-0.867717	ENSDARG00000023298	-1.72332	-0.78519	9.95145	29.9907	4.34124e-08	1.80762e-07	19	9365796	9371107	rps27.1	ribosomal protein S27, isoform 1 [Source:ZFIN;Acc:ZDB-GENE-050522-549]
comp40019_c0_seq2	-3.56355	ENSDARG00000023443	-1.74937	-0.806838	5.70149	52.5366	4.2231e-13	3.1383e-12	8	11975937	12060379	tjp2b	tight junction protein 2b (zona occludens 2) [Source:ZFIN;Acc:ZDB-GENE-040718-58]
comp40019_c0_seq2	-3.56355	ENSDARG00000023443	-1.74937	-0.806838	5.70149	52.5366	4.2231e-13	3.1383e-12	8	11975937	12060379	tjp2b	tight junction protein 2b (zona occludens 2) [Source:ZFIN;Acc:ZDB-GENE-040718-58]
comp40645_c0_seq4	-2.24417	ENSDARG00000023532	-1.60173	-0.679627	6.01251	30.7022	3.00829e-08	1.27932e-07	20	19078863	19131400	pinx1	pin2/trf1-interacting protein 1 [Source:ZFIN;Acc:ZDB-GENE-030515-2]
comp40645_c0_seq4	-2.24417	ENSDARG00000023532	-1.60173	-0.679627	6.01251	30.7022	3.00829e-08	1.27932e-07	20	19078863	19131400	pinx1	pin2/trf1-interacting protein 1 [Source:ZFIN;Acc:ZDB-GENE-030515-2]
comp40645_c0_seq8	-10.2871	ENSDARG00000023532	-1.60173	-0.679627	6.01251	30.7022	3.00829e-08	1.27932e-07	20	19078863	19131400	pinx1	pin2/trf1-interacting protein 1 [Source:ZFIN;Acc:ZDB-GENE-030515-2]
comp40645_c0_seq8	-10.2871	ENSDARG00000023532	-1.60173	-0.679627	6.01251	30.7022	3.00829e-08	1.27932e-07	20	19078863	19131400	pinx1	pin2/trf1-interacting protein 1 [Source:ZFIN;Acc:ZDB-GENE-030515-2]
comp36534_c0_seq1	-1.37041	ENSDARG00000023583	-1.37726	-0.461804	4.89623	12.3016	0.00045258	0.00102535	25	14642082	14658958	coq9	coenzyme Q9 homolog (S. cerevisiae) [Source:ZFIN;Acc:ZDB-GENE-061207-37]
comp31204_c0_seq1	-1.13431	ENSDARG00000024090	-2.36544	-1.24211	4.6424	95.1094	1.8015e-22	3.1623e-21	14	8445649	8467311	dnajc4	DnaJ (Hsp40) homolog, subfamily C, member 4 [Source:ZFIN;Acc:ZDB-GENE-030131-3093]
comp23540_c0_seq4	-1.49931	ENSDARG00000024219	-1.33756	-0.419606	4.83915	12.1412	0.00049321	0.00110866	21	4865968	4953606	CDK5RAP2	CDK5 regulatory subunit associated protein 2 [Source:HGNC Symbol;Acc:HGNC:18672]
comp38784_c0_seq1	-1.31912	ENSDARG00000024219	-1.33756	-0.419606	4.83915	12.1412	0.00049321	0.00110866	21	4865968	4953606	CDK5RAP2	CDK5 regulatory subunit associated protein 2 [Source:HGNC Symbol;Acc:HGNC:18672]
comp30107_c0_seq4	-0.672065	ENSDARG00000024306	-1.37591	-0.460386	3.80031	11.4743	0.00070566	0.0015372	4	26409604	26426088	zbed4	zinc finger, BED domain containing 4 [Source:ZFIN;Acc:ZDB-GENE-041210-305]
comp36573_c0_seq1	-0.709315	ENSDARG00000024306	-1.37591	-0.460386	3.80031	11.4743	0.00070566	0.0015372	4	26409604	26426088	zbed4	zinc finger, BED domain containing 4 [Source:ZFIN;Acc:ZDB-GENE-041210-305]
comp23972_c0_seq1	-0.95014	ENSDARG00000024587	-1.52729	-0.610978	5.79558	28.9752	7.33118e-08	2.96589e-07	7	55016920	55102006	pacsin3	protein kinase C and casein kinase substrate in neurons 3 [Source:ZFIN;Acc:ZDB-GENE-040426-984]
comp23972_c0_seq2	-2.67353	ENSDARG00000024587	-1.52729	-0.610978	5.79558	28.9752	7.33118e-08	2.96589e-07	7	55016920	55102006	pacsin3	protein kinase C and casein kinase substrate in neurons 3 [Source:ZFIN;Acc:ZDB-GENE-040426-984]
comp28832_c0_seq4	-0.950961	ENSDARG00000024669	-1.38661	-0.471561	4.45216	14.7168	0.00012493	0.00031119	6	52668374	52676567	oser1	oxidative stress responsive serine-rich 1 [Source:ZFIN;Acc:ZDB-GENE-040426-1325]
comp46941_c0_seq1	-0.652473	ENSDARG00000024717	-1.64896	-0.721561	3.54003	11.4146	0.00072869	0.00158258	16	40803414	40822467	selenbp1	selenium binding protein 1 [Source:ZFIN;Acc:ZDB-GENE-040426-1436]
comp75636_c0_seq1	-0.0791436	ENSDARG00000024717	-1.64896	-0.721561	3.54003	11.4146	0.00072869	0.00158258	16	40803414	40822467	selenbp1	selenium binding protein 1 [Source:ZFIN;Acc:ZDB-GENE-040426-1436]
comp11798_c0_seq1	-0.477602	ENSDARG00000024748	-2.64202	-1.40164	7.05381	73.3177	1.1037e-17	1.2578e-16	13	1302451	1594370	DST	dystonin [Source:HGNC Symbol;Acc:HGNC:1090]
comp20430_c0_seq1	-0.328566	ENSDARG00000024748	-2.64202	-1.40164	7.05381	73.3177	1.1037e-17	1.2578e-16	13	1302451	1594370	DST	dystonin [Source:HGNC Symbol;Acc:HGNC:1090]
comp21047_c0_seq1	-1.31602	ENSDARG00000024748	-2.64202	-1.40164	7.05381	73.3177	1.1037e-17	1.2578e-16	13	1302451	1594370	DST	dystonin [Source:HGNC Symbol;Acc:HGNC:1090]
comp40245_c0_seq3	-9.19617	ENSDARG00000024748	-2.64202	-1.40164	7.05381	73.3177	1.1037e-17	1.2578e-16	13	1302451	1594370	DST	dystonin [Source:HGNC Symbol;Acc:HGNC:1090]
comp40245_c0_seq3	-9.19617	ENSDARG00000024748	-2.64202	-1.40164	7.05381	73.3177	1.1037e-17	1.2578e-16	13	1302451	1594370	DST	dystonin [Source:HGNC Symbol;Acc:HGNC:1090]
comp40245_c0_seq4	-9.11226	ENSDARG00000024748	-2.64202	-1.40164	7.05381	73.3177	1.1037e-17	1.2578e-16	13	1302451	1594370	DST	dystonin [Source:HGNC Symbol;Acc:HGNC:1090]
comp40245_c0_seq4	-9.11226	ENSDARG00000024748	-2.64202	-1.40164	7.05381	73.3177	1.1037e-17	1.2578e-16	13	1302451	1594370	DST	dystonin [Source:HGNC Symbol;Acc:HGNC:1090]
comp40245_c0_seq5	-2.89385	ENSDARG00000024748	-2.64202	-1.40164	7.05381	73.3177	1.1037e-17	1.2578e-16	13	1302451	1594370	DST	dystonin [Source:HGNC Symbol;Acc:HGNC:1090]
comp40245_c0_seq5	-2.89385	ENSDARG00000024748	-2.64202	-1.40164	7.05381	73.3177	1.1037e-17	1.2578e-16	13	1302451	1594370	DST	dystonin [Source:HGNC Symbol;Acc:HGNC:1090]
comp40245_c0_seq6	-0.613504	ENSDARG00000024748	-2.64202	-1.40164	7.05381	73.3177	1.1037e-17	1.2578e-16	13	1302451	1594370	DST	dystonin [Source:HGNC Symbol;Acc:HGNC:1090]
comp40245_c0_seq6	-0.613504	ENSDARG00000024748	-2.64202	-1.40164	7.05381	73.3177	1.1037e-17	1.2578e-16	13	1302451	1594370	DST	dystonin [Source:HGNC Symbol;Acc:HGNC:1090]
comp41188_c0_seq1	-0.597852	ENSDARG00000024748	-2.64202	-1.40164	7.05381	73.3177	1.1037e-17	1.2578e-16	13	1302451	1594370	DST	dystonin [Source:HGNC Symbol;Acc:HGNC:1090]
comp50315_c0_seq1	-0.757144	ENSDARG00000024748	-2.64202	-1.40164	7.05381	73.3177	1.1037e-17	1.2578e-16	13	1302451	1594370	DST	dystonin [Source:HGNC Symbol;Acc:HGNC:1090]
comp57834_c0_seq1	-1.05667	ENSDARG00000024748	-2.64202	-1.40164	7.05381	73.3177	1.1037e-17	1.2578e-16	13	1302451	1594370	DST	dystonin [Source:HGNC Symbol;Acc:HGNC:1090]
comp63761_c0_seq1	-0.661111	ENSDARG00000024748	-2.64202	-1.40164	7.05381	73.3177	1.1037e-17	1.2578e-16	13	1302451	1594370	DST	dystonin [Source:HGNC Symbol;Acc:HGNC:1090]
comp68984_c0_seq1	-1.18993	ENSDARG00000024748	-2.64202	-1.40164	7.05381	73.3177	1.1037e-17	1.2578e-16	13	1302451	1594370	DST	dystonin [Source:HGNC Symbol;Acc:HGNC:1090]
comp6873_c0_seq1	-0.310697	ENSDARG00000025338	-1.73498	-0.79492	6.25108	32.9226	9.58995e-09	4.34767e-08	3	18596409	18614432	hagh	hydroxyacylglutathione hydrolase [Source:ZFIN;Acc:ZDB-GENE-030131-8921]
comp6913_c0_seq1	-0.617167	ENSDARG00000025555	-2.28007	-1.18908	-0.0881033	10.2417	0.001373	0.00284662	12	23585830	23593422	ormdl3	ORM1-like 3 (S. cerevisiae) [Source:ZFIN;Acc:ZDB-GENE-041010-190]
comp37673_c0_seq2	-0.522171	ENSDARG00000025593	-1.48505	-0.570507	5.08114	23.209	1.45315e-06	4.91861e-06	2	58667669	58690078	plekhj1	pleckstrin homology domain containing, family J member 1 [Source:ZFIN;Acc:ZDB-GENE-040426-2480]
comp43888_c0_seq1	-1.04108	ENSDARG00000025615	-2.1899	-1.13086	2.64328	29.8809	4.59415e-08	1.90918e-07	3	24481045	24488511	prr15la	proline rich 15-like a [Source:ZFIN;Acc:ZDB-GENE-040801-218]
comp35019_c0_seq1	-0.425602	ENSDARG00000025718	-1.28016	-0.356326	3.91046	6.67652	0.00976909	0.0172622	11	26473257	26484404	cxxc1	CXXC finger 1 (PHD domain) [Source:ZFIN;Acc:ZDB-GENE-030728-4]
comp32120_c0_seq1	-0.390966	ENSDARG00000025784	-1.82151	-0.865135	4.75695	32.784	1.02991e-08	4.64926e-08	16	39227481	39378889	rab42b	RAB42, member RAS oncogene family [Source:ZFIN;Acc:ZDB-GENE-050417-172]
comp51520_c0_seq1	-7.86431	ENSDARG00000025788	-3.39664	-1.76411	3.47111	83.0312	8.0769e-20	1.125e-18	15	19367785	19373928	chp2	calcineurin-like EF hand protein 2 [Source:ZFIN;Acc:ZDB-GENE-030131-5810]
comp51538_c0_seq1	-5.73685	ENSDARG00000025788	-3.39664	-1.76411	3.47111	83.0312	8.0769e-20	1.125e-18	15	19367785	19373928	chp2	calcineurin-like EF hand protein 2 [Source:ZFIN;Acc:ZDB-GENE-030131-5810]
comp28836_c0_seq2	-0.377626	ENSDARG00000025846	-1.36224	-0.44598	3.7706	5.87275	0.015377	0.0260006	8	2831299	2918891	fam102aa	family with sequence similarity 102, member Aa [Source:ZFIN;Acc:ZDB-GENE-081104-233]
comp28836_c0_seq2	-0.377626	ENSDARG00000025846	-1.36224	-0.44598	3.7706	5.87275	0.015377	0.0260006	8	2831299	2918891	fam102aa	family with sequence similarity 102, member Aa [Source:ZFIN;Acc:ZDB-GENE-081104-233]
comp28836_c0_seq2	-0.377626	ENSDARG00000025846	-1.36224	-0.44598	3.7706	5.87275	0.015377	0.0260006	8	2831299	2918891	fam102aa	family with sequence similarity 102, member Aa [Source:ZFIN;Acc:ZDB-GENE-081104-233]
comp28836_c0_seq2	-0.377626	ENSDARG00000025846	-1.36224	-0.44598	3.7706	5.87275	0.015377	0.0260006	8	2831299	2918891	fam102aa	family with sequence similarity 102, member Aa [Source:ZFIN;Acc:ZDB-GENE-081104-233]
comp30575_c0_seq1	-0.552163	ENSDARG00000025850	-1.51808	-0.602248	9.78189	16.8445	4.057e-05	0.00010954	23	9327325	9335467	rps21	ribosomal protein S21 [Source:ZFIN;Acc:ZDB-GENE-040426-1102]
comp42129_c0_seq1	-9.80725	ENSDARG00000025850	-1.51808	-0.602248	9.78189	16.8445	4.057e-05	0.00010954	23	9327325	9335467	rps21	ribosomal protein S21 [Source:ZFIN;Acc:ZDB-GENE-040426-1102]
comp49518_c0_seq1	-0.490991	ENSDARG00000025850	-1.51808	-0.602248	9.78189	16.8445	4.057e-05	0.00010954	23	9327325	9335467	rps21	ribosomal protein S21 [Source:ZFIN;Acc:ZDB-GENE-040426-1102]
comp15751_c0_seq1	-0.404528	ENSDARG00000025875	-1.73127	-0.791833	0.47237	6.42625	0.0112446	0.0196198	12	28165044	28180378	kctd2	potassium channel tetramerisation domain containing 2 [Source:ZFIN;Acc:ZDB-GENE-060825-85]
comp39780_c0_seq1	-1.33838	ENSDARG00000025904	-1.36786	-0.451919	5.11863	11.9606	0.00054338	0.00120861	1	56292396	56316957	tecrb	trans-2,3-enoyl-CoA reductase b [Source:ZFIN;Acc:ZDB-GENE-030131-5154]
comp39780_c0_seq2	-2.80277	ENSDARG00000025904	-1.36786	-0.451919	5.11863	11.9606	0.00054338	0.00120861	1	56292396	56316957	tecrb	trans-2,3-enoyl-CoA reductase b [Source:ZFIN;Acc:ZDB-GENE-030131-5154]
comp65132_c0_seq1	-4.31429	ENSDARG00000025904	-1.36786	-0.451919	5.11863	11.9606	0.00054338	0.00120861	1	56292396	56316957	tecrb	trans-2,3-enoyl-CoA reductase b [Source:ZFIN;Acc:ZDB-GENE-030131-5154]
comp74995_c0_seq1	-7.38136	ENSDARG00000025904	-1.36786	-0.451919	5.11863	11.9606	0.00054338	0.00120861	1	56292396	56316957	tecrb	trans-2,3-enoyl-CoA reductase b [Source:ZFIN;Acc:ZDB-GENE-030131-5154]
comp32231_c0_seq1	-0.0623293	ENSDARG00000026011	-1.77988	-0.831781	3.59557	36.7123	1.36914e-09	6.92991e-09	7	70297486	70336997	marveld3	MARVEL domain containing 3 [Source:ZFIN;Acc:ZDB-GENE-040426-1641]
comp32231_c0_seq1	-0.0623293	ENSDARG00000026011	-1.77988	-0.831781	3.59557	36.7123	1.36914e-09	6.92991e-09	7	70297486	70336997	marveld3	MARVEL domain containing 3 [Source:ZFIN;Acc:ZDB-GENE-040426-1641]
comp17594_c0_seq1	-0.698164	ENSDARG00000026039	-13.045	-3.70543	3.31306	157.391	4.2054e-36	1.8373e-34	18	4974676	4985566	cyp1a	cytochrome P450, family 1, subfamily A [Source:ZFIN;Acc:ZDB-GENE-011219-1]
comp17594_c0_seq1	-0.698164	ENSDARG00000026039	-13.045	-3.70543	3.31306	157.391	4.2054e-36	1.8373e-34	18	4974676	4985566	cyp1a	cytochrome P450, family 1, subfamily A [Source:ZFIN;Acc:ZDB-GENE-011219-1]
comp40398_c0_seq2	-0.294593	ENSDARG00000026294	-2.18832	-1.12982	6.02705	85.6704	2.1257e-20	3.0983e-19	12	10108666	10192429	erbb2	v-erb-b2 erythroblastic leukemia viral oncogene homolog 2, neuro/glioblastoma derived oncogene homolog [Source:ZFIN;Acc:ZDB-GENE-031118-121]
comp35080_c0_seq1	-0.0867304	ENSDARG00000026655	-2.83975	-1.50576	5.06842	105.056	1.1872e-24	2.5507e-23	6	40509083	40514117	tspo	translocator protein [Source:ZFIN;Acc:ZDB-GENE-041010-125]
comp32853_c0_seq1	-0.0943384	ENSDARG00000026726	-1.62503	-0.700468	10.9322	11.8571	0.00057442	0.00127298	5	27222730	27227874	anxa1a	annexin A1a [Source:ZFIN;Acc:ZDB-GENE-030131-6664]
comp33753_c0_seq2	-11.9378	ENSDARG00000026726	-1.62503	-0.700468	10.9322	11.8571	0.00057442	0.00127298	5	27222730	27227874	anxa1a	annexin A1a [Source:ZFIN;Acc:ZDB-GENE-030131-6664]
comp37032_c0_seq1	-0.406562	ENSDARG00000026726	-1.62503	-0.700468	10.9322	11.8571	0.00057442	0.00127298	5	27222730	27227874	anxa1a	annexin A1a [Source:ZFIN;Acc:ZDB-GENE-030131-6664]
comp37032_c0_seq1	-0.406562	ENSDARG00000026726	-1.62503	-0.700468	10.9322	11.8571	0.00057442	0.00127298	5	27222730	27227874	anxa1a	annexin A1a [Source:ZFIN;Acc:ZDB-GENE-030131-6664]
comp33262_c0_seq1	-1.50423	ENSDARG00000026862	-1.5815	-0.661296	6.7371	25.4714	4.4899e-07	1.63393e-06	7	37794237	37810600	aktip	akt interacting protein [Source:ZFIN;Acc:ZDB-GENE-030909-5]
comp33262_c0_seq2	-0.0491173	ENSDARG00000026862	-1.5815	-0.661296	6.7371	25.4714	4.4899e-07	1.63393e-06	7	37794237	37810600	aktip	akt interacting protein [Source:ZFIN;Acc:ZDB-GENE-030909-5]
comp24374_c0_seq1	-0.264363	ENSDARG00000027200	-2.4776	-1.30894	5.86232	104.45	1.6119e-24	3.4197e-23	25	35899263	35909012	gabarapl2	GABA(A) receptor-associated protein-like 2 [Source:ZFIN;Acc:ZDB-GENE-040718-336]
comp33892_c0_seq1	-7.47393	ENSDARG00000027279	-1.40751	-0.493148	5.18489	8.14483	0.00431841	0.00816342	17	52348216	52419433	numb	numb homolog (Drosophila) [Source:ZFIN;Acc:ZDB-GENE-060422-1]
comp33892_c0_seq4	-6.80072	ENSDARG00000027279	-1.40751	-0.493148	5.18489	8.14483	0.00431841	0.00816342	17	52348216	52419433	numb	numb homolog (Drosophila) [Source:ZFIN;Acc:ZDB-GENE-060422-1]
comp33892_c0_seq6	-0.564309	ENSDARG00000027279	-1.40751	-0.493148	5.18489	8.14483	0.00431841	0.00816342	17	52348216	52419433	numb	numb homolog (Drosophila) [Source:ZFIN;Acc:ZDB-GENE-060422-1]
comp33892_c0_seq7	-1.21265	ENSDARG00000027279	-1.40751	-0.493148	5.18489	8.14483	0.00431841	0.00816342	17	52348216	52419433	numb	numb homolog (Drosophila) [Source:ZFIN;Acc:ZDB-GENE-060422-1]
comp33892_c0_seq8	-6.29168	ENSDARG00000027279	-1.40751	-0.493148	5.18489	8.14483	0.00431841	0.00816342	17	52348216	52419433	numb	numb homolog (Drosophila) [Source:ZFIN;Acc:ZDB-GENE-060422-1]
comp33892_c0_seq9	-7.17624	ENSDARG00000027279	-1.40751	-0.493148	5.18489	8.14483	0.00431841	0.00816342	17	52348216	52419433	numb	numb homolog (Drosophila) [Source:ZFIN;Acc:ZDB-GENE-060422-1]
comp7785_c0_seq1	-0.112597	ENSDARG00000027465	-1.54288	-0.625625	2.63271	13.5208	0.00023593	0.00056099	17	7635607	7659039	rmnd1	required for meiotic nuclear division 1 homolog (S. cerevisiae) [Source:ZFIN;Acc:ZDB-GENE-050522-21]
comp40990_c0_seq3	-11.8882	ENSDARG00000027600	-1.28161	-0.35796	6.96231	7.55175	0.0059952	0.011015	10	1194064	1269041	pdlim5b	PDZ and LIM domain 5b [Source:ZFIN;Acc:ZDB-GENE-040426-908]
comp40990_c0_seq4	-10.876	ENSDARG00000027600	-1.28161	-0.35796	6.96231	7.55175	0.0059952	0.011015	10	1194064	1269041	pdlim5b	PDZ and LIM domain 5b [Source:ZFIN;Acc:ZDB-GENE-040426-908]
comp79373_c0_seq1	-6.93705	ENSDARG00000027600	-1.28161	-0.35796	6.96231	7.55175	0.0059952	0.011015	10	1194064	1269041	pdlim5b	PDZ and LIM domain 5b [Source:ZFIN;Acc:ZDB-GENE-040426-908]
comp35426_c0_seq1	-0.173076	ENSDARG00000027803	-1.77609	-0.828702	4.59808	41.0465	1.4865e-10	8.3658e-10	15	1880995	1887539	sbds	Shwachman-Bodian-Diamond syndrome [Source:ZFIN;Acc:ZDB-GENE-040426-1116]
comp41763_c0_seq1	-0.814347	ENSDARG00000027867	-2.0769	-1.05443	6.43266	59.3868	1.2953e-14	1.1112e-13	17	51648228	51724413	paplna	papilin a, proteoglycan-like sulfated glycoprotein [Source:ZFIN;Acc:ZDB-GENE-070815-4]
comp41763_c0_seq1	-0.814347	ENSDARG00000027867	-2.0769	-1.05443	6.43266	59.3868	1.2953e-14	1.1112e-13	17	51648228	51724413	paplna	papilin a, proteoglycan-like sulfated glycoprotein [Source:ZFIN;Acc:ZDB-GENE-070815-4]
comp64549_c0_seq1	-7.86431	ENSDARG00000027867	-2.0769	-1.05443	6.43266	59.3868	1.2953e-14	1.1112e-13	17	51648228	51724413	paplna	papilin a, proteoglycan-like sulfated glycoprotein [Source:ZFIN;Acc:ZDB-GENE-070815-4]
comp24432_c0_seq1	-1.59179	ENSDARG00000027887	-1.22088	-0.287917	5.17313	4.8866	0.0270659	0.0435289	13	44268927	44288601	zfyve21	zinc finger, FYVE domain containing 21 [Source:ZFIN;Acc:ZDB-GENE-030131-1296]
comp33576_c0_seq1	-0.293877	ENSDARG00000027916	-1.3737	-0.458067	4.82375	17.7801	2.47958e-05	6.95769e-05	20	28829885	28853668	fntb	farnesyltransferase, CAAX box, beta [Source:ZFIN;Acc:ZDB-GENE-030131-2220]
comp16523_c0_seq1	-1.41049	ENSDARG00000027984	-1.83037	-0.872138	4.40056	25.2937	4.92316e-07	1.78317e-06	17	45272858	45280277	gstz1	glutathione S-transferase zeta 1 [Source:ZFIN;Acc:ZDB-GENE-040718-184]
comp16523_c0_seq2	-1.82181	ENSDARG00000027984	-1.83037	-0.872138	4.40056	25.2937	4.92316e-07	1.78317e-06	17	45272858	45280277	gstz1	glutathione S-transferase zeta 1 [Source:ZFIN;Acc:ZDB-GENE-040718-184]
comp33503_c0_seq1	-1.33603	ENSDARG00000028096	-1.49239	-0.577624	6.69101	12.5914	0.00038754	0.00088784	10	15075411	15077355	CLDN23 (1 of 2)	claudin 23 [Source:HGNC Symbol;Acc:HGNC:17591]
comp35808_c0_seq3	-0.815464	ENSDARG00000028099	-2.36935	-1.24449	2.03195	39.2847	3.6629e-10	1.97677e-09	10	10144145	10244373	sh2d3ca	SH2 domain containing 3Ca [Source:ZFIN;Acc:ZDB-GENE-080102-1]
comp72843_c0_seq1	-0.7705	ENSDARG00000028099	-2.36935	-1.24449	2.03195	39.2847	3.6629e-10	1.97677e-09	10	10144145	10244373	sh2d3ca	SH2 domain containing 3Ca [Source:ZFIN;Acc:ZDB-GENE-080102-1]
comp5522_c0_seq1	-0.974026	ENSDARG00000028322	-1.19892	-0.261741	4.85121	5.24839	0.0219671	0.0360434	23	29051894	29168649	pex14	peroxisomal biogenesis factor 14 [Source:ZFIN;Acc:ZDB-GENE-060130-169]
comp37680_c0_seq2	-0.117971	ENSDARG00000028386	-1.87971	-0.910511	5.69074	46.1074	1.1194e-11	7.1283e-11	7	17871519	17878421	htatip2	HIV-1 Tat interactive protein 2 [Source:ZFIN;Acc:ZDB-GENE-001219-1]
comp40071_c0_seq4	-0.15993	ENSDARG00000028396	-2.49044	-1.3164	9.66537	7.5399	0.00603475	0.0110793	6	41026922	41046917	fkbp5	FK506 binding protein 5 [Source:ZFIN;Acc:ZDB-GENE-030616-630]
comp44071_c0_seq1	-2.47821	ENSDARG00000028396	-2.49044	-1.3164	9.66537	7.5399	0.00603475	0.0110793	6	41026922	41046917	fkbp5	FK506 binding protein 5 [Source:ZFIN;Acc:ZDB-GENE-030616-630]
comp47222_c0_seq1	-1.86928	ENSDARG00000028396	-2.49044	-1.3164	9.66537	7.5399	0.00603475	0.0110793	6	41026922	41046917	fkbp5	FK506 binding protein 5 [Source:ZFIN;Acc:ZDB-GENE-030616-630]
comp28354_c0_seq1	-9.16874	ENSDARG00000028435	-2.56747	-1.36035	3.49798	66.9192	2.8286e-16	2.8456e-15	18	47297135	47313692	aamdc	adipogenesis associated, Mth938 domain containing [Source:ZFIN;Acc:ZDB-GENE-050522-64]
comp28354_c0_seq2	-1.01607	ENSDARG00000028435	-2.56747	-1.36035	3.49798	66.9192	2.8286e-16	2.8456e-15	18	47297135	47313692	aamdc	adipogenesis associated, Mth938 domain containing [Source:ZFIN;Acc:ZDB-GENE-050522-64]
comp32764_c0_seq1	-0.107038	ENSDARG00000028476	-1.56089	-0.642367	5.15456	33.2898	7.93971e-09	3.64238e-08	5	245831	250459	rnf170	ring finger protein 170 [Source:ZFIN;Acc:ZDB-GENE-040426-2572]
comp2660_c0_seq1	-7.17624	ENSDARG00000028507	-1.88047	-0.911094	8.80213	18.7035	1.527e-05	4.44134e-05	8	13623711	13676538	itgb4	integrin, beta 4 [Source:ZFIN;Acc:ZDB-GENE-030131-7209]
comp29133_c0_seq1	-12.3178	ENSDARG00000028507	-1.88047	-0.911094	8.80213	18.7035	1.527e-05	4.44134e-05	8	13623711	13676538	itgb4	integrin, beta 4 [Source:ZFIN;Acc:ZDB-GENE-030131-7209]
comp29133_c0_seq2	-1.19197	ENSDARG00000028507	-1.88047	-0.911094	8.80213	18.7035	1.527e-05	4.44134e-05	8	13623711	13676538	itgb4	integrin, beta 4 [Source:ZFIN;Acc:ZDB-GENE-030131-7209]
comp77613_c0_seq1	-7.38136	ENSDARG00000028507	-1.88047	-0.911094	8.80213	18.7035	1.527e-05	4.44134e-05	8	13623711	13676538	itgb4	integrin, beta 4 [Source:ZFIN;Acc:ZDB-GENE-030131-7209]
comp30305_c0_seq1	-0.942682	ENSDARG00000028559	-1.27754	-0.353363	5.15822	9.36808	0.00220796	0.00440113	10	43866020	43884898	march5l	membrane-associated ring finger (C3HC4) 5, like [Source:ZFIN;Acc:ZDB-GENE-030131-4792]
comp25064_c0_seq1	-0.399519	ENSDARG00000028715	-1.71424	-0.777567	4.64881	26.0285	3.36418e-07	1.24675e-06	16	30498276	30599569	fam188a	family with sequence similarity 188, member A [Source:ZFIN;Acc:ZDB-GENE-061110-13]
comp25064_c0_seq2	-0.145788	ENSDARG00000028715	-1.71424	-0.777567	4.64881	26.0285	3.36418e-07	1.24675e-06	16	30498276	30599569	fam188a	family with sequence similarity 188, member A [Source:ZFIN;Acc:ZDB-GENE-061110-13]
comp36834_c0_seq2	-0.817122	ENSDARG00000028721	-1.58267	-0.662362	5.27115	36.0043	1.9688e-09	9.77252e-09	11	2689438	2739281	mapk14b	mitogen-activated protein kinase 14b [Source:ZFIN;Acc:ZDB-GENE-021007-1]
comp40596_c0_seq1	-0.218718	ENSDARG00000028784	-2.51227	-1.32899	3.04449	15.2541	9.39727e-05	0.00023896	15	36997974	37028286	si:dkey-24p1.6	si:dkey-24p1.6 [Source:ZFIN;Acc:ZDB-GENE-060503-67]
comp17581_c0_seq1	-1.57778	ENSDARG00000028804	-6.79029	-2.76347	-0.426058	28.0335	1.19234e-07	4.6916e-07	17	29335654	29336841	ankrd9	ankyrin repeat domain 9 [Source:ZFIN;Acc:ZDB-GENE-041114-3]
comp57235_c0_seq1	-1.33226	ENSDARG00000028850	-2.37196	-1.24608	4.31856	26.2469	3.00438e-07	1.12397e-06	15	17142483	17153328	btr16	bloodthirsty-related gene family, member 16 [Source:ZFIN;Acc:ZDB-GENE-060929-1066]
comp39798_c0_seq10	-2.28459	ENSDARG00000029168	-1.76776	-0.821919	4.68039	43.7966	3.6434e-11	2.2017e-10	25	16296331	16400279	ppfibp2b	protein tyrosine phosphatase, receptor-type, F interacting protein, binding protein 2b [Source:ZFIN;Acc:ZDB-GENE-040718-54]
comp39798_c0_seq11	-2.93809	ENSDARG00000029168	-1.76776	-0.821919	4.68039	43.7966	3.6434e-11	2.2017e-10	25	16296331	16400279	ppfibp2b	protein tyrosine phosphatase, receptor-type, F interacting protein, binding protein 2b [Source:ZFIN;Acc:ZDB-GENE-040718-54]
comp39798_c0_seq12	-0.328566	ENSDARG00000029168	-1.76776	-0.821919	4.68039	43.7966	3.6434e-11	2.2017e-10	25	16296331	16400279	ppfibp2b	protein tyrosine phosphatase, receptor-type, F interacting protein, binding protein 2b [Source:ZFIN;Acc:ZDB-GENE-040718-54]
comp39798_c0_seq13	-2.7372	ENSDARG00000029168	-1.76776	-0.821919	4.68039	43.7966	3.6434e-11	2.2017e-10	25	16296331	16400279	ppfibp2b	protein tyrosine phosphatase, receptor-type, F interacting protein, binding protein 2b [Source:ZFIN;Acc:ZDB-GENE-040718-54]
comp39798_c0_seq16	-0.729809	ENSDARG00000029168	-1.76776	-0.821919	4.68039	43.7966	3.6434e-11	2.2017e-10	25	16296331	16400279	ppfibp2b	protein tyrosine phosphatase, receptor-type, F interacting protein, binding protein 2b [Source:ZFIN;Acc:ZDB-GENE-040718-54]
comp39798_c0_seq18	-1.77716	ENSDARG00000029168	-1.76776	-0.821919	4.68039	43.7966	3.6434e-11	2.2017e-10	25	16296331	16400279	ppfibp2b	protein tyrosine phosphatase, receptor-type, F interacting protein, binding protein 2b [Source:ZFIN;Acc:ZDB-GENE-040718-54]
comp39798_c0_seq2	-0.711839	ENSDARG00000029168	-1.76776	-0.821919	4.68039	43.7966	3.6434e-11	2.2017e-10	25	16296331	16400279	ppfibp2b	protein tyrosine phosphatase, receptor-type, F interacting protein, binding protein 2b [Source:ZFIN;Acc:ZDB-GENE-040718-54]
comp39798_c0_seq4	-1.44873	ENSDARG00000029168	-1.76776	-0.821919	4.68039	43.7966	3.6434e-11	2.2017e-10	25	16296331	16400279	ppfibp2b	protein tyrosine phosphatase, receptor-type, F interacting protein, binding protein 2b [Source:ZFIN;Acc:ZDB-GENE-040718-54]
comp39798_c0_seq7	-3.71478	ENSDARG00000029168	-1.76776	-0.821919	4.68039	43.7966	3.6434e-11	2.2017e-10	25	16296331	16400279	ppfibp2b	protein tyrosine phosphatase, receptor-type, F interacting protein, binding protein 2b [Source:ZFIN;Acc:ZDB-GENE-040718-54]
comp39798_c0_seq9	-0.0392153	ENSDARG00000029168	-1.76776	-0.821919	4.68039	43.7966	3.6434e-11	2.2017e-10	25	16296331	16400279	ppfibp2b	protein tyrosine phosphatase, receptor-type, F interacting protein, binding protein 2b [Source:ZFIN;Acc:ZDB-GENE-040718-54]
comp40038_c0_seq3	-1.00338	ENSDARG00000029215	-1.31805	-0.398405	6.10898	10.3532	0.00129253	0.00269194	3	23875129	23888081	ube2z	ubiquitin-conjugating enzyme E2Z [Source:ZFIN;Acc:ZDB-GENE-040718-15]
comp31606_c0_seq1	-0.523254	ENSDARG00000029242	-1.52677	-0.610483	3.86645	18.185	2.00451e-05	5.71068e-05	7	40096500	40106664	fbxo3	F-box protein 3 [Source:ZFIN;Acc:ZDB-GENE-050522-269]
comp34132_c0_seq1	-0.108036	ENSDARG00000029331	-1.93704	-0.953852	3.29822	56.541	5.5038e-14	4.4405e-13	3	19914994	19929921	atxn7l3	ataxin 7-like 3 [Source:ZFIN;Acc:ZDB-GENE-030616-253]
comp34132_c0_seq1	-0.108036	ENSDARG00000029331	-1.93704	-0.953852	3.29822	56.541	5.5038e-14	4.4405e-13	3	19914994	19929921	atxn7l3	ataxin 7-like 3 [Source:ZFIN;Acc:ZDB-GENE-030616-253]
comp34132_c0_seq1	-0.108036	ENSDARG00000029331	-1.93704	-0.953852	3.29822	56.541	5.5038e-14	4.4405e-13	3	19914994	19929921	atxn7l3	ataxin 7-like 3 [Source:ZFIN;Acc:ZDB-GENE-030616-253]
comp34132_c0_seq11	-2.31321	ENSDARG00000029331	-1.93704	-0.953852	3.29822	56.541	5.5038e-14	4.4405e-13	3	19914994	19929921	atxn7l3	ataxin 7-like 3 [Source:ZFIN;Acc:ZDB-GENE-030616-253]
comp34132_c0_seq5	-0.626839	ENSDARG00000029331	-1.93704	-0.953852	3.29822	56.541	5.5038e-14	4.4405e-13	3	19914994	19929921	atxn7l3	ataxin 7-like 3 [Source:ZFIN;Acc:ZDB-GENE-030616-253]
comp34132_c0_seq5	-0.626839	ENSDARG00000029331	-1.93704	-0.953852	3.29822	56.541	5.5038e-14	4.4405e-13	3	19914994	19929921	atxn7l3	ataxin 7-like 3 [Source:ZFIN;Acc:ZDB-GENE-030616-253]
comp37104_c0_seq2	-0.309756	ENSDARG00000029402	-2.8263	-1.49892	2.95185	62.6442	2.4764e-15	2.2727e-14	11	37123786	37181817	sort1a	sortilin 1a [Source:ZFIN;Acc:ZDB-GENE-040426-2329]
comp36572_c0_seq1	-0.455258	ENSDARG00000029472	-1.49151	-0.576777	6.44149	22.3813	2.23544e-06	7.35785e-06	20	43151895	43377812	mllt4	myeloid/lymphoid or mixed-lineage leukemia (trithorax homolog, Drosophila); translocated to, 4 [Source:ZFIN;Acc:ZDB-GENE-050419-52]
comp25720_c0_seq1	-8.55274	ENSDARG00000029473	-1.49507	-0.580218	5.3355	4.75861	0.029152	0.046579	8	26152012	26154745	zgc:173994	zgc:173994 [Source:ZFIN;Acc:ZDB-GENE-080218-30]
comp37568_c0_seq1	-1.86192	ENSDARG00000029476	-2.79026	-1.4804	5.40848	24.7146	6.6479e-07	2.3575e-06	3	19121207	19145587	ldlr	low density lipoprotein receptor [Source:ZFIN;Acc:ZDB-GENE-031217-1]
comp41797_c0_seq1	-0.294831	ENSDARG00000029479	-1.59431	-0.672933	4.11514	18.908	1.37176e-05	4.009e-05	8	9230963	9243440	zgc:86609	zgc:86609 [Source:ZFIN;Acc:ZDB-GENE-050102-7]
comp31691_c0_seq1	-12.4632	ENSDARG00000029500	-1.51713	-0.601348	10.1346	16.4115	5.09763e-05	0.00013555	7	60125197	60140343	rpl34	ribosomal protein L34 [Source:ZFIN;Acc:ZDB-GENE-040426-1033]
comp41243_c2_seq1	-0.604137	ENSDARG00000029500	-1.51713	-0.601348	10.1346	16.4115	5.09763e-05	0.00013555	7	60125197	60140343	rpl34	ribosomal protein L34 [Source:ZFIN;Acc:ZDB-GENE-040426-1033]
comp36776_c0_seq1	-12.6259	ENSDARG00000029533	-1.59552	-0.674031	10.5732	23.4828	1.26035e-06	4.30557e-06	16	19039486	19053508	rpl18	ribosomal protein L18 [Source:ZFIN;Acc:ZDB-GENE-040801-165]
comp41324_c0_seq1	-1.06747	ENSDARG00000029533	-1.59552	-0.674031	10.5732	23.4828	1.26035e-06	4.30557e-06	16	19039486	19053508	rpl18	ribosomal protein L18 [Source:ZFIN;Acc:ZDB-GENE-040801-165]
comp44072_c0_seq1	-0.167033	ENSDARG00000029533	-1.59552	-0.674031	10.5732	23.4828	1.26035e-06	4.30557e-06	16	19039486	19053508	rpl18	ribosomal protein L18 [Source:ZFIN;Acc:ZDB-GENE-040801-165]
comp37693_c0_seq1	-8.32827	ENSDARG00000029692	-1.3253	-0.406315	4.12302	12.132	0.00049563	0.00111307	5	44531548	44558919	rufy3	RUN and FYVE domain containing 3 [Source:ZFIN;Acc:ZDB-GENE-050327-58]
comp37693_c0_seq2	-0.0410902	ENSDARG00000029692	-1.3253	-0.406315	4.12302	12.132	0.00049563	0.00111307	5	44531548	44558919	rufy3	RUN and FYVE domain containing 3 [Source:ZFIN;Acc:ZDB-GENE-050327-58]
comp37693_c0_seq3	-1.61504	ENSDARG00000029692	-1.3253	-0.406315	4.12302	12.132	0.00049563	0.00111307	5	44531548	44558919	rufy3	RUN and FYVE domain containing 3 [Source:ZFIN;Acc:ZDB-GENE-050327-58]
comp13579_c0_seq1	-0.990311	ENSDARG00000029766	-2.90831	-1.54018	3.80861	61.497	4.4341e-15	3.9685e-14	9	9724022	9786561	nr1i2	nuclear receptor subfamily 1, group I, member 2 [Source:ZFIN;Acc:ZDB-GENE-030903-3]
comp7451_c0_seq1	-0.874008	ENSDARG00000029766	-2.90831	-1.54018	3.80861	61.497	4.4341e-15	3.9685e-14	9	9724022	9786561	nr1i2	nuclear receptor subfamily 1, group I, member 2 [Source:ZFIN;Acc:ZDB-GENE-030903-3]
comp9739_c0_seq1	-0.29847	ENSDARG00000029874	-1.45429	-0.540313	1.98001	5.68469	0.0171136	0.0286964	17	12271600	12286587	khk	ketohexokinase [Source:ZFIN;Acc:ZDB-GENE-040718-381]
comp39431_c0_seq1	-0.562189	ENSDARG00000030006	-1.87006	-0.903084	6.02447	28.4049	9.84178e-08	3.91523e-07	21	29557405	29593955	SLC6A7	solute carrier family 6 (neurotransmitter transporter), member 7 [Source:HGNC Symbol;Acc:HGNC:11054]
comp35247_c0_seq2	-4.28733	ENSDARG00000030012	-2.19489	-1.13415	5.53702	76.4679	2.2383e-18	2.7198e-17	9	25099529	25148380	lrrfip1a	leucine rich repeat (in FLII) interacting protein 1a [Source:ZFIN;Acc:ZDB-GENE-030131-99]
comp35247_c0_seq5	-4.57175	ENSDARG00000030012	-2.19489	-1.13415	5.53702	76.4679	2.2383e-18	2.7198e-17	9	25099529	25148380	lrrfip1a	leucine rich repeat (in FLII) interacting protein 1a [Source:ZFIN;Acc:ZDB-GENE-030131-99]
comp35247_c0_seq6	-1.84224	ENSDARG00000030012	-2.19489	-1.13415	5.53702	76.4679	2.2383e-18	2.7198e-17	9	25099529	25148380	lrrfip1a	leucine rich repeat (in FLII) interacting protein 1a [Source:ZFIN;Acc:ZDB-GENE-030131-99]
comp35247_c0_seq6	-1.84224	ENSDARG00000030012	-2.19489	-1.13415	5.53702	76.4679	2.2383e-18	2.7198e-17	9	25099529	25148380	lrrfip1a	leucine rich repeat (in FLII) interacting protein 1a [Source:ZFIN;Acc:ZDB-GENE-030131-99]
comp25721_c0_seq1	-1.0863	ENSDARG00000030053	-2.00071	-1.00052	8.48511	48.1351	3.9784e-12	2.6571e-11	20	52887723	52924182	eef1db	elongation factor-1, delta, b [Source:ZFIN;Acc:ZDB-GENE-030131-6544]
comp25721_c0_seq2	-1.7625	ENSDARG00000030053	-2.00071	-1.00052	8.48511	48.1351	3.9784e-12	2.6571e-11	20	52887723	52924182	eef1db	elongation factor-1, delta, b [Source:ZFIN;Acc:ZDB-GENE-030131-6544]
comp25721_c0_seq3	-0.742557	ENSDARG00000030053	-2.00071	-1.00052	8.48511	48.1351	3.9784e-12	2.6571e-11	20	52887723	52924182	eef1db	elongation factor-1, delta, b [Source:ZFIN;Acc:ZDB-GENE-030131-6544]
comp27663_c0_seq1	-10.9095	ENSDARG00000030053	-2.00071	-1.00052	8.48511	48.1351	3.9784e-12	2.6571e-11	20	52887723	52924182	eef1db	elongation factor-1, delta, b [Source:ZFIN;Acc:ZDB-GENE-030131-6544]
comp30917_c0_seq1	-9.44514	ENSDARG00000030053	-2.00071	-1.00052	8.48511	48.1351	3.9784e-12	2.6571e-11	20	52887723	52924182	eef1db	elongation factor-1, delta, b [Source:ZFIN;Acc:ZDB-GENE-030131-6544]
comp30917_c0_seq2	-9.44514	ENSDARG00000030053	-2.00071	-1.00052	8.48511	48.1351	3.9784e-12	2.6571e-11	20	52887723	52924182	eef1db	elongation factor-1, delta, b [Source:ZFIN;Acc:ZDB-GENE-030131-6544]
comp6911_c0_seq1	-2.80578	ENSDARG00000030053	-2.00071	-1.00052	8.48511	48.1351	3.9784e-12	2.6571e-11	20	52887723	52924182	eef1db	elongation factor-1, delta, b [Source:ZFIN;Acc:ZDB-GENE-030131-6544]
comp70445_c0_seq1	-1.66578	ENSDARG00000030107	-3.37261	-1.75387	7.74294	105.521	9.3916e-25	2.0306e-23	20	21710557	21878330	syne2a	spectrin repeat containing, nuclear envelope 2a [Source:ZFIN;Acc:ZDB-GENE-041001-109]
comp28320_c0_seq2	-6.65512	ENSDARG00000030110	-1.93804	-0.9546	0.076799	6.40581	0.0113748	0.0198286	25	32264524	32266764	myod1	myogenic differentiation 1 [Source:ZFIN;Acc:ZDB-GENE-980526-561]
comp36616_c0_seq2	-0.0684562	ENSDARG00000030125	-1.95037	-0.963747	2.55892	16.2528	5.54264e-05	0.00014621	20	19138756	19150584	sox7	SRY-box containing gene 7 [Source:ZFIN;Acc:ZDB-GENE-040109-4]
comp34208_c0_seq3	-8.63934	ENSDARG00000030173	-2.0489	-1.03485	1.19435	9.68947	0.00185327	0.00373947	5	30393533	30405631	BX901915.1	Uncharacterized protein [Source:UniProtKB/TrEMBL;Acc:E7EXH5]
comp34208_c0_seq7	-8.05618	ENSDARG00000030173	-2.0489	-1.03485	1.19435	9.68947	0.00185327	0.00373947	5	30393533	30405631	BX901915.1	Uncharacterized protein [Source:UniProtKB/TrEMBL;Acc:E7EXH5]
comp25095_c0_seq1	-4.05112	ENSDARG00000030176	-19.9183	-4.31603	1.65471	111.343	4.9774e-26	1.1917e-24	7	24894860	24913075	ITGB1BP2	integrin beta 1 binding protein (melusin) 2 [Source:HGNC Symbol;Acc:HGNC:6154]
comp34372_c0_seq1	-0.566793	ENSDARG00000030367	-1.49763	-0.582678	3.69735	7.25922	0.00705378	0.0127772	24	39444632	39459007	metrn	meteorin, glial cell differentiation regulator [Source:ZFIN;Acc:ZDB-GENE-050102-1]
comp68971_c0_seq1	-1.76421	ENSDARG00000030367	-1.49763	-0.582678	3.69735	7.25922	0.00705378	0.0127772	24	39444632	39459007	metrn	meteorin, glial cell differentiation regulator [Source:ZFIN;Acc:ZDB-GENE-050102-1]
comp14579_c0_seq1	-3.56516	ENSDARG00000030530	-3.76432	-1.91239	1.90455	50.353	1.2843e-12	9.0297e-12	20	42700606	42720218	slc22a2	solute carrier family 22 (organic cation transporter), member 2 [Source:ZFIN;Acc:ZDB-GENE-040426-2167]
comp10534_c0_seq1	-1.01275	ENSDARG00000030585	-1.80275	-0.850203	10.4779	36.7508	1.34236e-09	6.80572e-09	7	69521681	69531116	rpl13	ribosomal protein L13 [Source:ZFIN;Acc:ZDB-GENE-031007-1]
comp36239_c0_seq1	-12.3209	ENSDARG00000030585	-1.80275	-0.850203	10.4779	36.7508	1.34236e-09	6.80572e-09	7	69521681	69531116	rpl13	ribosomal protein L13 [Source:ZFIN;Acc:ZDB-GENE-031007-1]
comp21894_c0_seq1	-0.145157	ENSDARG00000030602	-1.57907	-0.659079	10.0026	22.5956	1.99939e-06	6.62853e-06	16	26429258	26434619	rps19	ribosomal protein S19 [Source:ZFIN;Acc:ZDB-GENE-040426-1716]
comp38744_c0_seq1	-8.99219	ENSDARG00000030602	-1.57907	-0.659079	10.0026	22.5956	1.99939e-06	6.62853e-06	16	26429258	26434619	rps19	ribosomal protein S19 [Source:ZFIN;Acc:ZDB-GENE-040426-1716]
comp38744_c0_seq2	-12.2442	ENSDARG00000030602	-1.57907	-0.659079	10.0026	22.5956	1.99939e-06	6.62853e-06	16	26429258	26434619	rps19	ribosomal protein S19 [Source:ZFIN;Acc:ZDB-GENE-040426-1716]
comp41335_c0_seq1	-0.985616	ENSDARG00000030602	-1.57907	-0.659079	10.0026	22.5956	1.99939e-06	6.62853e-06	16	26429258	26434619	rps19	ribosomal protein S19 [Source:ZFIN;Acc:ZDB-GENE-040426-1716]
comp78593_c0_seq1	-0.728847	ENSDARG00000030614	-1.81031	-0.856237	1.38377	5.99087	0.0143801	0.0244909	4	20141972	20251089	syt1a	synaptotagmin Ia [Source:ZFIN;Acc:ZDB-GENE-040718-165]
comp50477_c0_seq1	-1.54801	ENSDARG00000030687	-1.60293	-0.680715	0.474898	4.74701	0.0293492	0.046863	11	34709882	34747035	PHKA2	phosphorylase kinase, alpha 2 (liver) [Source:HGNC Symbol;Acc:HGNC:8926]
comp57901_c0_seq1	-3.06878	ENSDARG00000030687	-1.60293	-0.680715	0.474898	4.74701	0.0293492	0.046863	11	34709882	34747035	PHKA2	phosphorylase kinase, alpha 2 (liver) [Source:HGNC Symbol;Acc:HGNC:8926]
comp60645_c0_seq1	-1.50848	ENSDARG00000030687	-1.60293	-0.680715	0.474898	4.74701	0.0293492	0.046863	11	34709882	34747035	PHKA2	phosphorylase kinase, alpha 2 (liver) [Source:HGNC Symbol;Acc:HGNC:8926]
comp61869_c0_seq1	-1.43226	ENSDARG00000030687	-1.60293	-0.680715	0.474898	4.74701	0.0293492	0.046863	11	34709882	34747035	PHKA2	phosphorylase kinase, alpha 2 (liver) [Source:HGNC Symbol;Acc:HGNC:8926]
comp61882_c0_seq1	-0.447959	ENSDARG00000030687	-1.60293	-0.680715	0.474898	4.74701	0.0293492	0.046863	11	34709882	34747035	PHKA2	phosphorylase kinase, alpha 2 (liver) [Source:HGNC Symbol;Acc:HGNC:8926]
comp19206_c0_seq1	-1.05667	ENSDARG00000030761	-1.47948	-0.565091	3.40607	15.0741	0.00010337	0.00026129	13	37936257	37982827	syt16	synaptotagmin XVI [Source:ZFIN;Acc:ZDB-GENE-090313-210]
comp19206_c0_seq2	-0.399519	ENSDARG00000030761	-1.47948	-0.565091	3.40607	15.0741	0.00010337	0.00026129	13	37936257	37982827	syt16	synaptotagmin XVI [Source:ZFIN;Acc:ZDB-GENE-090313-210]
comp26240_c0_seq2	-1.06021	ENSDARG00000030761	-1.47948	-0.565091	3.40607	15.0741	0.00010337	0.00026129	13	37936257	37982827	syt16	synaptotagmin XVI [Source:ZFIN;Acc:ZDB-GENE-090313-210]
comp34041_c0_seq1	-1.02501	ENSDARG00000031044	-2.19483	-1.13411	6.94654	30.1819	3.93362e-08	1.64639e-07	8	33224978	33234084	lipg	lipase, endothelial [Source:ZFIN;Acc:ZDB-GENE-040426-699]
comp35762_c0_seq1	-0.0005885	ENSDARG00000031269	-1.34181	-0.424176	3.36971	7.94097	0.00483279	0.00904202	22	37201649	37423864	rnf123	ring finger protein 123 [Source:ZFIN;Acc:ZDB-GENE-050208-529]
comp35261_c0_seq1	-0.575286	ENSDARG00000031587	-2.10128	-1.07127	5.49421	20.3602	6.415e-06	1.96425e-05	20	37868643	37887143	flvcr1	feline leukemia virus subgroup C cellular receptor 1 [Source:ZFIN;Acc:ZDB-GENE-041014-359]
comp69395_c0_seq1	-7.86431	ENSDARG00000031587	-2.10128	-1.07127	5.49421	20.3602	6.415e-06	1.96425e-05	20	37868643	37887143	flvcr1	feline leukemia virus subgroup C cellular receptor 1 [Source:ZFIN;Acc:ZDB-GENE-041014-359]
comp33866_c0_seq1	-5.8136	ENSDARG00000031647	-1.46032	-0.546288	7.33781	9.41272	0.00215485	0.00430137	6	39054408	39091286	stat2	signal transducer and activator of transcription 2 [Source:ZFIN;Acc:ZDB-GENE-080321-1]
comp33866_c0_seq3	-0.133938	ENSDARG00000031647	-1.46032	-0.546288	7.33781	9.41272	0.00215485	0.00430137	6	39054408	39091286	stat2	signal transducer and activator of transcription 2 [Source:ZFIN;Acc:ZDB-GENE-080321-1]
comp33866_c0_seq5	-11.6312	ENSDARG00000031647	-1.46032	-0.546288	7.33781	9.41272	0.00215485	0.00430137	6	39054408	39091286	stat2	signal transducer and activator of transcription 2 [Source:ZFIN;Acc:ZDB-GENE-080321-1]
comp3774_c0_seq1	-2.1173	ENSDARG00000031702	-2.10403	-1.07315	0.466112	8.96678	0.00274933	0.00537754	12	6897537	7135375	prkg1b	protein kinase, cGMP-dependent, type Ib [Source:ZFIN;Acc:ZDB-GENE-080225-40]
comp8110_c0_seq1	-5.80631	ENSDARG00000031702	-2.10403	-1.07315	0.466112	8.96678	0.00274933	0.00537754	12	6897537	7135375	prkg1b	protein kinase, cGMP-dependent, type Ib [Source:ZFIN;Acc:ZDB-GENE-080225-40]
comp8110_c0_seq2	-2.50832	ENSDARG00000031702	-2.10403	-1.07315	0.466112	8.96678	0.00274933	0.00537754	12	6897537	7135375	prkg1b	protein kinase, cGMP-dependent, type Ib [Source:ZFIN;Acc:ZDB-GENE-080225-40]
comp29929_c0_seq1	-3.78459	ENSDARG00000031796	-1.82903	-0.871079	1.60243	12.2066	0.00047621	0.00107301	7	27203021	27213675	ache	acetylcholinesterase [Source:ZFIN;Acc:ZDB-GENE-010906-1]
comp47971_c0_seq1	-3.71933	ENSDARG00000031796	-1.82903	-0.871079	1.60243	12.2066	0.00047621	0.00107301	7	27203021	27213675	ache	acetylcholinesterase [Source:ZFIN;Acc:ZDB-GENE-010906-1]
comp48408_c0_seq1	-6.46408	ENSDARG00000031796	-1.82903	-0.871079	1.60243	12.2066	0.00047621	0.00107301	7	27203021	27213675	ache	acetylcholinesterase [Source:ZFIN;Acc:ZDB-GENE-010906-1]
comp48458_c0_seq1	-5.13788	ENSDARG00000031796	-1.82903	-0.871079	1.60243	12.2066	0.00047621	0.00107301	7	27203021	27213675	ache	acetylcholinesterase [Source:ZFIN;Acc:ZDB-GENE-010906-1]
comp49342_c0_seq1	-0.00987	ENSDARG00000031796	-1.82903	-0.871079	1.60243	12.2066	0.00047621	0.00107301	7	27203021	27213675	ache	acetylcholinesterase [Source:ZFIN;Acc:ZDB-GENE-010906-1]
comp55546_c0_seq1	-1.08876	ENSDARG00000031796	-1.82903	-0.871079	1.60243	12.2066	0.00047621	0.00107301	7	27203021	27213675	ache	acetylcholinesterase [Source:ZFIN;Acc:ZDB-GENE-010906-1]
comp56743_c0_seq1	-1.79033	ENSDARG00000031796	-1.82903	-0.871079	1.60243	12.2066	0.00047621	0.00107301	7	27203021	27213675	ache	acetylcholinesterase [Source:ZFIN;Acc:ZDB-GENE-010906-1]
comp67126_c0_seq1	-5.46632	ENSDARG00000031796	-1.82903	-0.871079	1.60243	12.2066	0.00047621	0.00107301	7	27203021	27213675	ache	acetylcholinesterase [Source:ZFIN;Acc:ZDB-GENE-010906-1]
comp24235_c0_seq1	-1.32268	ENSDARG00000031954	-2.35317	-1.23461	5.51538	68.0124	1.6247e-16	1.664e-15	22	10255248	10275596	rbck1	RanBP-type and C3HC4-type zinc finger containing 1 [Source:ZFIN;Acc:ZDB-GENE-040704-3]
comp24235_c0_seq2	-0.20322	ENSDARG00000031954	-2.35317	-1.23461	5.51538	68.0124	1.6247e-16	1.664e-15	22	10255248	10275596	rbck1	RanBP-type and C3HC4-type zinc finger containing 1 [Source:ZFIN;Acc:ZDB-GENE-040704-3]
comp35165_c0_seq1	-1.56127	ENSDARG00000032111	-1.8304	-0.872159	4.6788	58.0292	2.5825e-14	2.1607e-13	5	75585484	75586934	MTFP1	mitochondrial fission process 1 [Source:HGNC Symbol;Acc:HGNC:26945]
comp32803_c0_seq1	-0.0764862	ENSDARG00000032277	-1.69572	-0.7619	2.68968	21.4715	3.59127e-06	1.1499e-05	20	2711159	2742357	rars2	arginyl-tRNA synthetase 2, mitochondrial (putative) [Source:ZFIN;Acc:ZDB-GENE-040426-1244]
comp31214_c0_seq1	-0.348301	ENSDARG00000032458	-1.22919	-0.297705	6.53793	5.15442	0.0231873	0.0378622	7	26056874	26144251	mark2b	MAP/microtubule affinity-regulating kinase 2b [Source:ZFIN;Acc:ZDB-GENE-080215-4]
comp54277_c0_seq1	-0.797918	ENSDARG00000032553	-3.41088	-1.77015	0.829485	16.953	3.8316e-05	0.0001039	17	9776820	9801699	egln3	egl nine homolog 3 (C. elegans) [Source:ZFIN;Acc:ZDB-GENE-040426-2541]
comp60903_c0_seq1	-0.542336	ENSDARG00000032553	-3.41088	-1.77015	0.829485	16.953	3.8316e-05	0.0001039	17	9776820	9801699	egln3	egl nine homolog 3 (C. elegans) [Source:ZFIN;Acc:ZDB-GENE-040426-2541]
comp15663_c0_seq1	-0.209799	ENSDARG00000032619	-1.65425	-0.726176	5.65497	30.231	3.83525e-08	1.60879e-07	3	17914556	17918223	tob1a	transducer of ERBB2, 1a [Source:ZFIN;Acc:ZDB-GENE-031030-4]
comp15663_c0_seq2	-0.659056	ENSDARG00000032619	-1.65425	-0.726176	5.65497	30.231	3.83525e-08	1.60879e-07	3	17914556	17918223	tob1a	transducer of ERBB2, 1a [Source:ZFIN;Acc:ZDB-GENE-031030-4]
comp28391_c0_seq1	-2.82817	ENSDARG00000032630	-2.57179	-1.36278	0.873495	19.3879	1.06682e-05	3.16479e-05	9	23838483	23926183	neb	nebulin [Source:ZFIN;Acc:ZDB-GENE-041111-216]
comp28391_c0_seq2	-11.6058	ENSDARG00000032630	-2.57179	-1.36278	0.873495	19.3879	1.06682e-05	3.16479e-05	9	23838483	23926183	neb	nebulin [Source:ZFIN;Acc:ZDB-GENE-041111-216]
comp28391_c0_seq3	-2.287	ENSDARG00000032630	-2.57179	-1.36278	0.873495	19.3879	1.06682e-05	3.16479e-05	9	23838483	23926183	neb	nebulin [Source:ZFIN;Acc:ZDB-GENE-041111-216]
comp39260_c0_seq10	-2.82503	ENSDARG00000032630	-2.57179	-1.36278	0.873495	19.3879	1.06682e-05	3.16479e-05	9	23838483	23926183	neb	nebulin [Source:ZFIN;Acc:ZDB-GENE-041111-216]
comp39260_c0_seq11	-2.25966	ENSDARG00000032630	-2.57179	-1.36278	0.873495	19.3879	1.06682e-05	3.16479e-05	9	23838483	23926183	neb	nebulin [Source:ZFIN;Acc:ZDB-GENE-041111-216]
comp39260_c0_seq12	-3.52065	ENSDARG00000032630	-2.57179	-1.36278	0.873495	19.3879	1.06682e-05	3.16479e-05	9	23838483	23926183	neb	nebulin [Source:ZFIN;Acc:ZDB-GENE-041111-216]
comp39260_c0_seq13	-2.90058	ENSDARG00000032630	-2.57179	-1.36278	0.873495	19.3879	1.06682e-05	3.16479e-05	9	23838483	23926183	neb	nebulin [Source:ZFIN;Acc:ZDB-GENE-041111-216]
comp39260_c0_seq14	-3.87826	ENSDARG00000032630	-2.57179	-1.36278	0.873495	19.3879	1.06682e-05	3.16479e-05	9	23838483	23926183	neb	nebulin [Source:ZFIN;Acc:ZDB-GENE-041111-216]
comp39260_c0_seq15	-3.30639	ENSDARG00000032630	-2.57179	-1.36278	0.873495	19.3879	1.06682e-05	3.16479e-05	9	23838483	23926183	neb	nebulin [Source:ZFIN;Acc:ZDB-GENE-041111-216]
comp39260_c0_seq16	-3.3561	ENSDARG00000032630	-2.57179	-1.36278	0.873495	19.3879	1.06682e-05	3.16479e-05	9	23838483	23926183	neb	nebulin [Source:ZFIN;Acc:ZDB-GENE-041111-216]
comp39260_c0_seq17	-2.95281	ENSDARG00000032630	-2.57179	-1.36278	0.873495	19.3879	1.06682e-05	3.16479e-05	9	23838483	23926183	neb	nebulin [Source:ZFIN;Acc:ZDB-GENE-041111-216]
comp39260_c0_seq18	-2.8184	ENSDARG00000032630	-2.57179	-1.36278	0.873495	19.3879	1.06682e-05	3.16479e-05	9	23838483	23926183	neb	nebulin [Source:ZFIN;Acc:ZDB-GENE-041111-216]
comp39260_c0_seq19	-3.60573	ENSDARG00000032630	-2.57179	-1.36278	0.873495	19.3879	1.06682e-05	3.16479e-05	9	23838483	23926183	neb	nebulin [Source:ZFIN;Acc:ZDB-GENE-041111-216]
comp39260_c0_seq20	-3.95413	ENSDARG00000032630	-2.57179	-1.36278	0.873495	19.3879	1.06682e-05	3.16479e-05	9	23838483	23926183	neb	nebulin [Source:ZFIN;Acc:ZDB-GENE-041111-216]
comp39260_c0_seq21	-4.61482	ENSDARG00000032630	-2.57179	-1.36278	0.873495	19.3879	1.06682e-05	3.16479e-05	9	23838483	23926183	neb	nebulin [Source:ZFIN;Acc:ZDB-GENE-041111-216]
comp39260_c0_seq22	-3.52559	ENSDARG00000032630	-2.57179	-1.36278	0.873495	19.3879	1.06682e-05	3.16479e-05	9	23838483	23926183	neb	nebulin [Source:ZFIN;Acc:ZDB-GENE-041111-216]
comp39260_c0_seq23	-1.61916	ENSDARG00000032630	-2.57179	-1.36278	0.873495	19.3879	1.06682e-05	3.16479e-05	9	23838483	23926183	neb	nebulin [Source:ZFIN;Acc:ZDB-GENE-041111-216]
comp39260_c0_seq24	-2.47389	ENSDARG00000032630	-2.57179	-1.36278	0.873495	19.3879	1.06682e-05	3.16479e-05	9	23838483	23926183	neb	nebulin [Source:ZFIN;Acc:ZDB-GENE-041111-216]
comp39260_c0_seq26	-1.33656	ENSDARG00000032630	-2.57179	-1.36278	0.873495	19.3879	1.06682e-05	3.16479e-05	9	23838483	23926183	neb	nebulin [Source:ZFIN;Acc:ZDB-GENE-041111-216]
comp39260_c0_seq28	-3.38948	ENSDARG00000032630	-2.57179	-1.36278	0.873495	19.3879	1.06682e-05	3.16479e-05	9	23838483	23926183	neb	nebulin [Source:ZFIN;Acc:ZDB-GENE-041111-216]
comp39260_c0_seq29	-3.54879	ENSDARG00000032630	-2.57179	-1.36278	0.873495	19.3879	1.06682e-05	3.16479e-05	9	23838483	23926183	neb	nebulin [Source:ZFIN;Acc:ZDB-GENE-041111-216]
comp39260_c0_seq3	-4.06759	ENSDARG00000032630	-2.57179	-1.36278	0.873495	19.3879	1.06682e-05	3.16479e-05	9	23838483	23926183	neb	nebulin [Source:ZFIN;Acc:ZDB-GENE-041111-216]
comp39260_c0_seq30	-4.43195	ENSDARG00000032630	-2.57179	-1.36278	0.873495	19.3879	1.06682e-05	3.16479e-05	9	23838483	23926183	neb	nebulin [Source:ZFIN;Acc:ZDB-GENE-041111-216]
comp39260_c0_seq31	-1.99781	ENSDARG00000032630	-2.57179	-1.36278	0.873495	19.3879	1.06682e-05	3.16479e-05	9	23838483	23926183	neb	nebulin [Source:ZFIN;Acc:ZDB-GENE-041111-216]
comp39260_c0_seq32	-2.27245	ENSDARG00000032630	-2.57179	-1.36278	0.873495	19.3879	1.06682e-05	3.16479e-05	9	23838483	23926183	neb	nebulin [Source:ZFIN;Acc:ZDB-GENE-041111-216]
comp39260_c0_seq34	-11.2011	ENSDARG00000032630	-2.57179	-1.36278	0.873495	19.3879	1.06682e-05	3.16479e-05	9	23838483	23926183	neb	nebulin [Source:ZFIN;Acc:ZDB-GENE-041111-216]
comp39260_c0_seq5	-3.01662	ENSDARG00000032630	-2.57179	-1.36278	0.873495	19.3879	1.06682e-05	3.16479e-05	9	23838483	23926183	neb	nebulin [Source:ZFIN;Acc:ZDB-GENE-041111-216]
comp39260_c0_seq7	-4.20321	ENSDARG00000032630	-2.57179	-1.36278	0.873495	19.3879	1.06682e-05	3.16479e-05	9	23838483	23926183	neb	nebulin [Source:ZFIN;Acc:ZDB-GENE-041111-216]
comp39260_c0_seq8	-2.66461	ENSDARG00000032630	-2.57179	-1.36278	0.873495	19.3879	1.06682e-05	3.16479e-05	9	23838483	23926183	neb	nebulin [Source:ZFIN;Acc:ZDB-GENE-041111-216]
comp39260_c0_seq9	-3.47172	ENSDARG00000032630	-2.57179	-1.36278	0.873495	19.3879	1.06682e-05	3.16479e-05	9	23838483	23926183	neb	nebulin [Source:ZFIN;Acc:ZDB-GENE-041111-216]
comp40905_c0_seq2	-0.587977	ENSDARG00000032650	-1.96668	-0.975762	4.32548	47.6918	4.9878e-12	3.2923e-11	25	7843268	7853447	FUK	fucokinase [Source:HGNC Symbol;Acc:HGNC:29500]
comp40905_c0_seq3	-0.52719	ENSDARG00000032650	-1.96668	-0.975762	4.32548	47.6918	4.9878e-12	3.2923e-11	25	7843268	7853447	FUK	fucokinase [Source:HGNC Symbol;Acc:HGNC:29500]
comp28345_c0_seq1	-3.67076	ENSDARG00000032725	-1.79239	-0.841888	10.9588	35.3579	2.74358e-09	1.33677e-08	6	6187501	6190334	rps27a	ribosomal protein S27a [Source:ZFIN;Acc:ZDB-GENE-030131-10018]
comp37241_c0_seq1	-0.208212	ENSDARG00000032725	-1.79239	-0.841888	10.9588	35.3579	2.74358e-09	1.33677e-08	6	6187501	6190334	rps27a	ribosomal protein S27a [Source:ZFIN;Acc:ZDB-GENE-030131-10018]
comp41334_c0_seq1	-0.923043	ENSDARG00000032725	-1.79239	-0.841888	10.9588	35.3579	2.74358e-09	1.33677e-08	6	6187501	6190334	rps27a	ribosomal protein S27a [Source:ZFIN;Acc:ZDB-GENE-030131-10018]
comp43136_c0_seq1	-0.368725	ENSDARG00000032725	-1.79239	-0.841888	10.9588	35.3579	2.74358e-09	1.33677e-08	6	6187501	6190334	rps27a	ribosomal protein S27a [Source:ZFIN;Acc:ZDB-GENE-030131-10018]
comp31093_c0_seq1	-0.446084	ENSDARG00000032802	-1.36461	-0.448484	6.91078	7.93506	0.0048486	0.00906776	17	43973080	44048589	ktn1	kinectin 1 [Source:ZFIN;Acc:ZDB-GENE-030408-4]
comp31093_c0_seq1	-0.446084	ENSDARG00000032802	-1.36461	-0.448484	6.91078	7.93506	0.0048486	0.00906776	17	43973080	44048589	ktn1	kinectin 1 [Source:ZFIN;Acc:ZDB-GENE-030408-4]
comp27346_c0_seq1	-1.17479	ENSDARG00000032919	-2.06423	-1.0456	4.57097	53.5875	2.4732e-13	1.8842e-12	4	14555611	14668941	chchd3	coiled-coil-helix-coiled-coil-helix domain containing 3 [Source:ZFIN;Acc:ZDB-GENE-030131-5005]
comp40020_c0_seq1	-0.146597	ENSDARG00000032932	-1.4337	-0.519744	3.91933	16.5491	4.74076e-05	0.00012651	17	26832221	26890227	cnksr1	connector enhancer of kinase suppressor of Ras 1 [Source:ZFIN;Acc:ZDB-GENE-040426-1802]
comp33141_c0_seq1	-0.921573	ENSDARG00000033020	-1.60404	-0.68171	2.52424	16.1383	5.888e-05	0.00015465	18	18756250	18760231	ppcdc	phosphopantothenoylcysteine decarboxylase [Source:ZFIN;Acc:ZDB-GENE-040426-1749]
comp39775_c0_seq1	-0.436095	ENSDARG00000033042	-1.57539	-0.65571	3.7713	19.3556	1.085e-05	3.21586e-05	7	40945772	41003835	ptprja	protein tyrosine phosphatase, receptor type, J a [Source:ZFIN;Acc:ZDB-GENE-030131-8301]
comp40597_c0_seq1	-2.02852	ENSDARG00000033042	-1.57539	-0.65571	3.7713	19.3556	1.085e-05	3.21586e-05	7	40945772	41003835	ptprja	protein tyrosine phosphatase, receptor type, J a [Source:ZFIN;Acc:ZDB-GENE-030131-8301]
comp39130_c0_seq1	-1.05457	ENSDARG00000033121	-1.7324	-0.792773	3.43915	28.2551	1.06334e-07	4.20842e-07	5	63153683	63167634	rangrf	RAN guanine nucleotide release factor [Source:ZFIN;Acc:ZDB-GENE-060526-143]
comp39130_c0_seq2	-0.605813	ENSDARG00000033121	-1.7324	-0.792773	3.43915	28.2551	1.06334e-07	4.20842e-07	5	63153683	63167634	rangrf	RAN guanine nucleotide release factor [Source:ZFIN;Acc:ZDB-GENE-060526-143]
comp28661_c0_seq1	-0.164509	ENSDARG00000033138	-1.51572	-0.6	3.4364	15.6052	7.804e-05	0.00020087	20	1219695	1222318	lyrm2	LYR motif containing 2 [Source:ZFIN;Acc:ZDB-GENE-040914-27]
comp10903_c0_seq1	-0.414961	ENSDARG00000033144	-1.50261	-0.587466	8.40322	13.9718	0.00018558	0.00044843	12	14425176	14438024	psme2	proteasome activator subunit 2 [Source:ZFIN;Acc:ZDB-GENE-991110-16]
comp20852_c0_seq1	-9.8424	ENSDARG00000033144	-1.50261	-0.587466	8.40322	13.9718	0.00018558	0.00044843	12	14425176	14438024	psme2	proteasome activator subunit 2 [Source:ZFIN;Acc:ZDB-GENE-991110-16]
comp64058_c0_seq1	-0.548253	ENSDARG00000033160	-3.69885	-1.88708	5.3732	71.3317	3.0195e-17	3.304e-16	3	23779893	23787464	nr1d1	nuclear receptor subfamily 1, group d, member 1 [Source:ZFIN;Acc:ZDB-GENE-050105-1]
comp66547_c0_seq1	-0.79321	ENSDARG00000033160	-3.69885	-1.88708	5.3732	71.3317	3.0195e-17	3.304e-16	3	23779893	23787464	nr1d1	nuclear receptor subfamily 1, group d, member 1 [Source:ZFIN;Acc:ZDB-GENE-050105-1]
comp23386_c0_seq1	-0.77292	ENSDARG00000033437	-1.30099	-0.379612	6.43757	12.6543	0.00037469	0.0008618	17	26905982	27013235	rps6ka1	ribosomal protein S6 kinase a, polypeptide 1 [Source:ZFIN;Acc:ZDB-GENE-060929-516]
comp9375_c0_seq1	-0.434964	ENSDARG00000033440	-1.29433	-0.372205	5.88715	8.855	0.00292287	0.0056949	13	12475978	12502317	metap1	methionyl aminopeptidase 1 [Source:ZFIN;Acc:ZDB-GENE-050626-124]
comp41721_c0_seq1	-0.247884	ENSDARG00000033609	-1.34374	-0.426256	5.72243	10.9657	0.00092816	0.00198076	11	27542668	27549166	map1lc3a	microtubule-associated protein 1 light chain 3 alpha [Source:ZFIN;Acc:ZDB-GENE-040426-2232]
comp49893_c0_seq1	-1.09332	ENSDARG00000033707	-1.56098	-0.642449	4.8421	23.9372	9.95308e-07	3.44175e-06	17	26669717	26689708	jade1	jade family PHD finger 1 [Source:ZFIN;Acc:ZDB-GENE-030131-5648]
comp33893_c0_seq1	-0.996793	ENSDARG00000033733	-1.80809	-0.854467	4.71364	22.1216	2.55916e-06	8.34558e-06	6	17998946	18121555	ntn1a	netrin 1a [Source:ZFIN;Acc:ZDB-GENE-990415-169]
comp81660_c0_seq1	-5.8136	ENSDARG00000033733	-1.80809	-0.854467	4.71364	22.1216	2.55916e-06	8.34558e-06	6	17998946	18121555	ntn1a	netrin 1a [Source:ZFIN;Acc:ZDB-GENE-990415-169]
comp35563_c0_seq1	-0.810291	ENSDARG00000033754	-1.68936	-0.756481	3.25713	14.1142	0.00017204	0.00041816	19	41137588	41142984	rbm48	RNA binding motif protein 48 [Source:ZFIN;Acc:ZDB-GENE-060328-1]
comp37365_c0_seq1	-0.880423	ENSDARG00000034013	-1.37523	-0.459672	3.9975	11.6203	0.00065235	0.00143117	22	19949222	19964750	rgmd	RGM domain family, member D [Source:ZFIN;Acc:ZDB-GENE-030131-561]
comp30720_c0_seq1	-0.496905	ENSDARG00000034326	-1.27758	-0.353409	5.23833	7.58357	0.00589026	0.0108446	4	9668634	9679879	ing3	inhibitor of growth family, member 3 [Source:ZFIN;Acc:ZDB-GENE-040109-3]
comp30720_c0_seq1	-0.496905	ENSDARG00000034326	-1.27758	-0.353409	5.23833	7.58357	0.00589026	0.0108446	4	9668634	9679879	ing3	inhibitor of growth family, member 3 [Source:ZFIN;Acc:ZDB-GENE-040109-3]
comp18433_c0_seq1	-0.290104	ENSDARG00000034518	-1.56323	-0.644529	2.61235	18.0498	2.152e-05	6.093e-05	24	33357085	33401868	trdmt1	tRNA aspartic acid methyltransferase 1 [Source:ZFIN;Acc:ZDB-GENE-041008-138]
comp40567_c0_seq1	-0.784466	ENSDARG00000034541	-2.30218	-1.203	6.28534	89.5007	3.0654e-21	4.8516e-20	16	42171681	42272179	tgfbr2	transforming growth factor, beta receptor II [Source:ZFIN;Acc:ZDB-GENE-980526-375]
comp40567_c0_seq1	-0.784466	ENSDARG00000034541	-2.30218	-1.203	6.28534	89.5007	3.0654e-21	4.8516e-20	16	42171681	42272179	tgfbr2	transforming growth factor, beta receptor II [Source:ZFIN;Acc:ZDB-GENE-980526-375]
comp6939_c0_seq1	-0.494075	ENSDARG00000034662	-1.45316	-0.539191	2.74096	9.53773	0.0020129	0.00403652	3	42532226	42547346	nsmce1	non-SMC element 1 homolog (S. cerevisiae) [Source:ZFIN;Acc:ZDB-GENE-040718-289]
comp36405_c0_seq1	-0.837119	ENSDARG00000034693	-1.42527	-0.511237	3.84037	11.5481	0.00067819	0.00148316	20	9274188	9301044	mysm1	Myb-like, SWIRM and MPN domains 1 [Source:ZFIN;Acc:ZDB-GENE-041014-28]
comp16437_c0_seq1	-0.0165139	ENSDARG00000034753	-2.45078	-1.29324	6.13418	70.2403	5.2502e-17	5.5867e-16	18	26843683	27027044	tspan3a	tetraspanin 3a [Source:ZFIN;Acc:ZDB-GENE-030131-7787]
comp16514_c0_seq1	-1.03602	ENSDARG00000034777	-1.24336	-0.314248	4.6853	7.69566	0.00553538	0.0102468	3	5863289	5875229	txn2	thioredoxin 2 [Source:ZFIN;Acc:ZDB-GENE-040426-1795]
comp16514_c0_seq2	-2.51571	ENSDARG00000034777	-1.24336	-0.314248	4.6853	7.69566	0.00553538	0.0102468	3	5863289	5875229	txn2	thioredoxin 2 [Source:ZFIN;Acc:ZDB-GENE-040426-1795]
comp39390_c0_seq1	-1.75815	ENSDARG00000034825	-2.2231	-1.15257	5.02947	116.765	3.2316e-27	8.2997e-26	10	37683374	37700066	uspl1	ubiquitin specific peptidase like 1 [Source:ZFIN;Acc:ZDB-GENE-040930-7]
comp39390_c0_seq2	-2.92482	ENSDARG00000034825	-2.2231	-1.15257	5.02947	116.765	3.2316e-27	8.2997e-26	10	37683374	37700066	uspl1	ubiquitin specific peptidase like 1 [Source:ZFIN;Acc:ZDB-GENE-040930-7]
comp39390_c0_seq5	-0.0314122	ENSDARG00000034825	-2.2231	-1.15257	5.02947	116.765	3.2316e-27	8.2997e-26	10	37683374	37700066	uspl1	ubiquitin specific peptidase like 1 [Source:ZFIN;Acc:ZDB-GENE-040930-7]
comp23337_c0_seq1	-7.764	ENSDARG00000034897	-1.60516	-0.682714	10.1873	23.0858	1.5493e-06	5.21801e-06	6	54129854	54135857	rps10	ribosomal protein S10 [Source:ZFIN;Acc:ZDB-GENE-040426-1481]
comp28452_c0_seq1	-1.00725	ENSDARG00000034897	-1.60516	-0.682714	10.1873	23.0858	1.5493e-06	5.21801e-06	6	54129854	54135857	rps10	ribosomal protein S10 [Source:ZFIN;Acc:ZDB-GENE-040426-1481]
comp42338_c0_seq1	-0.0680109	ENSDARG00000034897	-1.60516	-0.682714	10.1873	23.0858	1.5493e-06	5.21801e-06	6	54129854	54135857	rps10	ribosomal protein S10 [Source:ZFIN;Acc:ZDB-GENE-040426-1481]
comp9347_c0_seq1	-0.353368	ENSDARG00000034897	-1.60516	-0.682714	10.1873	23.0858	1.5493e-06	5.21801e-06	6	54129854	54135857	rps10	ribosomal protein S10 [Source:ZFIN;Acc:ZDB-GENE-040426-1481]
comp31001_c0_seq1	-3.16578	ENSDARG00000034975	-1.50472	-0.589493	3.07142	12.7728	0.00035169	0.00081241	23	22891766	22900057	gpr157	G protein-coupled receptor 157 [Source:ZFIN;Acc:ZDB-GENE-050809-126]
comp4111_c0_seq1	-0.658943	ENSDARG00000035028	-2.00155	-1.00112	4.80543	35.5775	2.45099e-09	1.20216e-08	7	1654530	1676567	lpcat4	lysophosphatidylcholine acyltransferase 4 [Source:ZFIN;Acc:ZDB-GENE-030131-5777]
comp4111_c0_seq2	-1.5677	ENSDARG00000035028	-2.00155	-1.00112	4.80543	35.5775	2.45099e-09	1.20216e-08	7	1654530	1676567	lpcat4	lysophosphatidylcholine acyltransferase 4 [Source:ZFIN;Acc:ZDB-GENE-030131-5777]
comp32718_c0_seq1	-1.38423	ENSDARG00000035120	-1.53064	-0.614133	4.89639	6.37211	0.0115928	0.0201796	5	69158109	69190378	GLDC	glycine dehydrogenase (decarboxylating) [Source:HGNC Symbol;Acc:HGNC:4313]
comp37990_c0_seq1	-0.171476	ENSDARG00000035136	-2.30903	-1.20729	9.80667	64.5465	9.4281e-16	9.024e-15	5	65060414	65066854	sepw1	selenoprotein W, 1 [Source:ZFIN;Acc:ZDB-GENE-030410-5]
comp38346_c0_seq2	-0.606101	ENSDARG00000035181	-1.32105	-0.401687	3.1977	9.28302	0.00231287	0.0045935	5	57330076	57342604	slc25a46	solute carrier family 25, member 46 [Source:ZFIN;Acc:ZDB-GENE-040718-296]
comp18845_c0_seq1	-2.29097	ENSDARG00000035253	-1.91418	-0.936725	2.14397	8.86035	0.00291431	0.00567887	5	42879060	42926132	npr3	natriuretic peptide receptor 3 [Source:ZFIN;Acc:ZDB-GENE-060531-91]
comp62803_c0_seq1	-1.5143	ENSDARG00000035253	-1.91418	-0.936725	2.14397	8.86035	0.00291431	0.00567887	5	42879060	42926132	npr3	natriuretic peptide receptor 3 [Source:ZFIN;Acc:ZDB-GENE-060531-91]
comp19578_c0_seq1	-0.0140039	ENSDARG00000035256	-4.84304	-2.27591	1.65311	72.7322	1.4849e-17	1.6736e-16	5	43103859	43113413	eef2l2	eukaryotic translation elongation factor 2, like 2 [Source:ZFIN;Acc:ZDB-GENE-030131-8112]
comp5831_c0_seq1	-0.282028	ENSDARG00000035256	-4.84304	-2.27591	1.65311	72.7322	1.4849e-17	1.6736e-16	5	43103859	43113413	eef2l2	eukaryotic translation elongation factor 2, like 2 [Source:ZFIN;Acc:ZDB-GENE-030131-8112]
comp77288_c0_seq1	-2.63613	ENSDARG00000035309	-2.38569	-1.2544	3.11197	21.5937	3.36957e-06	1.08259e-05	16	9558535	9581217	entpd3	ectonucleoside triphosphate diphosphohydrolase 3 [Source:ZFIN;Acc:ZDB-GENE-030131-6186]
comp78866_c0_seq1	-0.388775	ENSDARG00000035309	-2.38569	-1.2544	3.11197	21.5937	3.36957e-06	1.08259e-05	16	9558535	9581217	entpd3	ectonucleoside triphosphate diphosphohydrolase 3 [Source:ZFIN;Acc:ZDB-GENE-030131-6186]
comp37502_c0_seq1	-0.264159	ENSDARG00000035329	-1.75625	-0.8125	8.83261	34.3399	4.62798e-09	2.18156e-08	5	38254980	38265857	capns1a	calpain, small subunit 1 a [Source:ZFIN;Acc:ZDB-GENE-030113-3]
comp42674_c0_seq1	-0.651247	ENSDARG00000035379	-1.48577	-0.571209	3.90487	15.711	7.37939e-05	0.00019089	22	37449285	37464978	terf2ip	telomeric repeat binding factor 2, interacting protein [Source:ZFIN;Acc:ZDB-GENE-131121-641]
comp27406_c0_seq1	-7.79456	ENSDARG00000035400	-2.54427	-1.34725	9.9017	75.1997	4.2544e-18	5.0466e-17	5	36605346	36611143	btf3	basic transcription factor 3 [Source:ZFIN;Acc:ZDB-GENE-030131-8731]
comp41385_c0_seq1	-0.966934	ENSDARG00000035400	-2.54427	-1.34725	9.9017	75.1997	4.2544e-18	5.0466e-17	5	36605346	36611143	btf3	basic transcription factor 3 [Source:ZFIN;Acc:ZDB-GENE-030131-8731]
comp29874_c0_seq1	-0.48499	ENSDARG00000035406	-1.43525	-0.521306	3.87306	12.268	0.0004608	0.00104147	5	37039664	37074167	ttc33	tetratricopeptide repeat domain 33 [Source:ZFIN;Acc:ZDB-GENE-040718-480]
comp4797_c0_seq1	-0.652344	ENSDARG00000035546	-1.71143	-0.775204	2.66993	23.3436	1.35494e-06	4.60641e-06	17	10572518	10598922	jmjd7	jumonji domain containing 7 [Source:ZFIN;Acc:ZDB-GENE-050417-86]
comp37220_c0_seq1	-0.564043	ENSDARG00000035558	-1.25495	-0.327629	4.94763	9.71216	0.00183053	0.00369793	5	25731981	25743473	gps2	G protein pathway suppressor 2 [Source:ZFIN;Acc:ZDB-GENE-040426-1176]
comp37220_c0_seq2	-1.47442	ENSDARG00000035558	-1.25495	-0.327629	4.94763	9.71216	0.00183053	0.00369793	5	25731981	25743473	gps2	G protein pathway suppressor 2 [Source:ZFIN;Acc:ZDB-GENE-040426-1176]
comp28695_c0_seq1	-3.14007	ENSDARG00000035632	-3.56425	-1.8336	6.69388	12.8155	0.00034376	0.00079497	5	14575941	14578542
comp28389_c0_seq1	-0.370603	ENSDARG00000035660	-1.7531	-0.809908	5.04868	42.5409	6.922e-11	4.0335e-10	19	44872518	44914530	si:ch211-193k19.1	si:ch211-193k19.1 [Source:ZFIN;Acc:ZDB-GENE-060503-110]
comp46538_c0_seq1	-0.637302	ENSDARG00000035660	-1.7531	-0.809908	5.04868	42.5409	6.922e-11	4.0335e-10	19	44872518	44914530	si:ch211-193k19.1	si:ch211-193k19.1 [Source:ZFIN;Acc:ZDB-GENE-060503-110]
comp15865_c0_seq1	-0.835577	ENSDARG00000035692	-1.65404	-0.725997	11.0077	25.9526	3.49903e-07	1.29361e-06	1	23130372	23134510	rps3a	ribosomal protein S3A [Source:ZFIN;Acc:ZDB-GENE-030131-9184]
comp16476_c0_seq1	-7.99082	ENSDARG00000035692	-1.65404	-0.725997	11.0077	25.9526	3.49903e-07	1.29361e-06	1	23130372	23134510	rps3a	ribosomal protein S3A [Source:ZFIN;Acc:ZDB-GENE-030131-9184]
comp30751_c0_seq1	-7.71641	ENSDARG00000035692	-1.65404	-0.725997	11.0077	25.9526	3.49903e-07	1.29361e-06	1	23130372	23134510	rps3a	ribosomal protein S3A [Source:ZFIN;Acc:ZDB-GENE-030131-9184]
comp15229_c0_seq1	-4.37332	ENSDARG00000035810	-2.9993	-1.58463	4.89472	57.5671	3.2664e-14	2.7075e-13	9	17954983	17966090	rgcc	regulator of cell cycle [Source:ZFIN;Acc:ZDB-GENE-040704-31]
comp15229_c0_seq2	-0.29847	ENSDARG00000035810	-2.9993	-1.58463	4.89472	57.5671	3.2664e-14	2.7075e-13	9	17954983	17966090	rgcc	regulator of cell cycle [Source:ZFIN;Acc:ZDB-GENE-040704-31]
comp3244_c0_seq2	-1.56882	ENSDARG00000035819	-1.66615	-0.73652	2.76777	9.88333	0.00166783	0.00339881	7	58730364	58754422	sirt3	sirtuin (silent mating type information regulation 2 homolog) 3 (S. cerevisiae) [Source:ZFIN;Acc:ZDB-GENE-070112-1762]
comp30057_c0_seq1	-0.182648	ENSDARG00000035835	-2.50087	-1.32243	5.53265	105.071	1.1782e-24	2.5345e-23	12	11461043	11489056	eef2k	elongation factor-2 kinase [Source:ZFIN;Acc:ZDB-GENE-020916-2]
comp30057_c0_seq2	-0.415044	ENSDARG00000035835	-2.50087	-1.32243	5.53265	105.071	1.1782e-24	2.5345e-23	12	11461043	11489056	eef2k	elongation factor-2 kinase [Source:ZFIN;Acc:ZDB-GENE-020916-2]
comp24142_c0_seq1	-0.125226	ENSDARG00000035986	-1.18031	-0.239161	5.73857	5.95266	0.0146951	0.0249546	19	12984913	13014945	ptpn2b	protein tyrosine phosphatase, non-receptor type 2, b [Source:ZFIN;Acc:ZDB-GENE-030909-8]
comp33163_c0_seq2	-0.867638	ENSDARG00000036040	-1.4429	-0.528972	5.71303	29.2161	6.47386e-08	2.63604e-07	7	40185935	40199929	atg13	ATG13 autophagy related 13 homolog (S. cerevisiae) [Source:ZFIN;Acc:ZDB-GENE-040426-1149]
comp33163_c0_seq3	-0.549296	ENSDARG00000036040	-1.4429	-0.528972	5.71303	29.2161	6.47386e-08	2.63604e-07	7	40185935	40199929	atg13	ATG13 autophagy related 13 homolog (S. cerevisiae) [Source:ZFIN;Acc:ZDB-GENE-040426-1149]
comp12979_c0_seq1	-0.112401	ENSDARG00000036069	-1.3111	-0.390773	4.18457	9.64608	0.00189756	0.00382014	19	27825513	27843347	ddx39b	DEAD (Asp-Glu-Ala-Asp) box polypeptide 39B [Source:ZFIN;Acc:ZDB-GENE-040426-1259]
comp35597_c0_seq2	-0.559707	ENSDARG00000036069	-1.3111	-0.390773	4.18457	9.64608	0.00189756	0.00382014	19	27825513	27843347	ddx39b	DEAD (Asp-Glu-Ala-Asp) box polypeptide 39B [Source:ZFIN;Acc:ZDB-GENE-040426-1259]
comp47183_c0_seq1	-8.37703	ENSDARG00000036069	-1.3111	-0.390773	4.18457	9.64608	0.00189756	0.00382014	19	27825513	27843347	ddx39b	DEAD (Asp-Glu-Ala-Asp) box polypeptide 39B [Source:ZFIN;Acc:ZDB-GENE-040426-1259]
comp39356_c0_seq3	-1.14245	ENSDARG00000036073	-1.42004	-0.505929	6.6462	20.7782	5.15663e-06	1.60533e-05	7	39481773	39487287	cebpg	CCAAT/enhancer binding protein (C/EBP), gamma [Source:ZFIN;Acc:ZDB-GENE-020111-5]
comp39356_c0_seq5	-0.0574003	ENSDARG00000036073	-1.42004	-0.505929	6.6462	20.7782	5.15663e-06	1.60533e-05	7	39481773	39487287	cebpg	CCAAT/enhancer binding protein (C/EBP), gamma [Source:ZFIN;Acc:ZDB-GENE-020111-5]
comp39356_c0_seq5	-0.0574003	ENSDARG00000036073	-1.42004	-0.505929	6.6462	20.7782	5.15663e-06	1.60533e-05	7	39481773	39487287	cebpg	CCAAT/enhancer binding protein (C/EBP), gamma [Source:ZFIN;Acc:ZDB-GENE-020111-5]
comp39356_c0_seq6	-1.5313	ENSDARG00000036073	-1.42004	-0.505929	6.6462	20.7782	5.15663e-06	1.60533e-05	7	39481773	39487287	cebpg	CCAAT/enhancer binding protein (C/EBP), gamma [Source:ZFIN;Acc:ZDB-GENE-020111-5]
comp39356_c0_seq6	-1.5313	ENSDARG00000036073	-1.42004	-0.505929	6.6462	20.7782	5.15663e-06	1.60533e-05	7	39481773	39487287	cebpg	CCAAT/enhancer binding protein (C/EBP), gamma [Source:ZFIN;Acc:ZDB-GENE-020111-5]
comp36285_c0_seq2	-9.16874	ENSDARG00000036096	-1.47005	-0.555863	3.50309	9.94286	0.00161474	0.00329817	7	35450190	35493955	smad3a	MAD homolog 3a (Drosophila) [Source:ZFIN;Acc:ZDB-GENE-000509-3]
comp30899_c0_seq1	-12.4086	ENSDARG00000036174	-1.60147	-0.679393	10.281	24.3139	8.18448e-07	2.86702e-06	19	49957402	49964134	rpl14	ribosomal protein L14 [Source:ZFIN;Acc:ZDB-GENE-030131-2085]
comp41310_c0_seq1	-0.755405	ENSDARG00000036174	-1.60147	-0.679393	10.281	24.3139	8.18448e-07	2.86702e-06	19	49957402	49964134	rpl14	ribosomal protein L14 [Source:ZFIN;Acc:ZDB-GENE-030131-2085]
comp37524_c0_seq2	-0.128151	ENSDARG00000036281	-1.79955	-0.847639	3.52923	30.7872	2.87935e-08	1.22756e-07	1	55755229	55778413	CC2D1A	coiled-coil and C2 domain containing 1A [Source:HGNC Symbol;Acc:HGNC:30237]
comp44127_c0_seq1	-1.38466	ENSDARG00000036293	-2.16704	-1.11573	0.658189	14.8214	0.00011819	0.00029553	5	16925926	16987424	gnb1l	guanine nucleotide binding protein (G protein), beta polypeptide 1-like [Source:ZFIN;Acc:ZDB-GENE-050320-77]
comp47969_c0_seq1	-1.80372	ENSDARG00000036293	-2.16704	-1.11573	0.658189	14.8214	0.00011819	0.00029553	5	16925926	16987424	gnb1l	guanine nucleotide binding protein (G protein), beta polypeptide 1-like [Source:ZFIN;Acc:ZDB-GENE-050320-77]
comp7578_c0_seq1	-1.93027	ENSDARG00000036293	-2.16704	-1.11573	0.658189	14.8214	0.00011819	0.00029553	5	16925926	16987424	gnb1l	guanine nucleotide binding protein (G protein), beta polypeptide 1-like [Source:ZFIN;Acc:ZDB-GENE-050320-77]
comp11334_c0_seq1	-0.508024	ENSDARG00000036298	-1.68909	-0.756248	9.55189	35.373	2.72233e-09	1.32795e-08	7	28167183	28169871	rps13	ribosomal protein S13 [Source:ZFIN;Acc:ZDB-GENE-040625-52]
comp35201_c0_seq1	-5.70153	ENSDARG00000036298	-1.68909	-0.756248	9.55189	35.373	2.72233e-09	1.32795e-08	7	28167183	28169871	rps13	ribosomal protein S13 [Source:ZFIN;Acc:ZDB-GENE-040625-52]
comp41301_c0_seq1	-0.904681	ENSDARG00000036316	-1.35618	-0.439547	9.95125	9.35274	0.00222653	0.00443552	14	34306764	34309051	rpl39	ribosomal protein L39 [Source:ZFIN;Acc:ZDB-GENE-040625-51]
comp23903_c0_seq2	-2.59437	ENSDARG00000036359	-1.35529	-0.438603	3.61299	8.55998	0.00343634	0.00661173	10	102538	107648	minal	MYC induced nuclear antigen-like [Source:ZFIN;Acc:ZDB-GENE-040426-1283]
comp60373_c0_seq1	-1.73893	ENSDARG00000036375	-2.06911	-1.04901	1.73582	21.0602	4.45084e-06	1.40313e-05	14	35070890	35131017	cyfip2	cytoplasmic FMR1 interacting protein 2 [Source:ZFIN;Acc:ZDB-GENE-080724-2]
comp67349_c0_seq1	-0.0779528	ENSDARG00000036375	-2.06911	-1.04901	1.73582	21.0602	4.45084e-06	1.40313e-05	14	35070890	35131017	cyfip2	cytoplasmic FMR1 interacting protein 2 [Source:ZFIN;Acc:ZDB-GENE-080724-2]
comp76131_c0_seq1	-0.388775	ENSDARG00000036375	-2.06911	-1.04901	1.73582	21.0602	4.45084e-06	1.40313e-05	14	35070890	35131017	cyfip2	cytoplasmic FMR1 interacting protein 2 [Source:ZFIN;Acc:ZDB-GENE-080724-2]
comp3997_c0_seq1	-1.16465	ENSDARG00000036414	-1.89207	-0.919963	4.44467	24.5377	7.28683e-07	2.57171e-06	7	21305107	21381548	CU019646.1	Uncharacterized protein [Source:UniProtKB/TrEMBL;Acc:E7F0F4]
comp72355_c0_seq1	-0.0779528	ENSDARG00000036414	-1.89207	-0.919963	4.44467	24.5377	7.28683e-07	2.57171e-06	7	21305107	21381548	CU019646.1	Uncharacterized protein [Source:UniProtKB/TrEMBL;Acc:E7F0F4]
comp62196_c0_seq1	-0.488811	ENSDARG00000036424	-6.35018	-2.6668	-0.665666	35.3782	2.71502e-09	1.32476e-08	11	43996481	44000228	PCDH20	protocadherin 20 [Source:HGNC Symbol;Acc:HGNC:14257]
comp30255_c0_seq1	-1.15021	ENSDARG00000036438	-1.22373	-0.29128	6.99957	6.03797	0.0140014	0.0239197	19	9834567	9851048	ndufv1	NADH dehydrogenase (ubiquinone) flavoprotein 1 [Source:ZFIN;Acc:ZDB-GENE-040808-73]
comp37074_c0_seq1	-0.225821	ENSDARG00000036587	-2.1976	-1.13593	5.76419	50.9117	9.6617e-13	6.8987e-12	1	47662949	47670284	cbr1	carbonyl reductase 1 [Source:ZFIN;Acc:ZDB-GENE-030902-2]
comp40172_c0_seq1	-0.108176	ENSDARG00000036587	-2.1976	-1.13593	5.76419	50.9117	9.6617e-13	6.8987e-12	1	47662949	47670284	cbr1	carbonyl reductase 1 [Source:ZFIN;Acc:ZDB-GENE-030902-2]
comp40172_c0_seq1	-0.108176	ENSDARG00000036587	-2.1976	-1.13593	5.76419	50.9117	9.6617e-13	6.8987e-12	1	47662949	47670284	cbr1	carbonyl reductase 1 [Source:ZFIN;Acc:ZDB-GENE-030902-2]
comp40172_c0_seq7	-9.99077	ENSDARG00000036587	-2.1976	-1.13593	5.76419	50.9117	9.6617e-13	6.8987e-12	1	47662949	47670284	cbr1	carbonyl reductase 1 [Source:ZFIN;Acc:ZDB-GENE-030902-2]
comp68567_c0_seq1	-8.05618	ENSDARG00000036587	-2.1976	-1.13593	5.76419	50.9117	9.6617e-13	6.8987e-12	1	47662949	47670284	cbr1	carbonyl reductase 1 [Source:ZFIN;Acc:ZDB-GENE-030902-2]
comp15453_c0_seq1	-0.96542	ENSDARG00000036613	-1.25565	-0.328436	4.1845	5.13252	0.0234816	0.0382949	6	129499	133681	tab1	TGF-beta activated kinase 1/MAP3K7 binding protein 1 [Source:ZFIN;Acc:ZDB-GENE-060628-1]
comp13901_c0_seq1	-8.83552	ENSDARG00000036629	-1.69231	-0.758998	10.7016	27.4792	1.5879e-07	6.15093e-07	21	32382381	32386664	rps14	ribosomal protein S14 [Source:ZFIN;Acc:ZDB-GENE-030131-8631]
comp41297_c0_seq1	-1.02776	ENSDARG00000036629	-1.69231	-0.758998	10.7016	27.4792	1.5879e-07	6.15093e-07	21	32382381	32386664	rps14	ribosomal protein S14 [Source:ZFIN;Acc:ZDB-GENE-030131-8631]
comp37119_c0_seq1	-0.0918443	ENSDARG00000036645	-1.44765	-0.533715	3.88408	15.4351	8.53883e-05	0.00021854	1	47132343	47147148	rcbtb1	regulator of chromosome condensation (RCC1) and BTB (POZ) domain containing protein 1 [Source:ZFIN;Acc:ZDB-GENE-030131-7951]
comp69005_c0_seq1	-0.488811	ENSDARG00000036645	-1.44765	-0.533715	3.88408	15.4351	8.53883e-05	0.00021854	1	47132343	47147148	rcbtb1	regulator of chromosome condensation (RCC1) and BTB (POZ) domain containing protein 1 [Source:ZFIN;Acc:ZDB-GENE-030131-7951]
comp79165_c0_seq1	-0.0779528	ENSDARG00000036645	-1.44765	-0.533715	3.88408	15.4351	8.53883e-05	0.00021854	1	47132343	47147148	rcbtb1	regulator of chromosome condensation (RCC1) and BTB (POZ) domain containing protein 1 [Source:ZFIN;Acc:ZDB-GENE-030131-7951]
comp36627_c0_seq2	-0.467142	ENSDARG00000036685	-1.3909	-0.476017	5.72793	18.6367	1.58144e-05	4.59182e-05	9	24267578	24276029	ccnt2a	cyclin T2a [Source:ZFIN;Acc:ZDB-GENE-030131-5779]
comp46810_c0_seq1	-1.97304	ENSDARG00000036695	-1.72984	-0.790636	5.9387	37.6749	8.3574e-10	4.33627e-09	23	36033383	36054826	calcoco1a	calcium binding and coiled-coil domain 1a [Source:ZFIN;Acc:ZDB-GENE-030131-6911]
comp48444_c0_seq1	-0.869759	ENSDARG00000036695	-1.72984	-0.790636	5.9387	37.6749	8.3574e-10	4.33627e-09	23	36033383	36054826	calcoco1a	calcium binding and coiled-coil domain 1a [Source:ZFIN;Acc:ZDB-GENE-030131-6911]
comp64653_c0_seq1	-1.74255	ENSDARG00000036695	-1.72984	-0.790636	5.9387	37.6749	8.3574e-10	4.33627e-09	23	36033383	36054826	calcoco1a	calcium binding and coiled-coil domain 1a [Source:ZFIN;Acc:ZDB-GENE-030131-6911]
comp38680_c0_seq3	-10.6366	ENSDARG00000036764	-1.61464	-0.691212	5.19087	27.0192	2.0144e-07	7.69922e-07	19	8421572	8427668	hax1	HCLS1 associated protein X-1 [Source:ZFIN;Acc:ZDB-GENE-040718-26]
comp38680_c0_seq4	-1.72266	ENSDARG00000036764	-1.61464	-0.691212	5.19087	27.0192	2.0144e-07	7.69922e-07	19	8421572	8427668	hax1	HCLS1 associated protein X-1 [Source:ZFIN;Acc:ZDB-GENE-040718-26]
comp38680_c0_seq4	-1.72266	ENSDARG00000036764	-1.61464	-0.691212	5.19087	27.0192	2.0144e-07	7.69922e-07	19	8421572	8427668	hax1	HCLS1 associated protein X-1 [Source:ZFIN;Acc:ZDB-GENE-040718-26]
comp38680_c0_seq9	-11.3732	ENSDARG00000036764	-1.61464	-0.691212	5.19087	27.0192	2.0144e-07	7.69922e-07	19	8421572	8427668	hax1	HCLS1 associated protein X-1 [Source:ZFIN;Acc:ZDB-GENE-040718-26]
comp10517_c0_seq1	-1.09017	ENSDARG00000036773	-5.63721	-2.49498	1.85319	63.7315	1.4259e-15	1.3376e-14	19	8218460	8231822	s100s	S100 calcium binding protein S [Source:ZFIN;Acc:ZDB-GENE-040822-31]
comp11175_c0_seq1	-0.111245	ENSDARG00000036773	-5.63721	-2.49498	1.85319	63.7315	1.4259e-15	1.3376e-14	19	8218460	8231822	s100s	S100 calcium binding protein S [Source:ZFIN;Acc:ZDB-GENE-040822-31]
comp41058_c0_seq2	-0.928203	ENSDARG00000036787	-2.48799	-1.31498	6.32575	24.9486	5.88784e-07	2.10514e-06	19	7746873	7753954	abcb3l1	ATP-binding cassette, sub-family B (MDR/TAP), member 3 like 1 [Source:ZFIN;Acc:ZDB-GENE-030616-245]
comp41058_c0_seq2	-0.928203	ENSDARG00000036787	-2.48799	-1.31498	6.32575	24.9486	5.88784e-07	2.10514e-06	19	7746873	7753954	abcb3l1	ATP-binding cassette, sub-family B (MDR/TAP), member 3 like 1 [Source:ZFIN;Acc:ZDB-GENE-030616-245]
comp34307_c0_seq1	-2.38155	ENSDARG00000036830	-3.48096	-1.79948	14.258	103.47	2.6434e-24	5.5183e-23	19	5986769	6004973
comp40084_c0_seq1	-13.4645	ENSDARG00000036840	-3.16078	-1.66028	13.8094	98.9689	2.565e-23	4.8962e-22	11	11637154	11764765	krt15	keratin 15 [Source:ZFIN;Acc:ZDB-GENE-040426-2931]
comp40084_c0_seq2	-6.61462	ENSDARG00000036840	-3.16078	-1.66028	13.8094	98.9689	2.565e-23	4.8962e-22	11	11637154	11764765	krt15	keratin 15 [Source:ZFIN;Acc:ZDB-GENE-040426-2931]
comp43308_c0_seq1	-1.44718	ENSDARG00000036840	-3.16078	-1.66028	13.8094	98.9689	2.565e-23	4.8962e-22	11	11637154	11764765	krt15	keratin 15 [Source:ZFIN;Acc:ZDB-GENE-040426-2931]
comp15561_c0_seq1	-1.15456	ENSDARG00000036875	-1.34225	-0.424657	10.4941	9.7862	0.00175826	0.00356468	23	31670535	31674501	rps12	ribosomal protein S12 [Source:ZFIN;Acc:ZDB-GENE-030131-8951]
comp16575_c0_seq1	-0.133261	ENSDARG00000036875	-1.34225	-0.424657	10.4941	9.7862	0.00175826	0.00356468	23	31670535	31674501	rps12	ribosomal protein S12 [Source:ZFIN;Acc:ZDB-GENE-030131-8951]
comp24358_c0_seq1	-9.97255	ENSDARG00000036875	-1.34225	-0.424657	10.4941	9.7862	0.00175826	0.00356468	23	31670535	31674501	rps12	ribosomal protein S12 [Source:ZFIN;Acc:ZDB-GENE-030131-8951]
comp41556_c0_seq1	-0.527691	ENSDARG00000036895	-3.24626	-1.69878	5.26526	48.0959	4.0588e-12	2.7055e-11	9	53975568	53979084	dap1b	death associated protein 1b [Source:ZFIN;Acc:ZDB-GENE-000511-4]
comp34064_c0_seq3	-1.29887	ENSDARG00000036942	-1.29797	-0.376252	7.30201	10.8967	0.00096333	0.00204913	19	6894	335446	gpd1c	glycerol-3-phosphate dehydrogenase 1c [Source:ZFIN;Acc:ZDB-GENE-040426-2576]
comp15354_c0_seq1	-1.05831	ENSDARG00000036966	-10.8411	-3.43844	7.46261	169.472	9.6493e-39	4.9416e-37	3	32880922	32915226	hsd3b7	hydroxy-delta-5-steroid dehydrogenase, 3 beta- and steroid delta-isomerase [Source:ZFIN;Acc:ZDB-GENE-030131-5673]
comp19034_c0_seq1	-7.99502	ENSDARG00000037030	-1.42222	-0.508148	4.42553	7.60544	0.00581924	0.0107254	23	29201901	29246807	casz1	castor zinc finger 1 [Source:ZFIN;Acc:ZDB-GENE-060130-108]
comp19034_c0_seq3	-7.28244	ENSDARG00000037030	-1.42222	-0.508148	4.42553	7.60544	0.00581924	0.0107254	23	29201901	29246807	casz1	castor zinc finger 1 [Source:ZFIN;Acc:ZDB-GENE-060130-108]
comp20711_c0_seq1	-2.6289	ENSDARG00000037030	-1.42222	-0.508148	4.42553	7.60544	0.00581924	0.0107254	23	29201901	29246807	casz1	castor zinc finger 1 [Source:ZFIN;Acc:ZDB-GENE-060130-108]
comp43754_c0_seq1	-0.238832	ENSDARG00000037030	-1.42222	-0.508148	4.42553	7.60544	0.00581924	0.0107254	23	29201901	29246807	casz1	castor zinc finger 1 [Source:ZFIN;Acc:ZDB-GENE-060130-108]
comp46325_c0_seq1	-2.06297	ENSDARG00000037030	-1.42222	-0.508148	4.42553	7.60544	0.00581924	0.0107254	23	29201901	29246807	casz1	castor zinc finger 1 [Source:ZFIN;Acc:ZDB-GENE-060130-108]
comp51209_c0_seq1	-1.43226	ENSDARG00000037030	-1.42222	-0.508148	4.42553	7.60544	0.00581924	0.0107254	23	29201901	29246807	casz1	castor zinc finger 1 [Source:ZFIN;Acc:ZDB-GENE-060130-108]
comp51230_c0_seq1	-1.70443	ENSDARG00000037030	-1.42222	-0.508148	4.42553	7.60544	0.00581924	0.0107254	23	29201901	29246807	casz1	castor zinc finger 1 [Source:ZFIN;Acc:ZDB-GENE-060130-108]
comp53750_c0_seq1	-2.38011	ENSDARG00000037030	-1.42222	-0.508148	4.42553	7.60544	0.00581924	0.0107254	23	29201901	29246807	casz1	castor zinc finger 1 [Source:ZFIN;Acc:ZDB-GENE-060130-108]
comp57290_c0_seq1	-2.6765	ENSDARG00000037030	-1.42222	-0.508148	4.42553	7.60544	0.00581924	0.0107254	23	29201901	29246807	casz1	castor zinc finger 1 [Source:ZFIN;Acc:ZDB-GENE-060130-108]
comp61238_c0_seq1	-2.86809	ENSDARG00000037030	-1.42222	-0.508148	4.42553	7.60544	0.00581924	0.0107254	23	29201901	29246807	casz1	castor zinc finger 1 [Source:ZFIN;Acc:ZDB-GENE-060130-108]
comp62319_c0_seq1	-2.00181	ENSDARG00000037030	-1.42222	-0.508148	4.42553	7.60544	0.00581924	0.0107254	23	29201901	29246807	casz1	castor zinc finger 1 [Source:ZFIN;Acc:ZDB-GENE-060130-108]
comp66090_c0_seq1	-1.36749	ENSDARG00000037030	-1.42222	-0.508148	4.42553	7.60544	0.00581924	0.0107254	23	29201901	29246807	casz1	castor zinc finger 1 [Source:ZFIN;Acc:ZDB-GENE-060130-108]
comp37666_c0_seq1	-0.846317	ENSDARG00000037057	-2.2337	-1.15944	6.10583	83.4221	6.6276e-20	9.2846e-19	6	9467748	9481750	gcdh	glutaryl-Coenzyme A dehydrogenase [Source:ZFIN;Acc:ZDB-GENE-040426-1855]
comp37666_c0_seq2	-1.35542	ENSDARG00000037057	-2.2337	-1.15944	6.10583	83.4221	6.6276e-20	9.2846e-19	6	9467748	9481750	gcdh	glutaryl-Coenzyme A dehydrogenase [Source:ZFIN;Acc:ZDB-GENE-040426-1855]
comp14164_c0_seq1	-0.711839	ENSDARG00000037060	-1.42694	-0.512922	5.13723	13.0272	0.00030699	0.00071603	23	27997621	28036519	kmt2d	lysine (K)-specific methyltransferase 2D [Source:ZFIN;Acc:ZDB-GENE-060223-2]
comp45356_c0_seq1	-0.106389	ENSDARG00000037060	-1.42694	-0.512922	5.13723	13.0272	0.00030699	0.00071603	23	27997621	28036519	kmt2d	lysine (K)-specific methyltransferase 2D [Source:ZFIN;Acc:ZDB-GENE-060223-2]
comp57238_c0_seq1	-0.366441	ENSDARG00000037060	-1.42694	-0.512922	5.13723	13.0272	0.00030699	0.00071603	23	27997621	28036519	kmt2d	lysine (K)-specific methyltransferase 2D [Source:ZFIN;Acc:ZDB-GENE-060223-2]
comp21904_c0_seq1	-0.785396	ENSDARG00000037066	-1.88631	-0.91557	1.72041	20.4882	6e-06	1.84654e-05	20	4835236	4855818	LGALS8 (1 of 2)	lectin, galactoside-binding, soluble, 8 [Source:HGNC Symbol;Acc:HGNC:6569]
comp36518_c0_seq1	-0.661877	ENSDARG00000037066	-1.88631	-0.91557	1.72041	20.4882	6e-06	1.84654e-05	20	4835236	4855818	LGALS8 (1 of 2)	lectin, galactoside-binding, soluble, 8 [Source:HGNC Symbol;Acc:HGNC:6569]
comp37303_c0_seq1	-9.14336	ENSDARG00000037066	-1.88631	-0.91557	1.72041	20.4882	6e-06	1.84654e-05	20	4835236	4855818	LGALS8 (1 of 2)	lectin, galactoside-binding, soluble, 8 [Source:HGNC Symbol;Acc:HGNC:6569]
comp13554_c0_seq1	-2.39071	ENSDARG00000037097	-4.40723	-2.13987	4.51531	73.3705	1.0746e-17	1.2266e-16	14	31118642	31259774	slc7a2	solute carrier family 7 (cationic amino acid transporter, y+ system), member 2 [Source:ZFIN;Acc:ZDB-GENE-041212-5]
comp22539_c0_seq1	-3.67371	ENSDARG00000037097	-4.40723	-2.13987	4.51531	73.3705	1.0746e-17	1.2266e-16	14	31118642	31259774	slc7a2	solute carrier family 7 (cationic amino acid transporter, y+ system), member 2 [Source:ZFIN;Acc:ZDB-GENE-041212-5]
comp53415_c0_seq1	-4.03509	ENSDARG00000037097	-4.40723	-2.13987	4.51531	73.3705	1.0746e-17	1.2266e-16	14	31118642	31259774	slc7a2	solute carrier family 7 (cationic amino acid transporter, y+ system), member 2 [Source:ZFIN;Acc:ZDB-GENE-041212-5]
comp49021_c0_seq1	-1.16184	ENSDARG00000037099	-2.83952	-1.50565	2.78266	45.657	1.4088e-11	8.9043e-11	1	28142182	28159035	IRS2	insulin receptor substrate 2 [Source:HGNC Symbol;Acc:HGNC:6126]
comp5537_c0_seq1	-0.0099614	ENSDARG00000037099	-2.83952	-1.50565	2.78266	45.657	1.4088e-11	8.9043e-11	1	28142182	28159035	IRS2	insulin receptor substrate 2 [Source:HGNC Symbol;Acc:HGNC:6126]
comp36157_c0_seq1	-2.65474	ENSDARG00000037116	-3.66179	-1.87255	6.8809	74.5595	5.8838e-18	6.8974e-17	13	31027969	31043317	cxcl12a	chemokine (C-X-C motif) ligand 12a (stromal cell-derived factor 1) [Source:ZFIN;Acc:ZDB-GENE-030318-1]
comp37820_c0_seq1	-1.82825	ENSDARG00000037140	-1.54449	-0.627128	2.46295	11.5947	0.00066139	0.00144922	23	26304566	26325308	pfkfb1	6-phosphofructo-2-kinase/fructose-2,6-biphosphatase 1 [Source:ZFIN;Acc:ZDB-GENE-030131-5664]
comp37820_c0_seq2	-2.10184	ENSDARG00000037140	-1.54449	-0.627128	2.46295	11.5947	0.00066139	0.00144922	23	26304566	26325308	pfkfb1	6-phosphofructo-2-kinase/fructose-2,6-biphosphatase 1 [Source:ZFIN;Acc:ZDB-GENE-030131-5664]
comp38396_c0_seq2	-0.477589	ENSDARG00000037245	-1.56173	-0.643148	1.96619	10.6168	0.00112065	0.00236095	1	25636897	25642460	C1H9orf156	chromosome 9 open reading frame 156 [Source:HGNC Symbol;Acc:HGNC:30967]
comp38396_c0_seq2	-0.477589	ENSDARG00000037245	-1.56173	-0.643148	1.96619	10.6168	0.00112065	0.00236095	1	25636897	25642460	C1H9orf156	chromosome 9 open reading frame 156 [Source:HGNC Symbol;Acc:HGNC:30967]
comp36872_c0_seq1	-0.257246	ENSDARG00000037309	-1.44833	-0.534393	3.37894	16.462	4.96359e-05	0.00013211	1	23377312	23415647	pet112	PET112 homolog (yeast) [Source:ZFIN;Acc:ZDB-GENE-040724-131]
comp34354_c0_seq1	-13.0696	ENSDARG00000037350	-1.5884	-0.667577	10.6103	26.6918	2.38637e-07	9.03945e-07	1	22043597	22048598	rpl9	ribosomal protein L9 [Source:ZFIN;Acc:ZDB-GENE-030131-8646]
comp41320_c0_seq1	-0.742939	ENSDARG00000037350	-1.5884	-0.667577	10.6103	26.6918	2.38637e-07	9.03945e-07	1	22043597	22048598	rpl9	ribosomal protein L9 [Source:ZFIN;Acc:ZDB-GENE-030131-8646]
comp40165_c0_seq2	-0.939069	ENSDARG00000037423	-1.25625	-0.329124	4.82314	6.64381	0.00995012	0.0175496	14	22239949	22243502	SMIM19	small integral membrane protein 19 [Source:HGNC Symbol;Acc:HGNC:25166]
comp40165_c0_seq4	-0.415926	ENSDARG00000037423	-1.25625	-0.329124	4.82314	6.64381	0.00995012	0.0175496	14	22239949	22243502	SMIM19	small integral membrane protein 19 [Source:HGNC Symbol;Acc:HGNC:25166]
comp37672_c0_seq1	-1.69216	ENSDARG00000037476	-1.68573	-0.753373	6.01142	40.8038	1.6831e-10	9.4033e-10	8	39407720	39495089	sorbs3	sorbin and SH3 domain containing 3 [Source:ZFIN;Acc:ZDB-GENE-050327-1]
comp52630_c0_seq1	-2.21433	ENSDARG00000037476	-1.68573	-0.753373	6.01142	40.8038	1.6831e-10	9.4033e-10	8	39407720	39495089	sorbs3	sorbin and SH3 domain containing 3 [Source:ZFIN;Acc:ZDB-GENE-050327-1]
comp18544_c0_seq1	-0.428576	ENSDARG00000037528	-1.91647	-0.938448	5.4721	30.3725	3.56554e-08	1.50384e-07	20	6638239	6645912	MARVELD3	MARVEL domain containing 3 [Source:HGNC Symbol;Acc:HGNC:30525]
comp18544_c0_seq1	-0.428576	ENSDARG00000037528	-1.91647	-0.938448	5.4721	30.3725	3.56554e-08	1.50384e-07	20	6638239	6645912	MARVELD3	MARVEL domain containing 3 [Source:HGNC Symbol;Acc:HGNC:30525]
comp56968_c0_seq1	-0.0795486	ENSDARG00000037528	-1.91647	-0.938448	5.4721	30.3725	3.56554e-08	1.50384e-07	20	6638239	6645912	MARVELD3	MARVEL domain containing 3 [Source:HGNC Symbol;Acc:HGNC:30525]
comp37470_c0_seq1	-0.903476	ENSDARG00000037781	-1.23738	-0.307291	5.81071	9.93791	0.0016191	0.00330587	23	9337461	9395335	acss2	acyl-CoA synthetase short-chain family member 2 [Source:ZFIN;Acc:ZDB-GENE-040718-388]
comp37470_c0_seq1	-0.903476	ENSDARG00000037781	-1.23738	-0.307291	5.81071	9.93791	0.0016191	0.00330587	23	9337461	9395335	acss2	acyl-CoA synthetase short-chain family member 2 [Source:ZFIN;Acc:ZDB-GENE-040718-388]
comp33924_c0_seq1	-4.63179	ENSDARG00000037845	-41.9713	-5.39133	2.73364	51.8728	5.9214e-13	4.3265e-12	23	511730	540996	col9a3	collagen, type IX, alpha 3 [Source:ZFIN;Acc:ZDB-GENE-030131-9799]
comp40959_c0_seq2	-0.567397	ENSDARG00000037891	-1.33306	-0.414743	4.69077	11.4176	0.00072753	0.00158045	3	37130298	37143376	mlx	MAX-like protein X [Source:ZFIN;Acc:ZDB-GENE-050522-316]
comp36754_c0_seq1	-0.533195	ENSDARG00000037898	-1.99691	-0.997773	10.0692	21.2905	3.94679e-06	1.255e-05	3	36708976	36731172	ppl	periplakin [Source:ZFIN;Acc:ZDB-GENE-041008-196]
comp60965_c0_seq1	-8.79098	ENSDARG00000037898	-1.99691	-0.997773	10.0692	21.2905	3.94679e-06	1.255e-05	3	36708976	36731172	ppl	periplakin [Source:ZFIN;Acc:ZDB-GENE-041008-196]
comp67582_c0_seq1	-7.47393	ENSDARG00000037898	-1.99691	-0.997773	10.0692	21.2905	3.94679e-06	1.255e-05	3	36708976	36731172	ppl	periplakin [Source:ZFIN;Acc:ZDB-GENE-041008-196]
comp69648_c0_seq1	-7.93115	ENSDARG00000037898	-1.99691	-0.997773	10.0692	21.2905	3.94679e-06	1.255e-05	3	36708976	36731172	ppl	periplakin [Source:ZFIN;Acc:ZDB-GENE-041008-196]
comp73423_c0_seq1	-7.38136	ENSDARG00000037898	-1.99691	-0.997773	10.0692	21.2905	3.94679e-06	1.255e-05	3	36708976	36731172	ppl	periplakin [Source:ZFIN;Acc:ZDB-GENE-041008-196]
comp74510_c0_seq1	-7.72058	ENSDARG00000037898	-1.99691	-0.997773	10.0692	21.2905	3.94679e-06	1.255e-05	3	36708976	36731172	ppl	periplakin [Source:ZFIN;Acc:ZDB-GENE-041008-196]
comp76100_c0_seq1	-7.38136	ENSDARG00000037898	-1.99691	-0.997773	10.0692	21.2905	3.94679e-06	1.255e-05	3	36708976	36731172	ppl	periplakin [Source:ZFIN;Acc:ZDB-GENE-041008-196]
comp40737_c0_seq1	-0.0927178	ENSDARG00000037928	-1.18652	-0.246737	5.39904	7.05398	0.00790896	0.0142018	3	32016418	32029984	ddx42	DEAD (Asp-Glu-Ala-Asp) box polypeptide 42 [Source:ZFIN;Acc:ZDB-GENE-050706-53]
comp40737_c0_seq1	-0.0927178	ENSDARG00000037928	-1.18652	-0.246737	5.39904	7.05398	0.00790896	0.0142018	3	32016418	32029984	ddx42	DEAD (Asp-Glu-Ala-Asp) box polypeptide 42 [Source:ZFIN;Acc:ZDB-GENE-050706-53]
comp40737_c0_seq2	-0.29448	ENSDARG00000037928	-1.18652	-0.246737	5.39904	7.05398	0.00790896	0.0142018	3	32016418	32029984	ddx42	DEAD (Asp-Glu-Ala-Asp) box polypeptide 42 [Source:ZFIN;Acc:ZDB-GENE-050706-53]
comp40737_c0_seq2	-0.29448	ENSDARG00000037928	-1.18652	-0.246737	5.39904	7.05398	0.00790896	0.0142018	3	32016418	32029984	ddx42	DEAD (Asp-Glu-Ala-Asp) box polypeptide 42 [Source:ZFIN;Acc:ZDB-GENE-050706-53]
comp28648_c0_seq1	-5.17428	ENSDARG00000037954	-2.2212	-1.15134	1.1798	15.777	7.12636e-05	0.00018471	3	32294116	32307854	tnnt1	troponin T type 1 (skeletal, slow) [Source:ZFIN;Acc:ZDB-GENE-080723-27]
comp28648_c0_seq2	-5.57243	ENSDARG00000037954	-2.2212	-1.15134	1.1798	15.777	7.12636e-05	0.00018471	3	32294116	32307854	tnnt1	troponin T type 1 (skeletal, slow) [Source:ZFIN;Acc:ZDB-GENE-080723-27]
comp47066_c0_seq1	-3.29344	ENSDARG00000037978	-2.08763	-1.06187	3.34748	7.69289	0.00554387	0.0102592	3	31329118	31340458	clec19a	C-type lectin domain family 19, member A [Source:ZFIN;Acc:ZDB-GENE-080917-46]
comp7692_c0_seq1	-5.50836	ENSDARG00000038006	-1.79785	-0.846273	-0.0029129	4.75644	0.0291889	0.0466334	16	58050103	58053769	osr2	odd-skipped related 2 (Drosophila) [Source:ZFIN;Acc:ZDB-GENE-050417-183]
comp26304_c0_seq1	-0.837805	ENSDARG00000038012	-2.01422	-1.01022	2.87076	13.8643	0.00019649	0.00047298	3	29620402	29635010	FAM83F (2 of 2)	family with sequence similarity 83, member F [Source:HGNC Symbol;Acc:HGNC:25148]
comp40130_c0_seq3	-4.2073	ENSDARG00000038056	-1.66687	-0.737141	2.24292	16.2347	5.596e-05	0.0001475	1	21460057	21465276	fgfbp2b	fibroblast growth factor binding protein 2b [Source:ZFIN;Acc:ZDB-GENE-070410-95]
comp40130_c0_seq5	-6.00741	ENSDARG00000038056	-1.66687	-0.737141	2.24292	16.2347	5.596e-05	0.0001475	1	21460057	21465276	fgfbp2b	fibroblast growth factor binding protein 2b [Source:ZFIN;Acc:ZDB-GENE-070410-95]
comp69647_c0_seq1	-7.86431	ENSDARG00000038064	-1.37265	-0.45696	5.10858	12.6329	0.00037902	0.00087081	17	43513519	43521067	chmp3	charged multivesicular body protein 3 [Source:ZFIN;Acc:ZDB-GENE-040426-2600]
comp41464_c0_seq1	-1.21544	ENSDARG00000038076	-2.86628	-1.51918	7.71676	111.849	3.8552e-26	9.3222e-25	6	50352923	50356035	ROMO1	reactive oxygen species modulator 1 [Source:HGNC Symbol;Acc:HGNC:16185]
comp39719_c0_seq2	-2.04926	ENSDARG00000038151	-1.79829	-0.846627	6.78036	57.0577	4.2321e-14	3.4673e-13	6	438329	451862	zgc:92360	zgc:92360 [Source:ZFIN;Acc:ZDB-GENE-040718-470]
comp31796_c0_seq1	-0.416873	ENSDARG00000038154	-2.12977	-1.0907	3.96562	62.3466	2.8803e-15	2.626e-14	17	43077316	43081078	ISCA2	iron-sulfur cluster assembly 2 [Source:HGNC Symbol;Acc:HGNC:19857]
comp31796_c0_seq1	-0.416873	ENSDARG00000038154	-2.12977	-1.0907	3.96562	62.3466	2.8803e-15	2.626e-14	17	43077316	43081078	ISCA2	iron-sulfur cluster assembly 2 [Source:HGNC Symbol;Acc:HGNC:19857]
comp19521_c0_seq2	-1.59129	ENSDARG00000038242	-2.80531	-1.48816	5.63224	76.3562	2.3685e-18	2.8698e-17	3	18562706	18577974	zgc:113333	zgc:113333 [Source:ZFIN;Acc:ZDB-GENE-050320-57]
comp4038_c0_seq1	-1.12792	ENSDARG00000038242	-2.80531	-1.48816	5.63224	76.3562	2.3685e-18	2.8698e-17	3	18562706	18577974	zgc:113333	zgc:113333 [Source:ZFIN;Acc:ZDB-GENE-050320-57]
comp45568_c0_seq1	-0.382744	ENSDARG00000038242	-2.80531	-1.48816	5.63224	76.3562	2.3685e-18	2.8698e-17	3	18562706	18577974	zgc:113333	zgc:113333 [Source:ZFIN;Acc:ZDB-GENE-050320-57]
comp40990_c0_seq1	-2.86354	ENSDARG00000038267	-4.75944	-2.25079	1.92938	80.7867	2.5145e-19	3.3378e-18	5	8559160	8671403	pdlim5a	PDZ and LIM domain 5a [Source:ZFIN;Acc:ZDB-GENE-040718-401]
comp40990_c0_seq2	-1.28065	ENSDARG00000038267	-4.75944	-2.25079	1.92938	80.7867	2.5145e-19	3.3378e-18	5	8559160	8671403	pdlim5a	PDZ and LIM domain 5a [Source:ZFIN;Acc:ZDB-GENE-040718-401]
comp40990_c0_seq5	-0.945201	ENSDARG00000038267	-4.75944	-2.25079	1.92938	80.7867	2.5145e-19	3.3378e-18	5	8559160	8671403	pdlim5a	PDZ and LIM domain 5a [Source:ZFIN;Acc:ZDB-GENE-040718-401]
comp40990_c0_seq8	-1.85612	ENSDARG00000038267	-4.75944	-2.25079	1.92938	80.7867	2.5145e-19	3.3378e-18	5	8559160	8671403	pdlim5a	PDZ and LIM domain 5a [Source:ZFIN;Acc:ZDB-GENE-040718-401]
comp79785_c0_seq1	-7.79423	ENSDARG00000038267	-4.75944	-2.25079	1.92938	80.7867	2.5145e-19	3.3378e-18	5	8559160	8671403	pdlim5a	PDZ and LIM domain 5a [Source:ZFIN;Acc:ZDB-GENE-040718-401]
comp18947_c0_seq1	-0.431776	ENSDARG00000038359	-1.62514	-0.700563	5.26861	15.2255	9.54084e-05	0.00024243	7	58372477	58393241	enosf1	enolase superfamily member 1 [Source:ZFIN;Acc:ZDB-GENE-060929-780]
comp31997_c0_seq1	-0.462875	ENSDARG00000038489	-2.96972	-1.57033	1.5628	7.04985	0.00792719	0.0142315	22	39538921	39543702	b3gnt7	UDP-GlcNAc:betaGal beta-1,3-N-acetylglucosaminyltransferase 7 [Source:ZFIN;Acc:ZDB-GENE-021210-4]
comp45866_c0_seq1	-0.174042	ENSDARG00000038568	-2.99829	-1.58414	2.65436	31.7716	1.73408e-08	7.60921e-08	4	48427303	48458500	CT955963.1	Uncharacterized protein [Source:UniProtKB/TrEMBL;Acc:E7F456]
comp31752_c0_seq2	-2.8274	ENSDARG00000038585	-1.72323	-0.785115	4.08972	32.0787	1.48054e-08	6.55607e-08	2	45178320	45197119	eif4e2	eukaryotic translation initiation factor 4E family member 2 [Source:ZFIN;Acc:ZDB-GENE-050327-59]
comp31752_c0_seq4	-1.11099	ENSDARG00000038585	-1.72323	-0.785115	4.08972	32.0787	1.48054e-08	6.55607e-08	2	45178320	45197119	eif4e2	eukaryotic translation initiation factor 4E family member 2 [Source:ZFIN;Acc:ZDB-GENE-050327-59]
comp15508_c0_seq1	-5.37373	ENSDARG00000038609	-22.4919	-4.49133	2.68021	58.1097	2.479e-14	2.0782e-13	2	44320983	44344410	mpz	myelin protein zero [Source:ZFIN;Acc:ZDB-GENE-010724-4]
comp15508_c0_seq1	-5.37373	ENSDARG00000038609	-22.4919	-4.49133	2.68021	58.1097	2.479e-14	2.0782e-13	2	44320983	44344410	mpz	myelin protein zero [Source:ZFIN;Acc:ZDB-GENE-010724-4]
comp15508_c0_seq1	-5.37373	ENSDARG00000038609	-22.4919	-4.49133	2.68021	58.1097	2.479e-14	2.0782e-13	2	44320983	44344410	mpz	myelin protein zero [Source:ZFIN;Acc:ZDB-GENE-010724-4]
comp40010_c0_seq1	-1.85618	ENSDARG00000038794	-1.33341	-0.41512	3.31478	5.38983	0.0202545	0.0335025	2	33175185	33184246	zgc:113531	zgc:113531 [Source:ZFIN;Acc:ZDB-GENE-050320-52]
comp17068_c0_seq1	-0.504764	ENSDARG00000038845	-2.17554	-1.12137	1.87669	33.0714	8.88376e-09	4.04482e-08	25	13905963	13922769	ldhd	lactate dehydrogenase D [Source:ZFIN;Acc:ZDB-GENE-030131-6140]
comp42842_c0_seq1	-1.41014	ENSDARG00000038858	-2.3297	-1.22014	4.45381	92.1594	7.9968e-22	1.3212e-20	14	49134990	49148620	setd7	SET domain containing (lysine methyltransferase) 7 [Source:ZFIN;Acc:ZDB-GENE-040718-156]
comp38258_c0_seq1	-0.620277	ENSDARG00000038901	-1.49122	-0.576497	3.05523	15.1397	9.98438e-05	0.00025291	7	23378964	23380585	tmem256	transmembrane protein 256 [Source:ZFIN;Acc:ZDB-GENE-050417-92]
comp78294_c0_seq1	-3.93877	ENSDARG00000038978	-1.4654	-0.551298	1.72336	6.30586	0.0120339	0.0208747	2	9415509	9424697	dnajb4	DnaJ (Hsp40) homolog, subfamily B, member 4 [Source:ZFIN;Acc:ZDB-GENE-040801-192]
comp11592_c0_seq1	-3.25475	ENSDARG00000039007	-1.9484	-0.962288	8.05515	74.8588	5.0562e-18	5.9615e-17	23	44727895	44739806	eno3	enolase 3, (beta, muscle) [Source:ZFIN;Acc:ZDB-GENE-031006-5]
comp19938_c0_seq1	-10.421	ENSDARG00000039007	-1.9484	-0.962288	8.05515	74.8588	5.0562e-18	5.9615e-17	23	44727895	44739806	eno3	enolase 3, (beta, muscle) [Source:ZFIN;Acc:ZDB-GENE-031006-5]
comp72012_c0_seq1	-5.49807	ENSDARG00000039007	-1.9484	-0.962288	8.05515	74.8588	5.0562e-18	5.9615e-17	23	44727895	44739806	eno3	enolase 3, (beta, muscle) [Source:ZFIN;Acc:ZDB-GENE-031006-5]
comp37808_c0_seq1	-0.875426	ENSDARG00000039117	-2.71507	-1.44099	8.33676	119.302	8.9941e-28	2.3859e-26	12	20241115	20249459	tefa	thyrotroph embryonic factor a [Source:ZFIN;Acc:ZDB-GENE-990415-264]
comp18397_c0_seq1	-0.548253	ENSDARG00000039225	-1.50534	-0.590086	6.15778	18.3054	1.88176e-05	5.38e-05	8	54270456	54369808	vps13a	vacuolar protein sorting 13 homolog A (S. cerevisiae) [Source:ZFIN;Acc:ZDB-GENE-030926-1]
comp40992_c0_seq2	-1.09332	ENSDARG00000039225	-1.50534	-0.590086	6.15778	18.3054	1.88176e-05	5.38e-05	8	54270456	54369808	vps13a	vacuolar protein sorting 13 homolog A (S. cerevisiae) [Source:ZFIN;Acc:ZDB-GENE-030926-1]
comp29818_c0_seq1	-2.62113	ENSDARG00000039269	-2.5364	-1.34278	5.95381	25.0428	5.60728e-07	2.01247e-06	13	33248149	33257976	arg2	arginase, type II [Source:ZFIN;Acc:ZDB-GENE-030131-1334]
comp33935_c0_seq1	-0.731352	ENSDARG00000039328	-1.36819	-0.452266	5.18967	14.5377	0.00013739	0.00033992	6	59707012	59713231	CCNDBP1	cyclin D-type binding-protein 1 [Source:HGNC Symbol;Acc:HGNC:1587]
comp10472_c0_seq1	-0.449812	ENSDARG00000039347	-1.49211	-0.577355	10.3475	15.8771	6.75924e-05	0.00017584	13	30448864	30458822	rps24	ribosomal protein S24 [Source:ZFIN;Acc:ZDB-GENE-040109-5]
comp24078_c0_seq1	-13.1366	ENSDARG00000039347	-1.49211	-0.577355	10.3475	15.8771	6.75924e-05	0.00017584	13	30448864	30458822	rps24	ribosomal protein S24 [Source:ZFIN;Acc:ZDB-GENE-040109-5]
comp6862_c0_seq1	-0.0017583	ENSDARG00000039347	-1.49211	-0.577355	10.3475	15.8771	6.75924e-05	0.00017584	13	30448864	30458822	rps24	ribosomal protein S24 [Source:ZFIN;Acc:ZDB-GENE-040109-5]
comp16601_c0_seq1	-9.2231	ENSDARG00000039466	-2.03177	-1.02274	4.62415	67.6983	1.9053e-16	1.9339e-15	13	23003728	23012629	HNRNPH3	heterogeneous nuclear ribonucleoprotein H3 (2H9) [Source:HGNC Symbol;Acc:HGNC:5043]
comp16601_c0_seq2	-10.9584	ENSDARG00000039466	-2.03177	-1.02274	4.62415	67.6983	1.9053e-16	1.9339e-15	13	23003728	23012629	HNRNPH3	heterogeneous nuclear ribonucleoprotein H3 (2H9) [Source:HGNC Symbol;Acc:HGNC:5043]
comp25874_c0_seq1	-10.752	ENSDARG00000039466	-2.03177	-1.02274	4.62415	67.6983	1.9053e-16	1.9339e-15	13	23003728	23012629	HNRNPH3	heterogeneous nuclear ribonucleoprotein H3 (2H9) [Source:HGNC Symbol;Acc:HGNC:5043]
comp66439_c0_seq1	-8.82653	ENSDARG00000039466	-2.03177	-1.02274	4.62415	67.6983	1.9053e-16	1.9339e-15	13	23003728	23012629	HNRNPH3	heterogeneous nuclear ribonucleoprotein H3 (2H9) [Source:HGNC Symbol;Acc:HGNC:5043]
comp40305_c0_seq1	-1.72749	ENSDARG00000039486	-1.81216	-0.857708	2.01516	13.8554	0.00019743	0.0004751	13	25710498	25722551	bag3	BCL2-associated athanogene 3 [Source:ZFIN;Acc:ZDB-GENE-040801-40]
comp37670_c0_seq1	-9.42209	ENSDARG00000039489	-1.2237	-0.291252	5.2876	6.14245	0.0131974	0.022684	15	27780547	27829430	git1	G protein-coupled receptor kinase-interactor 1 [Source:ZFIN;Acc:ZDB-GENE-100408-5]
comp37670_c0_seq3	-0.264679	ENSDARG00000039489	-1.2237	-0.291252	5.2876	6.14245	0.0131974	0.022684	15	27780547	27829430	git1	G protein-coupled receptor kinase-interactor 1 [Source:ZFIN;Acc:ZDB-GENE-100408-5]
comp37670_c0_seq4	-7.28244	ENSDARG00000039489	-1.2237	-0.291252	5.2876	6.14245	0.0131974	0.022684	15	27780547	27829430	git1	G protein-coupled receptor kinase-interactor 1 [Source:ZFIN;Acc:ZDB-GENE-100408-5]
comp23459_c0_seq1	-2.95684	ENSDARG00000039499	-4.62038	-2.20801	7.66744	184.928	4.0699e-42	2.5087e-40	13	27263282	27267224	soul2	heme-binding protein soul2 [Source:ZFIN;Acc:ZDB-GENE-030131-2524]
comp29249_c0_seq1	-0.149262	ENSDARG00000039502	-5.43188	-2.44145	0.570808	28.5694	9.0398e-08	3.6123e-07	13	27538685	27548637	eef1a1a	eukaryotic translation elongation factor 1 alpha 1a [Source:ZFIN;Acc:ZDB-GENE-030131-8278]
comp30602_c0_seq1	-9.64598	ENSDARG00000039502	-5.43188	-2.44145	0.570808	28.5694	9.0398e-08	3.6123e-07	13	27538685	27548637	eef1a1a	eukaryotic translation elongation factor 1 alpha 1a [Source:ZFIN;Acc:ZDB-GENE-030131-8278]
comp45317_c0_seq1	-10.3124	ENSDARG00000039515	-1.26386	-0.33784	8.82928	9.36638	0.00221001	0.00440447	6	217573	220923	atf4b1	activating transcription factor 4b1 (tax-responsive enhancer element B67) [Source:ZFIN;Acc:ZDB-GENE-040426-2340]
comp73474_c0_seq1	-1.18993	ENSDARG00000039521	-1.43682	-0.522881	5.72523	9.15097	0.00248586	0.0049083	2	1790144	1810571	ssx2ip	synovial sarcoma, X breakpoint 2 interacting protein [Source:ZFIN;Acc:ZDB-GENE-040426-1756]
comp5263_c0_seq1	-0.705606	ENSDARG00000039605	-6.08061	-2.60422	3.65599	101.199	8.3173e-24	1.6587e-22	13	18677893	18686217	mat1a	methionine adenosyltransferase I, alpha [Source:ZFIN;Acc:ZDB-GENE-030131-6127]
comp23458_c0_seq1	-9.80128	ENSDARG00000039641	-1.82374	-0.866901	10.6529	34.3676	4.56255e-09	2.15251e-08	14	53369688	53374265	rpl26	ribosomal protein L26 [Source:ZFIN;Acc:ZDB-GENE-040426-2117]
comp25947_c0_seq1	-0.414966	ENSDARG00000039641	-1.82374	-0.866901	10.6529	34.3676	4.56255e-09	2.15251e-08	14	53369688	53374265	rpl26	ribosomal protein L26 [Source:ZFIN;Acc:ZDB-GENE-040426-2117]
comp42388_c0_seq1	-0.0506399	ENSDARG00000039641	-1.82374	-0.866901	10.6529	34.3676	4.56255e-09	2.15251e-08	14	53369688	53374265	rpl26	ribosomal protein L26 [Source:ZFIN;Acc:ZDB-GENE-040426-2117]
comp51974_c0_seq1	-9.27548	ENSDARG00000039665	-5.9112	-2.56345	2.70827	74.6134	5.7252e-18	6.7162e-17	20	7532695	7552396	CABZ01055869.1	Uncharacterized protein [Source:UniProtKB/TrEMBL;Acc:E7F8C1]
comp13988_c0_seq1	-0.786305	ENSDARG00000039684	-2.20945	-1.14369	6.22998	5.00252	0.0253104	0.0409347	20	7225779	7244340	sirt5	sirtuin (silent mating type information regulation 2 homolog) 5 (S. cerevisiae) [Source:ZFIN;Acc:ZDB-GENE-040718-349]
comp37372_c0_seq1	-0.0146284	ENSDARG00000039884	-2.24371	-1.16589	4.15451	83.6625	5.8688e-20	8.2971e-19	7	12277032	12401591	CABZ01068274.1	Uncharacterized protein [Source:UniProtKB/TrEMBL;Acc:E7F0I6]
comp46083_c0_seq1	-2.20771	ENSDARG00000039931	-1.98267	-0.987443	5.7608	23.3798	1.3297e-06	4.52423e-06	23	30099621	30117021	slc25a33	solute carrier family 25, member 33 [Source:ZFIN;Acc:ZDB-GENE-040426-2183]
comp23392_c0_seq1	-0.0330589	ENSDARG00000039980	-1.23233	-0.301387	6.98264	5.7841	0.0161718	0.0272656	19	44826028	44842899	ppt1	palmitoyl-protein thioesterase 1 (ceroid-lipofuscinosis, neuronal 1, infantile) [Source:ZFIN;Acc:ZDB-GENE-040426-2653]
comp37720_c0_seq1	-0.466033	ENSDARG00000039989	-1.34367	-0.426183	3.32354	6.92972	0.00847749	0.0151409	16	38388270	38393178	snrnp48	small nuclear ribonucleoprotein 48 (U11/U12) [Source:ZFIN;Acc:ZDB-GENE-030131-4482]
comp15422_c0_seq1	-0.382781	ENSDARG00000040021	-1.7775	-0.829851	5.7042	70.4274	4.7751e-17	5.1295e-16	16	41849515	41861836	ebag9	estrogen receptor binding site associated, antigen, 9 [Source:ZFIN;Acc:ZDB-GENE-040426-1093]
comp15422_c0_seq1	-0.382781	ENSDARG00000040021	-1.7775	-0.829851	5.7042	70.4274	4.7751e-17	5.1295e-16	16	41849515	41861836	ebag9	estrogen receptor binding site associated, antigen, 9 [Source:ZFIN;Acc:ZDB-GENE-040426-1093]
comp36053_c0_seq1	-0.152432	ENSDARG00000040119	-1.75285	-0.8097	2.63581	18.0716	2.12746e-05	6.03356e-05	16	46255663	46258430	ccdc127a	coiled-coil domain containing 127a [Source:ZFIN;Acc:ZDB-GENE-060825-61]
comp36053_c0_seq2	-1.43881	ENSDARG00000040119	-1.75285	-0.8097	2.63581	18.0716	2.12746e-05	6.03356e-05	16	46255663	46258430	ccdc127a	coiled-coil domain containing 127a [Source:ZFIN;Acc:ZDB-GENE-060825-61]
comp29068_c0_seq1	-6.29168	ENSDARG00000040149	-3.44471	-1.78438	1.48095	42.9604	5.5858e-11	3.2911e-10	10	44402658	44553828	atg10	ATG10 autophagy related 10 homolog (S. cerevisiae) [Source:ZFIN;Acc:ZDB-GENE-051030-72]
comp29068_c0_seq4	-0.474604	ENSDARG00000040149	-3.44471	-1.78438	1.48095	42.9604	5.5858e-11	3.2911e-10	10	44402658	44553828	atg10	ATG10 autophagy related 10 homolog (S. cerevisiae) [Source:ZFIN;Acc:ZDB-GENE-051030-72]
comp34645_c0_seq2	-0.602268	ENSDARG00000040237	-1.20274	-0.26632	5.27733	5.92498	0.0149277	0.025309	16	31301062	31422705	mef2d	myocyte enhancer factor 2d [Source:ZFIN;Acc:ZDB-GENE-990415-164]
comp34645_c0_seq3	-0.902582	ENSDARG00000040237	-1.20274	-0.26632	5.27733	5.92498	0.0149277	0.025309	16	31301062	31422705	mef2d	myocyte enhancer factor 2d [Source:ZFIN;Acc:ZDB-GENE-990415-164]
comp7353_c0_seq1	-0.192264	ENSDARG00000040238	-1.36872	-0.45283	5.35209	20.9817	4.6368e-06	1.4566e-05	11	16231470	16300511	pank4	pantothenate kinase 4 [Source:ZFIN;Acc:ZDB-GENE-040426-1592]
comp39599_c0_seq1	-0.494585	ENSDARG00000040248	-1.44822	-0.534277	3.26094	12.7191	0.00036194	0.00083405	5	34434099	34448934	crata	carnitine O-acetyltransferase a [Source:ZFIN;Acc:ZDB-GENE-040927-17]
comp35944_c0_seq1	-7.64295	ENSDARG00000040277	-2.75173	-1.46034	2.83587	23.62	1.1736e-06	4.02705e-06	16	27498594	27511914	fbxo32	F-box protein 32 [Source:ZFIN;Acc:ZDB-GENE-040426-1040]
comp16699_c0_seq1	-2.2566	ENSDARG00000040290	-2.75955	-1.46443	4.81949	112.358	2.9821e-26	7.2943e-25	16	26896251	26907913	zgc:174637	zgc:174637 [Source:ZFIN;Acc:ZDB-GENE-071004-70]
comp35010_c0_seq1	-1.83382	ENSDARG00000040290	-2.75955	-1.46443	4.81949	112.358	2.9821e-26	7.2943e-25	16	26896251	26907913	zgc:174637	zgc:174637 [Source:ZFIN;Acc:ZDB-GENE-071004-70]
comp7518_c0_seq1	-2.54717	ENSDARG00000040290	-2.75955	-1.46443	4.81949	112.358	2.9821e-26	7.2943e-25	16	26896251	26907913	zgc:174637	zgc:174637 [Source:ZFIN;Acc:ZDB-GENE-071004-70]
comp55581_c0_seq1	-1.49716	ENSDARG00000040291	-1.96428	-0.974003	4.02809	64.4819	9.7424e-16	9.3144e-15	16	26452371	26757333	cadm4	cell adhesion molecule 4 [Source:ZFIN;Acc:ZDB-GENE-041114-138]
comp57578_c0_seq1	-1.94529	ENSDARG00000040291	-1.96428	-0.974003	4.02809	64.4819	9.7424e-16	9.3144e-15	16	26452371	26757333	cadm4	cell adhesion molecule 4 [Source:ZFIN;Acc:ZDB-GENE-041114-138]
comp15909_c0_seq1	-5.50713	ENSDARG00000040374	-2.65582	-1.40916	-0.339812	13.1773	0.00028336	0.00066489	9	6957127	6969103	tmem182	transmembrane protein 182 [Source:ZFIN;Acc:ZDB-GENE-050306-22]
comp37482_c0_seq1	-5.53962	ENSDARG00000040374	-2.65582	-1.40916	-0.339812	13.1773	0.00028336	0.00066489	9	6957127	6969103	tmem182	transmembrane protein 182 [Source:ZFIN;Acc:ZDB-GENE-050306-22]
comp12665_c0_seq1	-0.869961	ENSDARG00000040432	-1.56815	-0.649062	6.23819	7.50566	0.00615053	0.0112772	19	17847488	17853240	klf2b	Kruppel-like factor 2b [Source:ZFIN;Acc:ZDB-GENE-011109-2]
comp25981_c0_seq1	-2.16867	ENSDARG00000040439	-4.18178	-2.06412	8.77035	159.963	1.1526e-36	5.128e-35	25	487944	493306	rsl24d1	ribosomal L24 domain containing 1 [Source:ZFIN;Acc:ZDB-GENE-040426-1925]
comp29689_c0_seq1	-0.175656	ENSDARG00000040453	-2.31471	-1.21083	4.5124	60.5123	7.3122e-15	6.4156e-14	9	24846938	24857635	wdfy2	WD repeat and FYVE domain containing 2 [Source:ZFIN;Acc:ZDB-GENE-041111-211]
comp6254_c0_seq2	-2.76133	ENSDARG00000040465	-1.59201	-0.670853	5.11517	14.7918	0.00012005	0.00029975	14	4263300	4291785	IRF2 (2 of 2)	interferon regulatory factor 2 [Source:HGNC Symbol;Acc:HGNC:6117]
comp19732_c0_seq1	-0.628464	ENSDARG00000040497	-2.76541	-1.46749	2.19045	24.6755	6.78411e-07	2.40379e-06	3	818858	819877	BX004816.1	Uncharacterized protein [Source:UniProtKB/TrEMBL;Acc:F1QV70]
comp40461_c0_seq1	-1.66852	ENSDARG00000040513	-1.80493	-0.851941	6.28607	42.7683	6.1623e-11	3.6157e-10	12	4921971	4929515	zgc:92313	zgc:92313 [Source:ZFIN;Acc:ZDB-GENE-040718-339]
comp40461_c0_seq2	-0.500802	ENSDARG00000040513	-1.80493	-0.851941	6.28607	42.7683	6.1623e-11	3.6157e-10	12	4921971	4929515	zgc:92313	zgc:92313 [Source:ZFIN;Acc:ZDB-GENE-040718-339]
comp33078_c0_seq1	-0.327585	ENSDARG00000040527	-1.75405	-0.810687	4.14797	28.6449	8.69435e-08	3.48e-07	18	34922651	34938529	siae	sialic acid acetylesterase [Source:ZFIN;Acc:ZDB-GENE-040426-1032]
comp40929_c0_seq1	-1.35943	ENSDARG00000040546	-1.69227	-0.758958	4.40854	36.8962	1.2459e-09	6.34443e-09	1	576789	579428	C1H11orf73	chromosome 11 open reading frame 73 [Source:HGNC Symbol;Acc:HGNC:26938]
comp40929_c0_seq2	-0.155643	ENSDARG00000040546	-1.69227	-0.758958	4.40854	36.8962	1.2459e-09	6.34443e-09	1	576789	579428	C1H11orf73	chromosome 11 open reading frame 73 [Source:HGNC Symbol;Acc:HGNC:26938]
comp6190_c0_seq1	-0.711744	ENSDARG00000040553	-5.84695	-2.54768	4.21006	127.619	1.3598e-29	4.0582e-28	15	23143605	23147189	tmem97	transmembrane protein 97 [Source:ZFIN;Acc:ZDB-GENE-110627-1]
comp38988_c0_seq1	-0.057116	ENSDARG00000040555	-1.26542	-0.339616	5.50496	10.1939	0.00140904	0.00291276	18	34406225	34421744	bckdha	branched chain keto acid dehydrogenase E1, alpha polypeptide [Source:ZFIN;Acc:ZDB-GENE-050522-376]
comp38988_c0_seq2	-2.65655	ENSDARG00000040555	-1.26542	-0.339616	5.50496	10.1939	0.00140904	0.00291276	18	34406225	34421744	bckdha	branched chain keto acid dehydrogenase E1, alpha polypeptide [Source:ZFIN;Acc:ZDB-GENE-050522-376]
comp13959_c0_seq1	-2.04159	ENSDARG00000040930	-2.78398	-1.47715	4.82282	88.6897	4.6186e-21	7.1693e-20	16	16883160	16970926	deptor	DEP domain containing MTOR-interacting protein [Source:ZFIN;Acc:ZDB-GENE-061013-453]
comp25123_c0_seq1	-1.0433	ENSDARG00000040930	-2.78398	-1.47715	4.82282	88.6897	4.6186e-21	7.1693e-20	16	16883160	16970926	deptor	DEP domain containing MTOR-interacting protein [Source:ZFIN;Acc:ZDB-GENE-061013-453]
comp4696_c0_seq1	-0.970551	ENSDARG00000040930	-2.78398	-1.47715	4.82282	88.6897	4.6186e-21	7.1693e-20	16	16883160	16970926	deptor	DEP domain containing MTOR-interacting protein [Source:ZFIN;Acc:ZDB-GENE-061013-453]
comp48582_c0_seq1	-1.48072	ENSDARG00000040930	-2.78398	-1.47715	4.82282	88.6897	4.6186e-21	7.1693e-20	16	16883160	16970926	deptor	DEP domain containing MTOR-interacting protein [Source:ZFIN;Acc:ZDB-GENE-061013-453]
comp36299_c0_seq3	-2.67027	ENSDARG00000040985	-2.13481	-1.09411	4.50412	23.2372	1.43199e-06	4.85281e-06	9	32785936	32866873	itgbl1	integrin, beta-like 1 [Source:ZFIN;Acc:ZDB-GENE-050522-410]
comp59489_c0_seq1	-0.345134	ENSDARG00000040991	-1.51677	-0.600998	3.49751	11.4638	0.00070964	0.00154513	18	20505981	20602353	cttnbp2	cortactin binding protein 2 [Source:ZFIN;Acc:ZDB-GENE-030131-8134]
comp67227_c0_seq1	-0.221499	ENSDARG00000040991	-1.51677	-0.600998	3.49751	11.4638	0.00070964	0.00154513	18	20505981	20602353	cttnbp2	cortactin binding protein 2 [Source:ZFIN;Acc:ZDB-GENE-030131-8134]
comp24370_c0_seq1	-1.07896	ENSDARG00000041022	-3.34079	-1.74019	4.65864	116.963	2.9249e-27	7.5272e-26	22	32348658	32379656	pdcd4b	programmed cell death 4b [Source:ZFIN;Acc:ZDB-GENE-030131-9847]
comp9083_c0_seq1	-5.95719	ENSDARG00000041065	-1.52645	-0.610178	1.87334	7.04308	0.0079572	0.0142808	5	3584621	3601420	hspb1	heat shock protein, alpha-crystallin-related, 1 [Source:ZFIN;Acc:ZDB-GENE-030326-4]
comp36746_c0_seq2	-0.112956	ENSDARG00000041078	-2.76513	-1.46735	3.2007	20.0333	7.61069e-06	2.305e-05	18	20903529	20926085	chka	choline kinase alpha [Source:ZFIN;Acc:ZDB-GENE-050208-149]
comp36746_c0_seq4	-0.828368	ENSDARG00000041078	-2.76513	-1.46735	3.2007	20.0333	7.61069e-06	2.305e-05	18	20903529	20926085	chka	choline kinase alpha [Source:ZFIN;Acc:ZDB-GENE-050208-149]
comp25604_c0_seq2	-0.91021	ENSDARG00000041085	-1.69398	-0.760418	4.13658	33.3242	7.80053e-09	3.58241e-08	18	20851734	20856717	C18H15orf38	C15orf38-AP3S2 readthrough [Source:HGNC Symbol;Acc:HGNC:38824]
comp72506_c0_seq1	-0.482389	ENSDARG00000041100	-1.67559	-0.744673	3.21619	14.3172	0.00015445	0.00037833	10	46411848	46452117
comp21330_c0_seq1	-0.294378	ENSDARG00000041140	-2.64868	-1.40527	5.72711	130.13	3.8384e-30	1.1982e-28	18	20248868	20260045	ddb2	damage-specific DNA binding protein 2 [Source:ZFIN;Acc:ZDB-GENE-050419-169]
comp10548_c0_seq1	-0.766733	ENSDARG00000041182	-1.73597	-0.79574	11.4145	32.2726	1.33993e-08	5.95832e-08	18	19231781	19236980	rpl4	ribosomal protein L4 [Source:ZFIN;Acc:ZDB-GENE-030131-9034]
comp15934_c0_seq1	-0.181182	ENSDARG00000041182	-1.73597	-0.79574	11.4145	32.2726	1.33993e-08	5.95832e-08	18	19231781	19236980	rpl4	ribosomal protein L4 [Source:ZFIN;Acc:ZDB-GENE-030131-9034]
comp20896_c0_seq1	-0.760065	ENSDARG00000041182	-1.73597	-0.79574	11.4145	32.2726	1.33993e-08	5.95832e-08	18	19231781	19236980	rpl4	ribosomal protein L4 [Source:ZFIN;Acc:ZDB-GENE-030131-9034]
comp35495_c0_seq1	-9.70959	ENSDARG00000041182	-1.73597	-0.79574	11.4145	32.2726	1.33993e-08	5.95832e-08	18	19231781	19236980	rpl4	ribosomal protein L4 [Source:ZFIN;Acc:ZDB-GENE-030131-9034]
comp40595_c0_seq1	-0.377051	ENSDARG00000041190	-1.91287	-0.935742	7.47813	48.1225	4.0041e-12	2.6722e-11	16	39881005	39914131	SH3D21	SH3 domain containing 21 [Source:HGNC Symbol;Acc:HGNC:26236]
comp40595_c0_seq3	-0.317782	ENSDARG00000041190	-1.91287	-0.935742	7.47813	48.1225	4.0041e-12	2.6722e-11	16	39881005	39914131	SH3D21	SH3 domain containing 21 [Source:HGNC Symbol;Acc:HGNC:26236]
comp30367_c1_seq1	-0.430125	ENSDARG00000041232	-1.48437	-0.569855	9.50532	16.0322	6.22741e-05	0.00016295	20	54434492	54441100	rps29	ribosomal protein S29 [Source:ZFIN;Acc:ZDB-GENE-040622-5]
comp42008_c0_seq1	-6.67467	ENSDARG00000041232	-1.48437	-0.569855	9.50532	16.0322	6.22741e-05	0.00016295	20	54434492	54441100	rps29	ribosomal protein S29 [Source:ZFIN;Acc:ZDB-GENE-040622-5]
comp31186_c0_seq1	-0.219741	ENSDARG00000041311	-1.66497	-0.7355	4.07788	27.1897	1.84434e-07	7.08922e-07	6	18123023	18236139	stx8	syntaxin 8 [Source:ZFIN;Acc:ZDB-GENE-040426-1360]
comp34332_c0_seq3	-0.364063	ENSDARG00000041317	-1.2945	-0.372397	5.51581	10.5433	0.00116611	0.0024479	3	5068675	5096804	rangap1a	RAN GTPase activating protein 1a [Source:ZFIN;Acc:ZDB-GENE-060929-492]
comp30359_c0_seq1	-0.478621	ENSDARG00000041339	-2.50717	-1.32606	4.79677	87.6202	7.9312e-21	1.209e-19	9	48849051	48881933	zgc:92380	zgc:92380 [Source:ZFIN;Acc:ZDB-GENE-040801-221]
comp44822_c0_seq1	-1.44207	ENSDARG00000041339	-2.50717	-1.32606	4.79677	87.6202	7.9312e-21	1.209e-19	9	48849051	48881933	zgc:92380	zgc:92380 [Source:ZFIN;Acc:ZDB-GENE-040801-221]
comp59736_c0_seq1	-3.78821	ENSDARG00000041339	-2.50717	-1.32606	4.79677	87.6202	7.9312e-21	1.209e-19	9	48849051	48881933	zgc:92380	zgc:92380 [Source:ZFIN;Acc:ZDB-GENE-040801-221]
comp34283_c0_seq1	-0.239644	ENSDARG00000041394	-1.36606	-0.450018	6.42535	6.9854	0.00821771	0.0147079	1	56285681	56290011	dnajb1b	DnaJ (Hsp40) homolog, subfamily B, member 1b [Source:ZFIN;Acc:ZDB-GENE-030131-5455]
comp32915_c0_seq1	-0.823453	ENSDARG00000041402	-1.32577	-0.406825	4.45984	11.398	0.00073523	0.00159514	20	46693577	46774074	zc3h14	zinc finger CCCH-type containing 14 [Source:ZFIN;Acc:ZDB-GENE-041014-257]
comp32670_c0_seq1	-7.64295	ENSDARG00000041407	-2.22974	-1.15688	3.16246	55.7524	8.2196e-14	6.5291e-13	20	46693279	46718277	rmdn3	regulator of microtubule dynamics 3 [Source:ZFIN;Acc:ZDB-GENE-041014-256]
comp24452_c0_seq1	-6.01811	ENSDARG00000041435	-1.84539	-0.883922	10.2615	39.8542	2.7364e-10	1.49679e-09	2	56552145	56561814	uba52	ubiquitin A-52 residue ribosomal protein fusion product 1 [Source:ZFIN;Acc:ZDB-GENE-051023-7]
comp38201_c0_seq3	-0.743616	ENSDARG00000041435	-1.84539	-0.883922	10.2615	39.8542	2.7364e-10	1.49679e-09	2	56552145	56561814	uba52	ubiquitin A-52 residue ribosomal protein fusion product 1 [Source:ZFIN;Acc:ZDB-GENE-051023-7]
comp38201_c0_seq6	-0.130341	ENSDARG00000041435	-1.84539	-0.883922	10.2615	39.8542	2.7364e-10	1.49679e-09	2	56552145	56561814	uba52	ubiquitin A-52 residue ribosomal protein fusion product 1 [Source:ZFIN;Acc:ZDB-GENE-051023-7]
comp47420_c0_seq1	-0.49319	ENSDARG00000041435	-1.84539	-0.883922	10.2615	39.8542	2.7364e-10	1.49679e-09	2	56552145	56561814	uba52	ubiquitin A-52 residue ribosomal protein fusion product 1 [Source:ZFIN;Acc:ZDB-GENE-051023-7]
comp6408_c0_seq1	-0.231342	ENSDARG00000041483	-2.40457	-1.26578	5.45045	81.9009	1.4308e-19	1.9497e-18	16	48803340	48848780	paqr6	progestin and adipoQ receptor family member VI [Source:ZFIN;Acc:ZDB-GENE-090714-1]
comp6408_c0_seq2	-3.80317	ENSDARG00000041483	-2.40457	-1.26578	5.45045	81.9009	1.4308e-19	1.9497e-18	16	48803340	48848780	paqr6	progestin and adipoQ receptor family member VI [Source:ZFIN;Acc:ZDB-GENE-090714-1]
comp6408_c0_seq2	-3.80317	ENSDARG00000041483	-2.40457	-1.26578	5.45045	81.9009	1.4308e-19	1.9497e-18	16	48803340	48848780	paqr6	progestin and adipoQ receptor family member VI [Source:ZFIN;Acc:ZDB-GENE-090714-1]
comp35715_c0_seq2	-2.31321	ENSDARG00000041562	-1.73662	-0.796284	3.3676	23.2518	1.42119e-06	4.8191e-06	21	409724	432296	CABZ01079427.1	Uncharacterized protein [Source:UniProtKB/TrEMBL;Acc:E7F2L4]
comp58120_c0_seq1	-0.29847	ENSDARG00000041581	-3.26432	-1.70678	0.762683	34.4497	4.37411e-09	2.07052e-08	18	16584033	16596278	znf143b	zinc finger protein 143b [Source:ZFIN;Acc:ZDB-GENE-040426-1586]
comp41783_c0_seq1	-0.83417	ENSDARG00000041607	-3.0061	-1.58789	4.67102	81.2129	2.0266e-19	2.7178e-18	14	6939194	6953894	eif4ebp3l	eukaryotic translation initiation factor 4E binding protein 3, like [Source:ZFIN;Acc:ZDB-GENE-030826-26]
comp10530_c0_seq1	-1.37637	ENSDARG00000041619	-1.46757	-0.553433	10.9169	17.9772	2.23566e-05	6.31823e-05	14	6912871	6919881	gnb2l1	guanine nucleotide binding protein (G protein), beta polypeptide 2-like 1 [Source:ZFIN;Acc:ZDB-GENE-990415-89]
comp16255_c0_seq1	-0.0314122	ENSDARG00000041619	-1.46757	-0.553433	10.9169	17.9772	2.23566e-05	6.31823e-05	14	6912871	6919881	gnb2l1	guanine nucleotide binding protein (G protein), beta polypeptide 2-like 1 [Source:ZFIN;Acc:ZDB-GENE-990415-89]
comp25131_c0_seq1	-0.17638	ENSDARG00000041619	-1.46757	-0.553433	10.9169	17.9772	2.23566e-05	6.31823e-05	14	6912871	6919881	gnb2l1	guanine nucleotide binding protein (G protein), beta polypeptide 2-like 1 [Source:ZFIN;Acc:ZDB-GENE-990415-89]
comp33826_c0_seq1	-10.6687	ENSDARG00000041619	-1.46757	-0.553433	10.9169	17.9772	2.23566e-05	6.31823e-05	14	6912871	6919881	gnb2l1	guanine nucleotide binding protein (G protein), beta polypeptide 2-like 1 [Source:ZFIN;Acc:ZDB-GENE-990415-89]
comp44440_c0_seq1	-0.952064	ENSDARG00000041619	-1.46757	-0.553433	10.9169	17.9772	2.23566e-05	6.31823e-05	14	6912871	6919881	gnb2l1	guanine nucleotide binding protein (G protein), beta polypeptide 2-like 1 [Source:ZFIN;Acc:ZDB-GENE-990415-89]
comp37143_c0_seq1	-1.24418	ENSDARG00000041665	-1.72083	-0.783106	4.65364	24.3098	8.20218e-07	2.87203e-06	4	11356798	11372358	mkrn1	makorin, ring finger protein, 1 [Source:ZFIN;Acc:ZDB-GENE-020213-1]
comp43899_c0_seq1	-4.18049	ENSDARG00000041779	-2.24535	-1.16694	1.08957	7.49212	0.00619694	0.0113574	20	40176714	40257481	trdn	triadin [Source:ZFIN;Acc:ZDB-GENE-041014-193]
comp13985_c0_seq1	-8.80166	ENSDARG00000041811	-1.73512	-0.795033	10.5369	29.4536	5.72723e-08	2.3518e-07	10	40466686	40471984	rps25	ribosomal protein S25 [Source:ZFIN;Acc:ZDB-GENE-040426-1788]
comp41303_c0_seq1	-0.964953	ENSDARG00000041811	-1.73512	-0.795033	10.5369	29.4536	5.72723e-08	2.3518e-07	10	40466686	40471984	rps25	ribosomal protein S25 [Source:ZFIN;Acc:ZDB-GENE-040426-1788]
comp43215_c0_seq1	-0.106389	ENSDARG00000041811	-1.73512	-0.795033	10.5369	29.4536	5.72723e-08	2.3518e-07	10	40466686	40471984	rps25	ribosomal protein S25 [Source:ZFIN;Acc:ZDB-GENE-040426-1788]
comp41182_c0_seq1	-0.35676	ENSDARG00000041839	-2.11366	-1.07974	4.71061	54.706	1.3998e-13	1.0894e-12	22	38090550	38148913	tsc22d2	TSC22 domain family 2 [Source:ZFIN;Acc:ZDB-GENE-031001-12]
comp41182_c0_seq4	-0.343535	ENSDARG00000041839	-2.11366	-1.07974	4.71061	54.706	1.3998e-13	1.0894e-12	22	38090550	38148913	tsc22d2	TSC22 domain family 2 [Source:ZFIN;Acc:ZDB-GENE-031001-12]
comp34128_c0_seq1	-0.171032	ENSDARG00000041951	-1.80361	-0.850884	4.39131	50.0379	1.508e-12	1.0502e-11	18	14449477	14465205	selo	selenoprotein O [Source:ZFIN;Acc:ZDB-GENE-030131-4485]
comp45719_c0_seq1	-1.43226	ENSDARG00000041951	-1.80361	-0.850884	4.39131	50.0379	1.508e-12	1.0502e-11	18	14449477	14465205	selo	selenoprotein O [Source:ZFIN;Acc:ZDB-GENE-030131-4485]
comp48067_c0_seq1	-1.14774	ENSDARG00000041951	-1.80361	-0.850884	4.39131	50.0379	1.508e-12	1.0502e-11	18	14449477	14465205	selo	selenoprotein O [Source:ZFIN;Acc:ZDB-GENE-030131-4485]
comp48075_c0_seq1	-1.35409	ENSDARG00000041951	-1.80361	-0.850884	4.39131	50.0379	1.508e-12	1.0502e-11	18	14449477	14465205	selo	selenoprotein O [Source:ZFIN;Acc:ZDB-GENE-030131-4485]
comp13224_c0_seq1	-4.46593	ENSDARG00000042003	-5.22491	-2.38541	0.638599	21.0455	4.48515e-06	1.41315e-05	22	19841769	19848393
comp23355_c0_seq1	-2.27368	ENSDARG00000042018	-1.77063	-0.824266	4.11244	16.0529	6.15981e-05	0.00016128	9	6619639	6643047	fhl2a	four and a half LIM domains 2a [Source:ZFIN;Acc:ZDB-GENE-040808-49]
comp16594_c0_seq1	-0.985443	ENSDARG00000042091	-1.25852	-0.331725	4.16613	4.73003	0.0296403	0.04727	22	20477396	20484989	btbd2	BTB (POZ) domain containing 2 [Source:ZFIN;Acc:ZDB-GENE-030829-3]
comp16594_c0_seq2	-0.658581	ENSDARG00000042091	-1.25852	-0.331725	4.16613	4.73003	0.0296403	0.04727	22	20477396	20484989	btbd2	BTB (POZ) domain containing 2 [Source:ZFIN;Acc:ZDB-GENE-030829-3]
comp31033_c0_seq1	-1.47228	ENSDARG00000042091	-1.25852	-0.331725	4.16613	4.73003	0.0296403	0.04727	22	20477396	20484989	btbd2	BTB (POZ) domain containing 2 [Source:ZFIN;Acc:ZDB-GENE-030829-3]
comp45436_c0_seq1	-1.07835	ENSDARG00000042111	-1.21687	-0.283178	4.97919	8.25267	0.00406922	0.00772682	16	5061385	5116640	inpp5b	inositol polyphosphate-5-phosphatase B [Source:ZFIN;Acc:ZDB-GENE-110411-228]
comp25707_c0_seq1	-1.51967	ENSDARG00000042133	-3.10719	-1.63561	3.22577	66.5584	3.3968e-16	3.387e-15	20	34006554	34010598	si:dkey-51e6.1	si:dkey-51e6.1 [Source:ZFIN;Acc:ZDB-GENE-041014-198]
comp24653_c0_seq1	-12.5022	ENSDARG00000042389	-1.57066	-0.651368	10.1968	20.5684	5.75377e-06	1.77687e-05	11	45983237	45988449	RPL37A	ribosomal protein L37a [Source:HGNC Symbol;Acc:HGNC:10348]
comp41316_c0_seq1	-0.276816	ENSDARG00000042389	-1.57066	-0.651368	10.1968	20.5684	5.75377e-06	1.77687e-05	11	45983237	45988449	RPL37A	ribosomal protein L37a [Source:HGNC Symbol;Acc:HGNC:10348]
comp7004_c0_seq1	-0.401478	ENSDARG00000042389	-1.57066	-0.651368	10.1968	20.5684	5.75377e-06	1.77687e-05	11	45983237	45988449	RPL37A	ribosomal protein L37a [Source:HGNC Symbol;Acc:HGNC:10348]
comp41163_c0_seq2	-2.60955	ENSDARG00000042409	-1.75215	-0.809129	5.17771	27.1416	1.89081e-07	7.25137e-07	8	31794474	31835626
comp41163_c0_seq6	-2.09685	ENSDARG00000042409	-1.75215	-0.809129	5.17771	27.1416	1.89081e-07	7.25137e-07	8	31794474	31835626
comp65004_c0_seq1	-1.21076	ENSDARG00000042410	-1.69057	-0.757512	3.94958	21.0828	4.39851e-06	1.38741e-05	12	33726278	33753571	rab40b	RAB40B, member RAS oncogene family [Source:ZFIN;Acc:ZDB-GENE-040718-257]
comp67664_c0_seq1	-6.93705	ENSDARG00000042410	-1.69057	-0.757512	3.94958	21.0828	4.39851e-06	1.38741e-05	12	33726278	33753571	rab40b	RAB40B, member RAS oncogene family [Source:ZFIN;Acc:ZDB-GENE-040718-257]
comp37924_c0_seq1	-0.0362158	ENSDARG00000042440	-1.49438	-0.57955	2.20516	7.17423	0.00739581	0.0133496	8	31606211	31627143	p2rx7	purinergic receptor P2X, ligand-gated ion channel, 7 [Source:ZFIN;Acc:ZDB-GENE-030319-6]
comp36728_c0_seq2	-0.61712	ENSDARG00000042496	-1.47303	-0.558791	5.66971	5.86272	0.0154649	0.0261361	18	12287679	12306569	parp12a	poly (ADP-ribose) polymerase family, member 12a [Source:ZFIN;Acc:ZDB-GENE-050419-6]
comp37549_c0_seq1	-0.77937	ENSDARG00000042496	-1.47303	-0.558791	5.66971	5.86272	0.0154649	0.0261361	18	12287679	12306569	parp12a	poly (ADP-ribose) polymerase family, member 12a [Source:ZFIN;Acc:ZDB-GENE-050419-6]
comp44038_c0_seq1	-1.11855	ENSDARG00000042496	-1.47303	-0.558791	5.66971	5.86272	0.0154649	0.0261361	18	12287679	12306569	parp12a	poly (ADP-ribose) polymerase family, member 12a [Source:ZFIN;Acc:ZDB-GENE-050419-6]
comp16202_c0_seq1	-0.128886	ENSDARG00000042571	-1.40044	-0.48588	4.84204	17.7454	2.52533e-05	7.079e-05	20	30404711	30411478	rnaseh1	ribonuclease H1 [Source:ZFIN;Acc:ZDB-GENE-040718-407]
comp22630_c0_seq1	-9.46783	ENSDARG00000042620	-3.83109	-1.93775	6.7714	186.005	2.3685e-42	1.4706e-40	19	749004	754780	zgc:162356	zgc:162356 [Source:ZFIN;Acc:ZDB-GENE-090507-1]
comp31003_c0_seq1	-11.661	ENSDARG00000042620	-3.83109	-1.93775	6.7714	186.005	2.3685e-42	1.4706e-40	19	749004	754780	zgc:162356	zgc:162356 [Source:ZFIN;Acc:ZDB-GENE-090507-1]
comp56155_c0_seq1	-8.55709	ENSDARG00000042620	-3.83109	-1.93775	6.7714	186.005	2.3685e-42	1.4706e-40	19	749004	754780	zgc:162356	zgc:162356 [Source:ZFIN;Acc:ZDB-GENE-090507-1]
comp37085_c0_seq1	-0.237304	ENSDARG00000042627	-1.64496	-0.718049	4.36971	25.543	4.32623e-07	1.57775e-06	20	30823237	30916418	nhsl1b	NHS-like 1b [Source:ZFIN;Acc:ZDB-GENE-040910-1]
comp31792_c0_seq1	-0.362114	ENSDARG00000042630	-1.74437	-0.802705	5.6691	21.6527	3.26749e-06	1.05139e-05	20	30919279	30926942	hebp2	heme binding protein 2 [Source:ZFIN;Acc:ZDB-GENE-040426-914]
comp37837_c1_seq4	-2.77042	ENSDARG00000042630	-1.74437	-0.802705	5.6691	21.6527	3.26749e-06	1.05139e-05	20	30919279	30926942	hebp2	heme binding protein 2 [Source:ZFIN;Acc:ZDB-GENE-040426-914]
comp37952_c0_seq1	-0.242135	ENSDARG00000042631	-1.3001	-0.378619	3.34519	5.16153	0.0230925	0.0377183	22	23680476	23684911	glrx2	glutaredoxin 2 [Source:ZFIN;Acc:ZDB-GENE-040718-101]
comp37952_c0_seq4	-1.75764	ENSDARG00000042631	-1.3001	-0.378619	3.34519	5.16153	0.0230925	0.0377183	22	23680476	23684911	glrx2	glutaredoxin 2 [Source:ZFIN;Acc:ZDB-GENE-040718-101]
comp32342_c0_seq1	-0.431434	ENSDARG00000042641	-6.09669	-2.60803	5.19943	143.943	3.6562e-33	1.3702e-31	19	577362	595879	cyp51	cytochrome P450, family 51 [Source:ZFIN;Acc:ZDB-GENE-040625-2]
comp36105_c0_seq1	-0.0728523	ENSDARG00000042642	-1.2744	-0.349821	6.28592	10.1101	0.00147458	0.00303456	20	30957322	30964154	wtap	Wilms tumor 1 associated protein [Source:ZFIN;Acc:ZDB-GENE-030131-5990]
comp35749_c0_seq1	-0.747021	ENSDARG00000042644	-1.39636	-0.481667	6.42668	14.5463	0.00013676	0.00033842	20	30963842	30973455	sod2	superoxide dismutase 2, mitochondrial [Source:ZFIN;Acc:ZDB-GENE-030131-7742]
comp72695_c0_seq1	-7.17624	ENSDARG00000042644	-1.39636	-0.481667	6.42668	14.5463	0.00013676	0.00033842	20	30963842	30973455	sod2	superoxide dismutase 2, mitochondrial [Source:ZFIN;Acc:ZDB-GENE-030131-7742]
comp36744_c0_seq1	-10.111	ENSDARG00000042840	-1.4766	-0.562278	3.86676	11.6699	0.0006352	0.00139562	17	31038132	31118082	eml1	echinoderm microtubule associated protein like 1 [Source:ZFIN;Acc:ZDB-GENE-060929-156]
comp31324_c0_seq1	-2.16121	ENSDARG00000042848	-1.93823	-0.95474	2.78465	33.3303	7.77607e-09	3.57311e-08	17	31273300	31280884	pcmtl	l-isoaspartyl protein carboxyl methyltransferase, like [Source:ZFIN;Acc:ZDB-GENE-040426-1738]
comp31324_c0_seq2	-0.593936	ENSDARG00000042848	-1.93823	-0.95474	2.78465	33.3303	7.77607e-09	3.57311e-08	17	31273300	31280884	pcmtl	l-isoaspartyl protein carboxyl methyltransferase, like [Source:ZFIN;Acc:ZDB-GENE-040426-1738]
comp40268_c0_seq1	-0.467323	ENSDARG00000042853	-1.69037	-0.757336	6.31914	43.8977	3.4599e-11	2.0961e-10	17	31405670	31420066	ivd	isovaleryl Coenzyme A dehydrogenase [Source:ZFIN;Acc:ZDB-GENE-030616-262]
comp40268_c0_seq1	-0.467323	ENSDARG00000042853	-1.69037	-0.757336	6.31914	43.8977	3.4599e-11	2.0961e-10	17	31405670	31420066	ivd	isovaleryl Coenzyme A dehydrogenase [Source:ZFIN;Acc:ZDB-GENE-030616-262]
comp43147_c0_seq1	-1.63992	ENSDARG00000042881	-1.37839	-0.462983	3.25438	8.90257	0.00284769	0.005558	1	54692628	54704622	nthl1	nth endonuclease III-like 1 (E. coli) [Source:ZFIN;Acc:ZDB-GENE-120511-4]
comp33111_c0_seq1	-0.395276	ENSDARG00000042892	-1.22228	-0.28957	4.91877	6.50149	0.0107784	0.0188823	5	9011964	9038469	paip1	poly(A) binding protein interacting protein 1 [Source:ZFIN;Acc:ZDB-GENE-040801-247]
comp33111_c0_seq1	-0.395276	ENSDARG00000042892	-1.22228	-0.28957	4.91877	6.50149	0.0107784	0.0188823	5	9011964	9038469	paip1	poly(A) binding protein interacting protein 1 [Source:ZFIN;Acc:ZDB-GENE-040801-247]
comp10928_c0_seq1	-1.22508	ENSDARG00000042899	-2.94331	-1.55744	0.512213	32.7112	1.06922e-08	4.8088e-08	8	24641924	24662629	si:ch211-163l21.8	si:ch211-163l21.8 [Source:ZFIN;Acc:ZDB-GENE-041008-93]
comp11599_c0_seq1	-0.736915	ENSDARG00000042899	-2.94331	-1.55744	0.512213	32.7112	1.06922e-08	4.8088e-08	8	24641924	24662629	si:ch211-163l21.8	si:ch211-163l21.8 [Source:ZFIN;Acc:ZDB-GENE-041008-93]
comp18430_c0_seq2	-0.451337	ENSDARG00000042899	-2.94331	-1.55744	0.512213	32.7112	1.06922e-08	4.8088e-08	8	24641924	24662629	si:ch211-163l21.8	si:ch211-163l21.8 [Source:ZFIN;Acc:ZDB-GENE-041008-93]
comp35420_c0_seq1	-7.03029	ENSDARG00000042905	-1.70663	-0.771151	10.7916	29.6671	5.12992e-08	2.11936e-07	8	24591065	24595928	rpl10a	ribosomal protein L10a [Source:ZFIN;Acc:ZDB-GENE-030131-2025]
comp41337_c0_seq1	-0.881727	ENSDARG00000042905	-1.70663	-0.771151	10.7916	29.6671	5.12992e-08	2.11936e-07	8	24591065	24595928	rpl10a	ribosomal protein L10a [Source:ZFIN;Acc:ZDB-GENE-030131-2025]
comp44392_c0_seq1	-1.5677	ENSDARG00000042905	-1.70663	-0.771151	10.7916	29.6671	5.12992e-08	2.11936e-07	8	24591065	24595928	rpl10a	ribosomal protein L10a [Source:ZFIN;Acc:ZDB-GENE-030131-2025]
comp34766_c0_seq5	-2.23218	ENSDARG00000042931	-1.35933	-0.442897	9.47	9.04033	0.00264088	0.00518841	18	4945257	4951035	mibp2	muscle-specific beta 1 integrin binding protein 2 [Source:ZFIN;Acc:ZDB-GENE-031113-14]
comp38683_c0_seq2	-1.48558	ENSDARG00000042946	-4.32021	-2.1111	2.6222	77.2255	1.5251e-18	1.8884e-17	20	25515628	25540078	hook1	hook homolog 1 [Source:ZFIN;Acc:ZDB-GENE-041001-159]
comp10891_c0_seq1	-0.283666	ENSDARG00000042969	-1.27668	-0.352397	5.49437	12.0626	0.00051445	0.00115	16	27251275	27278136	si:dkeyp-84f3.7	si:dkeyp-84f3.7 [Source:ZFIN;Acc:ZDB-GENE-050309-241]
comp16026_c0_seq1	-0.393893	ENSDARG00000042997	-2.22879	-1.15626	5.04899	66.4892	3.5182e-16	3.4998e-15	16	58607354	58758637	azi2	5-azacytidine induced 2 [Source:ZFIN;Acc:ZDB-GENE-040426-2097]
comp13488_c0_seq1	-0.513476	ENSDARG00000043009	-2.62743	-1.39365	7.29239	15.2308	9.51385e-05	0.00024178	11	35023783	35026205	fam43a	family with sequence similarity 43, member A [Source:ZFIN;Acc:ZDB-GENE-030131-6098]
comp28171_c0_seq1	-0.413689	ENSDARG00000043009	-2.62743	-1.39365	7.29239	15.2308	9.51385e-05	0.00024178	11	35023783	35026205	fam43a	family with sequence similarity 43, member A [Source:ZFIN;Acc:ZDB-GENE-030131-6098]
comp6693_c0_seq1	-0.0447132	ENSDARG00000043032	-1.6749	-0.744076	0.842723	4.81602	0.0281963	0.0451626	14	733852	738712	tlr1	toll-like receptor 1 [Source:ZFIN;Acc:ZDB-GENE-040220-1]
comp41627_c0_seq1	-0.450267	ENSDARG00000043102	-5.22025	-2.38412	5.64274	226.368	3.6942e-51	3.3309e-49	15	1177986	1195587	lxn	latexin [Source:ZFIN;Acc:ZDB-GENE-041212-18]
comp32328_c0_seq1	-12.3457	ENSDARG00000043242	-9.27902	-3.21397	0.644783	54.0408	1.9637e-13	1.5116e-12	22	5651840	5663447	si:dkey-222f2.1	si:dkey-222f2.1 [Source:ZFIN;Acc:ZDB-GENE-050208-726]
comp7791_c0_seq1	-0.164696	ENSDARG00000043287	-1.38746	-0.472449	4.48748	11.4467	0.00071622	0.0015581	10	33612287	33618550	ATG101	autophagy related 101 [Source:HGNC Symbol;Acc:HGNC:25679]
comp20574_c0_seq1	-3.54616	ENSDARG00000043313	-2.28023	-1.18918	1.0465	13.0835	0.0002979	0.00069642	7	59131813	59343896	ank2b	ankyrin 2b, neuronal [Source:ZFIN;Acc:ZDB-GENE-041010-165]
comp39570_c0_seq10	-4.51942	ENSDARG00000043313	-2.28023	-1.18918	1.0465	13.0835	0.0002979	0.00069642	7	59131813	59343896	ank2b	ankyrin 2b, neuronal [Source:ZFIN;Acc:ZDB-GENE-041010-165]
comp39570_c0_seq12	-3.1064	ENSDARG00000043313	-2.28023	-1.18918	1.0465	13.0835	0.0002979	0.00069642	7	59131813	59343896	ank2b	ankyrin 2b, neuronal [Source:ZFIN;Acc:ZDB-GENE-041010-165]
comp39570_c0_seq13	-3.71478	ENSDARG00000043313	-2.28023	-1.18918	1.0465	13.0835	0.0002979	0.00069642	7	59131813	59343896	ank2b	ankyrin 2b, neuronal [Source:ZFIN;Acc:ZDB-GENE-041010-165]
comp39570_c0_seq14	-5.90141	ENSDARG00000043313	-2.28023	-1.18918	1.0465	13.0835	0.0002979	0.00069642	7	59131813	59343896	ank2b	ankyrin 2b, neuronal [Source:ZFIN;Acc:ZDB-GENE-041010-165]
comp39570_c0_seq15	-5.81682	ENSDARG00000043313	-2.28023	-1.18918	1.0465	13.0835	0.0002979	0.00069642	7	59131813	59343896	ank2b	ankyrin 2b, neuronal [Source:ZFIN;Acc:ZDB-GENE-041010-165]
comp39570_c0_seq16	-0.982534	ENSDARG00000043313	-2.28023	-1.18918	1.0465	13.0835	0.0002979	0.00069642	7	59131813	59343896	ank2b	ankyrin 2b, neuronal [Source:ZFIN;Acc:ZDB-GENE-041010-165]
comp39570_c0_seq2	-1.36749	ENSDARG00000043313	-2.28023	-1.18918	1.0465	13.0835	0.0002979	0.00069642	7	59131813	59343896	ank2b	ankyrin 2b, neuronal [Source:ZFIN;Acc:ZDB-GENE-041010-165]
comp39570_c0_seq3	-0.56008	ENSDARG00000043313	-2.28023	-1.18918	1.0465	13.0835	0.0002979	0.00069642	7	59131813	59343896	ank2b	ankyrin 2b, neuronal [Source:ZFIN;Acc:ZDB-GENE-041010-165]
comp39570_c0_seq4	-3.01571	ENSDARG00000043313	-2.28023	-1.18918	1.0465	13.0835	0.0002979	0.00069642	7	59131813	59343896	ank2b	ankyrin 2b, neuronal [Source:ZFIN;Acc:ZDB-GENE-041010-165]
comp39570_c0_seq5	-4.10359	ENSDARG00000043313	-2.28023	-1.18918	1.0465	13.0835	0.0002979	0.00069642	7	59131813	59343896	ank2b	ankyrin 2b, neuronal [Source:ZFIN;Acc:ZDB-GENE-041010-165]
comp39570_c0_seq6	-0.803369	ENSDARG00000043313	-2.28023	-1.18918	1.0465	13.0835	0.0002979	0.00069642	7	59131813	59343896	ank2b	ankyrin 2b, neuronal [Source:ZFIN;Acc:ZDB-GENE-041010-165]
comp39570_c0_seq7	-2.47246	ENSDARG00000043313	-2.28023	-1.18918	1.0465	13.0835	0.0002979	0.00069642	7	59131813	59343896	ank2b	ankyrin 2b, neuronal [Source:ZFIN;Acc:ZDB-GENE-041010-165]
comp57967_c0_seq1	-2.36568	ENSDARG00000043313	-2.28023	-1.18918	1.0465	13.0835	0.0002979	0.00069642	7	59131813	59343896	ank2b	ankyrin 2b, neuronal [Source:ZFIN;Acc:ZDB-GENE-041010-165]
comp33021_c0_seq1	-1.24019	ENSDARG00000043342	-3.9898	-1.99632	1.61902	60.5293	7.2491e-15	6.3635e-14	14	51699364	51719884	gpx3	glutathione peroxidase 3 (plasma) [Source:ZFIN;Acc:ZDB-GENE-070222-3]
comp26505_c0_seq1	-0.843356	ENSDARG00000043359	-1.16275	-0.217541	5.52019	4.87513	0.0272464	0.0437984	14	51479575	51505292	rmnd5b	required for meiotic nuclear division 5 homolog B (S. cerevisiae) [Source:ZFIN;Acc:ZDB-GENE-040426-1744]
comp26505_c0_seq2	-0.947086	ENSDARG00000043359	-1.16275	-0.217541	5.52019	4.87513	0.0272464	0.0437984	14	51479575	51505292	rmnd5b	required for meiotic nuclear division 5 homolog B (S. cerevisiae) [Source:ZFIN;Acc:ZDB-GENE-040426-1744]
comp35901_c0_seq1	-0.162955	ENSDARG00000043359	-1.16275	-0.217541	5.52019	4.87513	0.0272464	0.0437984	14	51479575	51505292	rmnd5b	required for meiotic nuclear division 5 homolog B (S. cerevisiae) [Source:ZFIN;Acc:ZDB-GENE-040426-1744]
comp15477_c0_seq2	-0.558198	ENSDARG00000043361	-1.68089	-0.749222	4.52864	33.0937	8.78232e-09	4.00186e-08	6	15044951	15143197	nck2b	NCK adaptor protein 2b [Source:ZFIN;Acc:ZDB-GENE-040801-235]
comp10612_c0_seq1	-1.81797	ENSDARG00000043371	-1.24023	-0.310605	8.09285	7.23901	0.00713364	0.0129025	10	34411270	34420292	mdh2	malate dehydrogenase 2, NAD (mitochondrial) [Source:ZFIN;Acc:ZDB-GENE-040426-2143]
comp17555_c0_seq1	-8.42419	ENSDARG00000043371	-1.24023	-0.310605	8.09285	7.23901	0.00713364	0.0129025	10	34411270	34420292	mdh2	malate dehydrogenase 2, NAD (mitochondrial) [Source:ZFIN;Acc:ZDB-GENE-040426-2143]
comp21893_c0_seq1	-9.16874	ENSDARG00000043371	-1.24023	-0.310605	8.09285	7.23901	0.00713364	0.0129025	10	34411270	34420292	mdh2	malate dehydrogenase 2, NAD (mitochondrial) [Source:ZFIN;Acc:ZDB-GENE-040426-2143]
comp4329_c0_seq1	-9.59694	ENSDARG00000043371	-1.24023	-0.310605	8.09285	7.23901	0.00713364	0.0129025	10	34411270	34420292	mdh2	malate dehydrogenase 2, NAD (mitochondrial) [Source:ZFIN;Acc:ZDB-GENE-040426-2143]
comp39357_c0_seq2	-0.317995	ENSDARG00000043446	-2.57796	-1.36623	2.77772	24.5535	7.22745e-07	2.55128e-06	15	38825237	38849365	efhd1	EF-hand domain family, member D1 [Source:ZFIN;Acc:ZDB-GENE-030131-7461]
comp28465_c0_seq1	-1.28964	ENSDARG00000043453	-1.85373	-0.890428	10.3058	45.9181	1.233e-11	7.8281e-11	15	38602104	38608917	rps5	ribosomal protein S5 [Source:ZFIN;Acc:ZDB-GENE-020419-12]
comp38079_c0_seq1	-5.9917	ENSDARG00000043453	-1.85373	-0.890428	10.3058	45.9181	1.233e-11	7.8281e-11	15	38602104	38608917	rps5	ribosomal protein S5 [Source:ZFIN;Acc:ZDB-GENE-020419-12]
comp50349_c0_seq1	-0.0484971	ENSDARG00000043453	-1.85373	-0.890428	10.3058	45.9181	1.233e-11	7.8281e-11	15	38602104	38608917	rps5	ribosomal protein S5 [Source:ZFIN;Acc:ZDB-GENE-020419-12]
comp30847_c0_seq1	-0.98037	ENSDARG00000043471	-1.75005	-0.807397	2.75315	20.5064	5.94331e-06	1.82973e-05	1	60061325	60068255	CABZ01117079.1	Uncharacterized protein [Source:UniProtKB/TrEMBL;Acc:E7F1P2]
comp39783_c0_seq1	-0.564976	ENSDARG00000043502	-1.61101	-0.687965	6.21878	30.3166	3.66971e-08	1.54394e-07	8	13868649	13881830	ccdc124	coiled-coil domain containing 124 [Source:ZFIN;Acc:ZDB-GENE-040426-1483]
comp30145_c0_seq1	-8.20443	ENSDARG00000043509	-1.4486	-0.534663	10.4407	13.6198	0.00022381	0.00053487	19	45317840	45323807	rpl11	ribosomal protein L11 [Source:ZFIN;Acc:ZDB-GENE-040625-147]
comp41323_c0_seq1	-1.29319	ENSDARG00000043509	-1.4486	-0.534663	10.4407	13.6198	0.00022381	0.00053487	19	45317840	45323807	rpl11	ribosomal protein L11 [Source:ZFIN;Acc:ZDB-GENE-040625-147]
comp49761_c0_seq1	-0.115536	ENSDARG00000043509	-1.4486	-0.534663	10.4407	13.6198	0.00022381	0.00053487	19	45317840	45323807	rpl11	ribosomal protein L11 [Source:ZFIN;Acc:ZDB-GENE-040625-147]
comp5697_c0_seq1	-4.42594	ENSDARG00000043509	-1.4486	-0.534663	10.4407	13.6198	0.00022381	0.00053487	19	45317840	45323807	rpl11	ribosomal protein L11 [Source:ZFIN;Acc:ZDB-GENE-040625-147]
comp15286_c0_seq1	-0.0857498	ENSDARG00000043531	-2.9523	-1.56184	7.75587	44.4646	2.59e-11	1.5901e-10	20	15558518	15560467	jun	jun proto-oncogene [Source:ZFIN;Acc:ZDB-GENE-030131-7859]
comp23113_c0_seq1	-1.36123	ENSDARG00000043562	-3.92452	-1.97252	2.783	96.4134	9.3233e-23	1.6903e-21	17	23378944	23381895	zgc:65997	zgc:65997 [Source:ZFIN;Acc:ZDB-GENE-040426-1502]
comp23113_c0_seq2	-1.46634	ENSDARG00000043562	-3.92452	-1.97252	2.783	96.4134	9.3233e-23	1.6903e-21	17	23378944	23381895	zgc:65997	zgc:65997 [Source:ZFIN;Acc:ZDB-GENE-040426-1502]
comp39335_c0_seq2	-0.435711	ENSDARG00000043687	-1.95243	-0.965271	3.33723	42.6727	6.4708e-11	3.7797e-10	20	9302361	9303655	SAYSD1	SAYSVFN motif domain containing 1 [Source:HGNC Symbol;Acc:HGNC:21025]
comp36865_c0_seq1	-1.65608	ENSDARG00000043781	-1.36556	-0.449495	6.44703	9.55537	0.00199365	0.00400218	4	61218239	61227140	PSMB10	proteasome (prosome, macropain) subunit, beta type, 10 [Source:HGNC Symbol;Acc:HGNC:9538]
comp17979_c0_seq2	-1.04759	ENSDARG00000043843	-1.46734	-0.553204	3.39401	12.3688	0.00043657	0.00099134	20	2448526	2510462	akap7	A kinase (PRKA) anchor protein 7 [Source:ZFIN;Acc:ZDB-GENE-040724-128]
comp18861_c0_seq1	-0.905805	ENSDARG00000043843	-1.46734	-0.553204	3.39401	12.3688	0.00043657	0.00099134	20	2448526	2510462	akap7	A kinase (PRKA) anchor protein 7 [Source:ZFIN;Acc:ZDB-GENE-040724-128]
comp33775_c0_seq1	-1.03755	ENSDARG00000043843	-1.46734	-0.553204	3.39401	12.3688	0.00043657	0.00099134	20	2448526	2510462	akap7	A kinase (PRKA) anchor protein 7 [Source:ZFIN;Acc:ZDB-GENE-040724-128]
comp45239_c0_seq1	-0.488811	ENSDARG00000043843	-1.46734	-0.553204	3.39401	12.3688	0.00043657	0.00099134	20	2448526	2510462	akap7	A kinase (PRKA) anchor protein 7 [Source:ZFIN;Acc:ZDB-GENE-040724-128]
comp16081_c0_seq1	-0.508094	ENSDARG00000043848	-1.77041	-0.824085	7.48184	44.8101	2.171e-11	1.347e-10	10	26328825	26333884	sod1	superoxide dismutase 1, soluble [Source:ZFIN;Acc:ZDB-GENE-990415-258]
comp48745_c0_seq1	-9.37486	ENSDARG00000043848	-1.77041	-0.824085	7.48184	44.8101	2.171e-11	1.347e-10	10	26328825	26333884	sod1	superoxide dismutase 1, soluble [Source:ZFIN;Acc:ZDB-GENE-990415-258]
comp29027_c0_seq1	-0.855333	ENSDARG00000043944	-1.24773	-0.319304	6.67559	6.41827	0.0112952	0.0197021	25	33738109	33769864	etfa	electron-transfer-flavoprotein, alpha polypeptide [Source:ZFIN;Acc:ZDB-GENE-030131-4449]
comp25450_c0_seq1	-0.0542485	ENSDARG00000044011	-2.57611	-1.36519	4.43036	59.0703	1.5214e-14	1.2927e-13	14	42794053	42816321	xkrx	XK, Kell blood group complex subunit-related, X-linked [Source:ZFIN;Acc:ZDB-GENE-041114-108]
comp32652_c0_seq1	-12.9558	ENSDARG00000044093	-1.64176	-0.715244	10.6864	24.6773	6.7777e-07	2.40202e-06	17	24443248	24450993	rpl13a	ribosomal protein L13a [Source:ZFIN;Acc:ZDB-GENE-030131-168]
comp41325_c0_seq1	-0.8009	ENSDARG00000044093	-1.64176	-0.715244	10.6864	24.6773	6.7777e-07	2.40202e-06	17	24443248	24450993	rpl13a	ribosomal protein L13a [Source:ZFIN;Acc:ZDB-GENE-030131-168]
comp26508_c0_seq1	-0.975983	ENSDARG00000044153	-1.21781	-0.284294	7.46159	6.90526	0.00859425	0.0153332	17	25477643	25490769	ppp1cb	protein phosphatase 1, catalytic subunit, beta isoform [Source:ZFIN;Acc:ZDB-GENE-030616-609]
comp44536_c0_seq1	-3.78716	ENSDARG00000044183	-2.97018	-1.57055	3.30327	63.6045	1.5208e-15	1.4227e-14	10	17966661	17976383	prkab1a	protein kinase, AMP-activated, beta 1 non-catalytic subunit, a [Source:ZFIN;Acc:ZDB-GENE-040718-377]
comp44710_c0_seq1	-4.30104	ENSDARG00000044183	-2.97018	-1.57055	3.30327	63.6045	1.5208e-15	1.4227e-14	10	17966661	17976383	prkab1a	protein kinase, AMP-activated, beta 1 non-catalytic subunit, a [Source:ZFIN;Acc:ZDB-GENE-040718-377]
comp31710_c0_seq1	-0.129213	ENSDARG00000044282	-1.48294	-0.568461	5.57341	19.6646	9.22961e-06	2.75879e-05	10	15646672	15673514	smc5	structural maintenance of chromosomes 5 [Source:ZFIN;Acc:ZDB-GENE-061013-288]
comp36262_c0_seq1	-0.0619762	ENSDARG00000044362	-2.40879	-1.26831	1.78347	29.2667	6.3071e-08	2.57184e-07	21	37956316	38012427	unc119b	unc-119 homolog b (C. elegans) [Source:ZFIN;Acc:ZDB-GENE-050201-2]
comp31266_c0_seq1	-0.655823	ENSDARG00000044373	-1.54387	-0.626553	4.89434	23.0685	1.56328e-06	5.26194e-06	6	31992762	32007083	atg4c	autophagy-related 4C (yeast) [Source:ZFIN;Acc:ZDB-GENE-040625-84]
comp15755_c0_seq1	-0.830851	ENSDARG00000044521	-1.58983	-0.668875	9.8158	23.9491	9.89165e-07	3.4226e-06	6	13110537	13116230	eef1b2	eukaryotic translation elongation factor 1 beta 2 [Source:ZFIN;Acc:ZDB-GENE-030131-7310]
comp30915_c0_seq1	-12.7991	ENSDARG00000044521	-1.58983	-0.668875	9.8158	23.9491	9.89165e-07	3.4226e-06	6	13110537	13116230	eef1b2	eukaryotic translation elongation factor 1 beta 2 [Source:ZFIN;Acc:ZDB-GENE-030131-7310]
comp37566_c0_seq1	-0.602181	ENSDARG00000044551	-1.84925	-0.886944	5.26538	28.7293	8.32327e-08	3.34252e-07	6	11160980	11177563	atg9a	ATG9 autophagy related 9 homolog A (S. cerevisiae) [Source:ZFIN;Acc:ZDB-GENE-070209-65]
comp37566_c0_seq1	-0.602181	ENSDARG00000044551	-1.84925	-0.886944	5.26538	28.7293	8.32327e-08	3.34252e-07	6	11160980	11177563	atg9a	ATG9 autophagy related 9 homolog A (S. cerevisiae) [Source:ZFIN;Acc:ZDB-GENE-070209-65]
comp44987_c0_seq1	-0.956997	ENSDARG00000044551	-1.84925	-0.886944	5.26538	28.7293	8.32327e-08	3.34252e-07	6	11160980	11177563	atg9a	ATG9 autophagy related 9 homolog A (S. cerevisiae) [Source:ZFIN;Acc:ZDB-GENE-070209-65]
comp5378_c0_seq1	-1.05781	ENSDARG00000044551	-1.84925	-0.886944	5.26538	28.7293	8.32327e-08	3.34252e-07	6	11160980	11177563	atg9a	ATG9 autophagy related 9 homolog A (S. cerevisiae) [Source:ZFIN;Acc:ZDB-GENE-070209-65]
comp9640_c0_seq1	-0.924139	ENSDARG00000044551	-1.84925	-0.886944	5.26538	28.7293	8.32327e-08	3.34252e-07	6	11160980	11177563	atg9a	ATG9 autophagy related 9 homolog A (S. cerevisiae) [Source:ZFIN;Acc:ZDB-GENE-070209-65]
comp29183_c0_seq1	-0.617375	ENSDARG00000044565	-1.21733	-0.283726	8.27905	4.87283	0.0272828	0.043847	6	10652213	10664451	ola1	Obg-like ATPase 1 [Source:ZFIN;Acc:ZDB-GENE-030131-5063]
comp6149_c0_seq1	-0.174479	ENSDARG00000044625	-1.80136	-0.849085	5.82173	62.8731	2.2046e-15	2.0366e-14	21	21993816	22003357	pcf11	cleavage and polyadenylation factor subunit, homolog (S. cerevisiae) [Source:ZFIN;Acc:ZDB-GENE-041114-175]
comp7631_c0_seq2	-1.06838	ENSDARG00000044625	-1.80136	-0.849085	5.82173	62.8731	2.2046e-15	2.0366e-14	21	21993816	22003357	pcf11	cleavage and polyadenylation factor subunit, homolog (S. cerevisiae) [Source:ZFIN;Acc:ZDB-GENE-041114-175]
comp9890_c0_seq1	-0.346245	ENSDARG00000044809	-1.44293	-0.529	5.07041	7.71506	0.00547622	0.0101455	21	6034593	6054858	fpgs	folylpolyglutamate synthase [Source:ZFIN;Acc:ZDB-GENE-040426-2781]
comp43257_c0_seq1	-0.959254	ENSDARG00000044812	-1.28431	-0.360989	4.32033	7.02457	0.00803988	0.014414	7	51752705	51806323	TTC17	Uncharacterized protein [Source:UniProtKB/TrEMBL;Acc:E7F211]
comp36819_c0_seq2	-2.33793	ENSDARG00000044935	-3.14686	-1.65391	6.65691	29.0308	7.1237e-08	2.88609e-07	8	35868758	35879010	hpdb	4-hydroxyphenylpyruvate dioxygenase b [Source:ZFIN;Acc:ZDB-GENE-040808-62]
comp16261_c0_seq1	-0.214479	ENSDARG00000045017	-1.71879	-0.781394	4.02605	33.3987	7.50745e-09	3.45624e-08	11	342070	347082	pdrg1	p53 and DNA-damage regulated 1 [Source:ZFIN;Acc:ZDB-GENE-050417-276]
comp32460_c0_seq3	-0.99371	ENSDARG00000045027	-1.29516	-0.37313	3.59157	5.88229	0.015294	0.0258834	9	56684564	56702376	rab9a	RAB9A, member RAS oncogene family [Source:ZFIN;Acc:ZDB-GENE-060825-293]
comp23701_c0_seq1	-1.62478	ENSDARG00000045033	-2.80211	-1.48651	4.64583	69.9456	6.0963e-17	6.4465e-16	12	43175668	43191180	bnip3	BCL2/adenovirus E1B interacting protein 3 [Source:ZFIN;Acc:ZDB-GENE-030131-8060]
comp59646_c0_seq1	-1.46634	ENSDARG00000045064	-2.07444	-1.05272	4.21815	16.6243	4.55636e-05	0.00012203	12	31622130	31796101	ablim1b	actin binding LIM protein 1b [Source:ZFIN;Acc:ZDB-GENE-050327-91]
comp65209_c0_seq1	-2.20266	ENSDARG00000045064	-2.07444	-1.05272	4.21815	16.6243	4.55636e-05	0.00012203	12	31622130	31796101	ablim1b	actin binding LIM protein 1b [Source:ZFIN;Acc:ZDB-GENE-050327-91]
comp38250_c0_seq2	-0.210929	ENSDARG00000045065	-1.26483	-0.338946	3.86866	7.83714	0.00511835	0.00953524	12	32845793	33109637	vti1a	vesicle transport through interaction with t-SNAREs homolog 1A (yeast) [Source:ZFIN;Acc:ZDB-GENE-050809-135]
comp3352_c0_seq1	-10.037	ENSDARG00000045071	-1.62255	-0.69826	4.06706	17.0496	3.64168e-05	9.91329e-05	12	28083600	28096730	chad	chondroadherin [Source:ZFIN;Acc:ZDB-GENE-040426-1130]
comp42720_c0_seq1	-7.09925	ENSDARG00000045071	-1.62255	-0.69826	4.06706	17.0496	3.64168e-05	9.91329e-05	12	28083600	28096730	chad	chondroadherin [Source:ZFIN;Acc:ZDB-GENE-040426-1130]
comp38205_c0_seq1	-0.2624	ENSDARG00000045074	-2.05476	-1.03897	5.53943	16.2528	5.54264e-05	0.00014621	12	28814090	28816788	arl4d	ADP-ribosylation factor-like 4D [Source:ZFIN;Acc:ZDB-GENE-030131-2293]
comp33317_c0_seq1	-0.561595	ENSDARG00000045123	-1.8443	-0.883073	2.7419	18.6092	1.60443e-05	4.64979e-05	12	14758492	14827956	OPLAH	5-oxoprolinase (ATP-hydrolysing) [Source:HGNC Symbol;Acc:HGNC:8149]
comp14972_c0_seq1	-5.59348	ENSDARG00000045180	-10.5136	-3.39419	3.45117	191.029	1.8956e-43	1.2454e-41	12	18167911	18183279	acta2	actin, alpha 2, smooth muscle, aorta [Source:ZFIN;Acc:ZDB-GENE-030131-1229]
comp41881_c0_seq1	-3.68573	ENSDARG00000045180	-10.5136	-3.39419	3.45117	191.029	1.8956e-43	1.2454e-41	12	18167911	18183279	acta2	actin, alpha 2, smooth muscle, aorta [Source:ZFIN;Acc:ZDB-GENE-030131-1229]
comp33239_c0_seq1	-0.774152	ENSDARG00000045228	-1.33913	-0.421294	4.75133	15.9348	6.55618e-05	0.00017095	24	41229793	41240424	stub1	STIP1 homology and U-Box containing protein 1 [Source:ZFIN;Acc:ZDB-GENE-030131-2963]
comp33239_c0_seq2	-0.296124	ENSDARG00000045228	-1.33913	-0.421294	4.75133	15.9348	6.55618e-05	0.00017095	24	41229793	41240424	stub1	STIP1 homology and U-Box containing protein 1 [Source:ZFIN;Acc:ZDB-GENE-030131-2963]
comp33239_c0_seq3	-5.09364	ENSDARG00000045228	-1.33913	-0.421294	4.75133	15.9348	6.55618e-05	0.00017095	24	41229793	41240424	stub1	STIP1 homology and U-Box containing protein 1 [Source:ZFIN;Acc:ZDB-GENE-030131-2963]
comp9230_c0_seq1	-5.76445	ENSDARG00000045302	-2.75841	-1.46384	2.47514	40.8977	1.6041e-10	8.9886e-10	24	26160815	26187549	smpx	small muscle protein, X-linked [Source:ZFIN;Acc:ZDB-GENE-040704-24]
comp51559_c0_seq1	-0.812133	ENSDARG00000045305	-1.65776	-0.729237	5.12383	35.7738	2.21608e-09	1.09232e-08	24	25341255	25405403	pde7a	phosphodiesterase 7A [Source:ZFIN;Acc:ZDB-GENE-031222-10]
comp58865_c0_seq1	-0.0286033	ENSDARG00000045305	-1.65776	-0.729237	5.12383	35.7738	2.21608e-09	1.09232e-08	24	25341255	25405403	pde7a	phosphodiesterase 7A [Source:ZFIN;Acc:ZDB-GENE-031222-10]
comp66872_c0_seq1	-0.137954	ENSDARG00000045305	-1.65776	-0.729237	5.12383	35.7738	2.21608e-09	1.09232e-08	24	25341255	25405403	pde7a	phosphodiesterase 7A [Source:ZFIN;Acc:ZDB-GENE-031222-10]
comp14131_c0_seq1	-0.139191	ENSDARG00000045372	-1.2257	-0.293603	4.76547	5.7715	0.0162881	0.0274425	24	14445146	14461291	ngdn	neuroguidin, EIF4E binding protein [Source:ZFIN;Acc:ZDB-GENE-031030-13]
comp14131_c0_seq2	-1.15312	ENSDARG00000045372	-1.2257	-0.293603	4.76547	5.7715	0.0162881	0.0274425	24	14445146	14461291	ngdn	neuroguidin, EIF4E binding protein [Source:ZFIN;Acc:ZDB-GENE-031030-13]
comp43735_c0_seq1	-1.56645	ENSDARG00000045413	-5.34612	-2.41849	-0.101693	32.3382	1.29541e-08	5.76946e-08	24	8627838	8632147	gcm2	glial cells missing homolog 2 (Drosophila) [Source:ZFIN;Acc:ZDB-GENE-050127-1]
comp30843_c0_seq1	-0.159105	ENSDARG00000045421	-1.69356	-0.760056	4.94263	25.1754	5.23454e-07	1.88789e-06	2	31556322	31570969	stard3nl	STARD3 N-terminal like [Source:ZFIN;Acc:ZDB-GENE-040718-4]
comp15961_c0_seq1	-8.1121	ENSDARG00000045487	-1.63782	-0.71178	9.91028	25.7657	3.85482e-07	1.41558e-06	4	20584700	20588333	rps16	ribosomal protein S16 [Source:ZFIN;Acc:ZDB-GENE-050506-107]
comp25847_c0_seq1	-0.779288	ENSDARG00000045487	-1.63782	-0.71178	9.91028	25.7657	3.85482e-07	1.41558e-06	4	20584700	20588333	rps16	ribosomal protein S16 [Source:ZFIN;Acc:ZDB-GENE-050506-107]
comp11560_c0_seq1	-0.138388	ENSDARG00000045519	-1.56292	-0.644246	1.5653	6.74658	0.00939273	0.0166457	4	24387772	24446167	sfmbt2	Scm-like with four mbt domains 2 [Source:ZFIN;Acc:ZDB-GENE-041210-196]
comp14662_c0_seq1	-0.203198	ENSDARG00000045519	-1.56292	-0.644246	1.5653	6.74658	0.00939273	0.0166457	4	24387772	24446167	sfmbt2	Scm-like with four mbt domains 2 [Source:ZFIN;Acc:ZDB-GENE-041210-196]
comp17625_c0_seq1	-0.0175763	ENSDARG00000045519	-1.56292	-0.644246	1.5653	6.74658	0.00939273	0.0166457	4	24387772	24446167	sfmbt2	Scm-like with four mbt domains 2 [Source:ZFIN;Acc:ZDB-GENE-041210-196]
comp46710_c0_seq1	-0.570559	ENSDARG00000045519	-1.56292	-0.644246	1.5653	6.74658	0.00939273	0.0166457	4	24387772	24446167	sfmbt2	Scm-like with four mbt domains 2 [Source:ZFIN;Acc:ZDB-GENE-041210-196]
comp54999_c0_seq1	-0.0097604	ENSDARG00000045519	-1.56292	-0.644246	1.5653	6.74658	0.00939273	0.0166457	4	24387772	24446167	sfmbt2	Scm-like with four mbt domains 2 [Source:ZFIN;Acc:ZDB-GENE-041210-196]
comp79451_c0_seq1	-1.73893	ENSDARG00000045574	-2.15923	-1.11052	2.23651	35.4405	2.62962e-09	1.28494e-08	4	16320780	16347112	lrmp	lymphoid-restricted membrane protein [Source:ZFIN;Acc:ZDB-GENE-041210-152]
comp34396_c0_seq1	-1.13425	ENSDARG00000045598	-3.54493	-1.82576	7.97615	153.69	2.7063e-35	1.1383e-33	4	13972000	13980660	AKR1B1	aldo-keto reductase family 1, member B1 (aldose reductase) [Source:HGNC Symbol;Acc:HGNC:381]
comp7883_c0_seq1	-1.11154	ENSDARG00000045606	-1.55767	-0.63939	2.95427	14.527	0.00013817	0.00034166	25	31223308	31253150	alkbh3	alkB, alkylation repair homolog 3 (E. coli) [Source:ZFIN;Acc:ZDB-GENE-040801-254]
comp15622_c0_seq1	-0.307677	ENSDARG00000045611	-2.0345	-1.02468	4.51223	55.1647	1.1084e-13	8.6943e-13	25	29690656	29713649	nfybb	nuclear transcription factor Y, beta b [Source:ZFIN;Acc:ZDB-GENE-050306-25]
comp50289_c0_seq1	-6.30679	ENSDARG00000045658	-2.5781	-1.36631	4.62101	56.6946	5.0903e-14	4.1246e-13	4	11956992	11978716	msrb3	methionine sulfoxide reductase B3 [Source:ZFIN;Acc:ZDB-GENE-040625-74]
comp42225_c0_seq1	-6.65558	ENSDARG00000045947	-3.58561	-1.84222	7.30853	132.113	1.4131e-30	4.5539e-29	12	5058011	5069419	HRC	histidine rich calcium binding protein [Source:HGNC Symbol;Acc:HGNC:5178]
comp34274_c0_seq1	-0.0579334	ENSDARG00000045976	-1.30528	-0.384358	4.39933	8.38137	0.00379087	0.00723964	15	46485887	46515472	sidt2	SID1 transmembrane family, member 2 [Source:ZFIN;Acc:ZDB-GENE-030131-7356]
comp34274_c0_seq2	-0.144303	ENSDARG00000045976	-1.30528	-0.384358	4.39933	8.38137	0.00379087	0.00723964	15	46485887	46515472	sidt2	SID1 transmembrane family, member 2 [Source:ZFIN;Acc:ZDB-GENE-030131-7356]
comp34274_c0_seq2	-0.144303	ENSDARG00000045976	-1.30528	-0.384358	4.39933	8.38137	0.00379087	0.00723964	15	46485887	46515472	sidt2	SID1 transmembrane family, member 2 [Source:ZFIN;Acc:ZDB-GENE-030131-7356]
comp8216_c0_seq1	-0.521499	ENSDARG00000045976	-1.30528	-0.384358	4.39933	8.38137	0.00379087	0.00723964	15	46485887	46515472	sidt2	SID1 transmembrane family, member 2 [Source:ZFIN;Acc:ZDB-GENE-030131-7356]
comp11253_c0_seq1	-0.267001	ENSDARG00000046004	-1.23143	-0.300334	7.58652	8.04071	0.00457376	0.00860199	22	26943	41610	capzb	capping protein (actin filament) muscle Z-line, beta [Source:ZFIN;Acc:ZDB-GENE-030131-7023]
comp11253_c0_seq2	-4.39765	ENSDARG00000046004	-1.23143	-0.300334	7.58652	8.04071	0.00457376	0.00860199	22	26943	41610	capzb	capping protein (actin filament) muscle Z-line, beta [Source:ZFIN;Acc:ZDB-GENE-030131-7023]
comp54984_c0_seq1	-8.05618	ENSDARG00000046004	-1.23143	-0.300334	7.58652	8.04071	0.00457376	0.00860199	22	26943	41610	capzb	capping protein (actin filament) muscle Z-line, beta [Source:ZFIN;Acc:ZDB-GENE-030131-7023]
comp57179_c0_seq1	-9.35065	ENSDARG00000046004	-1.23143	-0.300334	7.58652	8.04071	0.00457376	0.00860199	22	26943	41610	capzb	capping protein (actin filament) muscle Z-line, beta [Source:ZFIN;Acc:ZDB-GENE-030131-7023]
comp74718_c0_seq1	-4.61198	ENSDARG00000046004	-1.23143	-0.300334	7.58652	8.04071	0.00457376	0.00860199	22	26943	41610	capzb	capping protein (actin filament) muscle Z-line, beta [Source:ZFIN;Acc:ZDB-GENE-030131-7023]
comp15314_c0_seq2	-1.09299	ENSDARG00000046024	-1.25515	-0.327861	3.43001	5.46221	0.0194321	0.032246	8	497951	499154	wibg	within bgcn homolog (Drosophila) [Source:ZFIN;Acc:ZDB-GENE-040426-1464]
comp14681_c0_seq1	-12.8497	ENSDARG00000046119	-1.58029	-0.66019	10.8382	23.9527	9.87318e-07	3.41691e-06	18	47351163	47362807	rps3	ribosomal protein S3 [Source:ZFIN;Acc:ZDB-GENE-030131-8494]
comp15841_c0_seq1	-12.0735	ENSDARG00000046119	-1.58029	-0.66019	10.8382	23.9527	9.87318e-07	3.41691e-06	18	47351163	47362807	rps3	ribosomal protein S3 [Source:ZFIN;Acc:ZDB-GENE-030131-8494]
comp28458_c0_seq1	-1.26847	ENSDARG00000046119	-1.58029	-0.66019	10.8382	23.9527	9.87318e-07	3.41691e-06	18	47351163	47362807	rps3	ribosomal protein S3 [Source:ZFIN;Acc:ZDB-GENE-030131-8494]
comp11172_c0_seq1	-1.29701	ENSDARG00000046157	-1.86009	-0.895374	9.56179	50.0128	1.5275e-12	1.0624e-11	25	241974	248867	RPS17	ribosomal protein S17 [Source:HGNC Symbol;Acc:HGNC:10397]
comp14201_c0_seq1	-11.1389	ENSDARG00000046157	-1.86009	-0.895374	9.56179	50.0128	1.5275e-12	1.0624e-11	25	241974	248867	RPS17	ribosomal protein S17 [Source:HGNC Symbol;Acc:HGNC:10397]
comp15887_c0_seq1	-11.7562	ENSDARG00000046157	-1.86009	-0.895374	9.56179	50.0128	1.5275e-12	1.0624e-11	25	241974	248867	RPS17	ribosomal protein S17 [Source:HGNC Symbol;Acc:HGNC:10397]
comp43111_c0_seq1	-0.0973108	ENSDARG00000046157	-1.86009	-0.895374	9.56179	50.0128	1.5275e-12	1.0624e-11	25	241974	248867	RPS17	ribosomal protein S17 [Source:HGNC Symbol;Acc:HGNC:10397]
comp32701_c0_seq1	-0.0082735	ENSDARG00000051761	-2.32086	-1.21466	5.26266	88.3697	5.4295e-21	8.3745e-20	25	38250200	38255612	trim44	tripartite motif-containing 44 [Source:ZFIN;Acc:ZDB-GENE-050522-37]
comp38418_c0_seq1	-0.148164	ENSDARG00000051768	-1.44997	-0.536026	3.28796	10.2759	0.0013478	0.00279708	7	36004057	36071625	FHOD1	formin homology 2 domain containing 1 [Source:HGNC Symbol;Acc:HGNC:17905]
comp35347_c0_seq1	-9.50931	ENSDARG00000051783	-1.26586	-0.340121	11.0531	7.53023	0.0060672	0.0111328	5	2059988	2072826	rplp0	ribosomal protein, large, P0 [Source:ZFIN;Acc:ZDB-GENE-000629-1]
comp41306_c0_seq1	-1.29181	ENSDARG00000051783	-1.26586	-0.340121	11.0531	7.53023	0.0060672	0.0111328	5	2059988	2072826	rplp0	ribosomal protein, large, P0 [Source:ZFIN;Acc:ZDB-GENE-000629-1]
comp5668_c0_seq1	-2.06297	ENSDARG00000051809	-2.47521	-1.30755	5.7574	89.4294	3.1778e-21	5.025e-20	7	76672479	76689219	btr12	bloodthirsty-related gene family, member 12 [Source:ZFIN;Acc:ZDB-GENE-060929-548]
comp67379_c0_seq1	-0.32529	ENSDARG00000051809	-2.47521	-1.30755	5.7574	89.4294	3.1778e-21	5.025e-20	7	76672479	76689219	btr12	bloodthirsty-related gene family, member 12 [Source:ZFIN;Acc:ZDB-GENE-060929-548]
comp38571_c0_seq2	-0.700055	ENSDARG00000051888	-1.4163	-0.502125	7.51616	16.0764	6.08387e-05	0.00015944	7	57735831	57748061	ist1	increased sodium tolerance 1 homolog (yeast) [Source:ZFIN;Acc:ZDB-GENE-030131-179]
comp38571_c0_seq4	-0.467068	ENSDARG00000051888	-1.4163	-0.502125	7.51616	16.0764	6.08387e-05	0.00015944	7	57735831	57748061	ist1	increased sodium tolerance 1 homolog (yeast) [Source:ZFIN;Acc:ZDB-GENE-030131-179]
comp38571_c0_seq5	-1.17889	ENSDARG00000051888	-1.4163	-0.502125	7.51616	16.0764	6.08387e-05	0.00015944	7	57735831	57748061	ist1	increased sodium tolerance 1 homolog (yeast) [Source:ZFIN;Acc:ZDB-GENE-030131-179]
comp48916_c0_seq1	-0.0286033	ENSDARG00000051965	-1.76329	-0.818273	3.05654	23.0154	1.60712e-06	5.39986e-06	1	45519443	45531891	btr01	bloodthirsty-related gene family, member 1 [Source:ZFIN;Acc:ZDB-GENE-090511-2]
comp38474_c0_seq1	-2.21746	ENSDARG00000052000	-3.75812	-1.91001	5.2074	102.883	3.5552e-24	7.3763e-23	25	19043878	19049085	cav2	caveolin 2 [Source:ZFIN;Acc:ZDB-GENE-040625-164]
comp40008_c0_seq1	-1.72035	ENSDARG00000052004	-1.34639	-0.429098	8.92969	4.90244	0.0268187	0.0431723	25	19050766	19180696	cav1	caveolin 1 [Source:ZFIN;Acc:ZDB-GENE-030131-2415]
comp40008_c0_seq2	-1.21947	ENSDARG00000052004	-1.34639	-0.429098	8.92969	4.90244	0.0268187	0.0431723	25	19050766	19180696	cav1	caveolin 1 [Source:ZFIN;Acc:ZDB-GENE-030131-2415]
comp40008_c0_seq3	-12.2176	ENSDARG00000052004	-1.34639	-0.429098	8.92969	4.90244	0.0268187	0.0431723	25	19050766	19180696	cav1	caveolin 1 [Source:ZFIN;Acc:ZDB-GENE-030131-2415]
comp40008_c0_seq4	-13.3967	ENSDARG00000052004	-1.34639	-0.429098	8.92969	4.90244	0.0268187	0.0431723	25	19050766	19180696	cav1	caveolin 1 [Source:ZFIN;Acc:ZDB-GENE-030131-2415]
comp40008_c0_seq5	-9.94299	ENSDARG00000052004	-1.34639	-0.429098	8.92969	4.90244	0.0268187	0.0431723	25	19050766	19180696	cav1	caveolin 1 [Source:ZFIN;Acc:ZDB-GENE-030131-2415]
comp40008_c0_seq6	-11.1529	ENSDARG00000052004	-1.34639	-0.429098	8.92969	4.90244	0.0268187	0.0431723	25	19050766	19180696	cav1	caveolin 1 [Source:ZFIN;Acc:ZDB-GENE-030131-2415]
comp55606_c0_seq1	-8.79098	ENSDARG00000052004	-1.34639	-0.429098	8.92969	4.90244	0.0268187	0.0431723	25	19050766	19180696	cav1	caveolin 1 [Source:ZFIN;Acc:ZDB-GENE-030131-2415]
comp15908_c0_seq1	-0.359331	ENSDARG00000052082	-1.75504	-0.811507	5.86042	50.786	1.0301e-12	7.3334e-12	7	72187370	72194082	GABARAP (2 of 2)	GABA(A) receptor-associated protein [Source:HGNC Symbol;Acc:HGNC:4067]
comp15908_c0_seq1	-0.359331	ENSDARG00000052082	-1.75504	-0.811507	5.86042	50.786	1.0301e-12	7.3334e-12	7	72187370	72194082	GABARAP (2 of 2)	GABA(A) receptor-associated protein [Source:HGNC Symbol;Acc:HGNC:4067]
comp47945_c0_seq1	-5.81706	ENSDARG00000052082	-1.75504	-0.811507	5.86042	50.786	1.0301e-12	7.3334e-12	7	72187370	72194082	GABARAP (2 of 2)	GABA(A) receptor-associated protein [Source:HGNC Symbol;Acc:HGNC:4067]
comp63784_c0_seq1	-2.63613	ENSDARG00000052094	-1.80646	-0.853163	0.793572	8.16292	0.00427555	0.00808691	5	68668258	68771448	notch1b	notch homolog 1b [Source:ZFIN;Acc:ZDB-GENE-990415-183]
comp76750_c0_seq1	-1.6677	ENSDARG00000052094	-1.80646	-0.853163	0.793572	8.16292	0.00427555	0.00808691	5	68668258	68771448	notch1b	notch homolog 1b [Source:ZFIN;Acc:ZDB-GENE-990415-183]
comp79907_c0_seq1	-2.23169	ENSDARG00000052094	-1.80646	-0.853163	0.793572	8.16292	0.00427555	0.00808691	5	68668258	68771448	notch1b	notch homolog 1b [Source:ZFIN;Acc:ZDB-GENE-990415-183]
comp18803_c0_seq1	-0.432025	ENSDARG00000052115	-1.68586	-0.753484	5.49039	13.203	0.00027951	0.0006565	25	10621763	10648049	ehf	ets homologous factor [Source:ZFIN;Acc:ZDB-GENE-060312-7]
comp4292_c0_seq1	-0.226806	ENSDARG00000052115	-1.68586	-0.753484	5.49039	13.203	0.00027951	0.0006565	25	10621763	10648049	ehf	ets homologous factor [Source:ZFIN;Acc:ZDB-GENE-060312-7]
comp49297_c0_seq1	-0.221499	ENSDARG00000052115	-1.68586	-0.753484	5.49039	13.203	0.00027951	0.0006565	25	10621763	10648049	ehf	ets homologous factor [Source:ZFIN;Acc:ZDB-GENE-060312-7]
comp21201_c0_seq1	-0.00987	ENSDARG00000052129	-2.59164	-1.37387	5.99851	81.5314	1.725e-19	2.3317e-18	6	26770781	26796920	boka	BCL2-related ovarian killer a [Source:ZFIN;Acc:ZDB-GENE-040801-131]
comp16497_c0_seq1	-8.63934	ENSDARG00000052176	-1.72526	-0.786815	2.20208	8.29128	0.00398359	0.00757696	3	54129127	54146602	C3H19orf66	chromosome 19 open reading frame 66 [Source:HGNC Symbol;Acc:HGNC:25649]
comp41451_c0_seq1	-0.379328	ENSDARG00000052178	-1.51728	-0.601489	7.63826	20.5398	5.84045e-06	1.801e-05	20	51439078	51457976	eif2s1b	eukaryotic translation initiation factor 2, subunit 1 alpha b [Source:ZFIN;Acc:ZDB-GENE-030131-283]
comp55390_c0_seq1	-8.51414	ENSDARG00000052178	-1.51728	-0.601489	7.63826	20.5398	5.84045e-06	1.801e-05	20	51439078	51457976	eif2s1b	eukaryotic translation initiation factor 2, subunit 1 alpha b [Source:ZFIN;Acc:ZDB-GENE-030131-283]
comp68469_c0_seq1	-8.05618	ENSDARG00000052178	-1.51728	-0.601489	7.63826	20.5398	5.84045e-06	1.801e-05	20	51439078	51457976	eif2s1b	eukaryotic translation initiation factor 2, subunit 1 alpha b [Source:ZFIN;Acc:ZDB-GENE-030131-283]
comp36912_c0_seq1	-1.0919	ENSDARG00000052244	-1.44079	-0.526863	5.55102	18.2211	1.96684e-05	5.609e-05	7	41056781	41068398	zgc:158564	zgc:158564 [Source:ZFIN;Acc:ZDB-GENE-070112-1662]
comp48882_c0_seq1	-0.397687	ENSDARG00000052254	-1.61756	-0.693822	3.62267	15.3717	8.83e-05	0.00022552	6	20874033	20910437	znf644b	zinc finger protein 644b [Source:ZFIN;Acc:ZDB-GENE-120214-23]
comp32334_c0_seq1	-0.243416	ENSDARG00000052307	-1.40937	-0.495054	4.31762	12.6677	0.00037203	0.00085602	13	39018815	39348514	lmbrd1	LMBR1 domain containing 1 [Source:ZFIN;Acc:ZDB-GENE-041212-36]
comp19684_c0_seq1	-1.45672	ENSDARG00000052330	-1.29988	-0.378383	5.95528	13.0223	0.00030781	0.0007177	24	34531261	34600148	slc4a2b	solute carrier family 4, anion exchanger, member 2b [Source:ZFIN;Acc:ZDB-GENE-030429-14]
comp19684_c0_seq1	-1.45672	ENSDARG00000052330	-1.29988	-0.378383	5.95528	13.0223	0.00030781	0.0007177	24	34531261	34600148	slc4a2b	solute carrier family 4, anion exchanger, member 2b [Source:ZFIN;Acc:ZDB-GENE-030429-14]
comp19684_c0_seq1	-1.45672	ENSDARG00000052330	-1.29988	-0.378383	5.95528	13.0223	0.00030781	0.0007177	24	34531261	34600148	slc4a2b	solute carrier family 4, anion exchanger, member 2b [Source:ZFIN;Acc:ZDB-GENE-030429-14]
comp81217_c0_seq1	-6.80072	ENSDARG00000052330	-1.29988	-0.378383	5.95528	13.0223	0.00030781	0.0007177	24	34531261	34600148	slc4a2b	solute carrier family 4, anion exchanger, member 2b [Source:ZFIN;Acc:ZDB-GENE-030429-14]
comp34988_c0_seq1	-0.462452	ENSDARG00000052351	-1.26781	-0.342335	4.15781	5.53365	0.0186542	0.0310891	6	23710138	23727533	ZXDC	ZXD family zinc finger C [Source:HGNC Symbol;Acc:HGNC:28160]
comp30986_c0_seq1	-0.366047	ENSDARG00000052427	-2.38666	-1.25499	5.14981	58.1762	2.3967e-14	2.0122e-13	5	59008080	59020516	CCDC64B	coiled-coil domain containing 64B [Source:HGNC Symbol;Acc:HGNC:33584]
comp39501_c0_seq1	-1.47996	ENSDARG00000052470	-5.82524	-2.54232	2.92987	80.9104	2.3618e-19	3.1425e-18	6	22605873	22636510	igfbp2a	insulin-like growth factor binding protein 2a [Source:ZFIN;Acc:ZDB-GENE-000125-12]
comp43371_c0_seq1	-0.153092	ENSDARG00000052482	-1.32435	-0.405288	2.82905	4.73775	0.0295077	0.0470983	7	6227373	6331608	arhgef11	Rho guanine nucleotide exchange factor (GEF) 11 [Source:ZFIN;Acc:ZDB-GENE-070604-1]
comp45154_c0_seq1	-0.266195	ENSDARG00000052482	-1.32435	-0.405288	2.82905	4.73775	0.0295077	0.0470983	7	6227373	6331608	arhgef11	Rho guanine nucleotide exchange factor (GEF) 11 [Source:ZFIN;Acc:ZDB-GENE-070604-1]
comp30414_c0_seq1	-0.367755	ENSDARG00000052623	-1.75941	-0.815089	6.13775	65.7898	5.0166e-16	4.9268e-15	13	46547570	46567520	bsdc1	BSD domain containing 1 [Source:ZFIN;Acc:ZDB-GENE-040905-1]
comp30691_c0_seq2	-0.668888	ENSDARG00000052638	-3.6867	-1.88233	3.8593	106.715	5.1407e-25	1.1391e-23	6	59354086	59360885	fam210b	family with sequence similarity 210, member B [Source:ZFIN;Acc:ZDB-GENE-050913-122]
comp30691_c0_seq2	-0.668888	ENSDARG00000052638	-3.6867	-1.88233	3.8593	106.715	5.1407e-25	1.1391e-23	6	59354086	59360885	fam210b	family with sequence similarity 210, member B [Source:ZFIN;Acc:ZDB-GENE-050913-122]
comp19148_c0_seq1	-10.7428	ENSDARG00000052661	-1.59634	-0.674772	5.06567	36.3821	1.62185e-09	8.12889e-09	10	8481814	8503694	reep5	receptor accessory protein 5 [Source:ZFIN;Acc:ZDB-GENE-030131-9181]
comp74442_c0_seq1	-7.06159	ENSDARG00000052668	-1.43222	-0.518249	2.96406	7.27842	0.00697879	0.0126616	10	8368899	8386382	APH1A	APH1A gamma secretase subunit [Source:HGNC Symbol;Acc:HGNC:29509]
comp28757_c0_seq1	-3.62395	ENSDARG00000052688	-2.76655	-1.46809	4.62785	59.2488	1.3895e-14	1.1871e-13	7	34791658	34807599	paqr5b	progestin and adipoQ receptor family member Vb [Source:ZFIN;Acc:ZDB-GENE-040801-92]
comp28757_c0_seq2	-0.137954	ENSDARG00000052688	-2.76655	-1.46809	4.62785	59.2488	1.3895e-14	1.1871e-13	7	34791658	34807599	paqr5b	progestin and adipoQ receptor family member Vb [Source:ZFIN;Acc:ZDB-GENE-040801-92]
comp5477_c0_seq1	-1.54592	ENSDARG00000052688	-2.76655	-1.46809	4.62785	59.2488	1.3895e-14	1.1871e-13	7	34791658	34807599	paqr5b	progestin and adipoQ receptor family member Vb [Source:ZFIN;Acc:ZDB-GENE-040801-92]
comp36354_c0_seq1	-0.617857	ENSDARG00000052734	-8.50947	-3.08907	4.34949	34.7096	3.8274e-09	1.83013e-08	5	52658957	52678922	hmgcra	3-hydroxy-3-methylglutaryl-Coenzyme A reductase a [Source:ZFIN;Acc:ZDB-GENE-040401-2]
comp36354_c0_seq1	-0.617857	ENSDARG00000052734	-8.50947	-3.08907	4.34949	34.7096	3.8274e-09	1.83013e-08	5	52658957	52678922	hmgcra	3-hydroxy-3-methylglutaryl-Coenzyme A reductase a [Source:ZFIN;Acc:ZDB-GENE-040401-2]
comp12212_c0_seq1	-1.94353	ENSDARG00000052741	-1.63575	-0.709951	4.30459	27.0742	1.95796e-07	7.49533e-07	3	41553464	41628383	card11	caspase recruitment domain family, member 11 [Source:ZFIN;Acc:ZDB-GENE-100219-1]
comp52623_c0_seq1	-0.928272	ENSDARG00000052741	-1.63575	-0.709951	4.30459	27.0742	1.95796e-07	7.49533e-07	3	41553464	41628383	card11	caspase recruitment domain family, member 11 [Source:ZFIN;Acc:ZDB-GENE-100219-1]
comp80580_c0_seq1	-1.73893	ENSDARG00000052741	-1.63575	-0.709951	4.30459	27.0742	1.95796e-07	7.49533e-07	3	41553464	41628383	card11	caspase recruitment domain family, member 11 [Source:ZFIN;Acc:ZDB-GENE-100219-1]
comp9225_c0_seq1	-1.63623	ENSDARG00000052741	-1.63575	-0.709951	4.30459	27.0742	1.95796e-07	7.49533e-07	3	41553464	41628383	card11	caspase recruitment domain family, member 11 [Source:ZFIN;Acc:ZDB-GENE-100219-1]
comp15729_c0_seq1	-8.82653	ENSDARG00000052747	-1.67014	-0.739968	4.35636	24.9267	5.95518e-07	2.12832e-06	16	57121174	57132210	gpatch3	G patch domain containing 3 [Source:ZFIN;Acc:ZDB-GENE-070112-902]
comp15729_c0_seq2	-0.954904	ENSDARG00000052747	-1.67014	-0.739968	4.35636	24.9267	5.95518e-07	2.12832e-06	16	57121174	57132210	gpatch3	G patch domain containing 3 [Source:ZFIN;Acc:ZDB-GENE-070112-902]
comp3632_c0_seq1	-0.0649479	ENSDARG00000052748	-3.13535	-1.64862	1.78131	28.8465	7.83481e-08	3.15683e-07	22	26890263	26915140	capn1b	calpain 1, (mu/I) large subunit b [Source:ZFIN;Acc:ZDB-GENE-060503-491]
comp39416_c0_seq1	-1.56276	ENSDARG00000052783	-2.13246	-1.09252	2.84987	22.1127	2.57097e-06	8.38087e-06	13	42777547	42796618	cdc42ep3	CDC42 effector protein (Rho GTPase binding) 3 [Source:ZFIN;Acc:ZDB-GENE-040912-89]
comp62703_c0_seq1	-0.803369	ENSDARG00000052923	-1.30787	-0.387223	2.86642	4.62899	0.031436	0.0498617	21	11585510	11634641	zgc:113162	zgc:113162 [Source:ZFIN;Acc:ZDB-GENE-050522-530]
comp38414_c0_seq10	-1.25082	ENSDARG00000052947	-1.64444	-0.717593	6.22256	28.4779	9.47736e-08	3.78091e-07	7	35811114	35814431	irx3a	iroquois homeobox protein 3a [Source:ZFIN;Acc:ZDB-GENE-991119-5]
comp38414_c0_seq10	-1.25082	ENSDARG00000052947	-1.64444	-0.717593	6.22256	28.4779	9.47736e-08	3.78091e-07	7	35811114	35814431	irx3a	iroquois homeobox protein 3a [Source:ZFIN;Acc:ZDB-GENE-991119-5]
comp38414_c0_seq4	-1.48043	ENSDARG00000052947	-1.64444	-0.717593	6.22256	28.4779	9.47736e-08	3.78091e-07	7	35811114	35814431	irx3a	iroquois homeobox protein 3a [Source:ZFIN;Acc:ZDB-GENE-991119-5]
comp38414_c0_seq5	-6.48202	ENSDARG00000052947	-1.64444	-0.717593	6.22256	28.4779	9.47736e-08	3.78091e-07	7	35811114	35814431	irx3a	iroquois homeobox protein 3a [Source:ZFIN;Acc:ZDB-GENE-991119-5]
comp38414_c0_seq6	-1.15242	ENSDARG00000052947	-1.64444	-0.717593	6.22256	28.4779	9.47736e-08	3.78091e-07	7	35811114	35814431	irx3a	iroquois homeobox protein 3a [Source:ZFIN;Acc:ZDB-GENE-991119-5]
comp38414_c0_seq7	-1.49212	ENSDARG00000052947	-1.64444	-0.717593	6.22256	28.4779	9.47736e-08	3.78091e-07	7	35811114	35814431	irx3a	iroquois homeobox protein 3a [Source:ZFIN;Acc:ZDB-GENE-991119-5]
comp38414_c0_seq7	-1.49212	ENSDARG00000052947	-1.64444	-0.717593	6.22256	28.4779	9.47736e-08	3.78091e-07	7	35811114	35814431	irx3a	iroquois homeobox protein 3a [Source:ZFIN;Acc:ZDB-GENE-991119-5]
comp38414_c0_seq9	-1.31441	ENSDARG00000052947	-1.64444	-0.717593	6.22256	28.4779	9.47736e-08	3.78091e-07	7	35811114	35814431	irx3a	iroquois homeobox protein 3a [Source:ZFIN;Acc:ZDB-GENE-991119-5]
comp36461_c0_seq1	-0.833914	ENSDARG00000052957	-2.76474	-1.46714	3.28601	24.6266	6.95855e-07	2.46097e-06	3	39254864	39300073	plcd3a	phospholipase C, delta 3a [Source:ZFIN;Acc:ZDB-GENE-070620-1]
comp36461_c0_seq1	-0.833914	ENSDARG00000052957	-2.76474	-1.46714	3.28601	24.6266	6.95855e-07	2.46097e-06	3	39254864	39300073	plcd3a	phospholipase C, delta 3a [Source:ZFIN;Acc:ZDB-GENE-070620-1]
comp15772_c0_seq1	-0.280816	ENSDARG00000053058	-1.5182	-0.602364	10.321	16.9667	3.804e-05	0.00010323	3	37782011	37784026	rps11	ribosomal protein S11 [Source:ZFIN;Acc:ZDB-GENE-040426-2701]
comp32256_c0_seq1	-12.6107	ENSDARG00000053058	-1.5182	-0.602364	10.321	16.9667	3.804e-05	0.00010323	3	37782011	37784026	rps11	ribosomal protein S11 [Source:ZFIN;Acc:ZDB-GENE-040426-2701]
comp32256_c0_seq2	-4.04968	ENSDARG00000053058	-1.5182	-0.602364	10.321	16.9667	3.804e-05	0.00010323	3	37782011	37784026	rps11	ribosomal protein S11 [Source:ZFIN;Acc:ZDB-GENE-040426-2701]
comp41308_c0_seq1	-0.554907	ENSDARG00000053058	-1.5182	-0.602364	10.321	16.9667	3.804e-05	0.00010323	3	37782011	37784026	rps11	ribosomal protein S11 [Source:ZFIN;Acc:ZDB-GENE-040426-2701]
comp55124_c0_seq1	-0.0579334	ENSDARG00000053152	-1.72132	-0.783519	4.87527	19.0374	1.28183e-05	3.76248e-05	24	36678421	36712900	pcmtd1	protein-L-isoaspartate (D-aspartate) O-methyltransferase domain containing 1 [Source:ZFIN;Acc:ZDB-GENE-030131-5387]
comp65888_c0_seq1	-0.542336	ENSDARG00000053152	-1.72132	-0.783519	4.87527	19.0374	1.28183e-05	3.76248e-05	24	36678421	36712900	pcmtd1	protein-L-isoaspartate (D-aspartate) O-methyltransferase domain containing 1 [Source:ZFIN;Acc:ZDB-GENE-030131-5387]
comp38591_c0_seq2	-0.716943	ENSDARG00000053257	-2.59635	-1.37649	2.30664	50.7837	1.0313e-12	7.3383e-12	3	32962285	32968947	zgc:153733	zgc:153733 [Source:ZFIN;Acc:ZDB-GENE-060825-273]
comp3304_c0_seq1	-3.55617	ENSDARG00000053344	-1.51684	-0.601073	1.78576	5.15361	0.0231981	0.0378763	8	46205333	46322087	gpr133	G protein-coupled receptor 133 [Source:ZFIN;Acc:ZDB-GENE-041212-24]
comp56600_c0_seq1	-6.93705	ENSDARG00000053344	-1.51684	-0.601073	1.78576	5.15361	0.0231981	0.0378763	8	46205333	46322087	gpr133	G protein-coupled receptor 133 [Source:ZFIN;Acc:ZDB-GENE-041212-24]
comp62772_c0_seq1	-6.93705	ENSDARG00000053344	-1.51684	-0.601073	1.78576	5.15361	0.0231981	0.0378763	8	46205333	46322087	gpr133	G protein-coupled receptor 133 [Source:ZFIN;Acc:ZDB-GENE-041212-24]
comp69416_c0_seq1	-3.55617	ENSDARG00000053344	-1.51684	-0.601073	1.78576	5.15361	0.0231981	0.0378763	8	46205333	46322087	gpr133	G protein-coupled receptor 133 [Source:ZFIN;Acc:ZDB-GENE-041212-24]
comp74918_c0_seq1	-1.73893	ENSDARG00000053344	-1.51684	-0.601073	1.78576	5.15361	0.0231981	0.0378763	8	46205333	46322087	gpr133	G protein-coupled receptor 133 [Source:ZFIN;Acc:ZDB-GENE-041212-24]
comp77233_c0_seq1	-1.36749	ENSDARG00000053344	-1.51684	-0.601073	1.78576	5.15361	0.0231981	0.0378763	8	46205333	46322087	gpr133	G protein-coupled receptor 133 [Source:ZFIN;Acc:ZDB-GENE-041212-24]
comp10570_c0_seq1	-0.83868	ENSDARG00000053365	-1.5699	-0.650674	10.2768	18.5512	1.654e-05	4.78132e-05	9	57952115	57958901	rpl31	ribosomal protein L31 [Source:ZFIN;Acc:ZDB-GENE-060331-121]
comp24040_c0_seq1	-8.33269	ENSDARG00000053365	-1.5699	-0.650674	10.2768	18.5512	1.654e-05	4.78132e-05	9	57952115	57958901	rpl31	ribosomal protein L31 [Source:ZFIN;Acc:ZDB-GENE-060331-121]
comp81658_c0_seq1	-0.728847	ENSDARG00000053389	-1.85888	-0.89443	-0.248179	6.71491	0.00956101	0.016928	21	44071110	44095802	JADE2	jade family PHD finger 2 [Source:HGNC Symbol;Acc:HGNC:22984]
comp10485_c0_seq1	-0.629377	ENSDARG00000053457	-1.54696	-0.629432	10.3176	19.0442	1.27726e-05	3.7497e-05	3	33558104	33561921	rpl23	ribosomal protein L23 [Source:ZFIN;Acc:ZDB-GENE-030131-8756]
comp8058_c0_seq1	-12.3699	ENSDARG00000053457	-1.54696	-0.629432	10.3176	19.0442	1.27726e-05	3.7497e-05	3	33558104	33561921	rpl23	ribosomal protein L23 [Source:ZFIN;Acc:ZDB-GENE-030131-8756]
comp38981_c0_seq1	-1.52249	ENSDARG00000053485	-1.43875	-0.524819	6.76332	19.172	1.19454e-05	3.52273e-05	17	45239541	45273726	aldh6a1	aldehyde dehydrogenase 6 family, member A1 [Source:ZFIN;Acc:ZDB-GENE-030131-9192]
comp38981_c0_seq1	-1.52249	ENSDARG00000053485	-1.43875	-0.524819	6.76332	19.172	1.19454e-05	3.52273e-05	17	45239541	45273726	aldh6a1	aldehyde dehydrogenase 6 family, member A1 [Source:ZFIN;Acc:ZDB-GENE-030131-9192]
comp15944_c0_seq1	-1.82544	ENSDARG00000053510	-3.66743	-1.87477	0.47149	23.9925	9.67119e-07	3.35317e-06	12	34794035	34809802	c1qtnf1	C1q and tumor necrosis factor related protein 1 [Source:ZFIN;Acc:ZDB-GENE-050417-427]
comp32039_c0_seq1	-4.14281	ENSDARG00000053510	-3.66743	-1.87477	0.47149	23.9925	9.67119e-07	3.35317e-06	12	34794035	34809802	c1qtnf1	C1q and tumor necrosis factor related protein 1 [Source:ZFIN;Acc:ZDB-GENE-050417-427]
comp63285_c0_seq1	-2.93809	ENSDARG00000053528	-1.54221	-0.624999	2.75444	7.54615	0.00601383	0.0110433	12	34076792	34078376	NOG (1 of 3)	noggin [Source:HGNC Symbol;Acc:HGNC:7866]
comp35314_c0_seq1	-0.786302	ENSDARG00000053530	-1.53437	-0.617645	0.824748	5.77213	0.0162823	0.0274356	12	49851155	49871433	cyp4f3	cytochrome P450, family 4, subfamily F, polypeptide 3 [Source:ZFIN;Acc:ZDB-GENE-070410-108]
comp39877_c0_seq4	-0.289358	ENSDARG00000053535	-3.93658	-1.97694	1.33344	56.783	4.8666e-14	3.9565e-13	1	33998526	34083465	lmo7b	LIM domain only 7b [Source:ZFIN;Acc:ZDB-GENE-060825-242]
comp39877_c0_seq5	-1.11244	ENSDARG00000053535	-3.93658	-1.97694	1.33344	56.783	4.8666e-14	3.9565e-13	1	33998526	34083465	lmo7b	LIM domain only 7b [Source:ZFIN;Acc:ZDB-GENE-060825-242]
comp39877_c0_seq7	-0.659371	ENSDARG00000053535	-3.93658	-1.97694	1.33344	56.783	4.8666e-14	3.9565e-13	1	33998526	34083465	lmo7b	LIM domain only 7b [Source:ZFIN;Acc:ZDB-GENE-060825-242]
comp27108_c0_seq1	-2.06695	ENSDARG00000053652	-1.35791	-0.441389	2.30189	5.52275	0.0187707	0.0312617	16	43154250	43175142	ndufaf6	NADH dehydrogenase (ubiquinone) complex I, assembly factor 6 [Source:ZFIN;Acc:ZDB-GENE-100112-1]
comp13359_c0_seq1	-0.0395996	ENSDARG00000053666	-1.70528	-0.770009	6.56228	21.8183	2.99729e-06	9.6849e-06	23	32054002	32068622	cmyb	transcription factor cmyb [Source:ZFIN;Acc:ZDB-GENE-991110-14]
comp7056_c0_seq1	-1.36749	ENSDARG00000053666	-1.70528	-0.770009	6.56228	21.8183	2.99729e-06	9.6849e-06	23	32054002	32068622	cmyb	transcription factor cmyb [Source:ZFIN;Acc:ZDB-GENE-991110-14]
comp16973_c0_seq1	-8.79098	ENSDARG00000053684	-6.97079	-2.80132	8.17638	177.663	1.5696e-40	8.9255e-39	14	22107711	22116461	aldob	aldolase b, fructose-bisphosphate [Source:ZFIN;Acc:ZDB-GENE-030131-383]
comp25744_c0_seq1	-1.48762	ENSDARG00000053684	-6.97079	-2.80132	8.17638	177.663	1.5696e-40	8.9255e-39	14	22107711	22116461	aldob	aldolase b, fructose-bisphosphate [Source:ZFIN;Acc:ZDB-GENE-030131-383]
comp50899_c0_seq1	-0.388775	ENSDARG00000053713	-1.26961	-0.344391	4.68967	5.69481	0.0170151	0.0285483	17	38770308	38882444	ccdc88c	coiled-coil domain containing 88C [Source:ZFIN;Acc:ZDB-GENE-100419-3]
comp58500_c0_seq1	-1.52945	ENSDARG00000053713	-1.26961	-0.344391	4.68967	5.69481	0.0170151	0.0285483	17	38770308	38882444	ccdc88c	coiled-coil domain containing 88C [Source:ZFIN;Acc:ZDB-GENE-100419-3]
comp67500_c0_seq1	-0.482389	ENSDARG00000053713	-1.26961	-0.344391	4.68967	5.69481	0.0170151	0.0285483	17	38770308	38882444	ccdc88c	coiled-coil domain containing 88C [Source:ZFIN;Acc:ZDB-GENE-100419-3]
comp29713_c0_seq1	-1.47612	ENSDARG00000053753	-1.23481	-0.30429	5.13457	7.87034	0.00502521	0.00937369	15	34522928	34548803	mff	mitochondrial fission factor [Source:ZFIN;Acc:ZDB-GENE-040426-1510]
comp29713_c0_seq3	-0.444182	ENSDARG00000053753	-1.23481	-0.30429	5.13457	7.87034	0.00502521	0.00937369	15	34522928	34548803	mff	mitochondrial fission factor [Source:ZFIN;Acc:ZDB-GENE-040426-1510]
comp29713_c0_seq4	-0.644578	ENSDARG00000053753	-1.23481	-0.30429	5.13457	7.87034	0.00502521	0.00937369	15	34522928	34548803	mff	mitochondrial fission factor [Source:ZFIN;Acc:ZDB-GENE-040426-1510]
comp29713_c0_seq5	-1.33449	ENSDARG00000053753	-1.23481	-0.30429	5.13457	7.87034	0.00502521	0.00937369	15	34522928	34548803	mff	mitochondrial fission factor [Source:ZFIN;Acc:ZDB-GENE-040426-1510]
comp43433_c0_seq1	-0.440567	ENSDARG00000053940	-2.21172	-1.14517	3.18394	9.77574	0.0017683	0.00358246	23	46321046	46343413	btr32	bloodthirsty-related gene family, member 32 [Source:ZFIN;Acc:ZDB-GENE-060421-3827]
comp7491_c0_seq1	-0.802161	ENSDARG00000053950	-1.51511	-0.599423	4.21896	24.5924	7.08288e-07	2.50233e-06	15	36288109	36298086	lin37	lin-37 homolog (C. elegans) [Source:ZFIN;Acc:ZDB-GENE-050417-446]
comp43520_c0_seq1	-1.10146	ENSDARG00000053959	-1.89666	-0.923463	1.49203	12.3537	0.00044012	0.00099927	5	39320940	39330352	cdc42ep2	CDC42 effector protein (Rho GTPase binding) 2 [Source:ZFIN;Acc:ZDB-GENE-050320-104]
comp24998_c0_seq1	-0.50761	ENSDARG00000054032	-1.94145	-0.957132	4.36445	27.7152	1.40554e-07	5.48464e-07	21	37693204	37699987	rab24	RAB24, member RAS oncogene family [Source:ZFIN;Acc:ZDB-GENE-050706-110]
comp24998_c0_seq1	-0.50761	ENSDARG00000054032	-1.94145	-0.957132	4.36445	27.7152	1.40554e-07	5.48464e-07	21	37693204	37699987	rab24	RAB24, member RAS oncogene family [Source:ZFIN;Acc:ZDB-GENE-050706-110]
comp31633_c0_seq1	-2.57999	ENSDARG00000054055	-2.21695	-1.14858	-0.193558	9.5601	0.00198852	0.00399235	15	35496675	35516927	ostn	osteocrin [Source:ZFIN;Acc:ZDB-GENE-121211-2]
comp15875_c0_seq1	-1.25312	ENSDARG00000054058	-2.82299	-1.49722	7.20501	88.1883	5.951e-21	9.1539e-20	6	40700381	40702677	h1fx	H1 histone family, member X [Source:ZFIN;Acc:ZDB-GENE-030131-1228]
comp15875_c0_seq2	-12.3609	ENSDARG00000054058	-2.82299	-1.49722	7.20501	88.1883	5.951e-21	9.1539e-20	6	40700381	40702677	h1fx	H1 histone family, member X [Source:ZFIN;Acc:ZDB-GENE-030131-1228]
comp40740_c0_seq1	-2.18318	ENSDARG00000054060	-2.66942	-1.41653	8.77728	102.558	4.1902e-24	8.6305e-23	21	37471344	37542320	pof1b	premature ovarian failure, 1B [Source:ZFIN;Acc:ZDB-GENE-030131-4287]
comp40740_c0_seq3	-0.68861	ENSDARG00000054060	-2.66942	-1.41653	8.77728	102.558	4.1902e-24	8.6305e-23	21	37471344	37542320	pof1b	premature ovarian failure, 1B [Source:ZFIN;Acc:ZDB-GENE-030131-4287]
comp39444_c0_seq2	-0.17071	ENSDARG00000054085	-1.1984	-0.261109	4.92762	6.18147	0.0129095	0.022241	16	39234950	39388079	taf12	TAF12 RNA polymerase II, TATA box binding protein (TBP)-associated factor [Source:ZFIN;Acc:ZDB-GENE-031030-5]
comp3322_c0_seq1	-0.599437	ENSDARG00000054096	-1.53772	-0.620788	2.0472	10.5866	0.00113912	0.00239538	21	36976333	36994394	rbm41	RNA binding motif protein 41 [Source:ZFIN;Acc:ZDB-GENE-041114-107]
comp51940_c0_seq1	-0.963127	ENSDARG00000054096	-1.53772	-0.620788	2.0472	10.5866	0.00113912	0.00239538	21	36976333	36994394	rbm41	RNA binding motif protein 41 [Source:ZFIN;Acc:ZDB-GENE-041114-107]
comp21357_c0_seq1	-9.71544	ENSDARG00000054272	-2.34696	-1.23079	8.20192	60.8836	6.0551e-15	5.3542e-14	18	36685086	36708587	caprin1b	cell cycle associated protein 1b [Source:ZFIN;Acc:ZDB-GENE-040426-2020]
comp29146_c0_seq1	-0.587705	ENSDARG00000054272	-2.34696	-1.23079	8.20192	60.8836	6.0551e-15	5.3542e-14	18	36685086	36708587	caprin1b	cell cycle associated protein 1b [Source:ZFIN;Acc:ZDB-GENE-040426-2020]
comp29146_c0_seq2	-0.873741	ENSDARG00000054272	-2.34696	-1.23079	8.20192	60.8836	6.0551e-15	5.3542e-14	18	36685086	36708587	caprin1b	cell cycle associated protein 1b [Source:ZFIN;Acc:ZDB-GENE-040426-2020]
comp47609_c0_seq1	-10.9901	ENSDARG00000054272	-2.34696	-1.23079	8.20192	60.8836	6.0551e-15	5.3542e-14	18	36685086	36708587	caprin1b	cell cycle associated protein 1b [Source:ZFIN;Acc:ZDB-GENE-040426-2020]
comp13364_c0_seq1	-0.464893	ENSDARG00000054456	-4.34813	-2.1204	1.4882	45.6953	1.3815e-11	8.7414e-11	15	28338667	28358071	clip3	CAP-GLY domain containing linker protein 3 [Source:ZFIN;Acc:ZDB-GENE-131127-193]
comp49559_c0_seq1	-0.976317	ENSDARG00000054456	-4.34813	-2.1204	1.4882	45.6953	1.3815e-11	8.7414e-11	15	28338667	28358071	clip3	CAP-GLY domain containing linker protein 3 [Source:ZFIN;Acc:ZDB-GENE-131127-193]
comp39267_c0_seq2	-2.96394	ENSDARG00000054458	-1.36075	-0.444403	5.47767	14.218	0.00016281	0.00039755	11	43412418	43522538	slmapa	sarcolemma associated protein a [Source:ZFIN;Acc:ZDB-GENE-061013-184]
comp39267_c0_seq2	-2.96394	ENSDARG00000054458	-1.36075	-0.444403	5.47767	14.218	0.00016281	0.00039755	11	43412418	43522538	slmapa	sarcolemma associated protein a [Source:ZFIN;Acc:ZDB-GENE-061013-184]
comp39267_c0_seq4	-1.55643	ENSDARG00000054458	-1.36075	-0.444403	5.47767	14.218	0.00016281	0.00039755	11	43412418	43522538	slmapa	sarcolemma associated protein a [Source:ZFIN;Acc:ZDB-GENE-061013-184]
comp39267_c0_seq4	-1.55643	ENSDARG00000054458	-1.36075	-0.444403	5.47767	14.218	0.00016281	0.00039755	11	43412418	43522538	slmapa	sarcolemma associated protein a [Source:ZFIN;Acc:ZDB-GENE-061013-184]
comp39267_c0_seq5	-1.48072	ENSDARG00000054458	-1.36075	-0.444403	5.47767	14.218	0.00016281	0.00039755	11	43412418	43522538	slmapa	sarcolemma associated protein a [Source:ZFIN;Acc:ZDB-GENE-061013-184]
comp39267_c0_seq6	-4.58892	ENSDARG00000054458	-1.36075	-0.444403	5.47767	14.218	0.00016281	0.00039755	11	43412418	43522538	slmapa	sarcolemma associated protein a [Source:ZFIN;Acc:ZDB-GENE-061013-184]
comp39267_c0_seq6	-4.58892	ENSDARG00000054458	-1.36075	-0.444403	5.47767	14.218	0.00016281	0.00039755	11	43412418	43522538	slmapa	sarcolemma associated protein a [Source:ZFIN;Acc:ZDB-GENE-061013-184]
comp39267_c0_seq8	-0.0391313	ENSDARG00000054458	-1.36075	-0.444403	5.47767	14.218	0.00016281	0.00039755	11	43412418	43522538	slmapa	sarcolemma associated protein a [Source:ZFIN;Acc:ZDB-GENE-061013-184]
comp39267_c0_seq8	-0.0391313	ENSDARG00000054458	-1.36075	-0.444403	5.47767	14.218	0.00016281	0.00039755	11	43412418	43522538	slmapa	sarcolemma associated protein a [Source:ZFIN;Acc:ZDB-GENE-061013-184]
comp29583_c0_seq1	-0.289027	ENSDARG00000054501	-1.45917	-0.545144	4.55951	21.2321	4.06886e-06	1.29232e-05	10	43476413	43496533	stambpa	STAM binding protein a [Source:ZFIN;Acc:ZDB-GENE-040426-1551]
comp6085_c0_seq1	-10.876	ENSDARG00000054588	-5.58373	-2.48123	0.22467	36.5714	1.47173e-09	7.41597e-09	3	31191042	31193221	cox6a2	cytochrome c oxidase subunit VIa polypeptide 2 [Source:ZFIN;Acc:ZDB-GENE-040912-129]
comp66516_c0_seq1	-1.22146	ENSDARG00000054588	-5.58373	-2.48123	0.22467	36.5714	1.47173e-09	7.41597e-09	3	31191042	31193221	cox6a2	cytochrome c oxidase subunit VIa polypeptide 2 [Source:ZFIN;Acc:ZDB-GENE-040912-129]
comp38272_c0_seq1	-0.932671	ENSDARG00000054616	-2.51601	-1.33114	9.90126	86.1757	1.6464e-20	2.4331e-19	3	31072365	31077440	cldni	claudin i [Source:ZFIN;Acc:ZDB-GENE-010328-9]
comp18401_c0_seq1	-0.721401	ENSDARG00000054723	-1.39132	-0.476457	5.70229	16.8706	4.00167e-05	0.00010819	20	34562344	34668690	PDE4DIP	phosphodiesterase 4D interacting protein [Source:HGNC Symbol;Acc:HGNC:15580]
comp19649_c0_seq1	-1.01102	ENSDARG00000054723	-1.39132	-0.476457	5.70229	16.8706	4.00167e-05	0.00010819	20	34562344	34668690	PDE4DIP	phosphodiesterase 4D interacting protein [Source:HGNC Symbol;Acc:HGNC:15580]
comp39220_c0_seq12	-5.75427	ENSDARG00000054723	-1.39132	-0.476457	5.70229	16.8706	4.00167e-05	0.00010819	20	34562344	34668690	PDE4DIP	phosphodiesterase 4D interacting protein [Source:HGNC Symbol;Acc:HGNC:15580]
comp39220_c0_seq4	-0.999789	ENSDARG00000054723	-1.39132	-0.476457	5.70229	16.8706	4.00167e-05	0.00010819	20	34562344	34668690	PDE4DIP	phosphodiesterase 4D interacting protein [Source:HGNC Symbol;Acc:HGNC:15580]
comp39220_c0_seq8	-0.963127	ENSDARG00000054723	-1.39132	-0.476457	5.70229	16.8706	4.00167e-05	0.00010819	20	34562344	34668690	PDE4DIP	phosphodiesterase 4D interacting protein [Source:HGNC Symbol;Acc:HGNC:15580]
comp39220_c0_seq9	-1.77774	ENSDARG00000054723	-1.39132	-0.476457	5.70229	16.8706	4.00167e-05	0.00010819	20	34562344	34668690	PDE4DIP	phosphodiesterase 4D interacting protein [Source:HGNC Symbol;Acc:HGNC:15580]
comp40605_c0_seq1	-11.7971	ENSDARG00000054723	-1.39132	-0.476457	5.70229	16.8706	4.00167e-05	0.00010819	20	34562344	34668690	PDE4DIP	phosphodiesterase 4D interacting protein [Source:HGNC Symbol;Acc:HGNC:15580]
comp40605_c0_seq2	-1.56137	ENSDARG00000054723	-1.39132	-0.476457	5.70229	16.8706	4.00167e-05	0.00010819	20	34562344	34668690	PDE4DIP	phosphodiesterase 4D interacting protein [Source:HGNC Symbol;Acc:HGNC:15580]
comp16662_c0_seq1	-8.64943	ENSDARG00000054818	-1.75292	-0.809762	10.1879	30.4401	3.44328e-08	1.45518e-07	22	33728358	33733333	rpl32	ribosomal protein L32 [Source:ZFIN;Acc:ZDB-GENE-060331-105]
comp41294_c0_seq1	-0.655415	ENSDARG00000054818	-1.75292	-0.809762	10.1879	30.4401	3.44328e-08	1.45518e-07	22	33728358	33733333	rpl32	ribosomal protein L32 [Source:ZFIN;Acc:ZDB-GENE-060331-105]
comp7290_c0_seq1	-0.0299461	ENSDARG00000054821	-1.53465	-0.617912	3.14395	17.3173	3.163e-05	8.69683e-05	17	31778138	31785981	nubpl	nucleotide binding protein-like [Source:ZFIN;Acc:ZDB-GENE-040718-140]
comp7290_c0_seq1	-0.0299461	ENSDARG00000054821	-1.53465	-0.617912	3.14395	17.3173	3.163e-05	8.69683e-05	17	31778138	31785981	nubpl	nucleotide binding protein-like [Source:ZFIN;Acc:ZDB-GENE-040718-140]
comp40191_c0_seq1	-1.84881	ENSDARG00000054921	-1.501	-0.585926	5.15182	8.59888	0.00336369	0.00648226	4	61874514	61880599	wu:fd58b11	wu:fd58b11 [Source:ZFIN;Acc:ZDB-GENE-030131-4747]
comp40191_c0_seq15	-1.8105	ENSDARG00000054921	-1.501	-0.585926	5.15182	8.59888	0.00336369	0.00648226	4	61874514	61880599	wu:fd58b11	wu:fd58b11 [Source:ZFIN;Acc:ZDB-GENE-030131-4747]
comp40191_c0_seq24	-1.46169	ENSDARG00000054921	-1.501	-0.585926	5.15182	8.59888	0.00336369	0.00648226	4	61874514	61880599	wu:fd58b11	wu:fd58b11 [Source:ZFIN;Acc:ZDB-GENE-030131-4747]
comp40191_c0_seq4	-1.62101	ENSDARG00000054921	-1.501	-0.585926	5.15182	8.59888	0.00336369	0.00648226	4	61874514	61880599	wu:fd58b11	wu:fd58b11 [Source:ZFIN;Acc:ZDB-GENE-030131-4747]
comp40191_c0_seq45	-2.22237	ENSDARG00000054921	-1.501	-0.585926	5.15182	8.59888	0.00336369	0.00648226	4	61874514	61880599	wu:fd58b11	wu:fd58b11 [Source:ZFIN;Acc:ZDB-GENE-030131-4747]
comp40191_c0_seq57	-1.89181	ENSDARG00000054921	-1.501	-0.585926	5.15182	8.59888	0.00336369	0.00648226	4	61874514	61880599	wu:fd58b11	wu:fd58b11 [Source:ZFIN;Acc:ZDB-GENE-030131-4747]
comp40191_c0_seq9	-0.25943	ENSDARG00000054921	-1.501	-0.585926	5.15182	8.59888	0.00336369	0.00648226	4	61874514	61880599	wu:fd58b11	wu:fd58b11 [Source:ZFIN;Acc:ZDB-GENE-030131-4747]
comp40191_c0_seq9	-0.25943	ENSDARG00000054921	-1.501	-0.585926	5.15182	8.59888	0.00336369	0.00648226	4	61874514	61880599	wu:fd58b11	wu:fd58b11 [Source:ZFIN;Acc:ZDB-GENE-030131-4747]
comp17603_c0_seq2	-0.563243	ENSDARG00000054973	-1.84028	-0.879926	7.26072	67.7284	1.8764e-16	1.9069e-15	17	30532617	30580153	itsn2b	intersectin 2b [Source:ZFIN;Acc:ZDB-GENE-050309-102]
comp57391_c0_seq1	-0.797918	ENSDARG00000055043	-3.38039	-1.75719	3.26358	59.8275	1.0355e-14	8.9691e-14	18	44119605	44146707	depdc7	DEP domain containing 7 [Source:ZFIN;Acc:ZDB-GENE-060512-176]
comp60259_c0_seq1	-0.199375	ENSDARG00000055043	-3.38039	-1.75719	3.26358	59.8275	1.0355e-14	8.9691e-14	18	44119605	44146707	depdc7	DEP domain containing 7 [Source:ZFIN;Acc:ZDB-GENE-060512-176]
comp62126_c0_seq1	-1.66578	ENSDARG00000055043	-3.38039	-1.75719	3.26358	59.8275	1.0355e-14	8.9691e-14	18	44119605	44146707	depdc7	DEP domain containing 7 [Source:ZFIN;Acc:ZDB-GENE-060512-176]
comp65153_c0_seq1	-1.50545	ENSDARG00000055069	-3.37502	-1.75489	2.46027	56.8064	4.8091e-14	3.9173e-13	16	29425637	29435814	FRRS1L	ferric-chelate reductase 1-like [Source:HGNC Symbol;Acc:HGNC:1362]
comp69961_c0_seq1	-2.31321	ENSDARG00000055069	-3.37502	-1.75489	2.46027	56.8064	4.8091e-14	3.9173e-13	16	29425637	29435814	FRRS1L	ferric-chelate reductase 1-like [Source:HGNC Symbol;Acc:HGNC:1362]
comp40306_c0_seq12	-0.399519	ENSDARG00000055075	-1.55675	-0.638541	4.6977	20.2951	6.63694e-06	2.027e-05	12	25234969	25355017	svila	supervillin a [Source:ZFIN;Acc:ZDB-GENE-990706-5]
comp40306_c0_seq16	-0.86779	ENSDARG00000055075	-1.55675	-0.638541	4.6977	20.2951	6.63694e-06	2.027e-05	12	25234969	25355017	svila	supervillin a [Source:ZFIN;Acc:ZDB-GENE-990706-5]
comp37505_c0_seq2	-0.943173	ENSDARG00000055076	-1.79481	-0.843834	6.80892	51.6883	6.5048e-13	4.7384e-12	21	26058501	26071321	nxf1	nuclear RNA export factor 1 [Source:ZFIN;Acc:ZDB-GENE-030131-2585]
comp72891_c0_seq1	-2.23218	ENSDARG00000055094	-1.69916	-0.764822	1.4983	6.6144	0.0101157	0.0178097	15	42180514	42237315	CAPN12 (2 of 2)	calpain 12 [Source:HGNC Symbol;Acc:HGNC:13249]
comp42246_c0_seq1	-0.201428	ENSDARG00000055115	-1.38481	-0.469688	5.06869	18.6065	1.60668e-05	4.65553e-05	16	27743390	27774711	dtnbp1a	dystrobrevin binding protein 1a [Source:ZFIN;Acc:ZDB-GENE-040426-1036]
comp76354_c0_seq1	-0.32529	ENSDARG00000055158	-1.52142	-0.605419	1.72226	9.37269	0.00220242	0.00439111	17	33028346	33071546	prox1a	prospero-related homeobox gene 1a [Source:ZFIN;Acc:ZDB-GENE-980526-397]
comp80717_c0_seq1	-0.136668	ENSDARG00000055158	-1.52142	-0.605419	1.72226	9.37269	0.00220242	0.00439111	17	33028346	33071546	prox1a	prospero-related homeobox gene 1a [Source:ZFIN;Acc:ZDB-GENE-980526-397]
comp25690_c0_seq2	-6.1675	ENSDARG00000055192	-54.2124	-5.76055	9.45162	109.836	1.0645e-25	2.4618e-24	2	32498013	32508762	zgc:136930	zgc:136930 [Source:ZFIN;Acc:ZDB-GENE-060312-16]
comp39166_c0_seq2	-4.98598	ENSDARG00000055192	-54.2124	-5.76055	9.45162	109.836	1.0645e-25	2.4618e-24	2	32498013	32508762	zgc:136930	zgc:136930 [Source:ZFIN;Acc:ZDB-GENE-060312-16]
comp39166_c0_seq3	-7.05943	ENSDARG00000055192	-54.2124	-5.76055	9.45162	109.836	1.0645e-25	2.4618e-24	2	32498013	32508762	zgc:136930	zgc:136930 [Source:ZFIN;Acc:ZDB-GENE-060312-16]
comp39166_c0_seq4	-3.67827	ENSDARG00000055192	-54.2124	-5.76055	9.45162	109.836	1.0645e-25	2.4618e-24	2	32498013	32508762	zgc:136930	zgc:136930 [Source:ZFIN;Acc:ZDB-GENE-060312-16]
comp39166_c0_seq5	-8.78112	ENSDARG00000055192	-54.2124	-5.76055	9.45162	109.836	1.0645e-25	2.4618e-24	2	32498013	32508762	zgc:136930	zgc:136930 [Source:ZFIN;Acc:ZDB-GENE-060312-16]
comp59650_c0_seq1	-7.56092	ENSDARG00000055223	-1.60221	-0.680063	0.92941	6.47781	0.010923	0.0191118	12	24029378	24165110	ablim2	actin binding LIM protein family, member 2 [Source:ZFIN;Acc:ZDB-GENE-100316-5]
comp60630_c0_seq1	-2.49431	ENSDARG00000055223	-1.60221	-0.680063	0.92941	6.47781	0.010923	0.0191118	12	24029378	24165110	ablim2	actin binding LIM protein family, member 2 [Source:ZFIN;Acc:ZDB-GENE-100316-5]
comp60702_c0_seq1	-2.04591	ENSDARG00000055223	-1.60221	-0.680063	0.92941	6.47781	0.010923	0.0191118	12	24029378	24165110	ablim2	actin binding LIM protein family, member 2 [Source:ZFIN;Acc:ZDB-GENE-100316-5]
comp74849_c0_seq1	-6.65015	ENSDARG00000055223	-1.60221	-0.680063	0.92941	6.47781	0.010923	0.0191118	12	24029378	24165110	ablim2	actin binding LIM protein family, member 2 [Source:ZFIN;Acc:ZDB-GENE-100316-5]
comp9219_c0_seq1	-8.42419	ENSDARG00000055223	-1.60221	-0.680063	0.92941	6.47781	0.010923	0.0191118	12	24029378	24165110	ablim2	actin binding LIM protein family, member 2 [Source:ZFIN;Acc:ZDB-GENE-100316-5]
comp30893_c0_seq1	-0.0779528	ENSDARG00000055350	-1.46622	-0.552099	5.15626	11.3837	0.0007409	0.00160595	3	13449726	13519027	sun1	Sad1 and UNC84 domain containing 1 [Source:ZFIN;Acc:ZDB-GENE-050522-551]
comp30893_c0_seq3	-0.577096	ENSDARG00000055350	-1.46622	-0.552099	5.15626	11.3837	0.0007409	0.00160595	3	13449726	13519027	sun1	Sad1 and UNC84 domain containing 1 [Source:ZFIN;Acc:ZDB-GENE-050522-551]
comp30893_c0_seq4	-1.50881	ENSDARG00000055350	-1.46622	-0.552099	5.15626	11.3837	0.0007409	0.00160595	3	13449726	13519027	sun1	Sad1 and UNC84 domain containing 1 [Source:ZFIN;Acc:ZDB-GENE-050522-551]
comp30893_c0_seq6	-1.25798	ENSDARG00000055350	-1.46622	-0.552099	5.15626	11.3837	0.0007409	0.00160595	3	13449726	13519027	sun1	Sad1 and UNC84 domain containing 1 [Source:ZFIN;Acc:ZDB-GENE-050522-551]
comp30893_c0_seq7	-8.37703	ENSDARG00000055350	-1.46622	-0.552099	5.15626	11.3837	0.0007409	0.00160595	3	13449726	13519027	sun1	Sad1 and UNC84 domain containing 1 [Source:ZFIN;Acc:ZDB-GENE-050522-551]
comp40684_c0_seq1	-0.385684	ENSDARG00000055350	-1.46622	-0.552099	5.15626	11.3837	0.0007409	0.00160595	3	13449726	13519027	sun1	Sad1 and UNC84 domain containing 1 [Source:ZFIN;Acc:ZDB-GENE-050522-551]
comp35968_c0_seq1	-1.85826	ENSDARG00000055373	-1.40069	-0.48614	4.09531	7.01739	0.00807218	0.0144673	11	36289347	36410500	sema3fb	semaphorin 3fb [Source:ZFIN;Acc:ZDB-GENE-050513-2]
comp35968_c0_seq2	-2.11898	ENSDARG00000055373	-1.40069	-0.48614	4.09531	7.01739	0.00807218	0.0144673	11	36289347	36410500	sema3fb	semaphorin 3fb [Source:ZFIN;Acc:ZDB-GENE-050513-2]
comp34952_c0_seq1	-1.39049	ENSDARG00000055510	-4.83415	-2.27326	5.41486	103.327	2.841e-24	5.9161e-23	3	26843147	26848954	ypel3	yippee-like 3 [Source:ZFIN;Acc:ZDB-GENE-030516-4]
comp34952_c0_seq2	-0.456285	ENSDARG00000055510	-4.83415	-2.27326	5.41486	103.327	2.841e-24	5.9161e-23	3	26843147	26848954	ypel3	yippee-like 3 [Source:ZFIN;Acc:ZDB-GENE-030516-4]
comp41376_c0_seq1	-0.797856	ENSDARG00000055514	-2.6062	-1.38195	10.4183	60.8948	6.0208e-15	5.3266e-14	16	25726344	25730386	icn2	ictacalcin 2 [Source:ZFIN;Acc:ZDB-GENE-070822-9]
comp20355_c0_seq2	-0.654315	ENSDARG00000055530	-1.22147	-0.288613	4.94719	6.28314	0.0121892	0.0211202	13	24724853	24748435	sertad2b	SERTA domain containing 2b [Source:ZFIN;Acc:ZDB-GENE-030616-569]
comp62713_c0_seq1	-0.194399	ENSDARG00000055569	-1.86914	-0.902371	4.13809	41.5062	1.175e-10	6.6791e-10	12	14633466	14655582	ghdc	GH3 domain containing [Source:ZFIN;Acc:ZDB-GENE-050208-165]
comp33595_c0_seq2	-6.07235	ENSDARG00000055868	-1.43679	-0.522847	6.33035	16.9883	3.76115e-05	0.00010217	12	20480897	20490250	RSL1D1	ribosomal L1 domain containing 1 [Source:HGNC Symbol;Acc:HGNC:24534]
comp24145_c0_seq3	-2.34325	ENSDARG00000055893	-1.41837	-0.504235	1.86092	5.19753	0.0226191	0.0370164	23	29797483	29812723	nmnat1	nicotinamide nucleotide adenylyltransferase 1 [Source:ZFIN;Acc:ZDB-GENE-050417-101]
comp57740_c0_seq1	-0.570559	ENSDARG00000055966	-1.99253	-0.994599	5.45007	55.3112	1.0288e-13	8.0999e-13	11	31208413	31216885	cflara	CASP8 and FADD-like apoptosis regulator a [Source:ZFIN;Acc:ZDB-GENE-030826-3]
comp35697_c0_seq2	-0.622677	ENSDARG00000055999	-2.93817	-1.55492	1.12283	38.4049	5.7489e-10	3.03863e-09	21	28938965	28980857	BRD8 (2 of 2)	bromodomain containing 8 [Source:HGNC Symbol;Acc:HGNC:19874]
comp39278_c0_seq1	-2.61101	ENSDARG00000056005	-1.66302	-0.733808	3.27534	19.7484	8.83357e-06	2.65163e-05	21	28983610	28998246	dnajc18	DnaJ (Hsp40) homolog, subfamily C, member 18 [Source:ZFIN;Acc:ZDB-GENE-030131-8019]
comp39278_c0_seq1	-2.61101	ENSDARG00000056005	-1.66302	-0.733808	3.27534	19.7484	8.83357e-06	2.65163e-05	21	28983610	28998246	dnajc18	DnaJ (Hsp40) homolog, subfamily C, member 18 [Source:ZFIN;Acc:ZDB-GENE-030131-8019]
comp22441_c0_seq1	-5.91786	ENSDARG00000056119	-1.51911	-0.603228	10.8906	19.8405	8.41809e-06	2.5368e-05	14	27728789	27738387	eef1g	eukaryotic translation elongation factor 1 gamma [Source:ZFIN;Acc:ZDB-GENE-020423-3]
comp26321_c0_seq1	-10.3857	ENSDARG00000056119	-1.51911	-0.603228	10.8906	19.8405	8.41809e-06	2.5368e-05	14	27728789	27738387	eef1g	eukaryotic translation elongation factor 1 gamma [Source:ZFIN;Acc:ZDB-GENE-020423-3]
comp39319_c0_seq1	-7.28244	ENSDARG00000056119	-1.51911	-0.603228	10.8906	19.8405	8.41809e-06	2.5368e-05	14	27728789	27738387	eef1g	eukaryotic translation elongation factor 1 gamma [Source:ZFIN;Acc:ZDB-GENE-020423-3]
comp39319_c0_seq2	-8.46517	ENSDARG00000056119	-1.51911	-0.603228	10.8906	19.8405	8.41809e-06	2.5368e-05	14	27728789	27738387	eef1g	eukaryotic translation elongation factor 1 gamma [Source:ZFIN;Acc:ZDB-GENE-020423-3]
comp41328_c0_seq1	-0.678325	ENSDARG00000056119	-1.51911	-0.603228	10.8906	19.8405	8.41809e-06	2.5368e-05	14	27728789	27738387	eef1g	eukaryotic translation elongation factor 1 gamma [Source:ZFIN;Acc:ZDB-GENE-020423-3]
comp64347_c0_seq1	-1.04484	ENSDARG00000056119	-1.51911	-0.603228	10.8906	19.8405	8.41809e-06	2.5368e-05	14	27728789	27738387	eef1g	eukaryotic translation elongation factor 1 gamma [Source:ZFIN;Acc:ZDB-GENE-020423-3]
comp45364_c0_seq1	-0.994147	ENSDARG00000056121	-1.57093	-0.651615	2.9244	16.9526	3.83241e-05	0.00010391	20	26077911	26089761	serac1	serine active site containing 1 [Source:ZFIN;Acc:ZDB-GENE-040616-1]
comp47582_c0_seq1	-1.90498	ENSDARG00000056121	-1.57093	-0.651615	2.9244	16.9526	3.83241e-05	0.00010391	20	26077911	26089761	serac1	serine active site containing 1 [Source:ZFIN;Acc:ZDB-GENE-040616-1]
comp4852_c0_seq1	-0.51874	ENSDARG00000056121	-1.57093	-0.651615	2.9244	16.9526	3.83241e-05	0.00010391	20	26077911	26089761	serac1	serine active site containing 1 [Source:ZFIN;Acc:ZDB-GENE-040616-1]
comp76296_c0_seq1	-7.93115	ENSDARG00000056138	-2.12138	-1.085	7.88673	67.7757	1.832e-16	1.864e-15	9	33194931	33210425	sf3b1	splicing factor 3b, subunit 1 [Source:ZFIN;Acc:ZDB-GENE-040827-3]
comp76987_c0_seq1	-7.47393	ENSDARG00000056138	-2.12138	-1.085	7.88673	67.7757	1.832e-16	1.864e-15	9	33194931	33210425	sf3b1	splicing factor 3b, subunit 1 [Source:ZFIN;Acc:ZDB-GENE-040827-3]
comp37946_c0_seq1	-1.39975	ENSDARG00000056165	-1.58257	-0.662271	4.03673	26.245	3.00739e-07	1.12485e-06	19	31695523	31715803	C19H6orf136	chromosome 6 open reading frame 136 [Source:HGNC Symbol;Acc:HGNC:21301]
comp31485_c0_seq1	-1.58335	ENSDARG00000056211	-1.54235	-0.625127	1.14525	5.33549	0.0208954	0.0344752	5	29686512	29692252	ogfod2	2-oxoglutarate and iron-dependent oxygenase domain containing 2 [Source:ZFIN;Acc:ZDB-GENE-061215-54]
comp52413_c0_seq1	-3.07321	ENSDARG00000056211	-1.54235	-0.625127	1.14525	5.33549	0.0208954	0.0344752	5	29686512	29692252	ogfod2	2-oxoglutarate and iron-dependent oxygenase domain containing 2 [Source:ZFIN;Acc:ZDB-GENE-061215-54]
comp37804_c0_seq6	-9.35065	ENSDARG00000056218	-1.57684	-0.657035	6.17873	18.1003	2.0957e-05	5.95245e-05	2	25806282	25964659	tnika	TRAF2 and NCK interacting kinase a [Source:ZFIN;Acc:ZDB-GENE-030131-3767]
comp37804_c0_seq9	-9.32602	ENSDARG00000056218	-1.57684	-0.657035	6.17873	18.1003	2.0957e-05	5.95245e-05	2	25806282	25964659	tnika	TRAF2 and NCK interacting kinase a [Source:ZFIN;Acc:ZDB-GENE-030131-3767]
comp39415_c0_seq3	-0.842184	ENSDARG00000056218	-1.57684	-0.657035	6.17873	18.1003	2.0957e-05	5.95245e-05	2	25806282	25964659	tnika	TRAF2 and NCK interacting kinase a [Source:ZFIN;Acc:ZDB-GENE-030131-3767]
comp35562_c0_seq1	-0.520247	ENSDARG00000056239	-3.37604	-1.75533	6.1397	104.376	1.6737e-24	3.5464e-23	21	24514041	24524773	tmem45b	transmembrane protein 45B [Source:ZFIN;Acc:ZDB-GENE-040426-1904]
comp35562_c0_seq1	-0.520247	ENSDARG00000056239	-3.37604	-1.75533	6.1397	104.376	1.6737e-24	3.5464e-23	21	24514041	24524773	tmem45b	transmembrane protein 45B [Source:ZFIN;Acc:ZDB-GENE-040426-1904]
comp37553_c0_seq2	-3.20015	ENSDARG00000056239	-3.37604	-1.75533	6.1397	104.376	1.6737e-24	3.5464e-23	21	24514041	24524773	tmem45b	transmembrane protein 45B [Source:ZFIN;Acc:ZDB-GENE-040426-1904]
comp35914_c0_seq1	-7.1632	ENSDARG00000056248	-19.6208	-4.29432	10.3086	75.7366	3.2415e-18	3.8831e-17	21	24464941	24474821	wu:fb15e04	wu:fb15e04 [Source:ZFIN;Acc:ZDB-GENE-030131-8568]
comp38061_c0_seq2	-0.381667	ENSDARG00000056267	-1.86446	-0.898757	2.49276	21.1447	4.25883e-06	1.34811e-05	21	24346357	24395156	dixdc1b	DIX domain containing 1b [Source:ZFIN;Acc:ZDB-GENE-041008-148]
comp36688_c0_seq1	-0.451427	ENSDARG00000056346	-1.89709	-0.923785	5.13457	69.9025	6.2308e-17	6.5806e-16	7	21216449	21315976	acap1	ArfGAP with coiled-coil, ankyrin repeat and PH domains 1 [Source:ZFIN;Acc:ZDB-GENE-070112-1242]
comp36688_c0_seq1	-0.451427	ENSDARG00000056346	-1.89709	-0.923785	5.13457	69.9025	6.2308e-17	6.5806e-16	7	21216449	21315976	acap1	ArfGAP with coiled-coil, ankyrin repeat and PH domains 1 [Source:ZFIN;Acc:ZDB-GENE-070112-1242]
comp40358_c0_seq12	-0.980188	ENSDARG00000056379	-1.62025	-0.696218	4.48834	14.3327	0.00015318	0.0003756	16	23964972	23970359	si:ch211-154o6.6	si:ch211-154o6.6 [Source:ZFIN;Acc:ZDB-GENE-060503-576]
comp40358_c0_seq16	-3.93877	ENSDARG00000056379	-1.62025	-0.696218	4.48834	14.3327	0.00015318	0.0003756	16	23964972	23970359	si:ch211-154o6.6	si:ch211-154o6.6 [Source:ZFIN;Acc:ZDB-GENE-060503-576]
comp40358_c0_seq3	-1.00178	ENSDARG00000056379	-1.62025	-0.696218	4.48834	14.3327	0.00015318	0.0003756	16	23964972	23970359	si:ch211-154o6.6	si:ch211-154o6.6 [Source:ZFIN;Acc:ZDB-GENE-060503-576]
comp40358_c0_seq3	-1.00178	ENSDARG00000056379	-1.62025	-0.696218	4.48834	14.3327	0.00015318	0.0003756	16	23964972	23970359	si:ch211-154o6.6	si:ch211-154o6.6 [Source:ZFIN;Acc:ZDB-GENE-060503-576]
comp40358_c0_seq7	-1.88664	ENSDARG00000056379	-1.62025	-0.696218	4.48834	14.3327	0.00015318	0.0003756	16	23964972	23970359	si:ch211-154o6.6	si:ch211-154o6.6 [Source:ZFIN;Acc:ZDB-GENE-060503-576]
comp66126_c0_seq1	-4.23587	ENSDARG00000056396	-2.08163	-1.05771	2.18615	23.2536	1.41984e-06	4.81642e-06	18	30455508	30508966	dusp22a	dual specificity phosphatase 22a [Source:ZFIN;Acc:ZDB-GENE-040718-219]
comp36825_c0_seq1	-0.31316	ENSDARG00000056438	-1.564	-0.645241	5.90638	6.23384	0.0125332	0.0216432	23	23693662	23695447	her9	hairy-related 9 [Source:ZFIN;Acc:ZDB-GENE-011213-1]
comp15044_c0_seq1	-0.606006	ENSDARG00000056467	-1.87949	-0.910345	3.35957	37.9289	7.3369e-10	3.83142e-09	3	19900116	19908821	tmub2	transmembrane and ubiquitin-like domain containing 2 [Source:ZFIN;Acc:ZDB-GENE-030616-254]
comp15044_c0_seq1	-0.606006	ENSDARG00000056467	-1.87949	-0.910345	3.35957	37.9289	7.3369e-10	3.83142e-09	3	19900116	19908821	tmub2	transmembrane and ubiquitin-like domain containing 2 [Source:ZFIN;Acc:ZDB-GENE-030616-254]
comp39060_c0_seq1	-2.04967	ENSDARG00000056469	-2.02046	-1.01468	4.73875	49.6546	1.8334e-12	1.2685e-11	3	19875523	19883762	si:busm1-163l24.3	si:busm1-163l24.3 [Source:ZFIN;Acc:ZDB-GENE-030616-179]
comp6946_c0_seq1	-0.816487	ENSDARG00000056469	-2.02046	-1.01468	4.73875	49.6546	1.8334e-12	1.2685e-11	3	19875523	19883762	si:busm1-163l24.3	si:busm1-163l24.3 [Source:ZFIN;Acc:ZDB-GENE-030616-179]
comp32924_c0_seq1	-0.910179	ENSDARG00000056510	-1.33255	-0.414186	5.06536	6.86434	0.00879327	0.0156669	16	34323673	34328399	gstk1	glutathione S-transferase kappa 1 [Source:ZFIN;Acc:ZDB-GENE-040718-298]
comp12042_c0_seq1	-0.178949	ENSDARG00000056535	-2.88642	-1.52928	5.91732	117.05	2.7987e-27	7.2207e-26	17	21282273	21297445	PLA2G4F (1 of 2)	phospholipase A2, group IVF [Source:HGNC Symbol;Acc:HGNC:27396]
comp57021_c0_seq1	-0.482389	ENSDARG00000056535	-2.88642	-1.52928	5.91732	117.05	2.7987e-27	7.2207e-26	17	21282273	21297445	PLA2G4F (1 of 2)	phospholipase A2, group IVF [Source:HGNC Symbol;Acc:HGNC:27396]
comp56077_c0_seq1	-0.397687	ENSDARG00000056554	-2.23262	-1.15873	3.21199	34.9037	3.46429e-09	1.66685e-08	23	22561516	22724244	rap1gap	RAP1 GTPase activating protein [Source:ZFIN;Acc:ZDB-GENE-080402-9]
comp8305_c0_seq1	-0.614747	ENSDARG00000056563	-1.52301	-0.606921	2.62375	9.75992	0.00178358	0.00360996	14	26013242	26076678	ppargc1b	peroxisome proliferative activated receptor, gamma, coactivator 1, beta [Source:ZFIN;Acc:ZDB-GENE-030616-43]
comp38727_c0_seq1	-2.29539	ENSDARG00000056638	-1.56198	-0.64338	5.54538	20.5115	5.92742e-06	1.82553e-05	11	30794453	30813595	pir	pirin [Source:ZFIN;Acc:ZDB-GENE-040718-288]
comp38727_c0_seq1	-2.29539	ENSDARG00000056638	-1.56198	-0.64338	5.54538	20.5115	5.92742e-06	1.82553e-05	11	30794453	30813595	pir	pirin [Source:ZFIN;Acc:ZDB-GENE-040718-288]
comp38727_c0_seq1	-2.29539	ENSDARG00000056638	-1.56198	-0.64338	5.54538	20.5115	5.92742e-06	1.82553e-05	11	30794453	30813595	pir	pirin [Source:ZFIN;Acc:ZDB-GENE-040718-288]
comp68651_c0_seq1	-1.59192	ENSDARG00000056642	-1.74511	-0.803318	4.14394	22.2991	2.3332e-06	7.65838e-06	16	21928132	22060093	hdac9b	histone deacetylase 9b [Source:ZFIN;Acc:ZDB-GENE-040109-7]
comp76640_c0_seq1	-0.0779528	ENSDARG00000056642	-1.74511	-0.803318	4.14394	22.2991	2.3332e-06	7.65838e-06	16	21928132	22060093	hdac9b	histone deacetylase 9b [Source:ZFIN;Acc:ZDB-GENE-040109-7]
comp45536_c0_seq1	-3.36384	ENSDARG00000056651	-1.56316	-0.64447	0.475048	4.70408	0.0300911	0.0479167	13	14052306	14348537	gfra4	GDNF family receptor alpha 4 [Source:ZFIN;Acc:ZDB-GENE-080402-10]
comp13516_c0_seq1	-0.0097604	ENSDARG00000056690	-2.41333	-1.27103	0.548565	18.0798	2.11838e-05	6.00982e-05	7	26984248	27002780	mtmr1a	myotubularin related protein 1a [Source:ZFIN;Acc:ZDB-GENE-050522-518]
comp2806_c0_seq1	-1.50545	ENSDARG00000056704	-1.98866	-0.991798	1.37707	17.168	3.42153e-05	9.347e-05	9	29851297	29900870	RAMP1	receptor (G protein-coupled) activity modifying protein 1 [Source:HGNC Symbol;Acc:HGNC:9843]
comp8480_c0_seq1	-3.84553	ENSDARG00000056704	-1.98866	-0.991798	1.37707	17.168	3.42153e-05	9.347e-05	9	29851297	29900870	RAMP1	receptor (G protein-coupled) activity modifying protein 1 [Source:HGNC Symbol;Acc:HGNC:9843]
comp50032_c0_seq1	-0.652473	ENSDARG00000056842	-1.56445	-0.645658	1.57276	8.62818	0.00331002	0.00638608	5	21909262	21919007	usp30	ubiquitin specific peptidase 30 [Source:ZFIN;Acc:ZDB-GENE-060526-335]
comp51419_c0_seq1	-0.146849	ENSDARG00000056842	-1.56445	-0.645658	1.57276	8.62818	0.00331002	0.00638608	5	21909262	21919007	usp30	ubiquitin specific peptidase 30 [Source:ZFIN;Acc:ZDB-GENE-060526-335]
comp13343_c0_seq1	-2.43408	ENSDARG00000057013	-2.0496	-1.03534	1.18976	14.2643	0.00015885	0.00038856	2	44105656	44245114	cadm3	cell adhesion molecule 3 [Source:ZFIN;Acc:ZDB-GENE-060512-196]
comp49243_c0_seq1	-2.60087	ENSDARG00000057013	-2.0496	-1.03534	1.18976	14.2643	0.00015885	0.00038856	2	44105656	44245114	cadm3	cell adhesion molecule 3 [Source:ZFIN;Acc:ZDB-GENE-060512-196]
comp54679_c0_seq1	-3.15556	ENSDARG00000057013	-2.0496	-1.03534	1.18976	14.2643	0.00015885	0.00038856	2	44105656	44245114	cadm3	cell adhesion molecule 3 [Source:ZFIN;Acc:ZDB-GENE-060512-196]
comp46090_c0_seq1	-0.10654	ENSDARG00000057016	-1.28478	-0.361526	4.83872	5.72962	0.0166811	0.0280434	22	16406379	16490344	cdc14ab	CDC14 cell division cycle 14 homolog A, b [Source:ZFIN;Acc:ZDB-GENE-070705-309]
comp71586_c0_seq1	-0.395421	ENSDARG00000057248	-1.84988	-0.88743	4.10905	35.6858	2.31844e-09	1.14045e-08	1	11660587	11693389	sclt1	sodium channel and clathrin linker 1 [Source:ZFIN;Acc:ZDB-GENE-030131-3278]
comp15886_c0_seq1	-2.22903	ENSDARG00000057273	-1.93481	-0.95219	0.972553	13.8188	0.00020131	0.0004841	13	18177248	18223837	alox5a	arachidonate 5-lipoxygenase a [Source:ZFIN;Acc:ZDB-GENE-090311-47]
comp18726_c0_seq1	-0.0286033	ENSDARG00000057273	-1.93481	-0.95219	0.972553	13.8188	0.00020131	0.0004841	13	18177248	18223837	alox5a	arachidonate 5-lipoxygenase a [Source:ZFIN;Acc:ZDB-GENE-090311-47]
comp29529_c0_seq1	-0.502493	ENSDARG00000057273	-1.93481	-0.95219	0.972553	13.8188	0.00020131	0.0004841	13	18177248	18223837	alox5a	arachidonate 5-lipoxygenase a [Source:ZFIN;Acc:ZDB-GENE-090311-47]
comp41253_c0_seq11	-0.0327205	ENSDARG00000057273	-1.93481	-0.95219	0.972553	13.8188	0.00020131	0.0004841	13	18177248	18223837	alox5a	arachidonate 5-lipoxygenase a [Source:ZFIN;Acc:ZDB-GENE-090311-47]
comp41253_c0_seq11	-0.0327205	ENSDARG00000057273	-1.93481	-0.95219	0.972553	13.8188	0.00020131	0.0004841	13	18177248	18223837	alox5a	arachidonate 5-lipoxygenase a [Source:ZFIN;Acc:ZDB-GENE-090311-47]
comp41253_c0_seq11	-0.0327205	ENSDARG00000057273	-1.93481	-0.95219	0.972553	13.8188	0.00020131	0.0004841	13	18177248	18223837	alox5a	arachidonate 5-lipoxygenase a [Source:ZFIN;Acc:ZDB-GENE-090311-47]
comp41253_c0_seq11	-0.0327205	ENSDARG00000057273	-1.93481	-0.95219	0.972553	13.8188	0.00020131	0.0004841	13	18177248	18223837	alox5a	arachidonate 5-lipoxygenase a [Source:ZFIN;Acc:ZDB-GENE-090311-47]
comp41253_c0_seq6	-1.21201	ENSDARG00000057273	-1.93481	-0.95219	0.972553	13.8188	0.00020131	0.0004841	13	18177248	18223837	alox5a	arachidonate 5-lipoxygenase a [Source:ZFIN;Acc:ZDB-GENE-090311-47]
comp68786_c0_seq1	-7.56092	ENSDARG00000057273	-1.93481	-0.95219	0.972553	13.8188	0.00020131	0.0004841	13	18177248	18223837	alox5a	arachidonate 5-lipoxygenase a [Source:ZFIN;Acc:ZDB-GENE-090311-47]
comp32157_c0_seq1	-0.519724	ENSDARG00000057303	-1.37233	-0.456632	7.95241	10.5899	0.00113704	0.00239161	1	38552081	38580268	galnt7	UDP-N-acetyl-alpha-D-galactosamine: polypeptide N-acetylgalactosaminyltransferase 7 [Source:ZFIN;Acc:ZDB-GENE-050522-284]
comp67515_c0_seq1	-1.70443	ENSDARG00000057322	-1.52449	-0.608329	3.4096	16.7325	4.30368e-05	0.00011575	8	19085304	19102322	tmem47	transmembrane protein 47 [Source:ZFIN;Acc:ZDB-GENE-040426-2644]
comp15462_c0_seq1	-6.08848	ENSDARG00000057368	-1.8982	-0.924632	1.18807	11.4515	0.00071437	0.00155466	8	18712516	18719403	rps8b	ribosomal protein S8b [Source:ZFIN;Acc:ZDB-GENE-050522-202]
comp28450_c0_seq1	-12.0092	ENSDARG00000057368	-1.8982	-0.924632	1.18807	11.4515	0.00071437	0.00155466	8	18712516	18719403	rps8b	ribosomal protein S8b [Source:ZFIN;Acc:ZDB-GENE-050522-202]
comp39986_c0_seq1	-2.08609	ENSDARG00000057426	-2.45853	-1.2978	4.96022	114.49	1.0177e-26	2.5406e-25	23	19508931	19514259	oard1	O-acyl-ADP-ribose deacylase 1 [Source:ZFIN;Acc:ZDB-GENE-050522-480]
comp27031_c0_seq1	-13.1733	ENSDARG00000057556	-1.46455	-0.550459	10.4061	15.7848	7.097e-05	0.00018406	21	17812615	17882629	C21H18orf32	chromosome 18 open reading frame 32 [Source:HGNC Symbol;Acc:HGNC:31690]
comp41317_c0_seq1	-0.832911	ENSDARG00000057556	-1.46455	-0.550459	10.4061	15.7848	7.097e-05	0.00018406	21	17812615	17882629	C21H18orf32	chromosome 18 open reading frame 32 [Source:HGNC Symbol;Acc:HGNC:31690]
comp8090_c0_seq1	-1.02185	ENSDARG00000057590	-2.60411	-1.38079	4.71072	48.2986	3.6602e-12	2.4562e-11	22	15791243	15839279	si:ch1073-396h14.1	si:ch1073-396h14.1 [Source:ZFIN;Acc:ZDB-GENE-070705-6]
comp33104_c0_seq2	-0.177314	ENSDARG00000057708	-1.82892	-0.87099	5.64316	61.5326	4.3547e-15	3.9036e-14	11	19222646	19239522	PHTF1	putative homeodomain transcription factor 1 [Source:HGNC Symbol;Acc:HGNC:8939]
comp32224_c0_seq1	-0.813668	ENSDARG00000057726	-1.79333	-0.842644	8.17076	10.0635	0.00151239	0.0031037	14	18522903	18543174	znf185	zinc finger protein 185 (LIM domain) [Source:ZFIN;Acc:ZDB-GENE-061103-355]
comp32224_c0_seq2	-1.00535	ENSDARG00000057726	-1.79333	-0.842644	8.17076	10.0635	0.00151239	0.0031037	14	18522903	18543174	znf185	zinc finger protein 185 (LIM domain) [Source:ZFIN;Acc:ZDB-GENE-061103-355]
comp32224_c0_seq5	-0.844073	ENSDARG00000057726	-1.79333	-0.842644	8.17076	10.0635	0.00151239	0.0031037	14	18522903	18543174	znf185	zinc finger protein 185 (LIM domain) [Source:ZFIN;Acc:ZDB-GENE-061103-355]
comp32224_c0_seq6	-0.608959	ENSDARG00000057726	-1.79333	-0.842644	8.17076	10.0635	0.00151239	0.0031037	14	18522903	18543174	znf185	zinc finger protein 185 (LIM domain) [Source:ZFIN;Acc:ZDB-GENE-061103-355]
comp32224_c0_seq7	-0.466947	ENSDARG00000057726	-1.79333	-0.842644	8.17076	10.0635	0.00151239	0.0031037	14	18522903	18543174	znf185	zinc finger protein 185 (LIM domain) [Source:ZFIN;Acc:ZDB-GENE-061103-355]
comp32224_c0_seq8	-0.981671	ENSDARG00000057726	-1.79333	-0.842644	8.17076	10.0635	0.00151239	0.0031037	14	18522903	18543174	znf185	zinc finger protein 185 (LIM domain) [Source:ZFIN;Acc:ZDB-GENE-061103-355]
comp32224_c0_seq9	-0.123354	ENSDARG00000057726	-1.79333	-0.842644	8.17076	10.0635	0.00151239	0.0031037	14	18522903	18543174	znf185	zinc finger protein 185 (LIM domain) [Source:ZFIN;Acc:ZDB-GENE-061103-355]
comp42009_c0_seq1	-0.716474	ENSDARG00000057726	-1.79333	-0.842644	8.17076	10.0635	0.00151239	0.0031037	14	18522903	18543174	znf185	zinc finger protein 185 (LIM domain) [Source:ZFIN;Acc:ZDB-GENE-061103-355]
comp42009_c0_seq1	-0.716474	ENSDARG00000057726	-1.79333	-0.842644	8.17076	10.0635	0.00151239	0.0031037	14	18522903	18543174	znf185	zinc finger protein 185 (LIM domain) [Source:ZFIN;Acc:ZDB-GENE-061103-355]
comp36720_c0_seq1	-0.215578	ENSDARG00000057772	-1.85067	-0.88805	4.07529	37.5863	8.7456e-10	4.52383e-09	6	11692178	11723171	2015-03-07	membrane-associated ring finger (C3HC4) 7 [Source:ZFIN;Acc:ZDB-GENE-080204-121]
comp79123_c0_seq1	-5.09364	ENSDARG00000057772	-1.85067	-0.88805	4.07529	37.5863	8.7456e-10	4.52383e-09	6	11692178	11723171	2015-03-07	membrane-associated ring finger (C3HC4) 7 [Source:ZFIN;Acc:ZDB-GENE-080204-121]
comp67687_c0_seq1	-8.5988	ENSDARG00000057789	-22.1107	-4.46667	1.87849	67.0488	2.6486e-16	2.6677e-15	24	24643811	24646748	lyz	lysozyme [Source:ZFIN;Acc:ZDB-GENE-020515-2]
comp24402_c0_seq1	-0.81392	ENSDARG00000057940	-1.19255	-0.254045	6.27432	5.23906	0.0220852	0.0362197	11	18955331	18977629	dido1	death inducer-obliterator 1 [Source:ZFIN;Acc:ZDB-GENE-030131-6117]
comp35217_c0_seq2	-0.423237	ENSDARG00000057983	-2.82285	-1.49715	3.99489	63.0827	1.982e-15	1.8359e-14	4	8831286	8843368	svopl	SVOP-like [Source:ZFIN;Acc:ZDB-GENE-041114-109]
comp47627_c0_seq1	-0.808391	ENSDARG00000058000	-1.31207	-0.391842	5.44324	14.167	0.00016728	0.00040752	8	15076329	15126235	CEP350	centrosomal protein 350kDa [Source:HGNC Symbol;Acc:HGNC:24238]
comp64857_c0_seq1	-0.801089	ENSDARG00000058000	-1.31207	-0.391842	5.44324	14.167	0.00016728	0.00040752	8	15076329	15126235	CEP350	centrosomal protein 350kDa [Source:HGNC Symbol;Acc:HGNC:24238]
comp34737_c0_seq1	-0.372407	ENSDARG00000058005	-2.0689	-1.04887	6.51671	20.7498	5.23359e-06	1.62779e-05	24	24567435	24578994	hgd	homogentisate 1,2-dioxygenase [Source:ZFIN;Acc:ZDB-GENE-020802-5]
comp26437_c0_seq1	-0.10432	ENSDARG00000058028	-1.49438	-0.579542	4.45269	8.50563	0.00354049	0.00679286	7	18963210	19001313	rtn3	reticulon 3 [Source:ZFIN;Acc:ZDB-GENE-030710-5]
comp51700_c0_seq1	-0.459234	ENSDARG00000058094	-2.14253	-1.09932	6.20919	35.1008	3.1307e-09	1.51451e-08	19	9550970	9562604	CIART (1 of 2)	circadian associated repressor of transcription [Source:HGNC Symbol;Acc:HGNC:25200]
comp7651_c0_seq1	-0.841058	ENSDARG00000058207	-1.94578	-0.960351	3.50293	40.8304	1.6603e-10	9.2884e-10	9	14009788	14076449	abi2a	abl-interactor 2a [Source:ZFIN;Acc:ZDB-GENE-060929-192]
comp23795_c0_seq1	-1.86671	ENSDARG00000058231	-1.46281	-0.548746	6.73235	14.7391	0.00012346	0.00030789	1	31260664	31310648	nt5c2b	5'-nucleotidase, cytosolic IIb [Source:ZFIN;Acc:ZDB-GENE-061013-522]
comp57472_c0_seq1	-0.226806	ENSDARG00000058246	-3.31335	-1.72829	2.10363	65.6459	5.3967e-16	5.2756e-15	14	10648845	10661387	cysltr1	cysteinyl leukotriene receptor 1 [Source:ZFIN;Acc:ZDB-GENE-050522-250]
comp59145_c0_seq1	-0.99371	ENSDARG00000058246	-3.31335	-1.72829	2.10363	65.6459	5.3967e-16	5.2756e-15	14	10648845	10661387	cysltr1	cysteinyl leukotriene receptor 1 [Source:ZFIN;Acc:ZDB-GENE-050522-250]
comp75416_c0_seq1	-1.6677	ENSDARG00000058252	-6.04683	-2.59618	0.977629	78.1482	9.5592e-19	1.2047e-17	15	16642130	16671822	adamts15b	ADAM metallopeptidase with thrombospondin type 1 motif, 15b [Source:ZFIN;Acc:ZDB-GENE-070814-5]
comp8402_c0_seq1	-1.79413	ENSDARG00000058252	-6.04683	-2.59618	0.977629	78.1482	9.5592e-19	1.2047e-17	15	16642130	16671822	adamts15b	ADAM metallopeptidase with thrombospondin type 1 motif, 15b [Source:ZFIN;Acc:ZDB-GENE-070814-5]
comp34038_c0_seq1	-0.124863	ENSDARG00000058305	-1.66448	-0.735074	4.34404	35.2253	2.93679e-09	1.42681e-08	8	4128473	4231384	mtmr3	myotubularin related protein 3 [Source:ZFIN;Acc:ZDB-GENE-091204-465]
comp39460_c0_seq1	-1.33766	ENSDARG00000058323	-1.51552	-0.599816	4.34241	16.3647	5.225e-05	0.00013871	6	12907958	12934086	tmbim1	transmembrane BAX inhibitor motif containing 1 [Source:ZFIN;Acc:ZDB-GENE-041010-69]
comp39460_c0_seq1	-1.33766	ENSDARG00000058323	-1.51552	-0.599816	4.34241	16.3647	5.225e-05	0.00013871	6	12907958	12934086	tmbim1	transmembrane BAX inhibitor motif containing 1 [Source:ZFIN;Acc:ZDB-GENE-041010-69]
comp39460_c0_seq2	-1.0046	ENSDARG00000058323	-1.51552	-0.599816	4.34241	16.3647	5.225e-05	0.00013871	6	12907958	12934086	tmbim1	transmembrane BAX inhibitor motif containing 1 [Source:ZFIN;Acc:ZDB-GENE-041010-69]
comp26413_c0_seq2	-0.0258328	ENSDARG00000058325	-1.33154	-0.413096	5.62927	7.15289	0.00748435	0.0134979	6	12957805	12968646	casp8	caspase 8, apoptosis-related cysteine peptidase [Source:ZFIN;Acc:ZDB-GENE-000713-1]
comp36451_c0_seq1	-12.8125	ENSDARG00000058348	-2.25652	-1.1741	9.70015	51.5989	6.8078e-13	4.94e-12	2	10187884	10242089	scinlb	scinderin like b [Source:ZFIN;Acc:ZDB-GENE-040426-2068]
comp39586_c0_seq1	-1.13973	ENSDARG00000058351	-2.02649	-1.01898	5.43821	42.9435	5.6342e-11	3.3173e-10	16	11384407	11396927	tapbpl	TAP binding protein-like [Source:ZFIN;Acc:ZDB-GENE-121003-1]
comp36453_c0_seq4	-0.049069	ENSDARG00000058449	-1.19606	-0.258292	4.86307	5.51734	0.0188288	0.0313555	7	11383168	11695541	arnt2	aryl hydrocarbon receptor nuclear translocator 2 [Source:ZFIN;Acc:ZDB-GENE-001207-3]
comp36453_c0_seq4	-0.049069	ENSDARG00000058449	-1.19606	-0.258292	4.86307	5.51734	0.0188288	0.0313555	7	11383168	11695541	arnt2	aryl hydrocarbon receptor nuclear translocator 2 [Source:ZFIN;Acc:ZDB-GENE-001207-3]
comp15259_c0_seq1	-0.627289	ENSDARG00000058451	-1.95466	-0.966919	11.0927	44.8084	2.1728e-11	1.3477e-10	8	2668862	2681452	rpl6	ribosomal protein L6 [Source:ZFIN;Acc:ZDB-GENE-030131-8671]
comp34203_c0_seq1	-13.4026	ENSDARG00000058451	-1.95466	-0.966919	11.0927	44.8084	2.1728e-11	1.3477e-10	8	2668862	2681452	rpl6	ribosomal protein L6 [Source:ZFIN;Acc:ZDB-GENE-030131-8671]
comp38754_c0_seq4	-2.77591	ENSDARG00000058528	-1.24128	-0.311823	4.16971	7.42238	0.00644174	0.0117666	16	8922934	8950239	cnot10	CCR4-NOT transcription complex, subunit 10 [Source:ZFIN;Acc:ZDB-GENE-060929-368]
comp38754_c0_seq6	-0.448836	ENSDARG00000058528	-1.24128	-0.311823	4.16971	7.42238	0.00644174	0.0117666	16	8922934	8950239	cnot10	CCR4-NOT transcription complex, subunit 10 [Source:ZFIN;Acc:ZDB-GENE-060929-368]
comp38879_c0_seq2	-0.0237671	ENSDARG00000058556	-4.52926	-2.17928	7.37644	59.8134	1.0429e-14	9.0242e-14	25	8615919	8653427	muc5b	mucin 5b [Source:ZFIN;Acc:ZDB-GENE-121108-1]
comp75878_c0_seq1	-7.06159	ENSDARG00000058556	-4.52926	-2.17928	7.37644	59.8134	1.0429e-14	9.0242e-14	25	8615919	8653427	muc5b	mucin 5b [Source:ZFIN;Acc:ZDB-GENE-121108-1]
comp15727_c0_seq1	-1.50264	ENSDARG00000058570	-2.28722	-1.1936	5.82028	35.7329	2.26315e-09	1.11487e-08	8	1238684	1252615	ccl1	CC chemokine 1 [Source:ZFIN;Acc:ZDB-GENE-000208-28]
comp33836_c0_seq2	-1.71271	ENSDARG00000058597	-1.78821	-0.838513	6.46786	37.9071	7.4196e-10	3.87224e-09	16	8379869	8402571	nt5c3a	5'-nucleotidase, cytosolic IIIA [Source:ZFIN;Acc:ZDB-GENE-030131-439]
comp68027_c0_seq1	-8.05618	ENSDARG00000058597	-1.78821	-0.838513	6.46786	37.9071	7.4196e-10	3.87224e-09	16	8379869	8402571	nt5c3a	5'-nucleotidase, cytosolic IIIA [Source:ZFIN;Acc:ZDB-GENE-030131-439]
comp76035_c0_seq1	-7.47393	ENSDARG00000058597	-1.78821	-0.838513	6.46786	37.9071	7.4196e-10	3.87224e-09	16	8379869	8402571	nt5c3a	5'-nucleotidase, cytosolic IIIA [Source:ZFIN;Acc:ZDB-GENE-030131-439]
comp29621_c0_seq1	-0.0968678	ENSDARG00000058605	-1.99129	-0.993705	5.88894	38.0246	6.9857e-10	3.65927e-09	5	13765562	13788981	vsig10	V-set and immunoglobulin domain containing 10 [Source:ZFIN;Acc:ZDB-GENE-030131-7476]
comp56195_c0_seq1	-0.0791436	ENSDARG00000058666	-2.09942	-1.06999	5.90083	70.1277	5.5586e-17	5.9037e-16	8	13506323	13546248	dennd2da	DENN/MADD domain containing 2Da [Source:ZFIN;Acc:ZDB-GENE-061013-542]
comp40611_c0_seq10	-0.0074384	ENSDARG00000058688	-1.5107	-0.595215	7.33425	6.2903	0.0121401	0.0210437	4	7451258	7489119	adipor2	adiponectin receptor 2 [Source:ZFIN;Acc:ZDB-GENE-041210-60]
comp40611_c0_seq4	-0.080309	ENSDARG00000058688	-1.5107	-0.595215	7.33425	6.2903	0.0121401	0.0210437	4	7451258	7489119	adipor2	adiponectin receptor 2 [Source:ZFIN;Acc:ZDB-GENE-041210-60]
comp40611_c0_seq5	-0.206476	ENSDARG00000058688	-1.5107	-0.595215	7.33425	6.2903	0.0121401	0.0210437	4	7451258	7489119	adipor2	adiponectin receptor 2 [Source:ZFIN;Acc:ZDB-GENE-041210-60]
comp40611_c0_seq7	-0.286027	ENSDARG00000058688	-1.5107	-0.595215	7.33425	6.2903	0.0121401	0.0210437	4	7451258	7489119	adipor2	adiponectin receptor 2 [Source:ZFIN;Acc:ZDB-GENE-041210-60]
comp17900_c0_seq1	-10.111	ENSDARG00000058693	-1.70874	-0.772934	9.36143	27.0096	2.0245e-07	7.73088e-07	21	9989897	10081052	cast	calpastatin [Source:ZFIN;Acc:ZDB-GENE-050810-2]
comp27154_c0_seq1	-9.46783	ENSDARG00000058693	-1.70874	-0.772934	9.36143	27.0096	2.0245e-07	7.73088e-07	21	9989897	10081052	cast	calpastatin [Source:ZFIN;Acc:ZDB-GENE-050810-2]
comp28255_c0_seq1	-9.32602	ENSDARG00000058693	-1.70874	-0.772934	9.36143	27.0096	2.0245e-07	7.73088e-07	21	9989897	10081052	cast	calpastatin [Source:ZFIN;Acc:ZDB-GENE-050810-2]
comp28255_c0_seq3	-8.99219	ENSDARG00000058693	-1.70874	-0.772934	9.36143	27.0096	2.0245e-07	7.73088e-07	21	9989897	10081052	cast	calpastatin [Source:ZFIN;Acc:ZDB-GENE-050810-2]
comp36595_c0_seq2	-0.190139	ENSDARG00000058693	-1.70874	-0.772934	9.36143	27.0096	2.0245e-07	7.73088e-07	21	9989897	10081052	cast	calpastatin [Source:ZFIN;Acc:ZDB-GENE-050810-2]
comp43932_c0_seq1	-1.67962	ENSDARG00000058732	-3.24288	-1.69727	2.91911	70.9974	3.5769e-17	3.8842e-16	16	7570047	7591269	scgn	secretagogin, EF-hand calcium binding protein [Source:ZFIN;Acc:ZDB-GENE-041010-82]
comp55935_c0_seq1	-3.4823	ENSDARG00000058775	-5.46063	-2.44907	2.12913	88.7217	4.5446e-21	7.0739e-20	17	6095636	6112613	SLC22A3	solute carrier family 22 (organic cation transporter), member 3 [Source:HGNC Symbol;Acc:HGNC:10967]
comp41092_c0_seq1	-9.05347	ENSDARG00000058784	-1.75035	-0.807646	1.27117	6.67358	0.00978524	0.0172871	2	4738019	4763716	tfr1a	transferrin receptor 1a [Source:ZFIN;Acc:ZDB-GENE-041220-1]
comp41092_c0_seq2	-11.5484	ENSDARG00000058784	-1.75035	-0.807646	1.27117	6.67358	0.00978524	0.0172871	2	4738019	4763716	tfr1a	transferrin receptor 1a [Source:ZFIN;Acc:ZDB-GENE-041220-1]
comp29711_c0_seq1	-0.664386	ENSDARG00000058806	-1.38062	-0.465319	4.57859	13.5516	0.0002321	0.0005528	19	8030771	8035183	apoa1bp	apolipoprotein A-I binding protein [Source:ZFIN;Acc:ZDB-GENE-040718-362]
comp27329_c0_seq1	-0.805088	ENSDARG00000058869	-1.42067	-0.506576	2.25331	7.58494	0.00588579	0.0108387	15	3502177	3509891	NEK3	NIMA-related kinase 3 [Source:HGNC Symbol;Acc:HGNC:7746]
comp56935_c0_seq1	-0.353368	ENSDARG00000058869	-1.42067	-0.506576	2.25331	7.58494	0.00588579	0.0108387	15	3502177	3509891	NEK3	NIMA-related kinase 3 [Source:HGNC Symbol;Acc:HGNC:7746]
comp42071_c0_seq1	-0.312759	ENSDARG00000058871	-1.43166	-0.517685	3.64035	12.0594	0.00051533	0.00115166	23	4443222	4460786	FBXW12	F-box and WD repeat domain containing 12 [Source:HGNC Symbol;Acc:HGNC:20729]
comp42071_c0_seq1	-0.312759	ENSDARG00000058871	-1.43166	-0.517685	3.64035	12.0594	0.00051533	0.00115166	23	4443222	4460786	FBXW12	F-box and WD repeat domain containing 12 [Source:HGNC Symbol;Acc:HGNC:20729]
comp35392_c0_seq1	-0.0597757	ENSDARG00000059029	-2.42576	-1.27844	2.18447	18.5909	1.62e-05	4.68916e-05	15	1794129	1811472	MMP28	matrix metallopeptidase 28 [Source:HGNC Symbol;Acc:HGNC:14366]
comp38191_c0_seq1	-0.89771	ENSDARG00000059115	-1.58381	-0.663398	4.64969	19.917	8.08778e-06	2.44363e-05	4	392598	407501	fbxo7	F-box protein 7 [Source:ZFIN;Acc:ZDB-GENE-050913-68]
comp38191_c0_seq2	-0.736567	ENSDARG00000059115	-1.58381	-0.663398	4.64969	19.917	8.08778e-06	2.44363e-05	4	392598	407501	fbxo7	F-box protein 7 [Source:ZFIN;Acc:ZDB-GENE-050913-68]
comp36969_c0_seq1	-0.578802	ENSDARG00000059342	-2.10501	-1.07383	3.91835	14.3795	0.00014942	0.00036728	11	218416	232352	avil	advillin [Source:ZFIN;Acc:ZDB-GENE-060421-6683]
comp51065_c0_seq1	-1.21076	ENSDARG00000059370	-2.05169	-1.03681	0.0119362	9.05477	0.00262011	0.00515118	11	1908125	1932981	nr1d4b	nuclear receptor subfamily 1, group D, member 4b [Source:ZFIN;Acc:ZDB-GENE-080403-6]
comp36512_c0_seq1	-0.529888	ENSDARG00000059388	-1.31871	-0.399122	2.5913	5.88625	0.0152596	0.0258355	24	3406074	3414120	bdh1	3-hydroxybutyrate dehydrogenase, type 1 [Source:ZFIN;Acc:ZDB-GENE-070410-130]
comp43481_c0_seq1	-0.449298	ENSDARG00000059388	-1.31871	-0.399122	2.5913	5.88625	0.0152596	0.0258355	24	3406074	3414120	bdh1	3-hydroxybutyrate dehydrogenase, type 1 [Source:ZFIN;Acc:ZDB-GENE-070410-130]
comp40835_c0_seq12	-0.5924	ENSDARG00000059391	-6.56158	-2.71404	6.92644	139.814	2.9237e-32	1.0325e-30	24	3385577	3404089	gyg1b	glycogenin 1b [Source:ZFIN;Acc:ZDB-GENE-040625-30]
comp40835_c0_seq8	-1.99697	ENSDARG00000059391	-6.56158	-2.71404	6.92644	139.814	2.9237e-32	1.0325e-30	24	3385577	3404089	gyg1b	glycogenin 1b [Source:ZFIN;Acc:ZDB-GENE-040625-30]
comp32046_c0_seq1	-2.25143	ENSDARG00000059406	-1.3382	-0.420291	4.03967	10.4806	0.00120637	0.00252741	11	493230	527017	raf1b	v-raf-1 murine leukemia viral oncogene homolog 1b [Source:ZFIN;Acc:ZDB-GENE-090826-2]
comp32046_c0_seq2	-1.15949	ENSDARG00000059406	-1.3382	-0.420291	4.03967	10.4806	0.00120637	0.00252741	11	493230	527017	raf1b	v-raf-1 murine leukemia viral oncogene homolog 1b [Source:ZFIN;Acc:ZDB-GENE-090826-2]
comp53366_c0_seq1	-1.1708	ENSDARG00000059475	-1.80857	-0.854847	4.32122	33.8695	5.89364e-09	2.74686e-08	3	53990779	54089314	SI:DKEY-209E8.1	Uncharacterized protein [Source:UniProtKB/TrEMBL;Acc:E7F3U0]
comp60157_c0_seq1	-1.36749	ENSDARG00000059475	-1.80857	-0.854847	4.32122	33.8695	5.89364e-09	2.74686e-08	3	53990779	54089314	SI:DKEY-209E8.1	Uncharacterized protein [Source:UniProtKB/TrEMBL;Acc:E7F3U0]
comp63981_c0_seq1	-0.464893	ENSDARG00000059475	-1.80857	-0.854847	4.32122	33.8695	5.89364e-09	2.74686e-08	3	53990779	54089314	SI:DKEY-209E8.1	Uncharacterized protein [Source:UniProtKB/TrEMBL;Acc:E7F3U0]
comp66638_c0_seq1	-2.34201	ENSDARG00000059475	-1.80857	-0.854847	4.32122	33.8695	5.89364e-09	2.74686e-08	3	53990779	54089314	SI:DKEY-209E8.1	Uncharacterized protein [Source:UniProtKB/TrEMBL;Acc:E7F3U0]
comp66819_c0_seq1	-0.542336	ENSDARG00000059475	-1.80857	-0.854847	4.32122	33.8695	5.89364e-09	2.74686e-08	3	53990779	54089314	SI:DKEY-209E8.1	Uncharacterized protein [Source:UniProtKB/TrEMBL;Acc:E7F3U0]
comp74513_c0_seq1	-2.31321	ENSDARG00000059475	-1.80857	-0.854847	4.32122	33.8695	5.89364e-09	2.74686e-08	3	53990779	54089314	SI:DKEY-209E8.1	Uncharacterized protein [Source:UniProtKB/TrEMBL;Acc:E7F3U0]
comp27593_c0_seq1	-0.312205	ENSDARG00000059606	-1.36969	-0.45385	3.80482	7.16477	0.00743494	0.013416	5	60156223	60164937	ccdc84	coiled-coil domain containing 84 [Source:ZFIN;Acc:ZDB-GENE-060929-1174]
comp27593_c0_seq3	-0.226806	ENSDARG00000059606	-1.36969	-0.45385	3.80482	7.16477	0.00743494	0.013416	5	60156223	60164937	ccdc84	coiled-coil domain containing 84 [Source:ZFIN;Acc:ZDB-GENE-060929-1174]
comp31216_c0_seq1	-0.231805	ENSDARG00000059672	-1.52395	-0.607816	2.55648	9.05656	0.00261754	0.00514673	7	52819637	52916487
comp45800_c0_seq1	-1.50545	ENSDARG00000059672	-1.52395	-0.607816	2.55648	9.05656	0.00261754	0.00514673	7	52819637	52916487
comp5944_c0_seq1	-0.672065	ENSDARG00000059672	-1.52395	-0.607816	2.55648	9.05656	0.00261754	0.00514673	7	52819637	52916487
comp30077_c0_seq2	-11.0738	ENSDARG00000059722	-1.50095	-0.585877	5.32715	32.7366	1.05533e-08	4.75261e-08	5	52913057	52930083	ubac1	UBA domain containing 1 [Source:ZFIN;Acc:ZDB-GENE-030131-9372]
comp30077_c0_seq2	-11.0738	ENSDARG00000059722	-1.50095	-0.585877	5.32715	32.7366	1.05533e-08	4.75261e-08	5	52913057	52930083	ubac1	UBA domain containing 1 [Source:ZFIN;Acc:ZDB-GENE-030131-9372]
comp39776_c0_seq1	-0.367679	ENSDARG00000059816	-1.89677	-0.923545	4.63823	40.0443	2.4826e-10	1.36324e-09	1	55546682	55548292	C1H19orf53	chromosome 19 open reading frame 53 [Source:HGNC Symbol;Acc:HGNC:24991]
comp39776_c0_seq1	-0.367679	ENSDARG00000059816	-1.89677	-0.923545	4.63823	40.0443	2.4826e-10	1.36324e-09	1	55546682	55548292	C1H19orf53	chromosome 19 open reading frame 53 [Source:HGNC Symbol;Acc:HGNC:24991]
comp58086_c0_seq1	-7.86431	ENSDARG00000059816	-1.89677	-0.923545	4.63823	40.0443	2.4826e-10	1.36324e-09	1	55546682	55548292	C1H19orf53	chromosome 19 open reading frame 53 [Source:HGNC Symbol;Acc:HGNC:24991]
comp32005_c0_seq1	-4.58804	ENSDARG00000059838	-3.14657	-1.65378	-0.19818	18.7405	1.49769e-05	4.36222e-05	16	56019755	56113989	myom3	myomesin family, member 3 [Source:ZFIN;Acc:ZDB-GENE-080326-1]
comp23609_c0_seq1	-0.408286	ENSDARG00000059841	-1.72065	-0.78295	3.35467	11.2251	0.00080698	0.00173836	1	55240067	55245449	exosc1	exosome component 1 [Source:ZFIN;Acc:ZDB-GENE-080926-3]
comp40381_c0_seq9	-1.23304	ENSDARG00000059857	-2.45907	-1.29811	1.64012	26.6219	2.47423e-07	9.35967e-07	2	50414868	50430961	blvra	biliverdin reductase A [Source:ZFIN;Acc:ZDB-GENE-060929-312]
comp25589_c0_seq1	-0.734511	ENSDARG00000059871	-1.48251	-0.568044	4.23593	20.5507	5.80734e-06	1.79178e-05	7	41451484	41474567	shrprbck1r	sharpin and rbck1 related [Source:ZFIN;Acc:ZDB-GENE-080220-52]
comp37201_c0_seq1	-0.549465	ENSDARG00000059871	-1.48251	-0.568044	4.23593	20.5507	5.80734e-06	1.79178e-05	7	41451484	41474567	shrprbck1r	sharpin and rbck1 related [Source:ZFIN;Acc:ZDB-GENE-080220-52]
comp37201_c0_seq2	-1.64452	ENSDARG00000059871	-1.48251	-0.568044	4.23593	20.5507	5.80734e-06	1.79178e-05	7	41451484	41474567	shrprbck1r	sharpin and rbck1 related [Source:ZFIN;Acc:ZDB-GENE-080220-52]
comp10487_c0_seq1	-0.447959	ENSDARG00000059874	-1.4222	-0.508128	4.79934	20.0122	7.69478e-06	2.32918e-05	3	36447000	36477480	ABCC1	ATP-binding cassette, sub-family C (CFTR/MRP), member 1 [Source:HGNC Symbol;Acc:HGNC:51]
comp33673_c0_seq1	-6.29168	ENSDARG00000059874	-1.4222	-0.508128	4.79934	20.0122	7.69478e-06	2.32918e-05	3	36447000	36477480	ABCC1	ATP-binding cassette, sub-family C (CFTR/MRP), member 1 [Source:HGNC Symbol;Acc:HGNC:51]
comp33673_c0_seq4	-0.970551	ENSDARG00000059874	-1.4222	-0.508128	4.79934	20.0122	7.69478e-06	2.32918e-05	3	36447000	36477480	ABCC1	ATP-binding cassette, sub-family C (CFTR/MRP), member 1 [Source:HGNC Symbol;Acc:HGNC:51]
comp60220_c0_seq1	-0.397687	ENSDARG00000059874	-1.4222	-0.508128	4.79934	20.0122	7.69478e-06	2.32918e-05	3	36447000	36477480	ABCC1	ATP-binding cassette, sub-family C (CFTR/MRP), member 1 [Source:HGNC Symbol;Acc:HGNC:51]
comp60585_c0_seq1	-1.276	ENSDARG00000059874	-1.4222	-0.508128	4.79934	20.0122	7.69478e-06	2.32918e-05	3	36447000	36477480	ABCC1	ATP-binding cassette, sub-family C (CFTR/MRP), member 1 [Source:HGNC Symbol;Acc:HGNC:51]
comp67993_c0_seq1	-1.38466	ENSDARG00000059874	-1.4222	-0.508128	4.79934	20.0122	7.69478e-06	2.32918e-05	3	36447000	36477480	ABCC1	ATP-binding cassette, sub-family C (CFTR/MRP), member 1 [Source:HGNC Symbol;Acc:HGNC:51]
comp77043_c0_seq1	-2.05446	ENSDARG00000059874	-1.4222	-0.508128	4.79934	20.0122	7.69478e-06	2.32918e-05	3	36447000	36477480	ABCC1	ATP-binding cassette, sub-family C (CFTR/MRP), member 1 [Source:HGNC Symbol;Acc:HGNC:51]
comp38397_c0_seq2	-2.83582	ENSDARG00000059908	-1.55044	-0.632682	5.89274	24.2815	8.32366e-07	2.91216e-06	1	52946673	52955985	CCDC86	coiled-coil domain containing 86 [Source:HGNC Symbol;Acc:HGNC:28359]
comp78561_c0_seq1	-2.95166	ENSDARG00000059944	-1.60557	-0.683087	2.28285	6.77435	0.00924774	0.0164145	14	48956467	48958728	c1qtnf2	C1q and tumor necrosis factor related protein 2 [Source:ZFIN;Acc:ZDB-GENE-030131-5133]
comp22237_c0_seq1	-0.280429	ENSDARG00000060058	-1.24801	-0.319632	4.98381	6.08332	0.0136464	0.0233846	7	38906885	38947310	cylda	cylindromatosis (turban tumor syndrome), a [Source:ZFIN;Acc:ZDB-GENE-061108-2]
comp4148_c0_seq1	-0.792311	ENSDARG00000060058	-1.24801	-0.319632	4.98381	6.08332	0.0136464	0.0233846	7	38906885	38947310	cylda	cylindromatosis (turban tumor syndrome), a [Source:ZFIN;Acc:ZDB-GENE-061108-2]
comp45562_c0_seq1	-0.109175	ENSDARG00000060058	-1.24801	-0.319632	4.98381	6.08332	0.0136464	0.0233846	7	38906885	38947310	cylda	cylindromatosis (turban tumor syndrome), a [Source:ZFIN;Acc:ZDB-GENE-061108-2]
comp49002_c0_seq1	-0.149076	ENSDARG00000060058	-1.24801	-0.319632	4.98381	6.08332	0.0136464	0.0233846	7	38906885	38947310	cylda	cylindromatosis (turban tumor syndrome), a [Source:ZFIN;Acc:ZDB-GENE-061108-2]
comp34509_c0_seq1	-0.341253	ENSDARG00000060102	-1.58125	-0.661068	5.48796	17.0688	3.605e-05	9.826e-05	5	46465016	46558627	kank1	KN motif and ankyrin repeat domains 1 [Source:ZFIN;Acc:ZDB-GENE-060526-215]
comp36708_c0_seq1	-2.26328	ENSDARG00000060196	-1.39096	-0.476077	2.57832	5.58836	0.0180802	0.0302009	12	48051830	48061236	lhpp	phospholysine phosphohistidine inorganic pyrophosphate phosphatase [Source:ZFIN;Acc:ZDB-GENE-070615-43]
comp21759_c0_seq1	-3.1779	ENSDARG00000060238	-2.04218	-1.03011	5.93326	76.7438	1.9464e-18	2.3856e-17	7	35136735	35164131	UACA	uveal autoantigen with coiled-coil domains and ankyrin repeats [Source:HGNC Symbol;Acc:HGNC:15947]
comp34723_c0_seq1	-0.286424	ENSDARG00000060238	-2.04218	-1.03011	5.93326	76.7438	1.9464e-18	2.3856e-17	7	35136735	35164131	UACA	uveal autoantigen with coiled-coil domains and ankyrin repeats [Source:HGNC Symbol;Acc:HGNC:15947]
comp40651_c0_seq1	-11.8412	ENSDARG00000060238	-2.04218	-1.03011	5.93326	76.7438	1.9464e-18	2.3856e-17	7	35136735	35164131	UACA	uveal autoantigen with coiled-coil domains and ankyrin repeats [Source:HGNC Symbol;Acc:HGNC:15947]
[truncated: 1,693 more rows]
