# Supplementary material for: A Conserved MicroRNA Regulatory Circuit Is Differentially Controlled during Limb/Appendage Regeneration
Source: PLoS One. 2016 Jun 29;11(6):e0157106. doi: 10.1371/journal.pone.0157106 (PMC4927183; doi:10.1371/journal.pone.0157106)
Supplement: S19 Table — Genes orthologous to blastema-associated genes in the zebrafish were identified that were commonly up- or downregulated in bichir and/or axolotl. Genes commonly upregulated in all three models are shaded red. Genes commonly downregulated in all three models are shaded green. Genes up- or downregulated in zebrafish and bichir are shaded pink. Genes up- or downregulated in zebrafish and axolotl are shaded blue. As multiple transcripts may represent the same gene in the bichir and axolotl assemblies, we selected the transcript that had the highest average level of expression (log2 cpm). Other transcripts that map to the gene are shaded gray. (XLSX) [file pone.0157106.s023.xlsx]

## Sheet: Sheet1
	S19 Table: mRNA expression profiles of bichir and axolotl genes predicted to be orthologous to zebrafish genes previously associated with blastema formation in zebrafish.
	Common Up-Regulated Genes in Zebrafish, Bichir and Axolotl
ZFISH	Zebrafish Symbol	Zebrafish_Fold_Change	Zebrafish_LR	Zebrafish_p-value	Zebrafish_FDR	Bichir_Transcript	Bichir_Symbol	Bichir_Fold_Change	Bichir_log(CPM)	Axolotl Transcript	Axolotl_Symbol	Axolotl_Fold_Change	Axolotl_log(CPM)
	fgf20a	20.8983	238.412	8.7271e-54	9.0757e-52	comp53277_c0_seq2	fgf20	8.97021	1.8692	comp18337_c0_seq1	fgf20	1.80432	1.49032
	hspd1	1.69278	17.1932	3.3765e-05	9.2434e-05	comp18713_c0_seq1	hspd1	1.62492	7.28434	comp30441_c0_seq1	hspd1	3.33031	7.87349
	igf2b	3.83941	89.2327	3.51e-21	5.5193e-20	comp25164_c1_seq1	igf2b	3.00049	3.1175	comp35728_c0_seq1	igf2b	1.96336	4.16549
	junbb	2.59312	25.9803	3.44915e-07	1.27601e-06	comp16962_c0_seq1	junb	4.00721	6.1054	comp37407_c0_seq1	junb	8.48748	7.51137
						comp16962_c0_seq2	junb	5.29946	8.46259
	mmp14a	3.17963	140.207	2.3987e-32	8.5602e-31	comp46574_c0_seq1	mmp14	3.39336	8.79988	comp40776_c0_seq1	mmp14	3.18526	8.75985
	mmp9	2.33206	43.969	3.3361e-11	2.0269e-10	comp59632_c0_seq1	mmp9	44.114	9.2371	comp30547_c0_seq1	mmp9	81.2516	10.7491
	smarca4	2.28358	78.3119	8.7991e-19	1.1139e-17	comp28170_c0_seq1	smarca4	2.49939	5.34575	comp16689_c0_seq3	smarca4	-1.2995	3.37592
										comp16689_c0_seq1	smarca4	-1.03373	4.71993
										comp16689_c0_seq2	smarca4	1.88202	3.22528
										comp16689_c0_seq4	smarca4	2.29109	5.18033
	timp2a	2.39699	80.6748	2.6609e-19	3.5183e-18	comp16091_c0_seq1	timp2	1.37272	7.71033	comp16309_c0_seq1	timp2	1.36225	7.63074
	ttk	3.76065	77.3399	1.4393e-18	1.7873e-17	comp56950_c0_seq2	ttk	2455.93	2.94701	comp37270_c0_seq1	ttk	1.84513	4.06
						comp56950_c0_seq4	ttk	1.44742	1.77469
	Common Down-Regulated Genes in Zebrafish, Bichir and Axolotl
ZFISH	Zebrafish Symbol	Zebrafish_Fold_Change	Zebrafish_LR	Zebrafish_p-value	Zebrafish_FDR	Bichir_Transcript	Bichir_Symbol	Bichir_Fold_Change	Bichir_log(CPM)	Axolotl Transcript	Axolotl_Symbol	Axolotl_Fold_Change	Axolotl_log(CPM)
	cxcl12a	-3.66179	74.5595	5.8838e-18	6.8974e-17	comp38265_c0_seq1	cxcl12	-3.07444	2.35806	comp36157_c0_seq1	cxcl12	-6.29735	2.47862
						comp38265_c0_seq2	cxcl12	-1.68941	0.263754	comp36157_c0_seq3	cxcl12	791.014	1.51
	erbb2	-2.18832	85.6704	2.1257e-20	3.0983e-19	comp26110_c0_seq1	erbb2	-1.25926	5.80355	comp40398_c0_seq2	erbb2	-1.22654	6.02294
	Commonly Regulated Genes in Zebrafish and Bichir
ZFISH	Zebrafish Symbol	Zebrafish_Fold_Change	Zebrafish_LR	Zebrafish_p-value	Zebrafish_FDR	Bichir_Transcript	Bichir_Symbol	Bichir_Fold_Change	Bichir_log(CPM)	Axolotl Transcript	Axolotl_Symbol	Axolotl_Fold_Change	Axolotl_log(CPM)
	cx43	5.25151	151.739	7.2245e-35	2.9652e-33	comp14535_c0_seq1	cx43	4.35736	2.06461	comp4268_c0_seq1	cx43	-2.27053	0.11269
						comp14535_c0_seq2	cx43	2.55248	4.43577	comp27184_c0_seq1	cx43	-1.69014	0.999396
	ilf2	2.07894	72.1204	2.0246e-17	2.2504e-16	comp59775_c1_seq1	ilf2	1.17864	7.28055	comp32838_c0_seq1	ilf2	-1.08516	8.91499
	rbbp6	-1.40724	21.7967	3.03114e-06	9.78683e-06	comp53371_c0_seq1	rbbp6	-1.56026	2.56774	comp48382_c0_seq1	rbbp6	1.35554	-0.310061
						comp53371_c0_seq3	rbbp6	1	0.48638
						comp53371_c0_seq5	rbbp6	-1.23417	4.27954
	spry4	3.94372	128.04	1.0998e-29	3.3054e-28	comp25367_c0_seq2	spry4	69.6655	1.43834	comp22862_c0_seq1	spry4	-1.33496	1.57122
	Commonly Regulated Genes in Zebrafish and Axolotl
ZFISH	Zebrafish Symbol	Zebrafish_Fold_Change	Zebrafish_LR	Zebrafish_p-value	Zebrafish_FDR	Bichir_Transcript	Bichir_Symbol	Bichir_Fold_Change	Bichir_log(CPM)	Axolotl Transcript	Axolotl_Symbol	Axolotl_Fold_Change	Axolotl_log(CPM)
	bambia	4.82333	238.633	7.8119e-54	8.1741e-52	comp61556_c0_seq1	bambia	-2.42452	4.20109	comp41573_c0_seq1	bambia	5.74982	5.54063
	bmp2b	1.31435	5.57165	0.0182536	0.0304723	comp46219_c0_seq1	bmp2	-2.61485	2.98056	comp21460_c0_seq3	bmp2	-1.27096	3.12639
										comp21460_c0_seq2	bmp2	1.38681	3.58542
	erbb3a	-2.51089	82.9519	8.4076e-20	1.1682e-18	comp48538_c0_seq1	erbb3	1.96441	4.92924	comp35235_c0_seq1	erbb3	-1.41729	4.95565
						comp48538_c0_seq2	erbb3	1	-2.73948
	fn1b	11.9463	250.861	1.6851e-56	1.9043e-54	comp51042_c1_seq1	fn1	-2.62009	0.190177	comp37412_c0_seq2	fn1	-2.03494	4.94033
						comp51042_c1_seq2	fn1	1.96959	5.29671	comp37412_c0_seq3	fn1	-1.11321	8.18341
						comp51042_c1_seq3	fn1	-7.71842	4.42098	comp37412_c0_seq1	fn1	2.61535	7.88121
						comp51042_c1_seq4	fn1	-1.4656	8.83501	comp37412_c0_seq4	fn1	4.37408	10.9599
	her6	5.2792	137.495	9.3988e-32	3.2382e-30	comp54568_c1_seq1	her6	-1.15311	4.76482	comp13248_c0_seq1	her6	1.42698	3.18837
	hoxa11b	3.23215	89.2411	3.4951e-21	5.501e-20	comp41098_c0_seq3	hoxa11	-3.1219	3.88368	comp36250_c0_seq3	hoxa11	533.946	2.09153
	hoxa13b	1.72071	25.9396	3.52262e-07	1.3012e-06	comp61050_c0_seq1	hoxa13	-1.5168	4.15695	comp38525_c0_seq2	hoxa13	-1.36785	4.35724
	hoxc13a	1.38532	10.936	0.00094313	0.00201044					comp26103_c0_seq1	hoxc13	1.77666	2.02306
	hoxc13b	2.65066	58.1952	2.3736e-14	1.9948e-13					comp26103_c0_seq1	hoxc13	1.77666	2.02306
	mmp2	2.76059	99.9435	1.5681e-23	3.0532e-22	comp59721_c0_seq1	mmp2	-1.77614	8.44805	comp30550_c0_seq1	mmp2	1.07674	8.24533
	msxc	9.20691	203.199	4.1862e-46	3.1399e-44	comp47407_c0_seq1	msxc	-1.52088	2.0618	comp12336_c0_seq1	msxc	2.81014	0.507716
	msxe	38.4616	92.6981	6.0912e-22	1.0213e-20	comp47407_c0_seq2	msxc	24.051	-2.44527	comp3444_c0_seq1	msxe	2.25731	1.04274
						comp27282_c0_seq1	msxe	-1.26494	3.20958	comp49353_c0_seq1	msxe	2.51932	0.145832
