# Supplementary material for: A Conserved MicroRNA Regulatory Circuit Is Differentially Controlled during Limb/Appendage Regeneration
Source: PLoS One. 2016 Jun 29;11(6):e0157106. doi: 10.1371/journal.pone.0157106 (PMC4927183; doi:10.1371/journal.pone.0157106)
Supplement: S20 Table — Set of 1,550 common up- and downregulated genes that had interactions with at least one of 11 blastema-associated genes according to STRING. The network of 1,561 genes had 3,262 interactions with a total of 1,012 genes were commonly upregulated and 549 were commonly downregulated. Representative zebrafish gene IDs, symbols, descriptions and fold changes are listed for each interaction. (XLSX) [file pone.0157106.s024.xlsx]

## Sheet: Sheet1
S20 Table: Network of Commonly Up- and Down-Regulated Genes With Functional Interactions To 11 Blastema-Associated Genes.
GeneA	GeneB	GeneA_Symbol	GeneB_Symbol	SCORE	GeneA_Fold_Change	GeneA_Description	GeneB_Fold_Change	GeneB_Description
ENSDARG00000077226	ENSDARG00000000103	smarca4	myh10	217	2.28358	SWI/SNF related, matrix associated, actin dependent regulator of chromatin, subfamily a, member 4 [Source:ZFIN;Acc:ZDB-GENE-030605-1]	1.34134	myosin, heavy chain 10, non-muscle [Source:ZFIN;Acc:ZDB-GENE-030616-162]
ENSDARG00000026294	ENSDARG00000000853	erbb2	dstyk	156	-2.18832	v-erb-b2 erythroblastic leukemia viral oncogene homolog 2, neuro/glioblastoma derived oncogene homolog [Source:ZFIN;Acc:ZDB-GENE-031118-121]	-1.38431	dual serine/threonine and tyrosine protein kinase [Source:ZFIN;Acc:ZDB-GENE-040826-2]
ENSDARG00000026294	ENSDARG00000001442	erbb2	inppl1b	192	-2.18832	v-erb-b2 erythroblastic leukemia viral oncogene homolog 2, neuro/glioblastoma derived oncogene homolog [Source:ZFIN;Acc:ZDB-GENE-031118-121]	2.65473	inositol polyphosphate phosphatase-like 1b [Source:ZFIN;Acc:ZDB-GENE-030616-75]
ENSDARG00000056160	ENSDARG00000001729	hspd1	strn3	282	1.69278	heat shock 60kD protein 1 (chaperonin) [Source:ZFIN;Acc:ZDB-GENE-021206-1]	1.26293	striatin, calmodulin binding protein 3 [Source:ZFIN;Acc:ZDB-GENE-030616-405]
ENSDARG00000007356	ENSDARG00000001889	fgf20a	tuba1a	150	20.8983	fibroblast growth factor 20a [Source:ZFIN;Acc:ZDB-GENE-060110-1]	3.54673	tubulin, alpha 1a [Source:ZFIN;Acc:ZDB-GENE-090507-4]
ENSDARG00000026294	ENSDARG00000001889	erbb2	tuba1a	272	-2.18832	v-erb-b2 erythroblastic leukemia viral oncogene homolog 2, neuro/glioblastoma derived oncogene homolog [Source:ZFIN;Acc:ZDB-GENE-031118-121]	3.54673	tubulin, alpha 1a [Source:ZFIN;Acc:ZDB-GENE-090507-4]
ENSDARG00000061226	ENSDARG00000001890	timp2a	stt3b	189	2.39699	tissue inhibitor of metalloproteinase 2a [Source:ZFIN;Acc:ZDB-GENE-030612-1]	1.68472	STT3, subunit of the oligosaccharyltransferase complex, homolog B (S. cerevisiae) [Source:ZFIN;Acc:ZDB-GENE-030131-2638]
ENSDARG00000007356	ENSDARG00000001909	fgf20a	VILL	150	20.8983	fibroblast growth factor 20a [Source:ZFIN;Acc:ZDB-GENE-060110-1]	-1.8273	villin-like [Source:HGNC Symbol;Acc:HGNC:30906]
ENSDARG00000056160	ENSDARG00000001940	hspd1	dnajc1	321	1.69278	heat shock 60kD protein 1 (chaperonin) [Source:ZFIN;Acc:ZDB-GENE-021206-1]	1.49612	DnaJ (Hsp40) homolog, subfamily C, member 1 [Source:ZFIN;Acc:ZDB-GENE-061103-529]
ENSDARG00000004782	ENSDARG00000002235	fgfr3	mmp14a	212	-1.42451	fibroblast growth factor receptor 3 [Source:ZFIN;Acc:ZDB-GENE-000816-1]	3.17963	matrix metalloproteinase 14a (membrane-inserted) [Source:ZFIN;Acc:ZDB-GENE-030901-1]
ENSDARG00000005419	ENSDARG00000002235	il1b	mmp14a	173	2.30481	interleukin 1, beta [Source:ZFIN;Acc:ZDB-GENE-040702-2]	3.17963	matrix metalloproteinase 14a (membrane-inserted) [Source:ZFIN;Acc:ZDB-GENE-030901-1]
ENSDARG00000005941	ENSDARG00000002235	yes1	mmp14a	240	1.27661	v-yes-1 Yamaguchi sarcoma viral oncogene homolog 1 [Source:ZFIN;Acc:ZDB-GENE-050126-1]	3.17963	matrix metalloproteinase 14a (membrane-inserted) [Source:ZFIN;Acc:ZDB-GENE-030901-1]
ENSDARG00000008383	ENSDARG00000002235	arpc1a	mmp14a	153	-1.30576	actin related protein 2/3 complex, subunit 1A [Source:ZFIN;Acc:ZDB-GENE-040116-1]	3.17963	matrix metalloproteinase 14a (membrane-inserted) [Source:ZFIN;Acc:ZDB-GENE-030901-1]
ENSDARG00000010785	ENSDARG00000002235	thbs1b	mmp14a	268	3.48249	thrombospondin 1b [Source:ZFIN;Acc:ZDB-GENE-020708-1]	3.17963	matrix metalloproteinase 14a (membrane-inserted) [Source:ZFIN;Acc:ZDB-GENE-030901-1]
ENSDARG00000010878	ENSDARG00000002235	cdkn1c	mmp14a	380	8.13329	cyclin-dependent kinase inhibitor 1C [Source:ZFIN;Acc:ZDB-GENE-040123-1]	3.17963	matrix metalloproteinase 14a (membrane-inserted) [Source:ZFIN;Acc:ZDB-GENE-030901-1]
ENSDARG00000011611	ENSDARG00000002235	actr1	mmp14a	371	1.79692	ARP1 actin-related protein 1, centractin (yeast) [Source:ZFIN;Acc:ZDB-GENE-040426-2695]	3.17963	matrix metalloproteinase 14a (membrane-inserted) [Source:ZFIN;Acc:ZDB-GENE-030901-1]
ENSDARG00000011818	ENSDARG00000002235	batf	mmp14a	361	-2.43639	basic leucine zipper transcription factor, ATF-like [Source:ZFIN;Acc:ZDB-GENE-041014-291]	3.17963	matrix metalloproteinase 14a (membrane-inserted) [Source:ZFIN;Acc:ZDB-GENE-030901-1]
ENSDARG00000012405	ENSDARG00000002235	col1a1a	mmp14a	419	16.9086	collagen, type I, alpha 1a [Source:ZFIN;Acc:ZDB-GENE-030131-9102]	3.17963	matrix metalloproteinase 14a (membrane-inserted) [Source:ZFIN;Acc:ZDB-GENE-030901-1]
ENSDARG00000013598	ENSDARG00000002235	tnfb	mmp14a	199	-1.59957	tumor necrosis factor b (TNF superfamily, member 2) [Source:ZFIN;Acc:ZDB-GENE-050601-2]	3.17963	matrix metalloproteinase 14a (membrane-inserted) [Source:ZFIN;Acc:ZDB-GENE-030901-1]
ENSDARG00000015472	ENSDARG00000002235	gpc4	mmp14a	401	1.52318	glypican 4 [Source:ZFIN;Acc:ZDB-GENE-011119-1]	3.17963	matrix metalloproteinase 14a (membrane-inserted) [Source:ZFIN;Acc:ZDB-GENE-030901-1]
ENSDARG00000015824	ENSDARG00000002235	lemd3	mmp14a	161	1.82941	LEM domain containing 3 [Source:ZFIN;Acc:ZDB-GENE-030131-490]	3.17963	matrix metalloproteinase 14a (membrane-inserted) [Source:ZFIN;Acc:ZDB-GENE-030901-1]
ENSDARG00000018303	ENSDARG00000002235	etv4	mmp14a	537	13.7157	ets variant gene 4 [Source:ZFIN;Acc:ZDB-GENE-990415-71]	3.17963	matrix metalloproteinase 14a (membrane-inserted) [Source:ZFIN;Acc:ZDB-GENE-030901-1]
ENSDARG00000019601	ENSDARG00000002235	col12a1b	mmp14a	175	4.36804	collagen, type XII, alpha 1b [Source:ZFIN;Acc:ZDB-GENE-120215-116]	3.17963	matrix metalloproteinase 14a (membrane-inserted) [Source:ZFIN;Acc:ZDB-GENE-030901-1]
ENSDARG00000021442	ENSDARG00000002235	cdh11	mmp14a	150	1.4584	cadherin 11, osteoblast [Source:ZFIN;Acc:ZDB-GENE-980526-170]	3.17963	matrix metalloproteinase 14a (membrane-inserted) [Source:ZFIN;Acc:ZDB-GENE-030901-1]
ENSDARG00000026294	ENSDARG00000002235	erbb2	mmp14a	387	-2.18832	v-erb-b2 erythroblastic leukemia viral oncogene homolog 2, neuro/glioblastoma derived oncogene homolog [Source:ZFIN;Acc:ZDB-GENE-031118-121]	3.17963	matrix metalloproteinase 14a (membrane-inserted) [Source:ZFIN;Acc:ZDB-GENE-030901-1]
ENSDARG00000028524	ENSDARG00000002235	col5a3b	mmp14a	264	1.76555	collagen, type V, alpha 3b [Source:ZFIN;Acc:ZDB-GENE-110728-4]	3.17963	matrix metalloproteinase 14a (membrane-inserted) [Source:ZFIN;Acc:ZDB-GENE-030901-1]
ENSDARG00000030110	ENSDARG00000002235	myod1	mmp14a	156	-1.93804	myogenic differentiation 1 [Source:ZFIN;Acc:ZDB-GENE-980526-561]	3.17963	matrix metalloproteinase 14a (membrane-inserted) [Source:ZFIN;Acc:ZDB-GENE-030901-1]
ENSDARG00000034293	ENSDARG00000002235	hif1ab	mmp14a	520	1.86339	hypoxia-inducible factor 1, alpha subunit (basic helix-loop-helix transcription factor) b [Source:ZFIN;Acc:ZDB-GENE-040426-706]	3.17963	matrix metalloproteinase 14a (membrane-inserted) [Source:ZFIN;Acc:ZDB-GENE-030901-1]
ENSDARG00000040251	ENSDARG00000002235	ctsk	mmp14a	287	2.7515	cathepsin K [Source:ZFIN;Acc:ZDB-GENE-001205-4]	3.17963	matrix metalloproteinase 14a (membrane-inserted) [Source:ZFIN;Acc:ZDB-GENE-030901-1]
ENSDARG00000054929	ENSDARG00000002235	zgc:110540	mmp14a	209	2.09905	zgc:110540 [Source:ZFIN;Acc:ZDB-GENE-050327-77]	3.17963	matrix metalloproteinase 14a (membrane-inserted) [Source:ZFIN;Acc:ZDB-GENE-030901-1]
ENSDARG00000026294	ENSDARG00000002642	erbb2	sh3gl1b	514	-2.18832	v-erb-b2 erythroblastic leukemia viral oncogene homolog 2, neuro/glioblastoma derived oncogene homolog [Source:ZFIN;Acc:ZDB-GENE-031118-121]	2.5837	SH3-domain GRB2-like 1b [Source:ZFIN;Acc:ZDB-GENE-031001-6]
ENSDARG00000026294	ENSDARG00000002644	erbb2	rgs5a	168	-2.18832	v-erb-b2 erythroblastic leukemia viral oncogene homolog 2, neuro/glioblastoma derived oncogene homolog [Source:ZFIN;Acc:ZDB-GENE-031118-121]	-2.15357	regulator of G-protein signaling 5a [Source:ZFIN;Acc:ZDB-GENE-030131-7570]
ENSDARG00000056160	ENSDARG00000002659	hspd1	mapre1b	201	1.69278	heat shock 60kD protein 1 (chaperonin) [Source:ZFIN;Acc:ZDB-GENE-021206-1]	2.14478	microtubule-associated protein, RP/EB family, member 1b [Source:ZFIN;Acc:ZDB-GENE-040426-2256]
ENSDARG00000026294	ENSDARG00000002670	erbb2	ATG14	385	-2.18832	v-erb-b2 erythroblastic leukemia viral oncogene homolog 2, neuro/glioblastoma derived oncogene homolog [Source:ZFIN;Acc:ZDB-GENE-031118-121]	-1.43277	autophagy related 14 [Source:HGNC Symbol;Acc:HGNC:19962]
ENSDARG00000088371	ENSDARG00000002670	junbb	ATG14	716	2.59312	jun B proto-oncogene b [Source:ZFIN;Acc:ZDB-GENE-040426-2666]	-1.43277	autophagy related 14 [Source:HGNC Symbol;Acc:HGNC:19962]
ENSDARG00000056160	ENSDARG00000002745	hspd1	tdh	214	1.69278	heat shock 60kD protein 1 (chaperonin) [Source:ZFIN;Acc:ZDB-GENE-021206-1]	-3.91519	L-threonine dehydrogenase [Source:ZFIN;Acc:ZDB-GENE-040426-2379]
ENSDARG00000007356	ENSDARG00000002952	fgf20a	smo	240	20.8983	fibroblast growth factor 20a [Source:ZFIN;Acc:ZDB-GENE-060110-1]	2.05683	smoothened homolog (Drosophila) [Source:ZFIN;Acc:ZDB-GENE-980526-89]
ENSDARG00000026294	ENSDARG00000002952	erbb2	smo	204	-2.18832	v-erb-b2 erythroblastic leukemia viral oncogene homolog 2, neuro/glioblastoma derived oncogene homolog [Source:ZFIN;Acc:ZDB-GENE-031118-121]	2.05683	smoothened homolog (Drosophila) [Source:ZFIN;Acc:ZDB-GENE-980526-89]
ENSDARG00000056160	ENSDARG00000003213	hspd1	naa15a	162	1.69278	heat shock 60kD protein 1 (chaperonin) [Source:ZFIN;Acc:ZDB-GENE-021206-1]	1.33397	N(alpha)-acetyltransferase 15, NatA auxiliary subunit a [Source:ZFIN;Acc:ZDB-GENE-030131-2392]
ENSDARG00000002235	ENSDARG00000003259	mmp14a	lox	164	3.17963	matrix metalloproteinase 14a (membrane-inserted) [Source:ZFIN;Acc:ZDB-GENE-030901-1]	9.7461	lysyl oxidase [Source:ZFIN;Acc:ZDB-GENE-040426-2398]
ENSDARG00000042816	ENSDARG00000003259	mmp9	lox	184	2.33206	matrix metalloproteinase 9 [Source:ZFIN;Acc:ZDB-GENE-040426-2132]	9.7461	lysyl oxidase [Source:ZFIN;Acc:ZDB-GENE-040426-2398]
ENSDARG00000056160	ENSDARG00000003283	hspd1	zfand2a	205	1.69278	heat shock 60kD protein 1 (chaperonin) [Source:ZFIN;Acc:ZDB-GENE-021206-1]	-1.70318	zinc finger, AN1-type domain 2A [Source:ZFIN;Acc:ZDB-GENE-040426-1596]
ENSDARG00000026294	ENSDARG00000003391	erbb2	snx7	242	-2.18832	v-erb-b2 erythroblastic leukemia viral oncogene homolog 2, neuro/glioblastoma derived oncogene homolog [Source:ZFIN;Acc:ZDB-GENE-031118-121]	1.26227	sorting nexin 7 [Source:ZFIN;Acc:ZDB-GENE-040704-77]
ENSDARG00000061226	ENSDARG00000003391	timp2a	snx7	280	2.39699	tissue inhibitor of metalloproteinase 2a [Source:ZFIN;Acc:ZDB-GENE-030612-1]	1.26227	sorting nexin 7 [Source:ZFIN;Acc:ZDB-GENE-040704-77]
ENSDARG00000026294	ENSDARG00000003512	erbb2	anks1b	191	-2.18832	v-erb-b2 erythroblastic leukemia viral oncogene homolog 2, neuro/glioblastoma derived oncogene homolog [Source:ZFIN;Acc:ZDB-GENE-031118-121]	1.35314	ankyrin repeat and sterile alpha motif domain containing 1B [Source:ZFIN;Acc:ZDB-GENE-041210-349]
ENSDARG00000007356	ENSDARG00000003570	fgf20a	hsp90b1	231	20.8983	fibroblast growth factor 20a [Source:ZFIN;Acc:ZDB-GENE-060110-1]	2.26212	heat shock protein 90, beta (grp94), member 1 [Source:ZFIN;Acc:ZDB-GENE-031002-1]
ENSDARG00000026294	ENSDARG00000003570	erbb2	hsp90b1	762	-2.18832	v-erb-b2 erythroblastic leukemia viral oncogene homolog 2, neuro/glioblastoma derived oncogene homolog [Source:ZFIN;Acc:ZDB-GENE-031118-121]	2.26212	heat shock protein 90, beta (grp94), member 1 [Source:ZFIN;Acc:ZDB-GENE-031002-1]
ENSDARG00000002235	ENSDARG00000003693	mmp14a	hars	297	3.17963	matrix metalloproteinase 14a (membrane-inserted) [Source:ZFIN;Acc:ZDB-GENE-030901-1]	1.81397	histidyl-tRNA synthetase [Source:ZFIN;Acc:ZDB-GENE-040912-152]
ENSDARG00000056160	ENSDARG00000003693	hspd1	hars	508	1.69278	heat shock 60kD protein 1 (chaperonin) [Source:ZFIN;Acc:ZDB-GENE-021206-1]	1.81397	histidyl-tRNA synthetase [Source:ZFIN;Acc:ZDB-GENE-040912-152]
ENSDARG00000088371	ENSDARG00000003693	junbb	hars	723	2.59312	jun B proto-oncogene b [Source:ZFIN;Acc:ZDB-GENE-040426-2666]	1.81397	histidyl-tRNA synthetase [Source:ZFIN;Acc:ZDB-GENE-040912-152]
ENSDARG00000056160	ENSDARG00000003931	hspd1	cndp2	262	1.69278	heat shock 60kD protein 1 (chaperonin) [Source:ZFIN;Acc:ZDB-GENE-021206-1]	1.43722	CNDP dipeptidase 2 (metallopeptidase M20 family) [Source:ZFIN;Acc:ZDB-GENE-030131-5499]
ENSDARG00000026294	ENSDARG00000004184	erbb2	nf1b	231	-2.18832	v-erb-b2 erythroblastic leukemia viral oncogene homolog 2, neuro/glioblastoma derived oncogene homolog [Source:ZFIN;Acc:ZDB-GENE-031118-121]	1.73222	neurofibromin 1b [Source:ZFIN;Acc:ZDB-GENE-091111-4]
ENSDARG00000088371	ENSDARG00000004184	junbb	nf1b	236	2.59312	jun B proto-oncogene b [Source:ZFIN;Acc:ZDB-GENE-040426-2666]	1.73222	neurofibromin 1b [Source:ZFIN;Acc:ZDB-GENE-091111-4]
ENSDARG00000007356	ENSDARG00000004246	fgf20a	slit2	175	20.8983	fibroblast growth factor 20a [Source:ZFIN;Acc:ZDB-GENE-060110-1]	2.43719	slit (Drosophila) homolog 2 [Source:ZFIN;Acc:ZDB-GENE-010306-3]
ENSDARG00000026294	ENSDARG00000004246	erbb2	slit2	192	-2.18832	v-erb-b2 erythroblastic leukemia viral oncogene homolog 2, neuro/glioblastoma derived oncogene homolog [Source:ZFIN;Acc:ZDB-GENE-031118-121]	2.43719	slit (Drosophila) homolog 2 [Source:ZFIN;Acc:ZDB-GENE-010306-3]
ENSDARG00000002235	ENSDARG00000004378	mmp14a	yrk	240	3.17963	matrix metalloproteinase 14a (membrane-inserted) [Source:ZFIN;Acc:ZDB-GENE-030901-1]	-1.92971	Yes-related kinase [Source:ZFIN;Acc:ZDB-GENE-030131-9517]
ENSDARG00000007356	ENSDARG00000004378	fgf20a	yrk	251	20.8983	fibroblast growth factor 20a [Source:ZFIN;Acc:ZDB-GENE-060110-1]	-1.92971	Yes-related kinase [Source:ZFIN;Acc:ZDB-GENE-030131-9517]
ENSDARG00000026294	ENSDARG00000004378	erbb2	yrk	674	-2.18832	v-erb-b2 erythroblastic leukemia viral oncogene homolog 2, neuro/glioblastoma derived oncogene homolog [Source:ZFIN;Acc:ZDB-GENE-031118-121]	-1.92971	Yes-related kinase [Source:ZFIN;Acc:ZDB-GENE-030131-9517]
ENSDARG00000037116	ENSDARG00000004378	cxcl12a	yrk	571	-3.66179	chemokine (C-X-C motif) ligand 12a (stromal cell-derived factor 1) [Source:ZFIN;Acc:ZDB-GENE-030318-1]	-1.92971	Yes-related kinase [Source:ZFIN;Acc:ZDB-GENE-030131-9517]
ENSDARG00000042816	ENSDARG00000004378	mmp9	yrk	508	2.33206	matrix metalloproteinase 9 [Source:ZFIN;Acc:ZDB-GENE-040426-2132]	-1.92971	Yes-related kinase [Source:ZFIN;Acc:ZDB-GENE-030131-9517]
ENSDARG00000056160	ENSDARG00000004378	hspd1	yrk	175	1.69278	heat shock 60kD protein 1 (chaperonin) [Source:ZFIN;Acc:ZDB-GENE-021206-1]	-1.92971	Yes-related kinase [Source:ZFIN;Acc:ZDB-GENE-030131-9517]
ENSDARG00000077226	ENSDARG00000004378	smarca4	yrk	375	2.28358	SWI/SNF related, matrix associated, actin dependent regulator of chromatin, subfamily a, member 4 [Source:ZFIN;Acc:ZDB-GENE-030605-1]	-1.92971	Yes-related kinase [Source:ZFIN;Acc:ZDB-GENE-030131-9517]
ENSDARG00000088371	ENSDARG00000004378	junbb	yrk	340	2.59312	jun B proto-oncogene b [Source:ZFIN;Acc:ZDB-GENE-040426-2666]	-1.92971	Yes-related kinase [Source:ZFIN;Acc:ZDB-GENE-030131-9517]
ENSDARG00000026294	ENSDARG00000004576	erbb2	plk4	235	-2.18832	v-erb-b2 erythroblastic leukemia viral oncogene homolog 2, neuro/glioblastoma derived oncogene homolog [Source:ZFIN;Acc:ZDB-GENE-031118-121]	2.3022	polo-like kinase 4 (Drosophila) [Source:ZFIN;Acc:ZDB-GENE-030619-14]
ENSDARG00000002235	ENSDARG00000004635	mmp14a	epha7	187	3.17963	matrix metalloproteinase 14a (membrane-inserted) [Source:ZFIN;Acc:ZDB-GENE-030901-1]	4.06508	eph receptor A7 [Source:ZFIN;Acc:ZDB-GENE-030131-3745]
ENSDARG00000007356	ENSDARG00000004635	fgf20a	epha7	212	20.8983	fibroblast growth factor 20a [Source:ZFIN;Acc:ZDB-GENE-060110-1]	4.06508	eph receptor A7 [Source:ZFIN;Acc:ZDB-GENE-030131-3745]
ENSDARG00000026294	ENSDARG00000004635	erbb2	epha7	236	-2.18832	v-erb-b2 erythroblastic leukemia viral oncogene homolog 2, neuro/glioblastoma derived oncogene homolog [Source:ZFIN;Acc:ZDB-GENE-031118-121]	4.06508	eph receptor A7 [Source:ZFIN;Acc:ZDB-GENE-030131-3745]
ENSDARG00000042816	ENSDARG00000004635	mmp9	epha7	187	2.33206	matrix metalloproteinase 9 [Source:ZFIN;Acc:ZDB-GENE-040426-2132]	4.06508	eph receptor A7 [Source:ZFIN;Acc:ZDB-GENE-030131-3745]
ENSDARG00000026294	ENSDARG00000004665	erbb2	hspa5	318	-2.18832	v-erb-b2 erythroblastic leukemia viral oncogene homolog 2, neuro/glioblastoma derived oncogene homolog [Source:ZFIN;Acc:ZDB-GENE-031118-121]	2.66949	heat shock protein 5 [Source:ZFIN;Acc:ZDB-GENE-031001-11]
ENSDARG00000002235	ENSDARG00000004672	mmp14a	ptk2.1	537	3.17963	matrix metalloproteinase 14a (membrane-inserted) [Source:ZFIN;Acc:ZDB-GENE-030901-1]	1.30992	protein tyrosine kinase 2a [Source:ZFIN;Acc:ZDB-GENE-020114-1]
ENSDARG00000026294	ENSDARG00000004672	erbb2	ptk2.1	938	-2.18832	v-erb-b2 erythroblastic leukemia viral oncogene homolog 2, neuro/glioblastoma derived oncogene homolog [Source:ZFIN;Acc:ZDB-GENE-031118-121]	1.30992	protein tyrosine kinase 2a [Source:ZFIN;Acc:ZDB-GENE-020114-1]
ENSDARG00000037116	ENSDARG00000004672	cxcl12a	ptk2.1	259	-3.66179	chemokine (C-X-C motif) ligand 12a (stromal cell-derived factor 1) [Source:ZFIN;Acc:ZDB-GENE-030318-1]	1.30992	protein tyrosine kinase 2a [Source:ZFIN;Acc:ZDB-GENE-020114-1]
ENSDARG00000042816	ENSDARG00000004672	mmp9	ptk2.1	359	2.33206	matrix metalloproteinase 9 [Source:ZFIN;Acc:ZDB-GENE-040426-2132]	1.30992	protein tyrosine kinase 2a [Source:ZFIN;Acc:ZDB-GENE-020114-1]
ENSDARG00000061226	ENSDARG00000004672	timp2a	ptk2.1	250	2.39699	tissue inhibitor of metalloproteinase 2a [Source:ZFIN;Acc:ZDB-GENE-030612-1]	1.30992	protein tyrosine kinase 2a [Source:ZFIN;Acc:ZDB-GENE-020114-1]
ENSDARG00000026294	ENSDARG00000004714	erbb2	tcf12	379	-2.18832	v-erb-b2 erythroblastic leukemia viral oncogene homolog 2, neuro/glioblastoma derived oncogene homolog [Source:ZFIN;Acc:ZDB-GENE-031118-121]	1.90136	transcription factor 12 [Source:ZFIN;Acc:ZDB-GENE-040516-11]
ENSDARG00000077226	ENSDARG00000004714	smarca4	tcf12	240	2.28358	SWI/SNF related, matrix associated, actin dependent regulator of chromatin, subfamily a, member 4 [Source:ZFIN;Acc:ZDB-GENE-030605-1]	1.90136	transcription factor 12 [Source:ZFIN;Acc:ZDB-GENE-040516-11]
ENSDARG00000088371	ENSDARG00000004714	junbb	tcf12	185	2.59312	jun B proto-oncogene b [Source:ZFIN;Acc:ZDB-GENE-040426-2666]	1.90136	transcription factor 12 [Source:ZFIN;Acc:ZDB-GENE-040516-11]
ENSDARG00000002235	ENSDARG00000004735	mmp14a	hnrnpub	236	3.17963	matrix metalloproteinase 14a (membrane-inserted) [Source:ZFIN;Acc:ZDB-GENE-030901-1]	1.55552	heterogeneous nuclear ribonucleoprotein Ub [Source:ZFIN;Acc:ZDB-GENE-030131-6422]
ENSDARG00000026294	ENSDARG00000004757	erbb2	ybx1	548	-2.18832	v-erb-b2 erythroblastic leukemia viral oncogene homolog 2, neuro/glioblastoma derived oncogene homolog [Source:ZFIN;Acc:ZDB-GENE-031118-121]	-1.44767	Y box binding protein 1 [Source:ZFIN;Acc:ZDB-GENE-000629-3]
ENSDARG00000007356	ENSDARG00000004782	fgf20a	fgfr3	985	20.8983	fibroblast growth factor 20a [Source:ZFIN;Acc:ZDB-GENE-060110-1]	-1.42451	fibroblast growth factor receptor 3 [Source:ZFIN;Acc:ZDB-GENE-000816-1]
ENSDARG00000026294	ENSDARG00000004782	erbb2	fgfr3	315	-2.18832	v-erb-b2 erythroblastic leukemia viral oncogene homolog 2, neuro/glioblastoma derived oncogene homolog [Source:ZFIN;Acc:ZDB-GENE-031118-121]	-1.42451	fibroblast growth factor receptor 3 [Source:ZFIN;Acc:ZDB-GENE-000816-1]
ENSDARG00000026294	ENSDARG00000004870	erbb2	psen1	674	-2.18832	v-erb-b2 erythroblastic leukemia viral oncogene homolog 2, neuro/glioblastoma derived oncogene homolog [Source:ZFIN;Acc:ZDB-GENE-031118-121]	1.26665	presenilin 1 [Source:ZFIN;Acc:ZDB-GENE-991119-4]
ENSDARG00000056160	ENSDARG00000004925	hspd1	immp2l	236	1.69278	heat shock 60kD protein 1 (chaperonin) [Source:ZFIN;Acc:ZDB-GENE-021206-1]	-1.92499	IMP2 inner mitochondrial membrane peptidase-like (S. cerevisiae) [Source:ZFIN;Acc:ZDB-GENE-040808-9]
ENSDARG00000056160	ENSDARG00000005057	hspd1	dimt1l	267	1.69278	heat shock 60kD protein 1 (chaperonin) [Source:ZFIN;Acc:ZDB-GENE-021206-1]	1.3585	DIM1 dimethyladenosine transferase 1-like (S. cerevisiae) [Source:ZFIN;Acc:ZDB-GENE-040801-75]
ENSDARG00000026294	ENSDARG00000005104	erbb2	limk2	154	-2.18832	v-erb-b2 erythroblastic leukemia viral oncogene homolog 2, neuro/glioblastoma derived oncogene homolog [Source:ZFIN;Acc:ZDB-GENE-031118-121]	-2.56914	LIM domain kinase 2 [Source:ZFIN;Acc:ZDB-GENE-040718-398]
ENSDARG00000026294	ENSDARG00000005122	erbb2	atp2a2b	160	-2.18832	v-erb-b2 erythroblastic leukemia viral oncogene homolog 2, neuro/glioblastoma derived oncogene homolog [Source:ZFIN;Acc:ZDB-GENE-031118-121]	1.84245	ATPase, Ca++ transporting, cardiac muscle, slow twitch 2b [Source:ZFIN;Acc:ZDB-GENE-030131-867]
ENSDARG00000026294	ENSDARG00000005246	erbb2	asb3	191	-2.18832	v-erb-b2 erythroblastic leukemia viral oncogene homolog 2, neuro/glioblastoma derived oncogene homolog [Source:ZFIN;Acc:ZDB-GENE-031118-121]	-1.51426	ankyrin repeat and SOCS box-containing 3 [Source:ZFIN;Acc:ZDB-GENE-030131-6142]
ENSDARG00000002235	ENSDARG00000005333	mmp14a	tln1	365	3.17963	matrix metalloproteinase 14a (membrane-inserted) [Source:ZFIN;Acc:ZDB-GENE-030901-1]	1.29296	talin 1 [Source:ZFIN;Acc:ZDB-GENE-031002-48]
ENSDARG00000026294	ENSDARG00000005356	erbb2	tyro3	245	-2.18832	v-erb-b2 erythroblastic leukemia viral oncogene homolog 2, neuro/glioblastoma derived oncogene homolog [Source:ZFIN;Acc:ZDB-GENE-031118-121]	2.27754	TYRO3 protein tyrosine kinase [Source:ZFIN;Acc:ZDB-GENE-990714-13]
ENSDARG00000088371	ENSDARG00000005356	junbb	tyro3	184	2.59312	jun B proto-oncogene b [Source:ZFIN;Acc:ZDB-GENE-040426-2666]	2.27754	TYRO3 protein tyrosine kinase [Source:ZFIN;Acc:ZDB-GENE-990714-13]
ENSDARG00000002235	ENSDARG00000005541	mmp14a	wif1	270	3.17963	matrix metalloproteinase 14a (membrane-inserted) [Source:ZFIN;Acc:ZDB-GENE-030901-1]	-5.31167	wnt inhibitory factor 1 [Source:ZFIN;Acc:ZDB-GENE-990712-17]
ENSDARG00000026294	ENSDARG00000005551	erbb2	hnrnph1l	290	-2.18832	v-erb-b2 erythroblastic leukemia viral oncogene homolog 2, neuro/glioblastoma derived oncogene homolog [Source:ZFIN;Acc:ZDB-GENE-031118-121]	1.56791	heterogeneous nuclear ribonucleoprotein H1, like [Source:ZFIN;Acc:ZDB-GENE-030131-275]
ENSDARG00000042816	ENSDARG00000005567	mmp9	map2k6	431	2.33206	matrix metalloproteinase 9 [Source:ZFIN;Acc:ZDB-GENE-040426-2132]	-1.49281	mitogen-activated protein kinase kinase 6 [Source:ZFIN;Acc:ZDB-GENE-010202-3]
ENSDARG00000088371	ENSDARG00000005567	junbb	map2k6	265	2.59312	jun B proto-oncogene b [Source:ZFIN;Acc:ZDB-GENE-040426-2666]	-1.49281	mitogen-activated protein kinase kinase 6 [Source:ZFIN;Acc:ZDB-GENE-010202-3]
ENSDARG00000061226	ENSDARG00000005590	timp2a	mtf2	158	2.39699	tissue inhibitor of metalloproteinase 2a [Source:ZFIN;Acc:ZDB-GENE-030612-1]	1.97949	metal response element binding transcription factor 2 [Source:ZFIN;Acc:ZDB-GENE-060512-94]
ENSDARG00000026294	ENSDARG00000005600	erbb2	bmpr1ba	174	-2.18832	v-erb-b2 erythroblastic leukemia viral oncogene homolog 2, neuro/glioblastoma derived oncogene homolog [Source:ZFIN;Acc:ZDB-GENE-031118-121]	-2.3244	bone morphogenetic protein receptor, type 1ba [Source:ZFIN;Acc:ZDB-GENE-991208-8]
ENSDARG00000007356	ENSDARG00000005754	fgf20a	ptprfb	361	20.8983	fibroblast growth factor 20a [Source:ZFIN;Acc:ZDB-GENE-060110-1]	1.59488	protein tyrosine phosphatase, receptor type, f, b [Source:ZFIN;Acc:ZDB-GENE-060503-530]
ENSDARG00000026294	ENSDARG00000005754	erbb2	ptprfb	457	-2.18832	v-erb-b2 erythroblastic leukemia viral oncogene homolog 2, neuro/glioblastoma derived oncogene homolog [Source:ZFIN;Acc:ZDB-GENE-031118-121]	1.59488	protein tyrosine phosphatase, receptor type, f, b [Source:ZFIN;Acc:ZDB-GENE-060503-530]
ENSDARG00000037116	ENSDARG00000005754	cxcl12a	ptprfb	175	-3.66179	chemokine (C-X-C motif) ligand 12a (stromal cell-derived factor 1) [Source:ZFIN;Acc:ZDB-GENE-030318-1]	1.59488	protein tyrosine phosphatase, receptor type, f, b [Source:ZFIN;Acc:ZDB-GENE-060503-530]
ENSDARG00000042816	ENSDARG00000005754	mmp9	ptprfb	222	2.33206	matrix metalloproteinase 9 [Source:ZFIN;Acc:ZDB-GENE-040426-2132]	1.59488	protein tyrosine phosphatase, receptor type, f, b [Source:ZFIN;Acc:ZDB-GENE-060503-530]
ENSDARG00000002235	ENSDARG00000005842	mmp14a	cd9a	272	3.17963	matrix metalloproteinase 14a (membrane-inserted) [Source:ZFIN;Acc:ZDB-GENE-030901-1]	-1.74966	CD9 antigen (p24) a [Source:ZFIN;Acc:ZDB-GENE-030131-1175]
ENSDARG00000033307	ENSDARG00000005842	igf2b	cd9a	270	3.83941	insulin-like growth factor 2b [Source:ZFIN;Acc:ZDB-GENE-030131-2935]	-1.74966	CD9 antigen (p24) a [Source:ZFIN;Acc:ZDB-GENE-030131-1175]
ENSDARG00000037116	ENSDARG00000005842	cxcl12a	cd9a	802	-3.66179	chemokine (C-X-C motif) ligand 12a (stromal cell-derived factor 1) [Source:ZFIN;Acc:ZDB-GENE-030318-1]	-1.74966	CD9 antigen (p24) a [Source:ZFIN;Acc:ZDB-GENE-030131-1175]
ENSDARG00000042816	ENSDARG00000005842	mmp9	cd9a	718	2.33206	matrix metalloproteinase 9 [Source:ZFIN;Acc:ZDB-GENE-040426-2132]	-1.74966	CD9 antigen (p24) a [Source:ZFIN;Acc:ZDB-GENE-030131-1175]
ENSDARG00000061226	ENSDARG00000005842	timp2a	cd9a	157	2.39699	tissue inhibitor of metalloproteinase 2a [Source:ZFIN;Acc:ZDB-GENE-030612-1]	-1.74966	CD9 antigen (p24) a [Source:ZFIN;Acc:ZDB-GENE-030131-1175]
ENSDARG00000042816	ENSDARG00000005883	mmp9	rfx1a	537	2.33206	matrix metalloproteinase 9 [Source:ZFIN;Acc:ZDB-GENE-040426-2132]	-1.50501	regulatory factor X, 1a (influences HLA class II expression) [Source:ZFIN;Acc:ZDB-GENE-070424-94]
ENSDARG00000037116	ENSDARG00000005908	cxcl12a	clk4b	153	-3.66179	chemokine (C-X-C motif) ligand 12a (stromal cell-derived factor 1) [Source:ZFIN;Acc:ZDB-GENE-030318-1]	-1.52356	CDC-like kinase 4b [Source:ZFIN;Acc:ZDB-GENE-050227-19]
ENSDARG00000007356	ENSDARG00000005941	fgf20a	yes1	251	20.8983	fibroblast growth factor 20a [Source:ZFIN;Acc:ZDB-GENE-060110-1]	1.27661	v-yes-1 Yamaguchi sarcoma viral oncogene homolog 1 [Source:ZFIN;Acc:ZDB-GENE-050126-1]
ENSDARG00000026294	ENSDARG00000005943	erbb2	htra4	200	-2.18832	v-erb-b2 erythroblastic leukemia viral oncogene homolog 2, neuro/glioblastoma derived oncogene homolog [Source:ZFIN;Acc:ZDB-GENE-031118-121]	-3.84145	HtrA serine peptidase 4 [Source:ZFIN;Acc:ZDB-GENE-131120-192]
ENSDARG00000042816	ENSDARG00000006010	mmp9	bmi1a	576	2.33206	matrix metalloproteinase 9 [Source:ZFIN;Acc:ZDB-GENE-040426-2132]	1.43325	B lymphoma Mo-MLV insertion region 1a [Source:ZFIN;Acc:ZDB-GENE-030131-224]
ENSDARG00000007356	ENSDARG00000006044	fgf20a	ust	183	20.8983	fibroblast growth factor 20a [Source:ZFIN;Acc:ZDB-GENE-060110-1]	1.41222	uronyl-2-sulfotransferase [Source:ZFIN;Acc:ZDB-GENE-041001-163]
ENSDARG00000007356	ENSDARG00000006169	fgf20a	lrrk2	180	20.8983	fibroblast growth factor 20a [Source:ZFIN;Acc:ZDB-GENE-060110-1]	-1.33975	leucine-rich repeat kinase 2 [Source:ZFIN;Acc:ZDB-GENE-071218-6]
ENSDARG00000026294	ENSDARG00000006169	erbb2	lrrk2	354	-2.18832	v-erb-b2 erythroblastic leukemia viral oncogene homolog 2, neuro/glioblastoma derived oncogene homolog [Source:ZFIN;Acc:ZDB-GENE-031118-121]	-1.33975	leucine-rich repeat kinase 2 [Source:ZFIN;Acc:ZDB-GENE-071218-6]
ENSDARG00000056160	ENSDARG00000006219	hspd1	gnl3	267	1.69278	heat shock 60kD protein 1 (chaperonin) [Source:ZFIN;Acc:ZDB-GENE-021206-1]	1.42551	guanine nucleotide binding protein-like 3 (nucleolar) [Source:ZFIN;Acc:ZDB-GENE-030131-616]
ENSDARG00000061226	ENSDARG00000006242	timp2a	ptp4a1	165	2.39699	tissue inhibitor of metalloproteinase 2a [Source:ZFIN;Acc:ZDB-GENE-030612-1]	1.96939	protein tyrosine phosphatase type IVA, member 1 [Source:ZFIN;Acc:ZDB-GENE-041121-11]
ENSDARG00000026294	ENSDARG00000006353	erbb2	itga5	220	-2.18832	v-erb-b2 erythroblastic leukemia viral oncogene homolog 2, neuro/glioblastoma derived oncogene homolog [Source:ZFIN;Acc:ZDB-GENE-031118-121]	6.38219	integrin, alpha 5 (fibronectin receptor, alpha polypeptide) [Source:ZFIN;Acc:ZDB-GENE-031116-52]
ENSDARG00000002235	ENSDARG00000006389	mmp14a	smad2	176	3.17963	matrix metalloproteinase 14a (membrane-inserted) [Source:ZFIN;Acc:ZDB-GENE-030901-1]	1.40946	MAD homolog 2 (Drosophila) [Source:ZFIN;Acc:ZDB-GENE-990603-7]
ENSDARG00000007356	ENSDARG00000006389	fgf20a	smad2	367	20.8983	fibroblast growth factor 20a [Source:ZFIN;Acc:ZDB-GENE-060110-1]	1.40946	MAD homolog 2 (Drosophila) [Source:ZFIN;Acc:ZDB-GENE-990603-7]
ENSDARG00000026294	ENSDARG00000006389	erbb2	smad2	245	-2.18832	v-erb-b2 erythroblastic leukemia viral oncogene homolog 2, neuro/glioblastoma derived oncogene homolog [Source:ZFIN;Acc:ZDB-GENE-031118-121]	1.40946	MAD homolog 2 (Drosophila) [Source:ZFIN;Acc:ZDB-GENE-990603-7]
ENSDARG00000037116	ENSDARG00000006389	cxcl12a	smad2	690	-3.66179	chemokine (C-X-C motif) ligand 12a (stromal cell-derived factor 1) [Source:ZFIN;Acc:ZDB-GENE-030318-1]	1.40946	MAD homolog 2 (Drosophila) [Source:ZFIN;Acc:ZDB-GENE-990603-7]
ENSDARG00000042816	ENSDARG00000006389	mmp9	smad2	653	2.33206	matrix metalloproteinase 9 [Source:ZFIN;Acc:ZDB-GENE-040426-2132]	1.40946	MAD homolog 2 (Drosophila) [Source:ZFIN;Acc:ZDB-GENE-990603-7]
ENSDARG00000061226	ENSDARG00000006389	timp2a	smad2	239	2.39699	tissue inhibitor of metalloproteinase 2a [Source:ZFIN;Acc:ZDB-GENE-030612-1]	1.40946	MAD homolog 2 (Drosophila) [Source:ZFIN;Acc:ZDB-GENE-990603-7]
ENSDARG00000088371	ENSDARG00000006389	junbb	smad2	774	2.59312	jun B proto-oncogene b [Source:ZFIN;Acc:ZDB-GENE-040426-2666]	1.40946	MAD homolog 2 (Drosophila) [Source:ZFIN;Acc:ZDB-GENE-990603-7]
ENSDARG00000007356	ENSDARG00000006399	fgf20a	ywhae1	689	20.8983	fibroblast growth factor 20a [Source:ZFIN;Acc:ZDB-GENE-060110-1]	1.24025	tyrosine 3-monooxygenase/tryptophan 5-monooxygenase activation protein, epsilon polypeptide 1 [Source:ZFIN;Acc:ZDB-GENE-030131-779]
ENSDARG00000026294	ENSDARG00000006399	erbb2	ywhae1	403	-2.18832	v-erb-b2 erythroblastic leukemia viral oncogene homolog 2, neuro/glioblastoma derived oncogene homolog [Source:ZFIN;Acc:ZDB-GENE-031118-121]	1.24025	tyrosine 3-monooxygenase/tryptophan 5-monooxygenase activation protein, epsilon polypeptide 1 [Source:ZFIN;Acc:ZDB-GENE-030131-779]
ENSDARG00000007356	ENSDARG00000006553	fgf20a	rras	173	20.8983	fibroblast growth factor 20a [Source:ZFIN;Acc:ZDB-GENE-060110-1]	1.38018	related RAS viral (r-ras) oncogene homolog [Source:ZFIN;Acc:ZDB-GENE-041010-217]
ENSDARG00000026294	ENSDARG00000006553	erbb2	rras	465	-2.18832	v-erb-b2 erythroblastic leukemia viral oncogene homolog 2, neuro/glioblastoma derived oncogene homolog [Source:ZFIN;Acc:ZDB-GENE-031118-121]	1.38018	related RAS viral (r-ras) oncogene homolog [Source:ZFIN;Acc:ZDB-GENE-041010-217]
ENSDARG00000088371	ENSDARG00000006566	junbb	nlk1	191	2.59312	jun B proto-oncogene b [Source:ZFIN;Acc:ZDB-GENE-040426-2666]	1.38105	nemo like kinase, type 1 [Source:ZFIN;Acc:ZDB-GENE-040701-1]
ENSDARG00000026294	ENSDARG00000006624	erbb2	ppp2r2ab	452	-2.18832	v-erb-b2 erythroblastic leukemia viral oncogene homolog 2, neuro/glioblastoma derived oncogene homolog [Source:ZFIN;Acc:ZDB-GENE-031118-121]	1.54025	protein phosphatase 2, regulatory subunit B, alpha b [Source:ZFIN;Acc:ZDB-GENE-030131-5474]
ENSDARG00000056160	ENSDARG00000006624	hspd1	ppp2r2ab	252	1.69278	heat shock 60kD protein 1 (chaperonin) [Source:ZFIN;Acc:ZDB-GENE-021206-1]	1.54025	protein phosphatase 2, regulatory subunit B, alpha b [Source:ZFIN;Acc:ZDB-GENE-030131-5474]
ENSDARG00000026294	ENSDARG00000006782	erbb2	rb1	192	-2.18832	v-erb-b2 erythroblastic leukemia viral oncogene homolog 2, neuro/glioblastoma derived oncogene homolog [Source:ZFIN;Acc:ZDB-GENE-031118-121]	2.08231	retinoblastoma 1 [Source:ZFIN;Acc:ZDB-GENE-040428-1]
ENSDARG00000007356	ENSDARG00000006982	fgf20a	msxd	504	20.8983	fibroblast growth factor 20a [Source:ZFIN;Acc:ZDB-GENE-060110-1]	4.80677	muscle segment homeobox D [Source:ZFIN;Acc:ZDB-GENE-980526-492]
ENSDARG00000033307	ENSDARG00000006982	igf2b	msxd	546	3.83941	insulin-like growth factor 2b [Source:ZFIN;Acc:ZDB-GENE-030131-2935]	4.80677	muscle segment homeobox D [Source:ZFIN;Acc:ZDB-GENE-980526-492]
ENSDARG00000026294	ENSDARG00000007125	erbb2	asb6	191	-2.18832	v-erb-b2 erythroblastic leukemia viral oncogene homolog 2, neuro/glioblastoma derived oncogene homolog [Source:ZFIN;Acc:ZDB-GENE-031118-121]	1.37657	ankyrin repeat and SOCS box containing 6 [Source:ZFIN;Acc:ZDB-GENE-050522-338]
ENSDARG00000026294	ENSDARG00000007172	erbb2	plxna3	245	-2.18832	v-erb-b2 erythroblastic leukemia viral oncogene homolog 2, neuro/glioblastoma derived oncogene homolog [Source:ZFIN;Acc:ZDB-GENE-031118-121]	4.07349	plexin A3 [Source:ZFIN;Acc:ZDB-GENE-070613-1]
ENSDARG00000077226	ENSDARG00000007219	smarca4	actn1	191	2.28358	SWI/SNF related, matrix associated, actin dependent regulator of chromatin, subfamily a, member 4 [Source:ZFIN;Acc:ZDB-GENE-030605-1]	2.38127	actinin, alpha 1 [Source:ZFIN;Acc:ZDB-GENE-081113-4]
ENSDARG00000026294	ENSDARG00000007221	erbb2	pbk	154	-2.18832	v-erb-b2 erythroblastic leukemia viral oncogene homolog 2, neuro/glioblastoma derived oncogene homolog [Source:ZFIN;Acc:ZDB-GENE-031118-121]	3.09095	PDZ binding kinase [Source:ZFIN;Acc:ZDB-GENE-030523-2]
ENSDARG00000037116	ENSDARG00000007231	cxcl12a	ryk	200	-3.66179	chemokine (C-X-C motif) ligand 12a (stromal cell-derived factor 1) [Source:ZFIN;Acc:ZDB-GENE-030318-1]	1.46245	receptor-like tyrosine kinase [Source:ZFIN;Acc:ZDB-GENE-070209-277]
ENSDARG00000026294	ENSDARG00000007241	erbb2	mycb	805	-2.18832	v-erb-b2 erythroblastic leukemia viral oncogene homolog 2, neuro/glioblastoma derived oncogene homolog [Source:ZFIN;Acc:ZDB-GENE-031118-121]	-1.33829	myelocytomatosis oncogene b [Source:ZFIN;Acc:ZDB-GENE-040426-780]
ENSDARG00000026294	ENSDARG00000007265	erbb2	RGS13 (1 of 2)	168	-2.18832	v-erb-b2 erythroblastic leukemia viral oncogene homolog 2, neuro/glioblastoma derived oncogene homolog [Source:ZFIN;Acc:ZDB-GENE-031118-121]	-3.53892	regulator of G-protein signaling 13 [Source:HGNC Symbol;Acc:HGNC:9995]
ENSDARG00000010132	ENSDARG00000007356	dacha	fgf20a	159	8.5479	dachshund a [Source:ZFIN;Acc:ZDB-GENE-020402-3]	20.8983	fibroblast growth factor 20a [Source:ZFIN;Acc:ZDB-GENE-060110-1]
ENSDARG00000012405	ENSDARG00000007356	col1a1a	fgf20a	186	16.9086	collagen, type I, alpha 1a [Source:ZFIN;Acc:ZDB-GENE-030131-9102]	20.8983	fibroblast growth factor 20a [Source:ZFIN;Acc:ZDB-GENE-060110-1]
ENSDARG00000012788	ENSDARG00000007356	foxa3	fgf20a	223	-3.21947	forkhead box A3 [Source:ZFIN;Acc:ZDB-GENE-980526-423]	20.8983	fibroblast growth factor 20a [Source:ZFIN;Acc:ZDB-GENE-060110-1]
ENSDARG00000013240	ENSDARG00000007356	zgc:172271	fgf20a	157	-10.636	zgc:172271 [Source:ZFIN;Acc:ZDB-GENE-080204-110]	20.8983	fibroblast growth factor 20a [Source:ZFIN;Acc:ZDB-GENE-060110-1]
ENSDARG00000014147	ENSDARG00000007356	axin2	fgf20a	151	2.95028	axin 2 (conductin, axil) [Source:ZFIN;Acc:ZDB-GENE-000403-2]	20.8983	fibroblast growth factor 20a [Source:ZFIN;Acc:ZDB-GENE-060110-1]
ENSDARG00000015472	ENSDARG00000007356	gpc4	fgf20a	236	1.52318	glypican 4 [Source:ZFIN;Acc:ZDB-GENE-011119-1]	20.8983	fibroblast growth factor 20a [Source:ZFIN;Acc:ZDB-GENE-060110-1]
ENSDARG00000017155	ENSDARG00000007356	wnt10a	fgf20a	918	4.76803	wingless-type MMTV integration site family, member 10a [Source:ZFIN;Acc:ZDB-GENE-990415-278]	20.8983	fibroblast growth factor 20a [Source:ZFIN;Acc:ZDB-GENE-060110-1]
ENSDARG00000019838	ENSDARG00000007356	ugdh	fgf20a	402	3.28195	UDP-glucose dehydrogenase [Source:ZFIN;Acc:ZDB-GENE-011022-1]	20.8983	fibroblast growth factor 20a [Source:ZFIN;Acc:ZDB-GENE-060110-1]
ENSDARG00000020373	ENSDARG00000007356	ext1a	fgf20a	151	2.27414	exostoses (multiple) 1a [Source:ZFIN;Acc:ZDB-GENE-050211-3]	20.8983	fibroblast growth factor 20a [Source:ZFIN;Acc:ZDB-GENE-060110-1]
ENSDARG00000034293	ENSDARG00000007356	hif1ab	fgf20a	214	1.86339	hypoxia-inducible factor 1, alpha subunit (basic helix-loop-helix transcription factor) b [Source:ZFIN;Acc:ZDB-GENE-040426-706]	20.8983	fibroblast growth factor 20a [Source:ZFIN;Acc:ZDB-GENE-060110-1]
ENSDARG00000054929	ENSDARG00000007356	zgc:110540	fgf20a	373	2.09905	zgc:110540 [Source:ZFIN;Acc:ZDB-GENE-050327-77]	20.8983	fibroblast growth factor 20a [Source:ZFIN;Acc:ZDB-GENE-060110-1]
ENSDARG00000007356	ENSDARG00000007377	fgf20a	odc1	204	20.8983	fibroblast growth factor 20a [Source:ZFIN;Acc:ZDB-GENE-060110-1]	2.44991	ornithine decarboxylase 1 [Source:ZFIN;Acc:ZDB-GENE-010816-1]
ENSDARG00000042816	ENSDARG00000007377	mmp9	odc1	158	2.33206	matrix metalloproteinase 9 [Source:ZFIN;Acc:ZDB-GENE-040426-2132]	2.44991	ornithine decarboxylase 1 [Source:ZFIN;Acc:ZDB-GENE-010816-1]
ENSDARG00000056160	ENSDARG00000007377	hspd1	odc1	260	1.69278	heat shock 60kD protein 1 (chaperonin) [Source:ZFIN;Acc:ZDB-GENE-021206-1]	2.44991	ornithine decarboxylase 1 [Source:ZFIN;Acc:ZDB-GENE-010816-1]
ENSDARG00000077226	ENSDARG00000007377	smarca4	odc1	237	2.28358	SWI/SNF related, matrix associated, actin dependent regulator of chromatin, subfamily a, member 4 [Source:ZFIN;Acc:ZDB-GENE-030605-1]	2.44991	ornithine decarboxylase 1 [Source:ZFIN;Acc:ZDB-GENE-010816-1]
ENSDARG00000088371	ENSDARG00000007377	junbb	odc1	165	2.59312	jun B proto-oncogene b [Source:ZFIN;Acc:ZDB-GENE-040426-2666]	2.44991	ornithine decarboxylase 1 [Source:ZFIN;Acc:ZDB-GENE-010816-1]
ENSDARG00000026294	ENSDARG00000007413	erbb2	arid2	349	-2.18832	v-erb-b2 erythroblastic leukemia viral oncogene homolog 2, neuro/glioblastoma derived oncogene homolog [Source:ZFIN;Acc:ZDB-GENE-031118-121]	1.40847	AT rich interactive domain 2 (ARID, RFX-like) [Source:ZFIN;Acc:ZDB-GENE-030131-6311]
ENSDARG00000002235	ENSDARG00000007836	mmp14a	ctsla	181	3.17963	matrix metalloproteinase 14a (membrane-inserted) [Source:ZFIN;Acc:ZDB-GENE-030901-1]	5.78089	cathepsin La [Source:ZFIN;Acc:ZDB-GENE-030131-106]
ENSDARG00000042816	ENSDARG00000007836	mmp9	ctsla	244	2.33206	matrix metalloproteinase 9 [Source:ZFIN;Acc:ZDB-GENE-040426-2132]	5.78089	cathepsin La [Source:ZFIN;Acc:ZDB-GENE-030131-106]
ENSDARG00000007356	ENSDARG00000007889	fgf20a	csf1ra	390	20.8983	fibroblast growth factor 20a [Source:ZFIN;Acc:ZDB-GENE-060110-1]	1.38257	colony stimulating factor 1 receptor, a [Source:ZFIN;Acc:ZDB-GENE-001205-1]
ENSDARG00000026294	ENSDARG00000007889	erbb2	csf1ra	348	-2.18832	v-erb-b2 erythroblastic leukemia viral oncogene homolog 2, neuro/glioblastoma derived oncogene homolog [Source:ZFIN;Acc:ZDB-GENE-031118-121]	1.38257	colony stimulating factor 1 receptor, a [Source:ZFIN;Acc:ZDB-GENE-001205-1]
ENSDARG00000037116	ENSDARG00000007889	cxcl12a	csf1ra	207	-3.66179	chemokine (C-X-C motif) ligand 12a (stromal cell-derived factor 1) [Source:ZFIN;Acc:ZDB-GENE-030318-1]	1.38257	colony stimulating factor 1 receptor, a [Source:ZFIN;Acc:ZDB-GENE-001205-1]
ENSDARG00000042816	ENSDARG00000007889	mmp9	csf1ra	280	2.33206	matrix metalloproteinase 9 [Source:ZFIN;Acc:ZDB-GENE-040426-2132]	1.38257	colony stimulating factor 1 receptor, a [Source:ZFIN;Acc:ZDB-GENE-001205-1]
ENSDARG00000056160	ENSDARG00000007889	hspd1	csf1ra	178	1.69278	heat shock 60kD protein 1 (chaperonin) [Source:ZFIN;Acc:ZDB-GENE-021206-1]	1.38257	colony stimulating factor 1 receptor, a [Source:ZFIN;Acc:ZDB-GENE-001205-1]
ENSDARG00000061226	ENSDARG00000007889	timp2a	csf1ra	163	2.39699	tissue inhibitor of metalloproteinase 2a [Source:ZFIN;Acc:ZDB-GENE-030612-1]	1.38257	colony stimulating factor 1 receptor, a [Source:ZFIN;Acc:ZDB-GENE-001205-1]
ENSDARG00000056160	ENSDARG00000007960	hspd1	hnrnpaba	347	1.69278	heat shock 60kD protein 1 (chaperonin) [Source:ZFIN;Acc:ZDB-GENE-021206-1]	1.66474	heterogeneous nuclear ribonucleoprotein A/Ba [Source:ZFIN;Acc:ZDB-GENE-030131-185]
ENSDARG00000077226	ENSDARG00000007960	smarca4	hnrnpaba	292	2.28358	SWI/SNF related, matrix associated, actin dependent regulator of chromatin, subfamily a, member 4 [Source:ZFIN;Acc:ZDB-GENE-030605-1]	1.66474	heterogeneous nuclear ribonucleoprotein A/Ba [Source:ZFIN;Acc:ZDB-GENE-030131-185]
ENSDARG00000026294	ENSDARG00000007996	erbb2	pou2f1b	243	-2.18832	v-erb-b2 erythroblastic leukemia viral oncogene homolog 2, neuro/glioblastoma derived oncogene homolog [Source:ZFIN;Acc:ZDB-GENE-031118-121]	2.16957	POU class 2 homeobox 1b [Source:ZFIN;Acc:ZDB-GENE-030131-2422]
ENSDARG00000056160	ENSDARG00000007996	hspd1	pou2f1b	189	1.69278	heat shock 60kD protein 1 (chaperonin) [Source:ZFIN;Acc:ZDB-GENE-021206-1]	2.16957	POU class 2 homeobox 1b [Source:ZFIN;Acc:ZDB-GENE-030131-2422]
ENSDARG00000077226	ENSDARG00000008218	smarca4	znf410	344	2.28358	SWI/SNF related, matrix associated, actin dependent regulator of chromatin, subfamily a, member 4 [Source:ZFIN;Acc:ZDB-GENE-030605-1]	-1.64791	zinc finger protein 410 [Source:ZFIN;Acc:ZDB-GENE-040426-1817]
ENSDARG00000088371	ENSDARG00000008218	junbb	znf410	243	2.59312	jun B proto-oncogene b [Source:ZFIN;Acc:ZDB-GENE-040426-2666]	-1.64791	zinc finger protein 410 [Source:ZFIN;Acc:ZDB-GENE-040426-1817]
ENSDARG00000026294	ENSDARG00000008366	erbb2	mpp7	180	-2.18832	v-erb-b2 erythroblastic leukemia viral oncogene homolog 2, neuro/glioblastoma derived oncogene homolog [Source:ZFIN;Acc:ZDB-GENE-031118-121]	-1.75675	membrane protein, palmitoylated 7 (MAGUK p55 subfamily member 7) [Source:ZFIN;Acc:ZDB-GENE-991209-8]
ENSDARG00000026294	ENSDARG00000008384	erbb2	hdac6	214	-2.18832	v-erb-b2 erythroblastic leukemia viral oncogene homolog 2, neuro/glioblastoma derived oncogene homolog [Source:ZFIN;Acc:ZDB-GENE-031118-121]	1.32529	histone deacetylase 6 [Source:ZFIN;Acc:ZDB-GENE-030131-3232]
ENSDARG00000033307	ENSDARG00000008384	igf2b	hdac6	390	3.83941	insulin-like growth factor 2b [Source:ZFIN;Acc:ZDB-GENE-030131-2935]	1.32529	histone deacetylase 6 [Source:ZFIN;Acc:ZDB-GENE-030131-3232]
ENSDARG00000056160	ENSDARG00000008384	hspd1	hdac6	171	1.69278	heat shock 60kD protein 1 (chaperonin) [Source:ZFIN;Acc:ZDB-GENE-021206-1]	1.32529	histone deacetylase 6 [Source:ZFIN;Acc:ZDB-GENE-030131-3232]
ENSDARG00000077226	ENSDARG00000008384	smarca4	hdac6	806	2.28358	SWI/SNF related, matrix associated, actin dependent regulator of chromatin, subfamily a, member 4 [Source:ZFIN;Acc:ZDB-GENE-030605-1]	1.32529	histone deacetylase 6 [Source:ZFIN;Acc:ZDB-GENE-030131-3232]
ENSDARG00000088371	ENSDARG00000008384	junbb	hdac6	447	2.59312	jun B proto-oncogene b [Source:ZFIN;Acc:ZDB-GENE-040426-2666]	1.32529	histone deacetylase 6 [Source:ZFIN;Acc:ZDB-GENE-030131-3232]
ENSDARG00000002235	ENSDARG00000008388	mmp14a	mmp14b	952	3.17963	matrix metalloproteinase 14a (membrane-inserted) [Source:ZFIN;Acc:ZDB-GENE-030901-1]	8.04293	matrix metalloproteinase 14b (membrane-inserted) [Source:ZFIN;Acc:ZDB-GENE-030901-2]
ENSDARG00000007356	ENSDARG00000008388	fgf20a	mmp14b	208	20.8983	fibroblast growth factor 20a [Source:ZFIN;Acc:ZDB-GENE-060110-1]	8.04293	matrix metalloproteinase 14b (membrane-inserted) [Source:ZFIN;Acc:ZDB-GENE-030901-2]
ENSDARG00000026294	ENSDARG00000008388	erbb2	mmp14b	526	-2.18832	v-erb-b2 erythroblastic leukemia viral oncogene homolog 2, neuro/glioblastoma derived oncogene homolog [Source:ZFIN;Acc:ZDB-GENE-031118-121]	8.04293	matrix metalloproteinase 14b (membrane-inserted) [Source:ZFIN;Acc:ZDB-GENE-030901-2]
ENSDARG00000077226	ENSDARG00000008413	smarca4	atp11a	177	2.28358	SWI/SNF related, matrix associated, actin dependent regulator of chromatin, subfamily a, member 4 [Source:ZFIN;Acc:ZDB-GENE-030605-1]	-1.5799	ATPase, class VI, type 11A [Source:ZFIN;Acc:ZDB-GENE-090311-52]
ENSDARG00000026294	ENSDARG00000008487	erbb2	dmd	228	-2.18832	v-erb-b2 erythroblastic leukemia viral oncogene homolog 2, neuro/glioblastoma derived oncogene homolog [Source:ZFIN;Acc:ZDB-GENE-031118-121]	1.39826	dystrophin [Source:ZFIN;Acc:ZDB-GENE-010426-1]
ENSDARG00000061226	ENSDARG00000008487	timp2a	dmd	169	2.39699	tissue inhibitor of metalloproteinase 2a [Source:ZFIN;Acc:ZDB-GENE-030612-1]	1.39826	dystrophin [Source:ZFIN;Acc:ZDB-GENE-010426-1]
ENSDARG00000077226	ENSDARG00000008680	smarca4	kpnb1	236	2.28358	SWI/SNF related, matrix associated, actin dependent regulator of chromatin, subfamily a, member 4 [Source:ZFIN;Acc:ZDB-GENE-030605-1]	1.36561	karyopherin (importin) beta 1 [Source:ZFIN;Acc:ZDB-GENE-030131-2579]
ENSDARG00000042816	ENSDARG00000008884	mmp9	hprt1	154	2.33206	matrix metalloproteinase 9 [Source:ZFIN;Acc:ZDB-GENE-040426-2132]	1.34776	hypoxanthine phosphoribosyltransferase 1 [Source:ZFIN;Acc:ZDB-GENE-040426-1918]
ENSDARG00000026294	ENSDARG00000009023	erbb2	ankrd28b	191	-2.18832	v-erb-b2 erythroblastic leukemia viral oncogene homolog 2, neuro/glioblastoma derived oncogene homolog [Source:ZFIN;Acc:ZDB-GENE-031118-121]	1.27991	ankyrin repeat domain 28b [Source:ZFIN;Acc:ZDB-GENE-070622-4]
ENSDARG00000002235	ENSDARG00000009194	mmp14a	col16a1	175	3.17963	matrix metalloproteinase 14a (membrane-inserted) [Source:ZFIN;Acc:ZDB-GENE-030901-1]	5.25206	collagen, type XVI, alpha 1 [Source:ZFIN;Acc:ZDB-GENE-060503-351]
ENSDARG00000007356	ENSDARG00000009194	fgf20a	col16a1	186	20.8983	fibroblast growth factor 20a [Source:ZFIN;Acc:ZDB-GENE-060110-1]	5.25206	collagen, type XVI, alpha 1 [Source:ZFIN;Acc:ZDB-GENE-060503-351]
ENSDARG00000026294	ENSDARG00000009194	erbb2	col16a1	151	-2.18832	v-erb-b2 erythroblastic leukemia viral oncogene homolog 2, neuro/glioblastoma derived oncogene homolog [Source:ZFIN;Acc:ZDB-GENE-031118-121]	5.25206	collagen, type XVI, alpha 1 [Source:ZFIN;Acc:ZDB-GENE-060503-351]
ENSDARG00000042816	ENSDARG00000009194	mmp9	col16a1	914	2.33206	matrix metalloproteinase 9 [Source:ZFIN;Acc:ZDB-GENE-040426-2132]	5.25206	collagen, type XVI, alpha 1 [Source:ZFIN;Acc:ZDB-GENE-060503-351]
ENSDARG00000088371	ENSDARG00000009299	junbb	dusp8a	267	2.59312	jun B proto-oncogene b [Source:ZFIN;Acc:ZDB-GENE-040426-2666]	-1.42167	dual specificity phosphatase 8a [Source:ZFIN;Acc:ZDB-GENE-040426-1842]
ENSDARG00000002235	ENSDARG00000009782	mmp14a	myh11a	212	3.17963	matrix metalloproteinase 14a (membrane-inserted) [Source:ZFIN;Acc:ZDB-GENE-030901-1]	-2.4322	myosin, heavy polypeptide 11, smooth muscle a [Source:ZFIN;Acc:ZDB-GENE-050531-1]
ENSDARG00000026294	ENSDARG00000009823	erbb2	pou3f1	377	-2.18832	v-erb-b2 erythroblastic leukemia viral oncogene homolog 2, neuro/glioblastoma derived oncogene homolog [Source:ZFIN;Acc:ZDB-GENE-031118-121]	-8.63639	POU class 3 homeobox 1 [Source:ZFIN;Acc:ZDB-GENE-980526-372]
ENSDARG00000077226	ENSDARG00000009953	smarca4	med14	591	2.28358	SWI/SNF related, matrix associated, actin dependent regulator of chromatin, subfamily a, member 4 [Source:ZFIN;Acc:ZDB-GENE-030605-1]	1.42486	mediator complex subunit 14 [Source:ZFIN;Acc:ZDB-GENE-030131-8867]
ENSDARG00000088371	ENSDARG00000009953	junbb	med14	205	2.59312	jun B proto-oncogene b [Source:ZFIN;Acc:ZDB-GENE-040426-2666]	1.42486	mediator complex subunit 14 [Source:ZFIN;Acc:ZDB-GENE-030131-8867]
ENSDARG00000026294	ENSDARG00000009958	erbb2	cbl	926	-2.18832	v-erb-b2 erythroblastic leukemia viral oncogene homolog 2, neuro/glioblastoma derived oncogene homolog [Source:ZFIN;Acc:ZDB-GENE-031118-121]	1.26292	Cas-Br-M (murine) ecotropic retroviral transforming sequence [Source:ZFIN;Acc:ZDB-GENE-041114-207]
ENSDARG00000042816	ENSDARG00000010070	mmp9	adam9	207	2.33206	matrix metalloproteinase 9 [Source:ZFIN;Acc:ZDB-GENE-040426-2132]	2.11008	a disintegrin and metalloproteinase domain 9 [Source:ZFIN;Acc:ZDB-GENE-040912-127]
ENSDARG00000061226	ENSDARG00000010070	timp2a	adam9	430	2.39699	tissue inhibitor of metalloproteinase 2a [Source:ZFIN;Acc:ZDB-GENE-030612-1]	2.11008	a disintegrin and metalloproteinase domain 9 [Source:ZFIN;Acc:ZDB-GENE-040912-127]
ENSDARG00000056160	ENSDARG00000010160	hspd1	rps15a	211	1.69278	heat shock 60kD protein 1 (chaperonin) [Source:ZFIN;Acc:ZDB-GENE-021206-1]	-1.44174	ribosomal protein S15a [Source:ZFIN;Acc:ZDB-GENE-030131-8708]
ENSDARG00000088371	ENSDARG00000010462	junbb	sp9	243	2.59312	jun B proto-oncogene b [Source:ZFIN;Acc:ZDB-GENE-040426-2666]	37.6839	sp9 transcription factor [Source:ZFIN;Acc:ZDB-GENE-040426-2313]
ENSDARG00000026294	ENSDARG00000010583	erbb2	pard3	232	-2.18832	v-erb-b2 erythroblastic leukemia viral oncogene homolog 2, neuro/glioblastoma derived oncogene homolog [Source:ZFIN;Acc:ZDB-GENE-031118-121]	1.70344	par-3 partitioning defective 3 homolog (C. elegans) [Source:ZFIN;Acc:ZDB-GENE-030925-47]
ENSDARG00000056160	ENSDARG00000010583	hspd1	pard3	173	1.69278	heat shock 60kD protein 1 (chaperonin) [Source:ZFIN;Acc:ZDB-GENE-021206-1]	1.70344	par-3 partitioning defective 3 homolog (C. elegans) [Source:ZFIN;Acc:ZDB-GENE-030925-47]
ENSDARG00000077226	ENSDARG00000010655	smarca4	ppm1k	176	2.28358	SWI/SNF related, matrix associated, actin dependent regulator of chromatin, subfamily a, member 4 [Source:ZFIN;Acc:ZDB-GENE-030605-1]	-2.28095	protein phosphatase 1K (PP2C domain containing) [Source:ZFIN;Acc:ZDB-GENE-050306-8]
ENSDARG00000077226	ENSDARG00000010721	smarca4	sept6	179	2.28358	SWI/SNF related, matrix associated, actin dependent regulator of chromatin, subfamily a, member 4 [Source:ZFIN;Acc:ZDB-GENE-030605-1]	1.19209	septin 6 [Source:ZFIN;Acc:ZDB-GENE-030131-1414]
ENSDARG00000007356	ENSDARG00000010728	fgf20a	scin	150	20.8983	fibroblast growth factor 20a [Source:ZFIN;Acc:ZDB-GENE-060110-1]	-3.79639	scinderin [Source:ZFIN;Acc:ZDB-GENE-060503-6]
ENSDARG00000042816	ENSDARG00000010756	mmp9	nod2	154	2.33206	matrix metalloproteinase 9 [Source:ZFIN;Acc:ZDB-GENE-040426-2132]	-1.66825	nucleotide-binding oligomerization domain containing 2 [Source:ZFIN;Acc:ZDB-GENE-061108-4]
ENSDARG00000077226	ENSDARG00000010756	smarca4	nod2	152	2.28358	SWI/SNF related, matrix associated, actin dependent regulator of chromatin, subfamily a, member 4 [Source:ZFIN;Acc:ZDB-GENE-030605-1]	-1.66825	nucleotide-binding oligomerization domain containing 2 [Source:ZFIN;Acc:ZDB-GENE-061108-4]
ENSDARG00000056160	ENSDARG00000010773	hspd1	pnpla6	168	1.69278	heat shock 60kD protein 1 (chaperonin) [Source:ZFIN;Acc:ZDB-GENE-021206-1]	-1.33131	patatin-like phospholipase domain containing 6 [Source:ZFIN;Acc:ZDB-GENE-050107-4]
ENSDARG00000088371	ENSDARG00000010773	junbb	pnpla6	208	2.59312	jun B proto-oncogene b [Source:ZFIN;Acc:ZDB-GENE-040426-2666]	-1.33131	patatin-like phospholipase domain containing 6 [Source:ZFIN;Acc:ZDB-GENE-050107-4]
ENSDARG00000007356	ENSDARG00000010785	fgf20a	thbs1b	222	20.8983	fibroblast growth factor 20a [Source:ZFIN;Acc:ZDB-GENE-060110-1]	3.48249	thrombospondin 1b [Source:ZFIN;Acc:ZDB-GENE-020708-1]
ENSDARG00000026294	ENSDARG00000010785	erbb2	thbs1b	175	-2.18832	v-erb-b2 erythroblastic leukemia viral oncogene homolog 2, neuro/glioblastoma derived oncogene homolog [Source:ZFIN;Acc:ZDB-GENE-031118-121]	3.48249	thrombospondin 1b [Source:ZFIN;Acc:ZDB-GENE-020708-1]
ENSDARG00000056160	ENSDARG00000010873	hspd1	DDX17	355	1.69278	heat shock 60kD protein 1 (chaperonin) [Source:ZFIN;Acc:ZDB-GENE-021206-1]	-2.40612	DEAD (Asp-Glu-Ala-Asp) box helicase 17 [Source:HGNC Symbol;Acc:HGNC:2740]
ENSDARG00000088371	ENSDARG00000010873	junbb	DDX17	155	2.59312	jun B proto-oncogene b [Source:ZFIN;Acc:ZDB-GENE-040426-2666]	-2.40612	DEAD (Asp-Glu-Ala-Asp) box helicase 17 [Source:HGNC Symbol;Acc:HGNC:2740]
ENSDARG00000026294	ENSDARG00000011055	erbb2	fbxo9	152	-2.18832	v-erb-b2 erythroblastic leukemia viral oncogene homolog 2, neuro/glioblastoma derived oncogene homolog [Source:ZFIN;Acc:ZDB-GENE-031118-121]	-1.64584	F-box protein 9 [Source:ZFIN;Acc:ZDB-GENE-030131-4194]
ENSDARG00000033307	ENSDARG00000011055	igf2b	fbxo9	154	3.83941	insulin-like growth factor 2b [Source:ZFIN;Acc:ZDB-GENE-030131-2935]	-1.64584	F-box protein 9 [Source:ZFIN;Acc:ZDB-GENE-030131-4194]
ENSDARG00000026294	ENSDARG00000011065	erbb2	camk2b1	154	-2.18832	v-erb-b2 erythroblastic leukemia viral oncogene homolog 2, neuro/glioblastoma derived oncogene homolog [Source:ZFIN;Acc:ZDB-GENE-031118-121]	-1.58663	calcium/calmodulin-dependent protein kinase (CaM kinase) II beta 1 [Source:ZFIN;Acc:ZDB-GENE-030131-9588]
ENSDARG00000056160	ENSDARG00000011127	hspd1	ahsa1l	620	1.69278	heat shock 60kD protein 1 (chaperonin) [Source:ZFIN;Acc:ZDB-GENE-021206-1]	1.52717	AHA1, activator of heat shock protein ATPase homolog 1, like [Source:ZFIN;Acc:ZDB-GENE-030131-664]
ENSDARG00000007356	ENSDARG00000011188	fgf20a	acvr2aa	769	20.8983	fibroblast growth factor 20a [Source:ZFIN;Acc:ZDB-GENE-060110-1]	-2.63075	activin A receptor, type IIAa [Source:ZFIN;Acc:ZDB-GENE-980526-227]
ENSDARG00000002235	ENSDARG00000011219	mmp14a	akt2	379	3.17963	matrix metalloproteinase 14a (membrane-inserted) [Source:ZFIN;Acc:ZDB-GENE-030901-1]	1.55938	v-akt murine thymoma viral oncogene homolog 2 [Source:ZFIN;Acc:ZDB-GENE-031007-5]
ENSDARG00000007356	ENSDARG00000011219	fgf20a	akt2	614	20.8983	fibroblast growth factor 20a [Source:ZFIN;Acc:ZDB-GENE-060110-1]	1.55938	v-akt murine thymoma viral oncogene homolog 2 [Source:ZFIN;Acc:ZDB-GENE-031007-5]
ENSDARG00000026294	ENSDARG00000011219	erbb2	akt2	617	-2.18832	v-erb-b2 erythroblastic leukemia viral oncogene homolog 2, neuro/glioblastoma derived oncogene homolog [Source:ZFIN;Acc:ZDB-GENE-031118-121]	1.55938	v-akt murine thymoma viral oncogene homolog 2 [Source:ZFIN;Acc:ZDB-GENE-031007-5]
ENSDARG00000056160	ENSDARG00000011405	hspd1	rps9	246	1.69278	heat shock 60kD protein 1 (chaperonin) [Source:ZFIN;Acc:ZDB-GENE-021206-1]	-1.46815	ribosomal protein S9 [Source:ZFIN;Acc:ZDB-GENE-010724-15]
ENSDARG00000002235	ENSDARG00000011407	mmp14a	col2a1b	264	3.17963	matrix metalloproteinase 14a (membrane-inserted) [Source:ZFIN;Acc:ZDB-GENE-030901-1]	4.99722	collagen type II, alpha-1b [Source:ZFIN;Acc:ZDB-GENE-050302-9]
ENSDARG00000007356	ENSDARG00000011407	fgf20a	col2a1b	253	20.8983	fibroblast growth factor 20a [Source:ZFIN;Acc:ZDB-GENE-060110-1]	4.99722	collagen type II, alpha-1b [Source:ZFIN;Acc:ZDB-GENE-050302-9]
ENSDARG00000026294	ENSDARG00000011407	erbb2	col2a1b	355	-2.18832	v-erb-b2 erythroblastic leukemia viral oncogene homolog 2, neuro/glioblastoma derived oncogene homolog [Source:ZFIN;Acc:ZDB-GENE-031118-121]	4.99722	collagen type II, alpha-1b [Source:ZFIN;Acc:ZDB-GENE-050302-9]
ENSDARG00000042816	ENSDARG00000011490	mmp9	scube3	159	2.33206	matrix metalloproteinase 9 [Source:ZFIN;Acc:ZDB-GENE-040426-2132]	4.45992	signal peptide, CUB domain, EGF-like 3 [Source:ZFIN;Acc:ZDB-GENE-060717-1]
ENSDARG00000042816	ENSDARG00000011520	mmp9	faslg	152	2.33206	matrix metalloproteinase 9 [Source:ZFIN;Acc:ZDB-GENE-040426-2132]	-4.14755	Fas ligand (TNF superfamily, member 6) [Source:ZFIN;Acc:ZDB-GENE-070410-16]
ENSDARG00000007356	ENSDARG00000011818	fgf20a	batf	183	20.8983	fibroblast growth factor 20a [Source:ZFIN;Acc:ZDB-GENE-060110-1]	-2.43639	basic leucine zipper transcription factor, ATF-like [Source:ZFIN;Acc:ZDB-GENE-041014-291]
ENSDARG00000026294	ENSDARG00000011818	erbb2	batf	324	-2.18832	v-erb-b2 erythroblastic leukemia viral oncogene homolog 2, neuro/glioblastoma derived oncogene homolog [Source:ZFIN;Acc:ZDB-GENE-031118-121]	-2.43639	basic leucine zipper transcription factor, ATF-like [Source:ZFIN;Acc:ZDB-GENE-041014-291]
ENSDARG00000007356	ENSDARG00000011851	fgf20a	map2k5	175	20.8983	fibroblast growth factor 20a [Source:ZFIN;Acc:ZDB-GENE-060110-1]	-1.27079	mitogen-activated protein kinase kinase 5 [Source:ZFIN;Acc:ZDB-GENE-030131-1517]
ENSDARG00000026294	ENSDARG00000011851	erbb2	map2k5	609	-2.18832	v-erb-b2 erythroblastic leukemia viral oncogene homolog 2, neuro/glioblastoma derived oncogene homolog [Source:ZFIN;Acc:ZDB-GENE-031118-121]	-1.27079	mitogen-activated protein kinase kinase 5 [Source:ZFIN;Acc:ZDB-GENE-030131-1517]
ENSDARG00000007356	ENSDARG00000011863	fgf20a	ptk7a	175	20.8983	fibroblast growth factor 20a [Source:ZFIN;Acc:ZDB-GENE-060110-1]	3.65977	protein tyrosine kinase 7a [Source:ZFIN;Acc:ZDB-GENE-050522-216]
ENSDARG00000026294	ENSDARG00000011863	erbb2	ptk7a	167	-2.18832	v-erb-b2 erythroblastic leukemia viral oncogene homolog 2, neuro/glioblastoma derived oncogene homolog [Source:ZFIN;Acc:ZDB-GENE-031118-121]	3.65977	protein tyrosine kinase 7a [Source:ZFIN;Acc:ZDB-GENE-050522-216]
ENSDARG00000061226	ENSDARG00000011863	timp2a	ptk7a	150	2.39699	tissue inhibitor of metalloproteinase 2a [Source:ZFIN;Acc:ZDB-GENE-030612-1]	3.65977	protein tyrosine kinase 7a [Source:ZFIN;Acc:ZDB-GENE-050522-216]
ENSDARG00000026294	ENSDARG00000012071	erbb2	angptl1	168	-2.18832	v-erb-b2 erythroblastic leukemia viral oncogene homolog 2, neuro/glioblastoma derived oncogene homolog [Source:ZFIN;Acc:ZDB-GENE-031118-121]	-1.65015	angiopoietin-like 1 [Source:ZFIN;Acc:ZDB-GENE-040724-269]
ENSDARG00000026294	ENSDARG00000012094	erbb2	prkar1ab	163	-2.18832	v-erb-b2 erythroblastic leukemia viral oncogene homolog 2, neuro/glioblastoma derived oncogene homolog [Source:ZFIN;Acc:ZDB-GENE-031118-121]	1.46428	protein kinase, cAMP-dependent, regulatory, type I, alpha (tissue specific extinguisher 1) b [Source:ZFIN;Acc:ZDB-GENE-050417-238]
ENSDARG00000056160	ENSDARG00000012094	hspd1	prkar1ab	210	1.69278	heat shock 60kD protein 1 (chaperonin) [Source:ZFIN;Acc:ZDB-GENE-021206-1]	1.46428	protein kinase, cAMP-dependent, regulatory, type I, alpha (tissue specific extinguisher 1) b [Source:ZFIN;Acc:ZDB-GENE-050417-238]
ENSDARG00000026294	ENSDARG00000012196	erbb2	fer	207	-2.18832	v-erb-b2 erythroblastic leukemia viral oncogene homolog 2, neuro/glioblastoma derived oncogene homolog [Source:ZFIN;Acc:ZDB-GENE-031118-121]	2.12079	fer (fps/fes related) tyrosine kinase [Source:ZFIN;Acc:ZDB-GENE-060526-234]
ENSDARG00000056160	ENSDARG00000012199	hspd1	gpt2	512	1.69278	heat shock 60kD protein 1 (chaperonin) [Source:ZFIN;Acc:ZDB-GENE-021206-1]	1.86333	glutamic pyruvate transaminase (alanine aminotransferase) 2 [Source:ZFIN;Acc:ZDB-GENE-030729-8]
ENSDARG00000002235	ENSDARG00000012395	mmp14a	mmp13a	908	3.17963	matrix metalloproteinase 14a (membrane-inserted) [Source:ZFIN;Acc:ZDB-GENE-030901-1]	31.581	matrix metalloproteinase 13a [Source:ZFIN;Acc:ZDB-GENE-031202-2]
ENSDARG00000007356	ENSDARG00000012395	fgf20a	mmp13a	245	20.8983	fibroblast growth factor 20a [Source:ZFIN;Acc:ZDB-GENE-060110-1]	31.581	matrix metalloproteinase 13a [Source:ZFIN;Acc:ZDB-GENE-031202-2]
ENSDARG00000026294	ENSDARG00000012395	erbb2	mmp13a	336	-2.18832	v-erb-b2 erythroblastic leukemia viral oncogene homolog 2, neuro/glioblastoma derived oncogene homolog [Source:ZFIN;Acc:ZDB-GENE-031118-121]	31.581	matrix metalloproteinase 13a [Source:ZFIN;Acc:ZDB-GENE-031202-2]
ENSDARG00000037116	ENSDARG00000012395	cxcl12a	mmp13a	439	-3.66179	chemokine (C-X-C motif) ligand 12a (stromal cell-derived factor 1) [Source:ZFIN;Acc:ZDB-GENE-030318-1]	31.581	matrix metalloproteinase 13a [Source:ZFIN;Acc:ZDB-GENE-031202-2]
ENSDARG00000042816	ENSDARG00000012395	mmp9	mmp13a	992	2.33206	matrix metalloproteinase 9 [Source:ZFIN;Acc:ZDB-GENE-040426-2132]	31.581	matrix metalloproteinase 13a [Source:ZFIN;Acc:ZDB-GENE-031202-2]
ENSDARG00000061226	ENSDARG00000012395	timp2a	mmp13a	745	2.39699	tissue inhibitor of metalloproteinase 2a [Source:ZFIN;Acc:ZDB-GENE-030612-1]	31.581	matrix metalloproteinase 13a [Source:ZFIN;Acc:ZDB-GENE-031202-2]
ENSDARG00000088371	ENSDARG00000012395	junbb	mmp13a	183	2.59312	jun B proto-oncogene b [Source:ZFIN;Acc:ZDB-GENE-040426-2666]	31.581	matrix metalloproteinase 13a [Source:ZFIN;Acc:ZDB-GENE-031202-2]
ENSDARG00000026294	ENSDARG00000012397	erbb2	eya4	809	-2.18832	v-erb-b2 erythroblastic leukemia viral oncogene homolog 2, neuro/glioblastoma derived oncogene homolog [Source:ZFIN;Acc:ZDB-GENE-031118-121]	-2.2848	eyes absent homolog 4 (Drosophila) [Source:ZFIN;Acc:ZDB-GENE-050327-93]
ENSDARG00000077226	ENSDARG00000012519	smarca4	hcfc1b	176	2.28358	SWI/SNF related, matrix associated, actin dependent regulator of chromatin, subfamily a, member 4 [Source:ZFIN;Acc:ZDB-GENE-030605-1]	1.59376	host cell factor C1b [Source:ZFIN;Acc:ZDB-GENE-030131-2411]
ENSDARG00000056160	ENSDARG00000012625	hspd1	prkag2a	310	1.69278	heat shock 60kD protein 1 (chaperonin) [Source:ZFIN;Acc:ZDB-GENE-021206-1]	-1.63856	protein kinase, AMP-activated, gamma 2 non-catalytic subunit a [Source:ZFIN;Acc:ZDB-GENE-060929-160]
ENSDARG00000056160	ENSDARG00000012824	hspd1	itga3b	177	1.69278	heat shock 60kD protein 1 (chaperonin) [Source:ZFIN;Acc:ZDB-GENE-021206-1]	3.37255	integrin, alpha 3b [Source:ZFIN;Acc:ZDB-GENE-050411-55]
ENSDARG00000061226	ENSDARG00000012824	timp2a	itga3b	177	2.39699	tissue inhibitor of metalloproteinase 2a [Source:ZFIN;Acc:ZDB-GENE-030612-1]	3.37255	integrin, alpha 3b [Source:ZFIN;Acc:ZDB-GENE-050411-55]
ENSDARG00000026294	ENSDARG00000012942	erbb2	itgb5	484	-2.18832	v-erb-b2 erythroblastic leukemia viral oncogene homolog 2, neuro/glioblastoma derived oncogene homolog [Source:ZFIN;Acc:ZDB-GENE-031118-121]	1.88956	integrin, beta 5 [Source:ZFIN;Acc:ZDB-GENE-030131-6022]
ENSDARG00000042816	ENSDARG00000012942	mmp9	itgb5	507	2.33206	matrix metalloproteinase 9 [Source:ZFIN;Acc:ZDB-GENE-040426-2132]	1.88956	integrin, beta 5 [Source:ZFIN;Acc:ZDB-GENE-030131-6022]
ENSDARG00000056160	ENSDARG00000012942	hspd1	itgb5	282	1.69278	heat shock 60kD protein 1 (chaperonin) [Source:ZFIN;Acc:ZDB-GENE-021206-1]	1.88956	integrin, beta 5 [Source:ZFIN;Acc:ZDB-GENE-030131-6022]
ENSDARG00000026294	ENSDARG00000013175	erbb2	cpne3	193	-2.18832	v-erb-b2 erythroblastic leukemia viral oncogene homolog 2, neuro/glioblastoma derived oncogene homolog [Source:ZFIN;Acc:ZDB-GENE-031118-121]	-1.22072	copine III [Source:ZFIN;Acc:ZDB-GENE-040426-763]
ENSDARG00000061226	ENSDARG00000013415	timp2a	lmna	167	2.39699	tissue inhibitor of metalloproteinase 2a [Source:ZFIN;Acc:ZDB-GENE-030612-1]	1.52764	lamin A [Source:ZFIN;Acc:ZDB-GENE-020424-3]
ENSDARG00000056160	ENSDARG00000013505	hspd1	ube2kb	173	1.69278	heat shock 60kD protein 1 (chaperonin) [Source:ZFIN;Acc:ZDB-GENE-021206-1]	1.18882	ubiquitin-conjugating enzyme E2Kb (UBC1 homolog, yeast) [Source:ZFIN;Acc:ZDB-GENE-980605-9]
ENSDARG00000077226	ENSDARG00000013505	smarca4	ube2kb	332	2.28358	SWI/SNF related, matrix associated, actin dependent regulator of chromatin, subfamily a, member 4 [Source:ZFIN;Acc:ZDB-GENE-030605-1]	1.18882	ubiquitin-conjugating enzyme E2Kb (UBC1 homolog, yeast) [Source:ZFIN;Acc:ZDB-GENE-980605-9]
ENSDARG00000088371	ENSDARG00000013505	junbb	ube2kb	253	2.59312	jun B proto-oncogene b [Source:ZFIN;Acc:ZDB-GENE-040426-2666]	1.18882	ubiquitin-conjugating enzyme E2Kb (UBC1 homolog, yeast) [Source:ZFIN;Acc:ZDB-GENE-980605-9]
ENSDARG00000026294	ENSDARG00000013598	erbb2	tnfb	177	-2.18832	v-erb-b2 erythroblastic leukemia viral oncogene homolog 2, neuro/glioblastoma derived oncogene homolog [Source:ZFIN;Acc:ZDB-GENE-031118-121]	-1.59957	tumor necrosis factor b (TNF superfamily, member 2) [Source:ZFIN;Acc:ZDB-GENE-050601-2]
ENSDARG00000056160	ENSDARG00000013670	hspd1	hyou1	898	1.69278	heat shock 60kD protein 1 (chaperonin) [Source:ZFIN;Acc:ZDB-GENE-021206-1]	3.17394	hypoxia up-regulated 1 [Source:ZFIN;Acc:ZDB-GENE-030131-5344]
ENSDARG00000088371	ENSDARG00000013708	junbb	usp9	196	2.59312	jun B proto-oncogene b [Source:ZFIN;Acc:ZDB-GENE-040426-2666]	1.28591	ubiquitin specific peptidase 9 [Source:ZFIN;Acc:ZDB-GENE-061019-1]
ENSDARG00000056160	ENSDARG00000013776	hspd1	thop1	474	1.69278	heat shock 60kD protein 1 (chaperonin) [Source:ZFIN;Acc:ZDB-GENE-021206-1]	1.75923	thimet oligopeptidase 1 [Source:ZFIN;Acc:ZDB-GENE-040718-47]
ENSDARG00000007356	ENSDARG00000013780	fgf20a	glg1b	420	20.8983	fibroblast growth factor 20a [Source:ZFIN;Acc:ZDB-GENE-060110-1]	3.70243	golgi glycoprotein 1b [Source:ZFIN;Acc:ZDB-GENE-060825-255]
ENSDARG00000026294	ENSDARG00000013834	erbb2	arhgef3	351	-2.18832	v-erb-b2 erythroblastic leukemia viral oncogene homolog 2, neuro/glioblastoma derived oncogene homolog [Source:ZFIN;Acc:ZDB-GENE-031118-121]	2.60522	Rho guanine nucleotide exchange factor (GEF) 3 [Source:ZFIN;Acc:ZDB-GENE-050208-773]
ENSDARG00000026294	ENSDARG00000013968	erbb2	psap	151	-2.18832	v-erb-b2 erythroblastic leukemia viral oncogene homolog 2, neuro/glioblastoma derived oncogene homolog [Source:ZFIN;Acc:ZDB-GENE-031118-121]	-1.34184	prosaposin [Source:ZFIN;Acc:ZDB-GENE-020108-1]
ENSDARG00000056160	ENSDARG00000014329	hspd1	npm1a	305	1.69278	heat shock 60kD protein 1 (chaperonin) [Source:ZFIN;Acc:ZDB-GENE-021206-1]	2.08104	nucleophosmin 1a [Source:ZFIN;Acc:ZDB-GENE-021028-1]
ENSDARG00000088371	ENSDARG00000014329	junbb	npm1a	180	2.59312	jun B proto-oncogene b [Source:ZFIN;Acc:ZDB-GENE-040426-2666]	2.08104	nucleophosmin 1a [Source:ZFIN;Acc:ZDB-GENE-021028-1]
ENSDARG00000042816	ENSDARG00000014385	mmp9	chek1	662	2.33206	matrix metalloproteinase 9 [Source:ZFIN;Acc:ZDB-GENE-040426-2132]	2.58814	CHK1 checkpoint homolog (S. pombe) [Source:ZFIN;Acc:ZDB-GENE-040426-896]
ENSDARG00000026294	ENSDARG00000014430	erbb2	rabgef1	161	-2.18832	v-erb-b2 erythroblastic leukemia viral oncogene homolog 2, neuro/glioblastoma derived oncogene homolog [Source:ZFIN;Acc:ZDB-GENE-031118-121]	-1.41601	RAB guanine nucleotide exchange factor (GEF) 1 [Source:ZFIN;Acc:ZDB-GENE-040426-1486]
ENSDARG00000002235	ENSDARG00000014571	mmp14a	ctnnb1	234	3.17963	matrix metalloproteinase 14a (membrane-inserted) [Source:ZFIN;Acc:ZDB-GENE-030901-1]	2.4808	catenin (cadherin-associated protein), beta 1 [Source:ZFIN;Acc:ZDB-GENE-980526-362]
ENSDARG00000007356	ENSDARG00000014571	fgf20a	ctnnb1	457	20.8983	fibroblast growth factor 20a [Source:ZFIN;Acc:ZDB-GENE-060110-1]	2.4808	catenin (cadherin-associated protein), beta 1 [Source:ZFIN;Acc:ZDB-GENE-980526-362]
ENSDARG00000026294	ENSDARG00000014571	erbb2	ctnnb1	985	-2.18832	v-erb-b2 erythroblastic leukemia viral oncogene homolog 2, neuro/glioblastoma derived oncogene homolog [Source:ZFIN;Acc:ZDB-GENE-031118-121]	2.4808	catenin (cadherin-associated protein), beta 1 [Source:ZFIN;Acc:ZDB-GENE-980526-362]
ENSDARG00000007356	ENSDARG00000014796	fgf20a	wnt11r	377	20.8983	fibroblast growth factor 20a [Source:ZFIN;Acc:ZDB-GENE-060110-1]	-2.78297	wingless-type MMTV integration site family, member 11, related [Source:ZFIN;Acc:ZDB-GENE-980526-249]
ENSDARG00000026294	ENSDARG00000014796	erbb2	wnt11r	232	-2.18832	v-erb-b2 erythroblastic leukemia viral oncogene homolog 2, neuro/glioblastoma derived oncogene homolog [Source:ZFIN;Acc:ZDB-GENE-031118-121]	-2.78297	wingless-type MMTV integration site family, member 11, related [Source:ZFIN;Acc:ZDB-GENE-980526-249]
ENSDARG00000061226	ENSDARG00000014796	timp2a	wnt11r	200	2.39699	tissue inhibitor of metalloproteinase 2a [Source:ZFIN;Acc:ZDB-GENE-030612-1]	-2.78297	wingless-type MMTV integration site family, member 11, related [Source:ZFIN;Acc:ZDB-GENE-980526-249]
ENSDARG00000026294	ENSDARG00000014830	erbb2	faua	214	-2.18832	v-erb-b2 erythroblastic leukemia viral oncogene homolog 2, neuro/glioblastoma derived oncogene homolog [Source:ZFIN;Acc:ZDB-GENE-031118-121]	-1.58729	Finkel-Biskis-Reilly murine sarcoma virus (FBR-MuSV) ubiquitously expressed a [Source:ZFIN;Acc:ZDB-GENE-040426-1700]
ENSDARG00000002235	ENSDARG00000014859	mmp14a	igfbp3	154	3.17963	matrix metalloproteinase 14a (membrane-inserted) [Source:ZFIN;Acc:ZDB-GENE-030901-1]	1.91812	insulin-like growth factor binding protein 3 [Source:ZFIN;Acc:ZDB-GENE-040412-1]
ENSDARG00000026294	ENSDARG00000014859	erbb2	igfbp3	591	-2.18832	v-erb-b2 erythroblastic leukemia viral oncogene homolog 2, neuro/glioblastoma derived oncogene homolog [Source:ZFIN;Acc:ZDB-GENE-031118-121]	1.91812	insulin-like growth factor binding protein 3 [Source:ZFIN;Acc:ZDB-GENE-040412-1]
ENSDARG00000056160	ENSDARG00000014867	hspd1	rpl8	294	1.69278	heat shock 60kD protein 1 (chaperonin) [Source:ZFIN;Acc:ZDB-GENE-021206-1]	-1.56073	ribosomal protein L8 [Source:ZFIN;Acc:ZDB-GENE-040426-1670]
ENSDARG00000026294	ENSDARG00000014907	erbb2	htra1b	200	-2.18832	v-erb-b2 erythroblastic leukemia viral oncogene homolog 2, neuro/glioblastoma derived oncogene homolog [Source:ZFIN;Acc:ZDB-GENE-031118-121]	2.83832	HtrA serine peptidase 1b [Source:ZFIN;Acc:ZDB-GENE-080219-7]
ENSDARG00000056160	ENSDARG00000015088	hspd1	dnajb11	617	1.69278	heat shock 60kD protein 1 (chaperonin) [Source:ZFIN;Acc:ZDB-GENE-021206-1]	2.44807	DnaJ (Hsp40) homolog, subfamily B, member 11 [Source:ZFIN;Acc:ZDB-GENE-031113-9]
ENSDARG00000007356	ENSDARG00000015128	fgf20a	rpl27	173	20.8983	fibroblast growth factor 20a [Source:ZFIN;Acc:ZDB-GENE-060110-1]	-1.64139	ribosomal protein L27 [Source:ZFIN;Acc:ZDB-GENE-030131-4343]
ENSDARG00000042816	ENSDARG00000015176	mmp9	ror1	613	2.33206	matrix metalloproteinase 9 [Source:ZFIN;Acc:ZDB-GENE-040426-2132]	1.41686	receptor tyrosine kinase-like orphan receptor 1 [Source:ZFIN;Acc:ZDB-GENE-030131-6104]
ENSDARG00000061226	ENSDARG00000015176	timp2a	ror1	447	2.39699	tissue inhibitor of metalloproteinase 2a [Source:ZFIN;Acc:ZDB-GENE-030612-1]	1.41686	receptor tyrosine kinase-like orphan receptor 1 [Source:ZFIN;Acc:ZDB-GENE-030131-6104]
ENSDARG00000056160	ENSDARG00000015239	hspd1	prp19	261	1.69278	heat shock 60kD protein 1 (chaperonin) [Source:ZFIN;Acc:ZDB-GENE-021206-1]	1.65838	PRP19/PSO4 homolog (S. cerevisiae) [Source:ZFIN;Acc:ZDB-GENE-030131-263]
ENSDARG00000056160	ENSDARG00000015392	hspd1	dhx15	358	1.69278	heat shock 60kD protein 1 (chaperonin) [Source:ZFIN;Acc:ZDB-GENE-021206-1]	1.36814	DEAH (Asp-Glu-Ala-His) box polypeptide 15 [Source:ZFIN;Acc:ZDB-GENE-030131-650]
ENSDARG00000002235	ENSDARG00000015427	mmp14a	hdac1	188	3.17963	matrix metalloproteinase 14a (membrane-inserted) [Source:ZFIN;Acc:ZDB-GENE-030901-1]	1.52471	histone deacetylase 1 [Source:ZFIN;Acc:ZDB-GENE-020419-32]
ENSDARG00000026294	ENSDARG00000015427	erbb2	hdac1	212	-2.18832	v-erb-b2 erythroblastic leukemia viral oncogene homolog 2, neuro/glioblastoma derived oncogene homolog [Source:ZFIN;Acc:ZDB-GENE-031118-121]	1.52471	histone deacetylase 1 [Source:ZFIN;Acc:ZDB-GENE-020419-32]
ENSDARG00000026294	ENSDARG00000015453	erbb2	me2	165	-2.18832	v-erb-b2 erythroblastic leukemia viral oncogene homolog 2, neuro/glioblastoma derived oncogene homolog [Source:ZFIN;Acc:ZDB-GENE-031118-121]	2.38701	malic enzyme 2, NAD(+)-dependent, mitochondrial [Source:ZFIN;Acc:ZDB-GENE-040801-147]
ENSDARG00000002235	ENSDARG00000015538	mmp14a	znf207a	200	3.17963	matrix metalloproteinase 14a (membrane-inserted) [Source:ZFIN;Acc:ZDB-GENE-030901-1]	1.39826	zinc finger protein 207, a [Source:ZFIN;Acc:ZDB-GENE-040426-2273]
ENSDARG00000056160	ENSDARG00000015546	hspd1	alpl	193	1.69278	heat shock 60kD protein 1 (chaperonin) [Source:ZFIN;Acc:ZDB-GENE-021206-1]	-1.42302	alkaline phosphatase, liver/bone/kidney [Source:ZFIN;Acc:ZDB-GENE-040420-1]
ENSDARG00000088371	ENSDARG00000015546	junbb	alpl	177	2.59312	jun B proto-oncogene b [Source:ZFIN;Acc:ZDB-GENE-040426-2666]	-1.42302	alkaline phosphatase, liver/bone/kidney [Source:ZFIN;Acc:ZDB-GENE-040420-1]
ENSDARG00000037116	ENSDARG00000015566	cxcl12a	dnmt3ab	661	-3.66179	chemokine (C-X-C motif) ligand 12a (stromal cell-derived factor 1) [Source:ZFIN;Acc:ZDB-GENE-030318-1]	1.91575	DNA (cytosine-5-)-methyltransferase 3 alpha b [Source:ZFIN;Acc:ZDB-GENE-050314-3]
ENSDARG00000077226	ENSDARG00000015566	smarca4	dnmt3ab	597	2.28358	SWI/SNF related, matrix associated, actin dependent regulator of chromatin, subfamily a, member 4 [Source:ZFIN;Acc:ZDB-GENE-030605-1]	1.91575	DNA (cytosine-5-)-methyltransferase 3 alpha b [Source:ZFIN;Acc:ZDB-GENE-050314-3]
ENSDARG00000007356	ENSDARG00000015674	fgf20a	msxc	746	20.8983	fibroblast growth factor 20a [Source:ZFIN;Acc:ZDB-GENE-060110-1]	9.20691	muscle segment homeobox C [Source:ZFIN;Acc:ZDB-GENE-980526-306]
ENSDARG00000007356	ENSDARG00000015681	fgf20a	gsk3ab	404	20.8983	fibroblast growth factor 20a [Source:ZFIN;Acc:ZDB-GENE-060110-1]	1.44565	glycogen synthase kinase 3 alpha b [Source:ZFIN;Acc:ZDB-GENE-990714-3]
ENSDARG00000026294	ENSDARG00000015681	erbb2	gsk3ab	572	-2.18832	v-erb-b2 erythroblastic leukemia viral oncogene homolog 2, neuro/glioblastoma derived oncogene homolog [Source:ZFIN;Acc:ZDB-GENE-031118-121]	1.44565	glycogen synthase kinase 3 alpha b [Source:ZFIN;Acc:ZDB-GENE-990714-3]
ENSDARG00000007356	ENSDARG00000015797	fgf20a	mmp13b	208	20.8983	fibroblast growth factor 20a [Source:ZFIN;Acc:ZDB-GENE-060110-1]	21.4243	matrix metalloproteinase 13b [Source:ZFIN;Acc:ZDB-GENE-030131-6152]
ENSDARG00000026294	ENSDARG00000015797	erbb2	mmp13b	253	-2.18832	v-erb-b2 erythroblastic leukemia viral oncogene homolog 2, neuro/glioblastoma derived oncogene homolog [Source:ZFIN;Acc:ZDB-GENE-031118-121]	21.4243	matrix metalloproteinase 13b [Source:ZFIN;Acc:ZDB-GENE-030131-6152]
ENSDARG00000088371	ENSDARG00000015890	junbb	maf	227	2.59312	jun B proto-oncogene b [Source:ZFIN;Acc:ZDB-GENE-040426-2666]	6.09006	v-maf musculoaponeurotic fibrosarcoma (avian) oncogene homolog [Source:ZFIN;Acc:ZDB-GENE-010605-2]
ENSDARG00000007356	ENSDARG00000016022	fgf20a	zic5	240	20.8983	fibroblast growth factor 20a [Source:ZFIN;Acc:ZDB-GENE-060110-1]	9.48096	zic family member 5 (odd-paired homolog, Drosophila) [Source:ZFIN;Acc:ZDB-GENE-040622-1]
ENSDARG00000056160	ENSDARG00000016074	hspd1	cryz	201	1.69278	heat shock 60kD protein 1 (chaperonin) [Source:ZFIN;Acc:ZDB-GENE-021206-1]	-1.74054	crystallin, zeta (quinone reductase) [Source:ZFIN;Acc:ZDB-GENE-050306-24]
ENSDARG00000088371	ENSDARG00000016074	junbb	cryz	579	2.59312	jun B proto-oncogene b [Source:ZFIN;Acc:ZDB-GENE-040426-2666]	-1.74054	crystallin, zeta (quinone reductase) [Source:ZFIN;Acc:ZDB-GENE-050306-24]
ENSDARG00000026294	ENSDARG00000016143	erbb2	xiap	229	-2.18832	v-erb-b2 erythroblastic leukemia viral oncogene homolog 2, neuro/glioblastoma derived oncogene homolog [Source:ZFIN;Acc:ZDB-GENE-031118-121]	-2.103	X-linked inhibitor of apoptosis [Source:ZFIN;Acc:ZDB-GENE-030825-7]
ENSDARG00000026294	ENSDARG00000016200	erbb2	trib3	198	-2.18832	v-erb-b2 erythroblastic leukemia viral oncogene homolog 2, neuro/glioblastoma derived oncogene homolog [Source:ZFIN;Acc:ZDB-GENE-031118-121]	1.4083	tribbles homolog 3 (Drosophila) [Source:ZFIN;Acc:ZDB-GENE-040426-2609]
ENSDARG00000056160	ENSDARG00000016345	hspd1	ncoa5	256	1.69278	heat shock 60kD protein 1 (chaperonin) [Source:ZFIN;Acc:ZDB-GENE-021206-1]	-1.19107	nuclear receptor coactivator 5 [Source:ZFIN;Acc:ZDB-GENE-040912-155]
ENSDARG00000026294	ENSDARG00000016393	erbb2	arf1l	512	-2.18832	v-erb-b2 erythroblastic leukemia viral oncogene homolog 2, neuro/glioblastoma derived oncogene homolog [Source:ZFIN;Acc:ZDB-GENE-031118-121]	1.53659	ADP-ribosylation factor 1 like [Source:ZFIN;Acc:ZDB-GENE-030131-5234]
ENSDARG00000088371	ENSDARG00000016393	junbb	arf1l	174	2.59312	jun B proto-oncogene b [Source:ZFIN;Acc:ZDB-GENE-040426-2666]	1.53659	ADP-ribosylation factor 1 like [Source:ZFIN;Acc:ZDB-GENE-030131-5234]
ENSDARG00000056160	ENSDARG00000016477	hspd1	eif4a2	297	1.69278	heat shock 60kD protein 1 (chaperonin) [Source:ZFIN;Acc:ZDB-GENE-021206-1]	-2.35224	eukaryotic translation initiation factor 4A, isoform 2 [Source:ZFIN;Acc:ZDB-GENE-040426-2802]
ENSDARG00000002235	ENSDARG00000016496	mmp14a	cdk8	237	3.17963	matrix metalloproteinase 14a (membrane-inserted) [Source:ZFIN;Acc:ZDB-GENE-030901-1]	2.32052	cyclin-dependent kinase 8 [Source:ZFIN;Acc:ZDB-GENE-030903-2]
ENSDARG00000026294	ENSDARG00000016551	erbb2	IQSEC1	538	-2.18832	v-erb-b2 erythroblastic leukemia viral oncogene homolog 2, neuro/glioblastoma derived oncogene homolog [Source:ZFIN;Acc:ZDB-GENE-031118-121]	1.76835	IQ motif and Sec7 domain 1 [Source:HGNC Symbol;Acc:HGNC:29112]
ENSDARG00000026294	ENSDARG00000016579	erbb2	ENSDARG00000016579	528	-2.18832	v-erb-b2 erythroblastic leukemia viral oncogene homolog 2, neuro/glioblastoma derived oncogene homolog [Source:ZFIN;Acc:ZDB-GENE-031118-121]	-1.46246	fibronectin type III domain containing 7 [Source:HGNC Symbol;Acc:HGNC:26668]
ENSDARG00000026294	ENSDARG00000016706	erbb2	atic	557	-2.18832	v-erb-b2 erythroblastic leukemia viral oncogene homolog 2, neuro/glioblastoma derived oncogene homolog [Source:ZFIN;Acc:ZDB-GENE-031118-121]	-1.2311	5-aminoimidazole-4-carboxamide ribonucleotide formyltransferase/IMP cyclohydrolase [Source:ZFIN;Acc:ZDB-GENE-011212-4]
ENSDARG00000002235	ENSDARG00000017591	mmp14a	fat1a	185	3.17963	matrix metalloproteinase 14a (membrane-inserted) [Source:ZFIN;Acc:ZDB-GENE-030901-1]	2.53971	FAT tumor suppressor homolog 1a [Source:ZFIN;Acc:ZDB-GENE-050425-1]
ENSDARG00000026294	ENSDARG00000017591	erbb2	fat1a	201	-2.18832	v-erb-b2 erythroblastic leukemia viral oncogene homolog 2, neuro/glioblastoma derived oncogene homolog [Source:ZFIN;Acc:ZDB-GENE-031118-121]	2.53971	FAT tumor suppressor homolog 1a [Source:ZFIN;Acc:ZDB-GENE-050425-1]
ENSDARG00000037116	ENSDARG00000017591	cxcl12a	fat1a	150	-3.66179	chemokine (C-X-C motif) ligand 12a (stromal cell-derived factor 1) [Source:ZFIN;Acc:ZDB-GENE-030318-1]	2.53971	FAT tumor suppressor homolog 1a [Source:ZFIN;Acc:ZDB-GENE-050425-1]
ENSDARG00000042816	ENSDARG00000017591	mmp9	fat1a	151	2.33206	matrix metalloproteinase 9 [Source:ZFIN;Acc:ZDB-GENE-040426-2132]	2.53971	FAT tumor suppressor homolog 1a [Source:ZFIN;Acc:ZDB-GENE-050425-1]
ENSDARG00000007356	ENSDARG00000017803	fgf20a	gsk3b	395	20.8983	fibroblast growth factor 20a [Source:ZFIN;Acc:ZDB-GENE-060110-1]	2.37367	glycogen synthase kinase 3 beta [Source:ZFIN;Acc:ZDB-GENE-990714-4]
ENSDARG00000026294	ENSDARG00000017803	erbb2	gsk3b	572	-2.18832	v-erb-b2 erythroblastic leukemia viral oncogene homolog 2, neuro/glioblastoma derived oncogene homolog [Source:ZFIN;Acc:ZDB-GENE-031118-121]	2.37367	glycogen synthase kinase 3 beta [Source:ZFIN;Acc:ZDB-GENE-990714-4]
ENSDARG00000056160	ENSDARG00000017843	hspd1	srsf1b	372	1.69278	heat shock 60kD protein 1 (chaperonin) [Source:ZFIN;Acc:ZDB-GENE-021206-1]	-1.58717	serine/arginine-rich splicing factor 1b [Source:ZFIN;Acc:ZDB-GENE-040426-1467]
ENSDARG00000056160	ENSDARG00000017891	hspd1	tcp1	749	1.69278	heat shock 60kD protein 1 (chaperonin) [Source:ZFIN;Acc:ZDB-GENE-021206-1]	1.43169	t-complex polypeptide 1 [Source:ZFIN;Acc:ZDB-GENE-990714-24]
ENSDARG00000033307	ENSDARG00000018069	igf2b	rdh12	155	3.83941	insulin-like growth factor 2b [Source:ZFIN;Acc:ZDB-GENE-030131-2935]	-3.67714	retinol dehydrogenase 12 (all-trans and 9-cis) [Source:ZFIN;Acc:ZDB-GENE-040718-9]
ENSDARG00000056160	ENSDARG00000018069	hspd1	rdh12	183	1.69278	heat shock 60kD protein 1 (chaperonin) [Source:ZFIN;Acc:ZDB-GENE-021206-1]	-3.67714	retinol dehydrogenase 12 (all-trans and 9-cis) [Source:ZFIN;Acc:ZDB-GENE-040718-9]
ENSDARG00000041361	ENSDARG00000018159	ttk	ano10b	213	3.76065	ttk protein kinase [Source:ZFIN;Acc:ZDB-GENE-030123-1]	-1.76684	anoctamin 10b [Source:ZFIN;Acc:ZDB-GENE-061013-169]
ENSDARG00000077226	ENSDARG00000018192	smarca4	ubr5	469	2.28358	SWI/SNF related, matrix associated, actin dependent regulator of chromatin, subfamily a, member 4 [Source:ZFIN;Acc:ZDB-GENE-030605-1]	1.94797	ubiquitin protein ligase E3 component n-recognin 5 [Source:ZFIN;Acc:ZDB-GENE-030131-6559]
ENSDARG00000088371	ENSDARG00000018192	junbb	ubr5	161	2.59312	jun B proto-oncogene b [Source:ZFIN;Acc:ZDB-GENE-040426-2666]	1.94797	ubiquitin protein ligase E3 component n-recognin 5 [Source:ZFIN;Acc:ZDB-GENE-030131-6559]
ENSDARG00000007356	ENSDARG00000018303	fgf20a	etv4	287	20.8983	fibroblast growth factor 20a [Source:ZFIN;Acc:ZDB-GENE-060110-1]	13.7157	ets variant gene 4 [Source:ZFIN;Acc:ZDB-GENE-990415-71]
ENSDARG00000026294	ENSDARG00000018303	erbb2	etv4	562	-2.18832	v-erb-b2 erythroblastic leukemia viral oncogene homolog 2, neuro/glioblastoma derived oncogene homolog [Source:ZFIN;Acc:ZDB-GENE-031118-121]	13.7157	ets variant gene 4 [Source:ZFIN;Acc:ZDB-GENE-990415-71]
ENSDARG00000007356	ENSDARG00000018383	fgf20a	frzb	212	20.8983	fibroblast growth factor 20a [Source:ZFIN;Acc:ZDB-GENE-060110-1]	-3.41311	frizzled-related protein [Source:ZFIN;Acc:ZDB-GENE-990715-1]
ENSDARG00000056160	ENSDARG00000018425	hspd1	si:ch211-175g6.7	152	1.69278	heat shock 60kD protein 1 (chaperonin) [Source:ZFIN;Acc:ZDB-GENE-021206-1]	1.18668	si:ch211-175g6.7 [Source:ZFIN;Acc:ZDB-GENE-030131-6611]
ENSDARG00000026294	ENSDARG00000018476	erbb2	pak2b	151	-2.18832	v-erb-b2 erythroblastic leukemia viral oncogene homolog 2, neuro/glioblastoma derived oncogene homolog [Source:ZFIN;Acc:ZDB-GENE-031118-121]	2.12583	p21 (CDKN1A)-activated kinase 2b [Source:ZFIN;Acc:ZDB-GENE-030131-3759]
ENSDARG00000056160	ENSDARG00000018476	hspd1	pak2b	215	1.69278	heat shock 60kD protein 1 (chaperonin) [Source:ZFIN;Acc:ZDB-GENE-021206-1]	2.12583	p21 (CDKN1A)-activated kinase 2b [Source:ZFIN;Acc:ZDB-GENE-030131-3759]
ENSDARG00000026294	ENSDARG00000018814	erbb2	esrp2	203	-2.18832	v-erb-b2 erythroblastic leukemia viral oncogene homolog 2, neuro/glioblastoma derived oncogene homolog [Source:ZFIN;Acc:ZDB-GENE-031118-121]	-1.46208	epithelial splicing regulatory protein 2 [Source:ZFIN;Acc:ZDB-GENE-030131-9824]
ENSDARG00000056160	ENSDARG00000018936	hspd1	zcchc17	175	1.69278	heat shock 60kD protein 1 (chaperonin) [Source:ZFIN;Acc:ZDB-GENE-021206-1]	1.26617	zinc finger, CCHC domain containing 17 [Source:ZFIN;Acc:ZDB-GENE-040325-2]
ENSDARG00000026294	ENSDARG00000018989	erbb2	hspa4b	205	-2.18832	v-erb-b2 erythroblastic leukemia viral oncogene homolog 2, neuro/glioblastoma derived oncogene homolog [Source:ZFIN;Acc:ZDB-GENE-031118-121]	1.30822	heat shock protein 4b [Source:ZFIN;Acc:ZDB-GENE-030131-6018]
ENSDARG00000026294	ENSDARG00000019025	erbb2	podn	198	-2.18832	v-erb-b2 erythroblastic leukemia viral oncogene homolog 2, neuro/glioblastoma derived oncogene homolog [Source:ZFIN;Acc:ZDB-GENE-031118-121]	-12.7684	podocan [Source:ZFIN;Acc:ZDB-GENE-100922-117]
ENSDARG00000042816	ENSDARG00000019181	mmp9	rpsa	190	2.33206	matrix metalloproteinase 9 [Source:ZFIN;Acc:ZDB-GENE-040426-2132]	-1.82627	ribosomal protein SA [Source:ZFIN;Acc:ZDB-GENE-040426-811]
ENSDARG00000056160	ENSDARG00000019181	hspd1	rpsa	474	1.69278	heat shock 60kD protein 1 (chaperonin) [Source:ZFIN;Acc:ZDB-GENE-021206-1]	-1.82627	ribosomal protein SA [Source:ZFIN;Acc:ZDB-GENE-040426-811]
ENSDARG00000061226	ENSDARG00000019181	timp2a	rpsa	183	2.39699	tissue inhibitor of metalloproteinase 2a [Source:ZFIN;Acc:ZDB-GENE-030612-1]	-1.82627	ribosomal protein SA [Source:ZFIN;Acc:ZDB-GENE-040426-811]
ENSDARG00000056160	ENSDARG00000019236	hspd1	gsr	418	1.69278	heat shock 60kD protein 1 (chaperonin) [Source:ZFIN;Acc:ZDB-GENE-021206-1]	1.41638	glutathione reductase [Source:ZFIN;Acc:ZDB-GENE-050522-116]
ENSDARG00000088371	ENSDARG00000019236	junbb	gsr	345	2.59312	jun B proto-oncogene b [Source:ZFIN;Acc:ZDB-GENE-040426-2666]	1.41638	glutathione reductase [Source:ZFIN;Acc:ZDB-GENE-050522-116]
ENSDARG00000033307	ENSDARG00000019239	igf2b	cul1a	159	3.83941	insulin-like growth factor 2b [Source:ZFIN;Acc:ZDB-GENE-030131-2935]	1.33659	cullin 1a [Source:ZFIN;Acc:ZDB-GENE-030131-2603]
ENSDARG00000056160	ENSDARG00000019239	hspd1	cul1a	173	1.69278	heat shock 60kD protein 1 (chaperonin) [Source:ZFIN;Acc:ZDB-GENE-021206-1]	1.33659	cullin 1a [Source:ZFIN;Acc:ZDB-GENE-030131-2603]
ENSDARG00000088371	ENSDARG00000019239	junbb	cul1a	367	2.59312	jun B proto-oncogene b [Source:ZFIN;Acc:ZDB-GENE-040426-2666]	1.33659	cullin 1a [Source:ZFIN;Acc:ZDB-GENE-030131-2603]
ENSDARG00000077226	ENSDARG00000019258	smarca4	elmo1	154	2.28358	SWI/SNF related, matrix associated, actin dependent regulator of chromatin, subfamily a, member 4 [Source:ZFIN;Acc:ZDB-GENE-030605-1]	1.64417	engulfment and cell motility 1 (ced-12 homolog, C. elegans) [Source:ZFIN;Acc:ZDB-GENE-040426-2069]
ENSDARG00000026294	ENSDARG00000019293	erbb2	tfdp1a	155	-2.18832	v-erb-b2 erythroblastic leukemia viral oncogene homolog 2, neuro/glioblastoma derived oncogene homolog [Source:ZFIN;Acc:ZDB-GENE-031118-121]	1.27854	transcription factor Dp-1, a [Source:ZFIN;Acc:ZDB-GENE-040426-2883]
ENSDARG00000026294	ENSDARG00000019328	erbb2	plxna4	245	-2.18832	v-erb-b2 erythroblastic leukemia viral oncogene homolog 2, neuro/glioblastoma derived oncogene homolog [Source:ZFIN;Acc:ZDB-GENE-031118-121]	-1.74926	plexin A4 [Source:ZFIN;Acc:ZDB-GENE-030131-4663]
ENSDARG00000002235	ENSDARG00000019341	mmp14a	gpc1a	401	3.17963	matrix metalloproteinase 14a (membrane-inserted) [Source:ZFIN;Acc:ZDB-GENE-030901-1]	1.84697	glypican 1a [Source:ZFIN;Acc:ZDB-GENE-051120-147]
ENSDARG00000007356	ENSDARG00000019341	fgf20a	gpc1a	201	20.8983	fibroblast growth factor 20a [Source:ZFIN;Acc:ZDB-GENE-060110-1]	1.84697	glypican 1a [Source:ZFIN;Acc:ZDB-GENE-051120-147]
ENSDARG00000033307	ENSDARG00000019341	igf2b	gpc1a	267	3.83941	insulin-like growth factor 2b [Source:ZFIN;Acc:ZDB-GENE-030131-2935]	1.84697	glypican 1a [Source:ZFIN;Acc:ZDB-GENE-051120-147]
ENSDARG00000007356	ENSDARG00000019601	fgf20a	col12a1b	186	20.8983	fibroblast growth factor 20a [Source:ZFIN;Acc:ZDB-GENE-060110-1]	4.36804	collagen, type XII, alpha 1b [Source:ZFIN;Acc:ZDB-GENE-120215-116]
ENSDARG00000077226	ENSDARG00000019614	smarca4	jade3	377	2.28358	SWI/SNF related, matrix associated, actin dependent regulator of chromatin, subfamily a, member 4 [Source:ZFIN;Acc:ZDB-GENE-030605-1]	1.27692	jade family PHD finger 3 [Source:ZFIN;Acc:ZDB-GENE-030131-928]
ENSDARG00000007356	ENSDARG00000019746	fgf20a	rfng	173	20.8983	fibroblast growth factor 20a [Source:ZFIN;Acc:ZDB-GENE-060110-1]	-1.67891	RFNG O-fucosylpeptide 3-beta-N-acetylglucosaminyltransferase [Source:ZFIN;Acc:ZDB-GENE-030131-5418]
ENSDARG00000026294	ENSDARG00000019746	erbb2	rfng	175	-2.18832	v-erb-b2 erythroblastic leukemia viral oncogene homolog 2, neuro/glioblastoma derived oncogene homolog [Source:ZFIN;Acc:ZDB-GENE-031118-121]	-1.67891	RFNG O-fucosylpeptide 3-beta-N-acetylglucosaminyltransferase [Source:ZFIN;Acc:ZDB-GENE-030131-5418]
ENSDARG00000026294	ENSDARG00000019778	erbb2	rps6	175	-2.18832	v-erb-b2 erythroblastic leukemia viral oncogene homolog 2, neuro/glioblastoma derived oncogene homolog [Source:ZFIN;Acc:ZDB-GENE-031118-121]	-1.56791	ribosomal protein S6 [Source:ZFIN;Acc:ZDB-GENE-040801-8]
ENSDARG00000002235	ENSDARG00000019815	mmp14a	fn1a	168	3.17963	matrix metalloproteinase 14a (membrane-inserted) [Source:ZFIN;Acc:ZDB-GENE-030901-1]	8.59161	fibronectin 1a [Source:ZFIN;Acc:ZDB-GENE-000426-1]
ENSDARG00000037116	ENSDARG00000019815	cxcl12a	fn1a	341	-3.66179	chemokine (C-X-C motif) ligand 12a (stromal cell-derived factor 1) [Source:ZFIN;Acc:ZDB-GENE-030318-1]	8.59161	fibronectin 1a [Source:ZFIN;Acc:ZDB-GENE-000426-1]
ENSDARG00000042816	ENSDARG00000019815	mmp9	fn1a	334	2.33206	matrix metalloproteinase 9 [Source:ZFIN;Acc:ZDB-GENE-040426-2132]	8.59161	fibronectin 1a [Source:ZFIN;Acc:ZDB-GENE-000426-1]
ENSDARG00000061226	ENSDARG00000019815	timp2a	fn1a	263	2.39699	tissue inhibitor of metalloproteinase 2a [Source:ZFIN;Acc:ZDB-GENE-030612-1]	8.59161	fibronectin 1a [Source:ZFIN;Acc:ZDB-GENE-000426-1]
ENSDARG00000002235	ENSDARG00000020007	mmp14a	col1a2	502	3.17963	matrix metalloproteinase 14a (membrane-inserted) [Source:ZFIN;Acc:ZDB-GENE-030901-1]	6.99334	collagen, type I, alpha 2 [Source:ZFIN;Acc:ZDB-GENE-030131-8415]
ENSDARG00000007356	ENSDARG00000020007	fgf20a	col1a2	253	20.8983	fibroblast growth factor 20a [Source:ZFIN;Acc:ZDB-GENE-060110-1]	6.99334	collagen, type I, alpha 2 [Source:ZFIN;Acc:ZDB-GENE-030131-8415]
ENSDARG00000026294	ENSDARG00000020007	erbb2	col1a2	355	-2.18832	v-erb-b2 erythroblastic leukemia viral oncogene homolog 2, neuro/glioblastoma derived oncogene homolog [Source:ZFIN;Acc:ZDB-GENE-031118-121]	6.99334	collagen, type I, alpha 2 [Source:ZFIN;Acc:ZDB-GENE-030131-8415]
ENSDARG00000037116	ENSDARG00000020007	cxcl12a	col1a2	213	-3.66179	chemokine (C-X-C motif) ligand 12a (stromal cell-derived factor 1) [Source:ZFIN;Acc:ZDB-GENE-030318-1]	6.99334	collagen, type I, alpha 2 [Source:ZFIN;Acc:ZDB-GENE-030131-8415]
ENSDARG00000042816	ENSDARG00000020007	mmp9	col1a2	312	2.33206	matrix metalloproteinase 9 [Source:ZFIN;Acc:ZDB-GENE-040426-2132]	6.99334	collagen, type I, alpha 2 [Source:ZFIN;Acc:ZDB-GENE-030131-8415]
ENSDARG00000061226	ENSDARG00000020007	timp2a	col1a2	255	2.39699	tissue inhibitor of metalloproteinase 2a [Source:ZFIN;Acc:ZDB-GENE-030612-1]	6.99334	collagen, type I, alpha 2 [Source:ZFIN;Acc:ZDB-GENE-030131-8415]
ENSDARG00000088371	ENSDARG00000020007	junbb	col1a2	590	2.59312	jun B proto-oncogene b [Source:ZFIN;Acc:ZDB-GENE-040426-2666]	6.99334	collagen, type I, alpha 2 [Source:ZFIN;Acc:ZDB-GENE-030131-8415]
ENSDARG00000026294	ENSDARG00000020128	erbb2	RAB31	161	-2.18832	v-erb-b2 erythroblastic leukemia viral oncogene homolog 2, neuro/glioblastoma derived oncogene homolog [Source:ZFIN;Acc:ZDB-GENE-031118-121]	7.32533	RAB31, member RAS oncogene family [Source:HGNC Symbol;Acc:HGNC:9771]
ENSDARG00000026294	ENSDARG00000020136	erbb2	ptges	560	-2.18832	v-erb-b2 erythroblastic leukemia viral oncogene homolog 2, neuro/glioblastoma derived oncogene homolog [Source:ZFIN;Acc:ZDB-GENE-031118-121]	-1.9061	prostaglandin E synthase [Source:ZFIN;Acc:ZDB-GENE-050407-2]
ENSDARG00000026294	ENSDARG00000020204	erbb2	nf2a	740	-2.18832	v-erb-b2 erythroblastic leukemia viral oncogene homolog 2, neuro/glioblastoma derived oncogene homolog [Source:ZFIN;Acc:ZDB-GENE-031118-121]	-3.02263	neurofibromin 2a (merlin) [Source:ZFIN;Acc:ZDB-GENE-080722-7]
ENSDARG00000007356	ENSDARG00000020625	fgf20a	jak1	201	20.8983	fibroblast growth factor 20a [Source:ZFIN;Acc:ZDB-GENE-060110-1]	1.25236	Janus kinase 1 [Source:ZFIN;Acc:ZDB-GENE-980526-142]
ENSDARG00000026294	ENSDARG00000020625	erbb2	jak1	675	-2.18832	v-erb-b2 erythroblastic leukemia viral oncogene homolog 2, neuro/glioblastoma derived oncogene homolog [Source:ZFIN;Acc:ZDB-GENE-031118-121]	1.25236	Janus kinase 1 [Source:ZFIN;Acc:ZDB-GENE-980526-142]
ENSDARG00000026294	ENSDARG00000020759	erbb2	ef1	380	-2.18832	v-erb-b2 erythroblastic leukemia viral oncogene homolog 2, neuro/glioblastoma derived oncogene homolog [Source:ZFIN;Acc:ZDB-GENE-031118-121]	-1.69246	ETS-related factor1 [Source:ZFIN;Acc:ZDB-GENE-980526-335]
ENSDARG00000042816	ENSDARG00000020759	mmp9	ef1	172	2.33206	matrix metalloproteinase 9 [Source:ZFIN;Acc:ZDB-GENE-040426-2132]	-1.69246	ETS-related factor1 [Source:ZFIN;Acc:ZDB-GENE-980526-335]
ENSDARG00000061226	ENSDARG00000020759	timp2a	ef1	167	2.39699	tissue inhibitor of metalloproteinase 2a [Source:ZFIN;Acc:ZDB-GENE-030612-1]	-1.69246	ETS-related factor1 [Source:ZFIN;Acc:ZDB-GENE-980526-335]
ENSDARG00000088371	ENSDARG00000020759	junbb	ef1	406	2.59312	jun B proto-oncogene b [Source:ZFIN;Acc:ZDB-GENE-040426-2666]	-1.69246	ETS-related factor1 [Source:ZFIN;Acc:ZDB-GENE-980526-335]
ENSDARG00000002235	ENSDARG00000020845	mmp14a	tns1	200	3.17963	matrix metalloproteinase 14a (membrane-inserted) [Source:ZFIN;Acc:ZDB-GENE-030901-1]	-1.41788	tensin 1 [Source:ZFIN;Acc:ZDB-GENE-030131-6933]
ENSDARG00000007356	ENSDARG00000020845	fgf20a	tns1	198	20.8983	fibroblast growth factor 20a [Source:ZFIN;Acc:ZDB-GENE-060110-1]	-1.41788	tensin 1 [Source:ZFIN;Acc:ZDB-GENE-030131-6933]
ENSDARG00000026294	ENSDARG00000020845	erbb2	tns1	526	-2.18832	v-erb-b2 erythroblastic leukemia viral oncogene homolog 2, neuro/glioblastoma derived oncogene homolog [Source:ZFIN;Acc:ZDB-GENE-031118-121]	-1.41788	tensin 1 [Source:ZFIN;Acc:ZDB-GENE-030131-6933]
ENSDARG00000042816	ENSDARG00000020850	mmp9	eef1a1l1	187	2.33206	matrix metalloproteinase 9 [Source:ZFIN;Acc:ZDB-GENE-040426-2132]	-1.34651	eukaryotic translation elongation factor 1 alpha 1, like 1 [Source:ZFIN;Acc:ZDB-GENE-990415-52]
ENSDARG00000056160	ENSDARG00000020850	hspd1	eef1a1l1	272	1.69278	heat shock 60kD protein 1 (chaperonin) [Source:ZFIN;Acc:ZDB-GENE-021206-1]	-1.34651	eukaryotic translation elongation factor 1 alpha 1, like 1 [Source:ZFIN;Acc:ZDB-GENE-990415-52]
ENSDARG00000088371	ENSDARG00000020850	junbb	eef1a1l1	613	2.59312	jun B proto-oncogene b [Source:ZFIN;Acc:ZDB-GENE-040426-2666]	-1.34651	eukaryotic translation elongation factor 1 alpha 1, like 1 [Source:ZFIN;Acc:ZDB-GENE-990415-52]
ENSDARG00000026294	ENSDARG00000020960	erbb2	hgs	808	-2.18832	v-erb-b2 erythroblastic leukemia viral oncogene homolog 2, neuro/glioblastoma derived oncogene homolog [Source:ZFIN;Acc:ZDB-GENE-031118-121]	1.21817	hepatocyte growth factor-regulated tyrosine kinase substrate [Source:ZFIN;Acc:ZDB-GENE-030131-6107]
ENSDARG00000037116	ENSDARG00000020960	cxcl12a	hgs	576	-3.66179	chemokine (C-X-C motif) ligand 12a (stromal cell-derived factor 1) [Source:ZFIN;Acc:ZDB-GENE-030318-1]	1.21817	hepatocyte growth factor-regulated tyrosine kinase substrate [Source:ZFIN;Acc:ZDB-GENE-030131-6107]
ENSDARG00000077226	ENSDARG00000021086	smarca4	znf367	344	2.28358	SWI/SNF related, matrix associated, actin dependent regulator of chromatin, subfamily a, member 4 [Source:ZFIN;Acc:ZDB-GENE-030605-1]	1.50661	zinc finger protein 367 [Source:ZFIN;Acc:ZDB-GENE-050417-231]
ENSDARG00000088371	ENSDARG00000021086	junbb	znf367	243	2.59312	jun B proto-oncogene b [Source:ZFIN;Acc:ZDB-GENE-040426-2666]	1.50661	zinc finger protein 367 [Source:ZFIN;Acc:ZDB-GENE-050417-231]
ENSDARG00000056160	ENSDARG00000021135	hspd1	DHRS2	183	1.69278	heat shock 60kD protein 1 (chaperonin) [Source:ZFIN;Acc:ZDB-GENE-021206-1]	2.29951	dehydrogenase/reductase (SDR family) member 2 [Source:HGNC Symbol;Acc:HGNC:18349]
ENSDARG00000061226	ENSDARG00000021135	timp2a	DHRS2	169	2.39699	tissue inhibitor of metalloproteinase 2a [Source:ZFIN;Acc:ZDB-GENE-030612-1]	2.29951	dehydrogenase/reductase (SDR family) member 2 [Source:HGNC Symbol;Acc:HGNC:18349]
ENSDARG00000088371	ENSDARG00000021405	junbb	chd3	340	2.59312	jun B proto-oncogene b [Source:ZFIN;Acc:ZDB-GENE-040426-2666]	-1.22311	chromodomain helicase DNA binding protein 3 [Source:ZFIN;Acc:ZDB-GENE-121031-4]
ENSDARG00000002235	ENSDARG00000021539	mmp14a	ephb2b	187	3.17963	matrix metalloproteinase 14a (membrane-inserted) [Source:ZFIN;Acc:ZDB-GENE-030901-1]	2.03251	eph receptor B2b [Source:ZFIN;Acc:ZDB-GENE-050522-415]
ENSDARG00000007356	ENSDARG00000021539	fgf20a	ephb2b	212	20.8983	fibroblast growth factor 20a [Source:ZFIN;Acc:ZDB-GENE-060110-1]	2.03251	eph receptor B2b [Source:ZFIN;Acc:ZDB-GENE-050522-415]
ENSDARG00000026294	ENSDARG00000021539	erbb2	ephb2b	235	-2.18832	v-erb-b2 erythroblastic leukemia viral oncogene homolog 2, neuro/glioblastoma derived oncogene homolog [Source:ZFIN;Acc:ZDB-GENE-031118-121]	2.03251	eph receptor B2b [Source:ZFIN;Acc:ZDB-GENE-050522-415]
ENSDARG00000002235	ENSDARG00000021720	mmp14a	col7a1	175	3.17963	matrix metalloproteinase 14a (membrane-inserted) [Source:ZFIN;Acc:ZDB-GENE-030901-1]	7.33635	collagen, type VII, alpha 1 [Source:ZFIN;Acc:ZDB-GENE-030131-2427]
ENSDARG00000007356	ENSDARG00000021720	fgf20a	col7a1	186	20.8983	fibroblast growth factor 20a [Source:ZFIN;Acc:ZDB-GENE-060110-1]	7.33635	collagen, type VII, alpha 1 [Source:ZFIN;Acc:ZDB-GENE-030131-2427]
ENSDARG00000026294	ENSDARG00000021720	erbb2	col7a1	151	-2.18832	v-erb-b2 erythroblastic leukemia viral oncogene homolog 2, neuro/glioblastoma derived oncogene homolog [Source:ZFIN;Acc:ZDB-GENE-031118-121]	7.33635	collagen, type VII, alpha 1 [Source:ZFIN;Acc:ZDB-GENE-030131-2427]
ENSDARG00000002235	ENSDARG00000021938	mmp14a	smad9	176	3.17963	matrix metalloproteinase 14a (membrane-inserted) [Source:ZFIN;Acc:ZDB-GENE-030901-1]	2.94723	MAD homolog 9 (Drosophila) [Source:ZFIN;Acc:ZDB-GENE-031014-1]
ENSDARG00000007356	ENSDARG00000021938	fgf20a	smad9	396	20.8983	fibroblast growth factor 20a [Source:ZFIN;Acc:ZDB-GENE-060110-1]	2.94723	MAD homolog 9 (Drosophila) [Source:ZFIN;Acc:ZDB-GENE-031014-1]
ENSDARG00000026294	ENSDARG00000021938	erbb2	smad9	245	-2.18832	v-erb-b2 erythroblastic leukemia viral oncogene homolog 2, neuro/glioblastoma derived oncogene homolog [Source:ZFIN;Acc:ZDB-GENE-031118-121]	2.94723	MAD homolog 9 (Drosophila) [Source:ZFIN;Acc:ZDB-GENE-031014-1]
ENSDARG00000037116	ENSDARG00000021938	cxcl12a	smad9	452	-3.66179	chemokine (C-X-C motif) ligand 12a (stromal cell-derived factor 1) [Source:ZFIN;Acc:ZDB-GENE-030318-1]	2.94723	MAD homolog 9 (Drosophila) [Source:ZFIN;Acc:ZDB-GENE-031014-1]
ENSDARG00000042816	ENSDARG00000021938	mmp9	smad9	438	2.33206	matrix metalloproteinase 9 [Source:ZFIN;Acc:ZDB-GENE-040426-2132]	2.94723	MAD homolog 9 (Drosophila) [Source:ZFIN;Acc:ZDB-GENE-031014-1]
ENSDARG00000061226	ENSDARG00000021938	timp2a	smad9	150	2.39699	tissue inhibitor of metalloproteinase 2a [Source:ZFIN;Acc:ZDB-GENE-030612-1]	2.94723	MAD homolog 9 (Drosophila) [Source:ZFIN;Acc:ZDB-GENE-031014-1]
ENSDARG00000088371	ENSDARG00000021938	junbb	smad9	543	2.59312	jun B proto-oncogene b [Source:ZFIN;Acc:ZDB-GENE-040426-2666]	2.94723	MAD homolog 9 (Drosophila) [Source:ZFIN;Acc:ZDB-GENE-031014-1]
ENSDARG00000002235	ENSDARG00000021948	mmp14a	tnc	174	3.17963	matrix metalloproteinase 14a (membrane-inserted) [Source:ZFIN;Acc:ZDB-GENE-030901-1]	123.504	tenascin C [Source:ZFIN;Acc:ZDB-GENE-980526-104]
ENSDARG00000026294	ENSDARG00000021948	erbb2	tnc	308	-2.18832	v-erb-b2 erythroblastic leukemia viral oncogene homolog 2, neuro/glioblastoma derived oncogene homolog [Source:ZFIN;Acc:ZDB-GENE-031118-121]	123.504	tenascin C [Source:ZFIN;Acc:ZDB-GENE-980526-104]
ENSDARG00000042816	ENSDARG00000021948	mmp9	tnc	272	2.33206	matrix metalloproteinase 9 [Source:ZFIN;Acc:ZDB-GENE-040426-2132]	123.504	tenascin C [Source:ZFIN;Acc:ZDB-GENE-980526-104]
ENSDARG00000061226	ENSDARG00000021948	timp2a	tnc	175	2.39699	tissue inhibitor of metalloproteinase 2a [Source:ZFIN;Acc:ZDB-GENE-030612-1]	123.504	tenascin C [Source:ZFIN;Acc:ZDB-GENE-980526-104]
ENSDARG00000088371	ENSDARG00000021948	junbb	tnc	218	2.59312	jun B proto-oncogene b [Source:ZFIN;Acc:ZDB-GENE-040426-2666]	123.504	tenascin C [Source:ZFIN;Acc:ZDB-GENE-980526-104]
ENSDARG00000026294	ENSDARG00000021973	erbb2	st13	542	-2.18832	v-erb-b2 erythroblastic leukemia viral oncogene homolog 2, neuro/glioblastoma derived oncogene homolog [Source:ZFIN;Acc:ZDB-GENE-031118-121]	-1.27802	suppression of tumorigenicity 13 (colon carcinoma) (Hsp70 interacting protein) [Source:ZFIN;Acc:ZDB-GENE-030131-5395]
ENSDARG00000026294	ENSDARG00000022187	erbb2	usp6nl	563	-2.18832	v-erb-b2 erythroblastic leukemia viral oncogene homolog 2, neuro/glioblastoma derived oncogene homolog [Source:ZFIN;Acc:ZDB-GENE-031118-121]	1.65971	USP6 N-terminal like [Source:ZFIN;Acc:ZDB-GENE-041210-192]
ENSDARG00000026294	ENSDARG00000022659	erbb2	snx4	242	-2.18832	v-erb-b2 erythroblastic leukemia viral oncogene homolog 2, neuro/glioblastoma derived oncogene homolog [Source:ZFIN;Acc:ZDB-GENE-031118-121]	1.22519	sorting nexin 4 [Source:ZFIN;Acc:ZDB-GENE-030131-1923]
ENSDARG00000002235	ENSDARG00000022727	mmp14a	EPHA2 (2 of 2)	407	3.17963	matrix metalloproteinase 14a (membrane-inserted) [Source:ZFIN;Acc:ZDB-GENE-030901-1]	-1.33556	EPH receptor A2 [Source:HGNC Symbol;Acc:HGNC:3386]
ENSDARG00000007356	ENSDARG00000022727	fgf20a	EPHA2 (2 of 2)	212	20.8983	fibroblast growth factor 20a [Source:ZFIN;Acc:ZDB-GENE-060110-1]	-1.33556	EPH receptor A2 [Source:HGNC Symbol;Acc:HGNC:3386]
ENSDARG00000026294	ENSDARG00000022727	erbb2	EPHA2 (2 of 2)	278	-2.18832	v-erb-b2 erythroblastic leukemia viral oncogene homolog 2, neuro/glioblastoma derived oncogene homolog [Source:ZFIN;Acc:ZDB-GENE-031118-121]	-1.33556	EPH receptor A2 [Source:HGNC Symbol;Acc:HGNC:3386]
ENSDARG00000002235	ENSDARG00000022841	mmp14a	ptk2ba	485	3.17963	matrix metalloproteinase 14a (membrane-inserted) [Source:ZFIN;Acc:ZDB-GENE-030901-1]	-2.0972	protein tyrosine kinase 2 beta, a [Source:ZFIN;Acc:ZDB-GENE-080207-1]
ENSDARG00000026294	ENSDARG00000022841	erbb2	ptk2ba	703	-2.18832	v-erb-b2 erythroblastic leukemia viral oncogene homolog 2, neuro/glioblastoma derived oncogene homolog [Source:ZFIN;Acc:ZDB-GENE-031118-121]	-2.0972	protein tyrosine kinase 2 beta, a [Source:ZFIN;Acc:ZDB-GENE-080207-1]
ENSDARG00000042816	ENSDARG00000022841	mmp9	ptk2ba	161	2.33206	matrix metalloproteinase 9 [Source:ZFIN;Acc:ZDB-GENE-040426-2132]	-2.0972	protein tyrosine kinase 2 beta, a [Source:ZFIN;Acc:ZDB-GENE-080207-1]
ENSDARG00000026294	ENSDARG00000023443	erbb2	tjp2b	278	-2.18832	v-erb-b2 erythroblastic leukemia viral oncogene homolog 2, neuro/glioblastoma derived oncogene homolog [Source:ZFIN;Acc:ZDB-GENE-031118-121]	-1.74937	tight junction protein 2b (zona occludens 2) [Source:ZFIN;Acc:ZDB-GENE-040718-58]
ENSDARG00000026294	ENSDARG00000023508	erbb2	ankrd49	191	-2.18832	v-erb-b2 erythroblastic leukemia viral oncogene homolog 2, neuro/glioblastoma derived oncogene homolog [Source:ZFIN;Acc:ZDB-GENE-031118-121]	1.8764	ankyrin repeat domain 49 [Source:ZFIN;Acc:ZDB-GENE-050417-46]
ENSDARG00000007356	ENSDARG00000023766	fgf20a	gnsa	218	20.8983	fibroblast growth factor 20a [Source:ZFIN;Acc:ZDB-GENE-060110-1]	1.63264	glucosamine (N-acetyl)-6-sulfatase a [Source:ZFIN;Acc:ZDB-GENE-050107-5]
ENSDARG00000026294	ENSDARG00000023766	erbb2	gnsa	195	-2.18832	v-erb-b2 erythroblastic leukemia viral oncogene homolog 2, neuro/glioblastoma derived oncogene homolog [Source:ZFIN;Acc:ZDB-GENE-031118-121]	1.63264	glucosamine (N-acetyl)-6-sulfatase a [Source:ZFIN;Acc:ZDB-GENE-050107-5]
ENSDARG00000056160	ENSDARG00000024090	hspd1	dnajc4	268	1.69278	heat shock 60kD protein 1 (chaperonin) [Source:ZFIN;Acc:ZDB-GENE-021206-1]	-2.36544	DnaJ (Hsp40) homolog, subfamily C, member 4 [Source:ZFIN;Acc:ZDB-GENE-030131-3093]
ENSDARG00000002235	ENSDARG00000024540	mmp14a	zgc:100919	416	3.17963	matrix metalloproteinase 14a (membrane-inserted) [Source:ZFIN;Acc:ZDB-GENE-030901-1]	1.96312	zgc:100919 [Source:ZFIN;Acc:ZDB-GENE-040718-248]
ENSDARG00000077226	ENSDARG00000024694	smarca4	myo1b	196	2.28358	SWI/SNF related, matrix associated, actin dependent regulator of chromatin, subfamily a, member 4 [Source:ZFIN;Acc:ZDB-GENE-030605-1]	3.58689	myosin IB [Source:ZFIN;Acc:ZDB-GENE-030131-695]
ENSDARG00000061226	ENSDARG00000024748	timp2a	DST	213	2.39699	tissue inhibitor of metalloproteinase 2a [Source:ZFIN;Acc:ZDB-GENE-030612-1]	-2.64202	dystonin [Source:HGNC Symbol;Acc:HGNC:1090]
ENSDARG00000007356	ENSDARG00000024759	fgf20a	inhbab	362	20.8983	fibroblast growth factor 20a [Source:ZFIN;Acc:ZDB-GENE-060110-1]	3.24403	inhibin, beta Ab [Source:ZFIN;Acc:ZDB-GENE-050525-2]
ENSDARG00000026294	ENSDARG00000024759	erbb2	inhbab	325	-2.18832	v-erb-b2 erythroblastic leukemia viral oncogene homolog 2, neuro/glioblastoma derived oncogene homolog [Source:ZFIN;Acc:ZDB-GENE-031118-121]	3.24403	inhibin, beta Ab [Source:ZFIN;Acc:ZDB-GENE-050525-2]
ENSDARG00000026294	ENSDARG00000024874	erbb2	dock4b	222	-2.18832	v-erb-b2 erythroblastic leukemia viral oncogene homolog 2, neuro/glioblastoma derived oncogene homolog [Source:ZFIN;Acc:ZDB-GENE-031118-121]	1.98839	dedicator of cytokinesis 4b [Source:ZFIN;Acc:ZDB-GENE-060130-74]
ENSDARG00000033307	ENSDARG00000025348	igf2b	igfbp5b	986	3.83941	insulin-like growth factor 2b [Source:ZFIN;Acc:ZDB-GENE-030131-2935]	1.44822	insulin-like growth factor binding protein 5b [Source:ZFIN;Acc:ZDB-GENE-040319-2]
ENSDARG00000026294	ENSDARG00000025641	erbb2	gli2a	380	-2.18832	v-erb-b2 erythroblastic leukemia viral oncogene homolog 2, neuro/glioblastoma derived oncogene homolog [Source:ZFIN;Acc:ZDB-GENE-031118-121]	4.75689	GLI-Kruppel family member GLI2a [Source:ZFIN;Acc:ZDB-GENE-990706-8]
ENSDARG00000088371	ENSDARG00000025808	junbb	taf5l	646	2.59312	jun B proto-oncogene b [Source:ZFIN;Acc:ZDB-GENE-040426-2666]	1.53665	TAF5-like RNA polymerase II, p300/CBP-associated factor (PCAF)-associated factor [Source:ZFIN;Acc:ZDB-GENE-030131-5987]
ENSDARG00000002235	ENSDARG00000026039	mmp14a	cyp1a	186	3.17963	matrix metalloproteinase 14a (membrane-inserted) [Source:ZFIN;Acc:ZDB-GENE-030901-1]	-13.045	cytochrome P450, family 1, subfamily A [Source:ZFIN;Acc:ZDB-GENE-011219-1]
ENSDARG00000077226	ENSDARG00000026180	smarca4	prpf8	242	2.28358	SWI/SNF related, matrix associated, actin dependent regulator of chromatin, subfamily a, member 4 [Source:ZFIN;Acc:ZDB-GENE-030605-1]	1.37192	pre-mRNA processing factor 8 [Source:ZFIN;Acc:ZDB-GENE-030131-577]
ENSDARG00000033307	ENSDARG00000026224	igf2b	fanci	218	3.83941	insulin-like growth factor 2b [Source:ZFIN;Acc:ZDB-GENE-030131-2935]	2.1856	Fanconi anemia, complementation group I [Source:ZFIN;Acc:ZDB-GENE-030131-2905]
ENSDARG00000002305	ENSDARG00000026294	me3	erbb2	165	1.45483	malic enzyme 3, NADP(+)-dependent, mitochondrial [Source:ZFIN;Acc:ZDB-GENE-041111-294]	-2.18832	v-erb-b2 erythroblastic leukemia viral oncogene homolog 2, neuro/glioblastoma derived oncogene homolog [Source:ZFIN;Acc:ZDB-GENE-031118-121]
ENSDARG00000003200	ENSDARG00000026294	foxm1	erbb2	560	5.33508	forkhead box M1 [Source:ZFIN;Acc:ZDB-GENE-040426-1275]	-2.18832	v-erb-b2 erythroblastic leukemia viral oncogene homolog 2, neuro/glioblastoma derived oncogene homolog [Source:ZFIN;Acc:ZDB-GENE-031118-121]
ENSDARG00000005941	ENSDARG00000026294	yes1	erbb2	735	1.27661	v-yes-1 Yamaguchi sarcoma viral oncogene homolog 1 [Source:ZFIN;Acc:ZDB-GENE-050126-1]	-2.18832	v-erb-b2 erythroblastic leukemia viral oncogene homolog 2, neuro/glioblastoma derived oncogene homolog [Source:ZFIN;Acc:ZDB-GENE-031118-121]
ENSDARG00000007356	ENSDARG00000026294	fgf20a	erbb2	573	20.8983	fibroblast growth factor 20a [Source:ZFIN;Acc:ZDB-GENE-060110-1]	-2.18832	v-erb-b2 erythroblastic leukemia viral oncogene homolog 2, neuro/glioblastoma derived oncogene homolog [Source:ZFIN;Acc:ZDB-GENE-031118-121]
ENSDARG00000010132	ENSDARG00000026294	dacha	erbb2	822	8.5479	dachshund a [Source:ZFIN;Acc:ZDB-GENE-020402-3]	-2.18832	v-erb-b2 erythroblastic leukemia viral oncogene homolog 2, neuro/glioblastoma derived oncogene homolog [Source:ZFIN;Acc:ZDB-GENE-031118-121]
ENSDARG00000010276	ENSDARG00000026294	ptgs2b	erbb2	532	2.86557	prostaglandin-endoperoxide synthase 2b [Source:ZFIN;Acc:ZDB-GENE-041014-323]	-2.18832	v-erb-b2 erythroblastic leukemia viral oncogene homolog 2, neuro/glioblastoma derived oncogene homolog [Source:ZFIN;Acc:ZDB-GENE-031118-121]
ENSDARG00000010792	ENSDARG00000026294	cdc25	erbb2	438	1.5956	cell division cycle 25 homolog [Source:ZFIN;Acc:ZDB-GENE-000330-5]	-2.18832	v-erb-b2 erythroblastic leukemia viral oncogene homolog 2, neuro/glioblastoma derived oncogene homolog [Source:ZFIN;Acc:ZDB-GENE-031118-121]
ENSDARG00000010878	ENSDARG00000026294	cdkn1c	erbb2	163	8.13329	cyclin-dependent kinase inhibitor 1C [Source:ZFIN;Acc:ZDB-GENE-040123-1]	-2.18832	v-erb-b2 erythroblastic leukemia viral oncogene homolog 2, neuro/glioblastoma derived oncogene homolog [Source:ZFIN;Acc:ZDB-GENE-031118-121]
ENSDARG00000012405	ENSDARG00000026294	col1a1a	erbb2	151	16.9086	collagen, type I, alpha 1a [Source:ZFIN;Acc:ZDB-GENE-030131-9102]	-2.18832	v-erb-b2 erythroblastic leukemia viral oncogene homolog 2, neuro/glioblastoma derived oncogene homolog [Source:ZFIN;Acc:ZDB-GENE-031118-121]
ENSDARG00000012450	ENSDARG00000026294	vmp1	erbb2	544	1.72731	vacuole membrane protein 1 [Source:ZFIN;Acc:ZDB-GENE-030131-8733]	-2.18832	v-erb-b2 erythroblastic leukemia viral oncogene homolog 2, neuro/glioblastoma derived oncogene homolog [Source:ZFIN;Acc:ZDB-GENE-031118-121]
ENSDARG00000012788	ENSDARG00000026294	foxa3	erbb2	262	-3.21947	forkhead box A3 [Source:ZFIN;Acc:ZDB-GENE-980526-423]	-2.18832	v-erb-b2 erythroblastic leukemia viral oncogene homolog 2, neuro/glioblastoma derived oncogene homolog [Source:ZFIN;Acc:ZDB-GENE-031118-121]
ENSDARG00000013240	ENSDARG00000026294	zgc:172271	erbb2	359	-10.636	zgc:172271 [Source:ZFIN;Acc:ZDB-GENE-080204-110]	-2.18832	v-erb-b2 erythroblastic leukemia viral oncogene homolog 2, neuro/glioblastoma derived oncogene homolog [Source:ZFIN;Acc:ZDB-GENE-031118-121]
ENSDARG00000014147	ENSDARG00000026294	axin2	erbb2	231	2.95028	axin 2 (conductin, axil) [Source:ZFIN;Acc:ZDB-GENE-000403-2]	-2.18832	v-erb-b2 erythroblastic leukemia viral oncogene homolog 2, neuro/glioblastoma derived oncogene homolog [Source:ZFIN;Acc:ZDB-GENE-031118-121]
ENSDARG00000014954	ENSDARG00000026294	snx33	erbb2	201	1.82961	sorting nexin 33 [Source:ZFIN;Acc:ZDB-GENE-041111-209]	-2.18832	v-erb-b2 erythroblastic leukemia viral oncogene homolog 2, neuro/glioblastoma derived oncogene homolog [Source:ZFIN;Acc:ZDB-GENE-031118-121]
ENSDARG00000015006	ENSDARG00000026294	dnm1l	erbb2	505	1.3645	dynamin 1-like [Source:ZFIN;Acc:ZDB-GENE-040426-1556]	-2.18832	v-erb-b2 erythroblastic leukemia viral oncogene homolog 2, neuro/glioblastoma derived oncogene homolog [Source:ZFIN;Acc:ZDB-GENE-031118-121]
ENSDARG00000016086	ENSDARG00000026294	smurf1	erbb2	221	1.21147	SMAD specific E3 ubiquitin protein ligase 1 [Source:ZFIN;Acc:ZDB-GENE-040426-2744]	-2.18832	v-erb-b2 erythroblastic leukemia viral oncogene homolog 2, neuro/glioblastoma derived oncogene homolog [Source:ZFIN;Acc:ZDB-GENE-031118-121]
ENSDARG00000016470	ENSDARG00000026294	anxa5b	erbb2	211	1.71461	annexin A5b [Source:ZFIN;Acc:ZDB-GENE-030131-9076]	-2.18832	v-erb-b2 erythroblastic leukemia viral oncogene homolog 2, neuro/glioblastoma derived oncogene homolog [Source:ZFIN;Acc:ZDB-GENE-031118-121]
ENSDARG00000016730	ENSDARG00000026294	rfxank	erbb2	191	-2.08936	regulatory factor X-associated ankyrin-containing protein [Source:ZFIN;Acc:ZDB-GENE-050208-596]	-2.18832	v-erb-b2 erythroblastic leukemia viral oncogene homolog 2, neuro/glioblastoma derived oncogene homolog [Source:ZFIN;Acc:ZDB-GENE-031118-121]
ENSDARG00000017155	ENSDARG00000026294	wnt10a	erbb2	232	4.76803	wingless-type MMTV integration site family, member 10a [Source:ZFIN;Acc:ZDB-GENE-990415-278]	-2.18832	v-erb-b2 erythroblastic leukemia viral oncogene homolog 2, neuro/glioblastoma derived oncogene homolog [Source:ZFIN;Acc:ZDB-GENE-031118-121]
ENSDARG00000017298	ENSDARG00000026294	plek	erbb2	173	1.86479	pleckstrin [Source:ZFIN;Acc:ZDB-GENE-040426-1506]	-2.18832	v-erb-b2 erythroblastic leukemia viral oncogene homolog 2, neuro/glioblastoma derived oncogene homolog [Source:ZFIN;Acc:ZDB-GENE-031118-121]
ENSDARG00000018020	ENSDARG00000026294	pepd	erbb2	543	1.20529	peptidase D [Source:ZFIN;Acc:ZDB-GENE-030131-9444]	-2.18832	v-erb-b2 erythroblastic leukemia viral oncogene homolog 2, neuro/glioblastoma derived oncogene homolog [Source:ZFIN;Acc:ZDB-GENE-031118-121]
ENSDARG00000019529	ENSDARG00000026294	parp1	erbb2	159	1.39923	poly (ADP-ribose) polymerase family, member 1 [Source:ZFIN;Acc:ZDB-GENE-030131-3955]	-2.18832	v-erb-b2 erythroblastic leukemia viral oncogene homolog 2, neuro/glioblastoma derived oncogene homolog [Source:ZFIN;Acc:ZDB-GENE-031118-121]
ENSDARG00000019588	ENSDARG00000026294	chico	erbb2	219	2.62772	chico [Source:ZFIN;Acc:ZDB-GENE-000210-28]	-2.18832	v-erb-b2 erythroblastic leukemia viral oncogene homolog 2, neuro/glioblastoma derived oncogene homolog [Source:ZFIN;Acc:ZDB-GENE-031118-121]
ENSDARG00000019601	ENSDARG00000026294	col12a1b	erbb2	151	4.36804	collagen, type XII, alpha 1b [Source:ZFIN;Acc:ZDB-GENE-120215-116]	-2.18832	v-erb-b2 erythroblastic leukemia viral oncogene homolog 2, neuro/glioblastoma derived oncogene homolog [Source:ZFIN;Acc:ZDB-GENE-031118-121]
ENSDARG00000020261	ENSDARG00000026294	rab2a	erbb2	221	1.21645	RAB2A, member RAS oncogene family [Source:ZFIN;Acc:ZDB-GENE-011212-2]	-2.18832	v-erb-b2 erythroblastic leukemia viral oncogene homolog 2, neuro/glioblastoma derived oncogene homolog [Source:ZFIN;Acc:ZDB-GENE-031118-121]
ENSDARG00000022456	ENSDARG00000026294	eno1a	erbb2	202	-1.48528	enolase 1a, (alpha) [Source:ZFIN;Acc:ZDB-GENE-030131-6048]	-2.18832	v-erb-b2 erythroblastic leukemia viral oncogene homolog 2, neuro/glioblastoma derived oncogene homolog [Source:ZFIN;Acc:ZDB-GENE-031118-121]
ENSDARG00000034293	ENSDARG00000026294	hif1ab	erbb2	365	1.86339	hypoxia-inducible factor 1, alpha subunit (basic helix-loop-helix transcription factor) b [Source:ZFIN;Acc:ZDB-GENE-040426-706]	-2.18832	v-erb-b2 erythroblastic leukemia viral oncogene homolog 2, neuro/glioblastoma derived oncogene homolog [Source:ZFIN;Acc:ZDB-GENE-031118-121]
ENSDARG00000036414	ENSDARG00000026294	CU019646.1	erbb2	249	-1.89207	Uncharacterized protein [Source:UniProtKB/TrEMBL;Acc:E7F0F4]	-2.18832	v-erb-b2 erythroblastic leukemia viral oncogene homolog 2, neuro/glioblastoma derived oncogene homolog [Source:ZFIN;Acc:ZDB-GENE-031118-121]
ENSDARG00000041022	ENSDARG00000026294	pdcd4b	erbb2	547	-3.34079	programmed cell death 4b [Source:ZFIN;Acc:ZDB-GENE-030131-9847]	-2.18832	v-erb-b2 erythroblastic leukemia viral oncogene homolog 2, neuro/glioblastoma derived oncogene homolog [Source:ZFIN;Acc:ZDB-GENE-031118-121]
ENSDARG00000042624	ENSDARG00000026294	pak1	erbb2	152	6.30034	p21/Cdc42/Rac1-activated kinase 1 [Source:ZFIN;Acc:ZDB-GENE-030826-29]	-2.18832	v-erb-b2 erythroblastic leukemia viral oncogene homolog 2, neuro/glioblastoma derived oncogene homolog [Source:ZFIN;Acc:ZDB-GENE-031118-121]
ENSDARG00000054929	ENSDARG00000026294	zgc:110540	erbb2	563	2.09905	zgc:110540 [Source:ZFIN;Acc:ZDB-GENE-050327-77]	-2.18832	v-erb-b2 erythroblastic leukemia viral oncogene homolog 2, neuro/glioblastoma derived oncogene homolog [Source:ZFIN;Acc:ZDB-GENE-031118-121]
ENSDARG00000057143	ENSDARG00000026294	nradd	erbb2	158	6.91484	neurotrophin receptor associated death domain [Source:ZFIN;Acc:ZDB-GENE-030131-2537]	-2.18832	v-erb-b2 erythroblastic leukemia viral oncogene homolog 2, neuro/glioblastoma derived oncogene homolog [Source:ZFIN;Acc:ZDB-GENE-031118-121]
ENSDARG00000059960	ENSDARG00000026294	plch2a	erbb2	359	1.30329	phospholipase C, eta 2a [Source:ZFIN;Acc:ZDB-GENE-030131-6367]	-2.18832	v-erb-b2 erythroblastic leukemia viral oncogene homolog 2, neuro/glioblastoma derived oncogene homolog [Source:ZFIN;Acc:ZDB-GENE-031118-121]
ENSDARG00000056160	ENSDARG00000026400	hspd1	rad51d	436	1.69278	heat shock 60kD protein 1 (chaperonin) [Source:ZFIN;Acc:ZDB-GENE-021206-1]	2.02949	RAD51 homolog D (S. cerevisiae) [Source:ZFIN;Acc:ZDB-GENE-040426-2490]
ENSDARG00000007356	ENSDARG00000026489	fgf20a	khsrp	523	20.8983	fibroblast growth factor 20a [Source:ZFIN;Acc:ZDB-GENE-060110-1]	1.54388	KH-type splicing regulatory protein [Source:ZFIN;Acc:ZDB-GENE-030131-4357]
ENSDARG00000007356	ENSDARG00000026655	fgf20a	tspo	167	20.8983	fibroblast growth factor 20a [Source:ZFIN;Acc:ZDB-GENE-060110-1]	-2.83975	translocator protein [Source:ZFIN;Acc:ZDB-GENE-041010-125]
ENSDARG00000026294	ENSDARG00000026655	erbb2	tspo	359	-2.18832	v-erb-b2 erythroblastic leukemia viral oncogene homolog 2, neuro/glioblastoma derived oncogene homolog [Source:ZFIN;Acc:ZDB-GENE-031118-121]	-2.83975	translocator protein [Source:ZFIN;Acc:ZDB-GENE-041010-125]
ENSDARG00000002235	ENSDARG00000026701	mmp14a	gtf2h1	157	3.17963	matrix metalloproteinase 14a (membrane-inserted) [Source:ZFIN;Acc:ZDB-GENE-030901-1]	1.40149	general transcription factor II H, polypeptide 1 [Source:ZFIN;Acc:ZDB-GENE-040912-164]
ENSDARG00000002235	ENSDARG00000026726	mmp14a	anxa1a	173	3.17963	matrix metalloproteinase 14a (membrane-inserted) [Source:ZFIN;Acc:ZDB-GENE-030901-1]	-1.62503	annexin A1a [Source:ZFIN;Acc:ZDB-GENE-030131-6664]
ENSDARG00000026294	ENSDARG00000026726	erbb2	anxa1a	260	-2.18832	v-erb-b2 erythroblastic leukemia viral oncogene homolog 2, neuro/glioblastoma derived oncogene homolog [Source:ZFIN;Acc:ZDB-GENE-031118-121]	-1.62503	annexin A1a [Source:ZFIN;Acc:ZDB-GENE-030131-6664]
ENSDARG00000037116	ENSDARG00000026726	cxcl12a	anxa1a	925	-3.66179	chemokine (C-X-C motif) ligand 12a (stromal cell-derived factor 1) [Source:ZFIN;Acc:ZDB-GENE-030318-1]	-1.62503	annexin A1a [Source:ZFIN;Acc:ZDB-GENE-030131-6664]
ENSDARG00000056160	ENSDARG00000026908	hspd1	tmed2	163	1.69278	heat shock 60kD protein 1 (chaperonin) [Source:ZFIN;Acc:ZDB-GENE-021206-1]	1.33741	transmembrane emp24 domain trafficking protein 2 [Source:ZFIN;Acc:ZDB-GENE-030131-269]
ENSDARG00000007356	ENSDARG00000027109	fgf20a	zfr	169	20.8983	fibroblast growth factor 20a [Source:ZFIN;Acc:ZDB-GENE-060110-1]	1.22421	zinc finger RNA binding protein [Source:ZFIN;Acc:ZDB-GENE-030131-378]
ENSDARG00000002235	ENSDARG00000027199	mmp14a	smad1	176	3.17963	matrix metalloproteinase 14a (membrane-inserted) [Source:ZFIN;Acc:ZDB-GENE-030901-1]	2.3765	MAD homolog 1 (Drosophila) [Source:ZFIN;Acc:ZDB-GENE-991119-8]
ENSDARG00000007356	ENSDARG00000027199	fgf20a	smad1	367	20.8983	fibroblast growth factor 20a [Source:ZFIN;Acc:ZDB-GENE-060110-1]	2.3765	MAD homolog 1 (Drosophila) [Source:ZFIN;Acc:ZDB-GENE-991119-8]
ENSDARG00000026294	ENSDARG00000027199	erbb2	smad1	245	-2.18832	v-erb-b2 erythroblastic leukemia viral oncogene homolog 2, neuro/glioblastoma derived oncogene homolog [Source:ZFIN;Acc:ZDB-GENE-031118-121]	2.3765	MAD homolog 1 (Drosophila) [Source:ZFIN;Acc:ZDB-GENE-991119-8]
ENSDARG00000037116	ENSDARG00000027199	cxcl12a	smad1	452	-3.66179	chemokine (C-X-C motif) ligand 12a (stromal cell-derived factor 1) [Source:ZFIN;Acc:ZDB-GENE-030318-1]	2.3765	MAD homolog 1 (Drosophila) [Source:ZFIN;Acc:ZDB-GENE-991119-8]
ENSDARG00000042816	ENSDARG00000027199	mmp9	smad1	438	2.33206	matrix metalloproteinase 9 [Source:ZFIN;Acc:ZDB-GENE-040426-2132]	2.3765	MAD homolog 1 (Drosophila) [Source:ZFIN;Acc:ZDB-GENE-991119-8]
ENSDARG00000061226	ENSDARG00000027199	timp2a	smad1	150	2.39699	tissue inhibitor of metalloproteinase 2a [Source:ZFIN;Acc:ZDB-GENE-030612-1]	2.3765	MAD homolog 1 (Drosophila) [Source:ZFIN;Acc:ZDB-GENE-991119-8]
ENSDARG00000088371	ENSDARG00000027199	junbb	smad1	543	2.59312	jun B proto-oncogene b [Source:ZFIN;Acc:ZDB-GENE-040426-2666]	2.3765	MAD homolog 1 (Drosophila) [Source:ZFIN;Acc:ZDB-GENE-991119-8]
ENSDARG00000026294	ENSDARG00000027200	erbb2	gabarapl2	558	-2.18832	v-erb-b2 erythroblastic leukemia viral oncogene homolog 2, neuro/glioblastoma derived oncogene homolog [Source:ZFIN;Acc:ZDB-GENE-031118-121]	-2.4776	GABA(A) receptor-associated protein-like 2 [Source:ZFIN;Acc:ZDB-GENE-040718-336]
ENSDARG00000007356	ENSDARG00000027279	fgf20a	numb	202	20.8983	fibroblast growth factor 20a [Source:ZFIN;Acc:ZDB-GENE-060110-1]	-1.40751	numb homolog (Drosophila) [Source:ZFIN;Acc:ZDB-GENE-060422-1]
ENSDARG00000026294	ENSDARG00000027279	erbb2	numb	391	-2.18832	v-erb-b2 erythroblastic leukemia viral oncogene homolog 2, neuro/glioblastoma derived oncogene homolog [Source:ZFIN;Acc:ZDB-GENE-031118-121]	-1.40751	numb homolog (Drosophila) [Source:ZFIN;Acc:ZDB-GENE-060422-1]
ENSDARG00000007356	ENSDARG00000027423	fgf20a	igf1ra	345	20.8983	fibroblast growth factor 20a [Source:ZFIN;Acc:ZDB-GENE-060110-1]	3.74916	insulin-like growth factor 1a receptor [Source:ZFIN;Acc:ZDB-GENE-020503-1]
ENSDARG00000026294	ENSDARG00000027423	erbb2	igf1ra	310	-2.18832	v-erb-b2 erythroblastic leukemia viral oncogene homolog 2, neuro/glioblastoma derived oncogene homolog [Source:ZFIN;Acc:ZDB-GENE-031118-121]	3.74916	insulin-like growth factor 1a receptor [Source:ZFIN;Acc:ZDB-GENE-020503-1]
ENSDARG00000026294	ENSDARG00000027600	erbb2	pdlim5b	167	-2.18832	v-erb-b2 erythroblastic leukemia viral oncogene homolog 2, neuro/glioblastoma derived oncogene homolog [Source:ZFIN;Acc:ZDB-GENE-031118-121]	-1.28161	PDZ and LIM domain 5b [Source:ZFIN;Acc:ZDB-GENE-040426-908]
ENSDARG00000002235	ENSDARG00000027689	mmp14a	pold1	235	3.17963	matrix metalloproteinase 14a (membrane-inserted) [Source:ZFIN;Acc:ZDB-GENE-030901-1]	1.44192	polymerase (DNA directed), delta 1, catalytic subunit [Source:ZFIN;Acc:ZDB-GENE-060429-1]
ENSDARG00000042816	ENSDARG00000027867	mmp9	paplna	284	2.33206	matrix metalloproteinase 9 [Source:ZFIN;Acc:ZDB-GENE-040426-2132]	-2.0769	papilin a, proteoglycan-like sulfated glycoprotein [Source:ZFIN;Acc:ZDB-GENE-070815-4]
ENSDARG00000026294	ENSDARG00000027918	erbb2	ccne2	199	-2.18832	v-erb-b2 erythroblastic leukemia viral oncogene homolog 2, neuro/glioblastoma derived oncogene homolog [Source:ZFIN;Acc:ZDB-GENE-031118-121]	2.7089	cyclin E2 [Source:ZFIN;Acc:ZDB-GENE-030131-9689]
ENSDARG00000002235	ENSDARG00000028106	mmp14a	glrx	235	3.17963	matrix metalloproteinase 14a (membrane-inserted) [Source:ZFIN;Acc:ZDB-GENE-030901-1]	1.73428	glutaredoxin (thioltransferase) [Source:ZFIN;Acc:ZDB-GENE-041010-11]
ENSDARG00000056160	ENSDARG00000028106	hspd1	glrx	176	1.69278	heat shock 60kD protein 1 (chaperonin) [Source:ZFIN;Acc:ZDB-GENE-021206-1]	1.73428	glutaredoxin (thioltransferase) [Source:ZFIN;Acc:ZDB-GENE-041010-11]
ENSDARG00000088371	ENSDARG00000028159	junbb	tead1a	206	2.59312	jun B proto-oncogene b [Source:ZFIN;Acc:ZDB-GENE-040426-2666]	3.20901	TEA domain family member 1a [Source:ZFIN;Acc:ZDB-GENE-040426-2101]
ENSDARG00000007356	ENSDARG00000028442	fgf20a	rsg1	173	20.8983	fibroblast growth factor 20a [Source:ZFIN;Acc:ZDB-GENE-060110-1]	1.4594	REM2 and RAB-like small GTPase 1 [Source:ZFIN;Acc:ZDB-GENE-040912-80]
ENSDARG00000026294	ENSDARG00000028442	erbb2	rsg1	367	-2.18832	v-erb-b2 erythroblastic leukemia viral oncogene homolog 2, neuro/glioblastoma derived oncogene homolog [Source:ZFIN;Acc:ZDB-GENE-031118-121]	1.4594	REM2 and RAB-like small GTPase 1 [Source:ZFIN;Acc:ZDB-GENE-040912-80]
ENSDARG00000026294	ENSDARG00000028507	erbb2	itgb4	772	-2.18832	v-erb-b2 erythroblastic leukemia viral oncogene homolog 2, neuro/glioblastoma derived oncogene homolog [Source:ZFIN;Acc:ZDB-GENE-031118-121]	-1.88047	integrin, beta 4 [Source:ZFIN;Acc:ZDB-GENE-030131-7209]
ENSDARG00000007356	ENSDARG00000028524	fgf20a	col5a3b	253	20.8983	fibroblast growth factor 20a [Source:ZFIN;Acc:ZDB-GENE-060110-1]	1.76555	collagen, type V, alpha 3b [Source:ZFIN;Acc:ZDB-GENE-110728-4]
ENSDARG00000026294	ENSDARG00000028524	erbb2	col5a3b	355	-2.18832	v-erb-b2 erythroblastic leukemia viral oncogene homolog 2, neuro/glioblastoma derived oncogene homolog [Source:ZFIN;Acc:ZDB-GENE-031118-121]	1.76555	collagen, type V, alpha 3b [Source:ZFIN;Acc:ZDB-GENE-110728-4]
ENSDARG00000002235	ENSDARG00000028721	mmp14a	mapk14b	201	3.17963	matrix metalloproteinase 14a (membrane-inserted) [Source:ZFIN;Acc:ZDB-GENE-030901-1]	-1.58267	mitogen-activated protein kinase 14b [Source:ZFIN;Acc:ZDB-GENE-021007-1]
ENSDARG00000007356	ENSDARG00000028721	fgf20a	mapk14b	384	20.8983	fibroblast growth factor 20a [Source:ZFIN;Acc:ZDB-GENE-060110-1]	-1.58267	mitogen-activated protein kinase 14b [Source:ZFIN;Acc:ZDB-GENE-021007-1]
ENSDARG00000026294	ENSDARG00000028721	erbb2	mapk14b	726	-2.18832	v-erb-b2 erythroblastic leukemia viral oncogene homolog 2, neuro/glioblastoma derived oncogene homolog [Source:ZFIN;Acc:ZDB-GENE-031118-121]	-1.58267	mitogen-activated protein kinase 14b [Source:ZFIN;Acc:ZDB-GENE-021007-1]
ENSDARG00000056160	ENSDARG00000028784	hspd1	si:dkey-24p1.6	228	1.69278	heat shock 60kD protein 1 (chaperonin) [Source:ZFIN;Acc:ZDB-GENE-021206-1]	-2.51227	si:dkey-24p1.6 [Source:ZFIN;Acc:ZDB-GENE-060503-67]
ENSDARG00000026294	ENSDARG00000028804	erbb2	ankrd9	191	-2.18832	v-erb-b2 erythroblastic leukemia viral oncogene homolog 2, neuro/glioblastoma derived oncogene homolog [Source:ZFIN;Acc:ZDB-GENE-031118-121]	-6.79029	ankyrin repeat domain 9 [Source:ZFIN;Acc:ZDB-GENE-041114-3]
ENSDARG00000002235	ENSDARG00000029058	mmp14a	rbb4	280	3.17963	matrix metalloproteinase 14a (membrane-inserted) [Source:ZFIN;Acc:ZDB-GENE-030901-1]	1.9647	retinoblastoma binding protein 4 [Source:ZFIN;Acc:ZDB-GENE-030131-445]
ENSDARG00000026294	ENSDARG00000029058	erbb2	rbb4	163	-2.18832	v-erb-b2 erythroblastic leukemia viral oncogene homolog 2, neuro/glioblastoma derived oncogene homolog [Source:ZFIN;Acc:ZDB-GENE-031118-121]	1.9647	retinoblastoma binding protein 4 [Source:ZFIN;Acc:ZDB-GENE-030131-445]
ENSDARG00000056160	ENSDARG00000029058	hspd1	rbb4	233	1.69278	heat shock 60kD protein 1 (chaperonin) [Source:ZFIN;Acc:ZDB-GENE-021206-1]	1.9647	retinoblastoma binding protein 4 [Source:ZFIN;Acc:ZDB-GENE-030131-445]
ENSDARG00000002235	ENSDARG00000029146	mmp14a	lrp1b	169	3.17963	matrix metalloproteinase 14a (membrane-inserted) [Source:ZFIN;Acc:ZDB-GENE-030901-1]	1.64735	low density lipoprotein receptor-related protein 1b [Source:ZFIN;Acc:ZDB-GENE-030131-7126]
ENSDARG00000042816	ENSDARG00000029146	mmp9	lrp1b	579	2.33206	matrix metalloproteinase 9 [Source:ZFIN;Acc:ZDB-GENE-040426-2132]	1.64735	low density lipoprotein receptor-related protein 1b [Source:ZFIN;Acc:ZDB-GENE-030131-7126]
ENSDARG00000061226	ENSDARG00000029157	timp2a	med23	154	2.39699	tissue inhibitor of metalloproteinase 2a [Source:ZFIN;Acc:ZDB-GENE-030612-1]	1.80405	mediator complex subunit 23 [Source:ZFIN;Acc:ZDB-GENE-040724-82]
ENSDARG00000026294	ENSDARG00000029372	erbb2	rasa4	274	-2.18832	v-erb-b2 erythroblastic leukemia viral oncogene homolog 2, neuro/glioblastoma derived oncogene homolog [Source:ZFIN;Acc:ZDB-GENE-031118-121]	2.2953	RAS p21 protein activator 4 [Source:ZFIN;Acc:ZDB-GENE-060526-349]
ENSDARG00000037116	ENSDARG00000029402	cxcl12a	sort1a	185	-3.66179	chemokine (C-X-C motif) ligand 12a (stromal cell-derived factor 1) [Source:ZFIN;Acc:ZDB-GENE-030318-1]	-2.8263	sortilin 1a [Source:ZFIN;Acc:ZDB-GENE-040426-2329]
ENSDARG00000026294	ENSDARG00000029472	erbb2	mllt4	151	-2.18832	v-erb-b2 erythroblastic leukemia viral oncogene homolog 2, neuro/glioblastoma derived oncogene homolog [Source:ZFIN;Acc:ZDB-GENE-031118-121]	-1.49151	myeloid/lymphoid or mixed-lineage leukemia (trithorax homolog, Drosophila); translocated to, 4 [Source:ZFIN;Acc:ZDB-GENE-050419-52]
ENSDARG00000026294	ENSDARG00000029766	erbb2	nr1i2	266	-2.18832	v-erb-b2 erythroblastic leukemia viral oncogene homolog 2, neuro/glioblastoma derived oncogene homolog [Source:ZFIN;Acc:ZDB-GENE-031118-121]	-2.90831	nuclear receptor subfamily 1, group I, member 2 [Source:ZFIN;Acc:ZDB-GENE-030903-3]
ENSDARG00000088371	ENSDARG00000029766	junbb	nr1i2	192	2.59312	jun B proto-oncogene b [Source:ZFIN;Acc:ZDB-GENE-040426-2666]	-2.90831	nuclear receptor subfamily 1, group I, member 2 [Source:ZFIN;Acc:ZDB-GENE-030903-3]
ENSDARG00000002235	ENSDARG00000029911	mmp14a	casc3	293	3.17963	matrix metalloproteinase 14a (membrane-inserted) [Source:ZFIN;Acc:ZDB-GENE-030901-1]	1.62862	cancer susceptibility candidate 3 [Source:ZFIN;Acc:ZDB-GENE-040308-2]
ENSDARG00000088371	ENSDARG00000030020	junbb	agfg1a	196	2.59312	jun B proto-oncogene b [Source:ZFIN;Acc:ZDB-GENE-040426-2666]	1.46305	ArfGAP with FG repeats 1a [Source:ZFIN;Acc:ZDB-GENE-030131-5808]
ENSDARG00000007356	ENSDARG00000030110	fgf20a	myod1	774	20.8983	fibroblast growth factor 20a [Source:ZFIN;Acc:ZDB-GENE-060110-1]	-1.93804	myogenic differentiation 1 [Source:ZFIN;Acc:ZDB-GENE-980526-561]
ENSDARG00000056160	ENSDARG00000030241	hspd1	vbp1	254	1.69278	heat shock 60kD protein 1 (chaperonin) [Source:ZFIN;Acc:ZDB-GENE-021206-1]	1.26192	von Hippel-Lindau binding protein 1 [Source:ZFIN;Acc:ZDB-GENE-050522-494]
ENSDARG00000007356	ENSDARG00000030602	fgf20a	rps19	153	20.8983	fibroblast growth factor 20a [Source:ZFIN;Acc:ZDB-GENE-060110-1]	-1.57907	ribosomal protein S19 [Source:ZFIN;Acc:ZDB-GENE-040426-1716]
ENSDARG00000007356	ENSDARG00000030614	fgf20a	syt1a	171	20.8983	fibroblast growth factor 20a [Source:ZFIN;Acc:ZDB-GENE-060110-1]	-1.81031	synaptotagmin Ia [Source:ZFIN;Acc:ZDB-GENE-040718-165]
ENSDARG00000026294	ENSDARG00000030759	erbb2	melk	155	-2.18832	v-erb-b2 erythroblastic leukemia viral oncogene homolog 2, neuro/glioblastoma derived oncogene homolog [Source:ZFIN;Acc:ZDB-GENE-031118-121]	5.33775	maternal embryonic leucine zipper kinase [Source:ZFIN;Acc:ZDB-GENE-990603-5]
ENSDARG00000056160	ENSDARG00000030759	hspd1	melk	263	1.69278	heat shock 60kD protein 1 (chaperonin) [Source:ZFIN;Acc:ZDB-GENE-021206-1]	5.33775	maternal embryonic leucine zipper kinase [Source:ZFIN;Acc:ZDB-GENE-990603-5]
ENSDARG00000088371	ENSDARG00000030759	junbb	melk	184	2.59312	jun B proto-oncogene b [Source:ZFIN;Acc:ZDB-GENE-040426-2666]	5.33775	maternal embryonic leucine zipper kinase [Source:ZFIN;Acc:ZDB-GENE-990603-5]
ENSDARG00000002235	ENSDARG00000030932	mmp14a	fgf10a	208	3.17963	matrix metalloproteinase 14a (membrane-inserted) [Source:ZFIN;Acc:ZDB-GENE-030901-1]	3.90842	fibroblast growth factor 10a [Source:ZFIN;Acc:ZDB-GENE-030715-1]
ENSDARG00000007356	ENSDARG00000030932	fgf20a	fgf10a	914	20.8983	fibroblast growth factor 20a [Source:ZFIN;Acc:ZDB-GENE-060110-1]	3.90842	fibroblast growth factor 10a [Source:ZFIN;Acc:ZDB-GENE-030715-1]
ENSDARG00000026294	ENSDARG00000030932	erbb2	fgf10a	491	-2.18832	v-erb-b2 erythroblastic leukemia viral oncogene homolog 2, neuro/glioblastoma derived oncogene homolog [Source:ZFIN;Acc:ZDB-GENE-031118-121]	3.90842	fibroblast growth factor 10a [Source:ZFIN;Acc:ZDB-GENE-030715-1]
ENSDARG00000007356	ENSDARG00000031222	fgf20a	lhx2b	181	20.8983	fibroblast growth factor 20a [Source:ZFIN;Acc:ZDB-GENE-060110-1]	10.219	LIM homeobox 2b [Source:ZFIN;Acc:ZDB-GENE-051220-1]
ENSDARG00000026294	ENSDARG00000031222	erbb2	lhx2b	213	-2.18832	v-erb-b2 erythroblastic leukemia viral oncogene homolog 2, neuro/glioblastoma derived oncogene homolog [Source:ZFIN;Acc:ZDB-GENE-031118-121]	10.219	LIM homeobox 2b [Source:ZFIN;Acc:ZDB-GENE-051220-1]
ENSDARG00000026294	ENSDARG00000031435	erbb2	zgc:56493	159	-2.18832	v-erb-b2 erythroblastic leukemia viral oncogene homolog 2, neuro/glioblastoma derived oncogene homolog [Source:ZFIN;Acc:ZDB-GENE-031118-121]	1.41057	zgc:56493 [Source:ZFIN;Acc:ZDB-GENE-030131-8581]
ENSDARG00000026294	ENSDARG00000031475	erbb2	mpp1	180	-2.18832	v-erb-b2 erythroblastic leukemia viral oncogene homolog 2, neuro/glioblastoma derived oncogene homolog [Source:ZFIN;Acc:ZDB-GENE-031118-121]	1.39938	membrane protein, palmitoylated 1 [Source:ZFIN;Acc:ZDB-GENE-031113-4]
ENSDARG00000056160	ENSDARG00000031475	hspd1	mpp1	261	1.69278	heat shock 60kD protein 1 (chaperonin) [Source:ZFIN;Acc:ZDB-GENE-021206-1]	1.39938	membrane protein, palmitoylated 1 [Source:ZFIN;Acc:ZDB-GENE-031113-4]
ENSDARG00000026294	ENSDARG00000031647	erbb2	stat2	781	-2.18832	v-erb-b2 erythroblastic leukemia viral oncogene homolog 2, neuro/glioblastoma derived oncogene homolog [Source:ZFIN;Acc:ZDB-GENE-031118-121]	-1.46032	signal transducer and activator of transcription 2 [Source:ZFIN;Acc:ZDB-GENE-080321-1]
ENSDARG00000037116	ENSDARG00000031647	cxcl12a	stat2	583	-3.66179	chemokine (C-X-C motif) ligand 12a (stromal cell-derived factor 1) [Source:ZFIN;Acc:ZDB-GENE-030318-1]	-1.46032	signal transducer and activator of transcription 2 [Source:ZFIN;Acc:ZDB-GENE-080321-1]
ENSDARG00000077226	ENSDARG00000031647	smarca4	stat2	735	2.28358	SWI/SNF related, matrix associated, actin dependent regulator of chromatin, subfamily a, member 4 [Source:ZFIN;Acc:ZDB-GENE-030605-1]	-1.46032	signal transducer and activator of transcription 2 [Source:ZFIN;Acc:ZDB-GENE-080321-1]
ENSDARG00000088371	ENSDARG00000031647	junbb	stat2	517	2.59312	jun B proto-oncogene b [Source:ZFIN;Acc:ZDB-GENE-040426-2666]	-1.46032	signal transducer and activator of transcription 2 [Source:ZFIN;Acc:ZDB-GENE-080321-1]
ENSDARG00000002235	ENSDARG00000032103	mmp14a	mapk6	181	3.17963	matrix metalloproteinase 14a (membrane-inserted) [Source:ZFIN;Acc:ZDB-GENE-030901-1]	3.15706	mitogen-activated protein kinase 6 [Source:ZFIN;Acc:ZDB-GENE-050420-7]
ENSDARG00000007356	ENSDARG00000032103	fgf20a	mapk6	266	20.8983	fibroblast growth factor 20a [Source:ZFIN;Acc:ZDB-GENE-060110-1]	3.15706	mitogen-activated protein kinase 6 [Source:ZFIN;Acc:ZDB-GENE-050420-7]
ENSDARG00000026294	ENSDARG00000032103	erbb2	mapk6	451	-2.18832	v-erb-b2 erythroblastic leukemia viral oncogene homolog 2, neuro/glioblastoma derived oncogene homolog [Source:ZFIN;Acc:ZDB-GENE-031118-121]	3.15706	mitogen-activated protein kinase 6 [Source:ZFIN;Acc:ZDB-GENE-050420-7]
ENSDARG00000002235	ENSDARG00000032237	mmp14a	anapc4	300	3.17963	matrix metalloproteinase 14a (membrane-inserted) [Source:ZFIN;Acc:ZDB-GENE-030901-1]	1.61938	anaphase promoting complex subunit 4 [Source:ZFIN;Acc:ZDB-GENE-041212-10]
ENSDARG00000007356	ENSDARG00000032264	fgf20a	mybl2	150	20.8983	fibroblast growth factor 20a [Source:ZFIN;Acc:ZDB-GENE-060110-1]	3.22924	myeloblastosis oncogene-like 2 [Source:ZFIN;Acc:ZDB-GENE-041007-1]
ENSDARG00000026294	ENSDARG00000032264	erbb2	mybl2	361	-2.18832	v-erb-b2 erythroblastic leukemia viral oncogene homolog 2, neuro/glioblastoma derived oncogene homolog [Source:ZFIN;Acc:ZDB-GENE-031118-121]	3.22924	myeloblastosis oncogene-like 2 [Source:ZFIN;Acc:ZDB-GENE-041007-1]
ENSDARG00000037116	ENSDARG00000032264	cxcl12a	mybl2	562	-3.66179	chemokine (C-X-C motif) ligand 12a (stromal cell-derived factor 1) [Source:ZFIN;Acc:ZDB-GENE-030318-1]	3.22924	myeloblastosis oncogene-like 2 [Source:ZFIN;Acc:ZDB-GENE-041007-1]
ENSDARG00000088371	ENSDARG00000032264	junbb	mybl2	867	2.59312	jun B proto-oncogene b [Source:ZFIN;Acc:ZDB-GENE-040426-2666]	3.22924	myeloblastosis oncogene-like 2 [Source:ZFIN;Acc:ZDB-GENE-041007-1]
ENSDARG00000056160	ENSDARG00000032277	hspd1	rars2	277	1.69278	heat shock 60kD protein 1 (chaperonin) [Source:ZFIN;Acc:ZDB-GENE-021206-1]	-1.69572	arginyl-tRNA synthetase 2, mitochondrial (putative) [Source:ZFIN;Acc:ZDB-GENE-040426-1244]
ENSDARG00000037116	ENSDARG00000032553	cxcl12a	egln3	189	-3.66179	chemokine (C-X-C motif) ligand 12a (stromal cell-derived factor 1) [Source:ZFIN;Acc:ZDB-GENE-030318-1]	-3.41088	egl nine homolog 3 (C. elegans) [Source:ZFIN;Acc:ZDB-GENE-040426-2541]
ENSDARG00000041361	ENSDARG00000032553	ttk	egln3	364	3.76065	ttk protein kinase [Source:ZFIN;Acc:ZDB-GENE-030123-1]	-3.41088	egl nine homolog 3 (C. elegans) [Source:ZFIN;Acc:ZDB-GENE-040426-2541]
ENSDARG00000088371	ENSDARG00000032553	junbb	egln3	202	2.59312	jun B proto-oncogene b [Source:ZFIN;Acc:ZDB-GENE-040426-2666]	-3.41088	egl nine homolog 3 (C. elegans) [Source:ZFIN;Acc:ZDB-GENE-040426-2541]
ENSDARG00000026294	ENSDARG00000032725	erbb2	rps27a	941	-2.18832	v-erb-b2 erythroblastic leukemia viral oncogene homolog 2, neuro/glioblastoma derived oncogene homolog [Source:ZFIN;Acc:ZDB-GENE-031118-121]	-1.79239	ribosomal protein S27a [Source:ZFIN;Acc:ZDB-GENE-030131-10018]
ENSDARG00000056160	ENSDARG00000032725	hspd1	rps27a	313	1.69278	heat shock 60kD protein 1 (chaperonin) [Source:ZFIN;Acc:ZDB-GENE-021206-1]	-1.79239	ribosomal protein S27a [Source:ZFIN;Acc:ZDB-GENE-030131-10018]
ENSDARG00000088371	ENSDARG00000032725	junbb	rps27a	327	2.59312	jun B proto-oncogene b [Source:ZFIN;Acc:ZDB-GENE-040426-2666]	-1.79239	ribosomal protein S27a [Source:ZFIN;Acc:ZDB-GENE-030131-10018]
ENSDARG00000026294	ENSDARG00000033042	erbb2	ptprja	689	-2.18832	v-erb-b2 erythroblastic leukemia viral oncogene homolog 2, neuro/glioblastoma derived oncogene homolog [Source:ZFIN;Acc:ZDB-GENE-031118-121]	-1.57539	protein tyrosine phosphatase, receptor type, J a [Source:ZFIN;Acc:ZDB-GENE-030131-8301]
ENSDARG00000026294	ENSDARG00000033184	erbb2	prkar2aa	154	-2.18832	v-erb-b2 erythroblastic leukemia viral oncogene homolog 2, neuro/glioblastoma derived oncogene homolog [Source:ZFIN;Acc:ZDB-GENE-031118-121]	1.25407	protein kinase, cAMP-dependent, regulatory, type II, alpha A [Source:ZFIN;Acc:ZDB-GENE-030131-1007]
ENSDARG00000002235	ENSDARG00000033307	mmp14a	igf2b	458	3.17963	matrix metalloproteinase 14a (membrane-inserted) [Source:ZFIN;Acc:ZDB-GENE-030901-1]	3.83941	insulin-like growth factor 2b [Source:ZFIN;Acc:ZDB-GENE-030131-2935]
ENSDARG00000003380	ENSDARG00000033307	PAOX	igf2b	607	1.70935	polyamine oxidase (exo-N4-amino) [Source:HGNC Symbol;Acc:HGNC:20837]	3.83941	insulin-like growth factor 2b [Source:ZFIN;Acc:ZDB-GENE-030131-2935]
ENSDARG00000004665	ENSDARG00000033307	hspa5	igf2b	294	2.66949	heat shock protein 5 [Source:ZFIN;Acc:ZDB-GENE-031001-11]	3.83941	insulin-like growth factor 2b [Source:ZFIN;Acc:ZDB-GENE-030131-2935]
ENSDARG00000007173	ENSDARG00000033307	cyp2y3	igf2b	198	-5.2242	cytochrome P450, family 2, subfamily Y, polypeptide 3 [Source:ZFIN;Acc:ZDB-GENE-050522-490]	3.83941	insulin-like growth factor 2b [Source:ZFIN;Acc:ZDB-GENE-030131-2935]
ENSDARG00000007241	ENSDARG00000033307	mycb	igf2b	181	-1.33829	myelocytomatosis oncogene b [Source:ZFIN;Acc:ZDB-GENE-040426-780]	3.83941	insulin-like growth factor 2b [Source:ZFIN;Acc:ZDB-GENE-030131-2935]
ENSDARG00000008388	ENSDARG00000033307	mmp14b	igf2b	527	8.04293	matrix metalloproteinase 14b (membrane-inserted) [Source:ZFIN;Acc:ZDB-GENE-030901-2]	3.83941	insulin-like growth factor 2b [Source:ZFIN;Acc:ZDB-GENE-030131-2935]
ENSDARG00000008502	ENSDARG00000033307	pno1	igf2b	263	-1.90593	partner of NOB1 homolog (S. cerevisiae) [Source:ZFIN;Acc:ZDB-GENE-040426-1419]	3.83941	insulin-like growth factor 2b [Source:ZFIN;Acc:ZDB-GENE-030131-2935]
ENSDARG00000010266	ENSDARG00000033307	igf2bp3	igf2b	635	1.96202	insulin-like growth factor 2 mRNA binding protein 3 [Source:ZFIN;Acc:ZDB-GENE-000308-1]	3.83941	insulin-like growth factor 2b [Source:ZFIN;Acc:ZDB-GENE-030131-2935]
ENSDARG00000010878	ENSDARG00000033307	cdkn1c	igf2b	754	8.13329	cyclin-dependent kinase inhibitor 1C [Source:ZFIN;Acc:ZDB-GENE-040123-1]	3.83941	insulin-like growth factor 2b [Source:ZFIN;Acc:ZDB-GENE-030131-2935]
ENSDARG00000011219	ENSDARG00000033307	akt2	igf2b	634	1.55938	v-akt murine thymoma viral oncogene homolog 2 [Source:ZFIN;Acc:ZDB-GENE-031007-5]	3.83941	insulin-like growth factor 2b [Source:ZFIN;Acc:ZDB-GENE-030131-2935]
ENSDARG00000013240	ENSDARG00000033307	zgc:172271	igf2b	156	-10.636	zgc:172271 [Source:ZFIN;Acc:ZDB-GENE-080204-110]	3.83941	insulin-like growth factor 2b [Source:ZFIN;Acc:ZDB-GENE-030131-2935]
ENSDARG00000014571	ENSDARG00000033307	ctnnb1	igf2b	562	2.4808	catenin (cadherin-associated protein), beta 1 [Source:ZFIN;Acc:ZDB-GENE-980526-362]	3.83941	insulin-like growth factor 2b [Source:ZFIN;Acc:ZDB-GENE-030131-2935]
ENSDARG00000014859	ENSDARG00000033307	igfbp3	igf2b	999	1.91812	insulin-like growth factor binding protein 3 [Source:ZFIN;Acc:ZDB-GENE-040412-1]	3.83941	insulin-like growth factor 2b [Source:ZFIN;Acc:ZDB-GENE-030131-2935]
ENSDARG00000015472	ENSDARG00000033307	gpc4	igf2b	267	1.52318	glypican 4 [Source:ZFIN;Acc:ZDB-GENE-011119-1]	3.83941	insulin-like growth factor 2b [Source:ZFIN;Acc:ZDB-GENE-030131-2935]
ENSDARG00000015674	ENSDARG00000033307	msxc	igf2b	546	9.20691	muscle segment homeobox C [Source:ZFIN;Acc:ZDB-GENE-980526-306]	3.83941	insulin-like growth factor 2b [Source:ZFIN;Acc:ZDB-GENE-030131-2935]
ENSDARG00000015681	ENSDARG00000033307	gsk3ab	igf2b	687	1.44565	glycogen synthase kinase 3 alpha b [Source:ZFIN;Acc:ZDB-GENE-990714-3]	3.83941	insulin-like growth factor 2b [Source:ZFIN;Acc:ZDB-GENE-030131-2935]
ENSDARG00000017230	ENSDARG00000033307	fbxw11b	igf2b	179	1.25904	F-box and WD-40 domain protein 11b [Source:ZFIN;Acc:ZDB-GENE-040426-2903]	3.83941	insulin-like growth factor 2b [Source:ZFIN;Acc:ZDB-GENE-030131-2935]
ENSDARG00000017803	ENSDARG00000033307	gsk3b	igf2b	687	2.37367	glycogen synthase kinase 3 beta [Source:ZFIN;Acc:ZDB-GENE-990714-4]	3.83941	insulin-like growth factor 2b [Source:ZFIN;Acc:ZDB-GENE-030131-2935]
ENSDARG00000019532	ENSDARG00000033307	fads2	igf2b	173	-2.16305	fatty acid desaturase 2 [Source:ZFIN;Acc:ZDB-GENE-011212-1]	3.83941	insulin-like growth factor 2b [Source:ZFIN;Acc:ZDB-GENE-030131-2935]
ENSDARG00000019596	ENSDARG00000033307	NRD1 (1 of 2)	igf2b	487	1.61904	nardilysin (N-arginine dibasic convertase) [Source:HGNC Symbol;Acc:HGNC:7995]	3.83941	insulin-like growth factor 2b [Source:ZFIN;Acc:ZDB-GENE-030131-2935]
ENSDARG00000019838	ENSDARG00000033307	ugdh	igf2b	175	3.28195	UDP-glucose dehydrogenase [Source:ZFIN;Acc:ZDB-GENE-011022-1]	3.83941	insulin-like growth factor 2b [Source:ZFIN;Acc:ZDB-GENE-030131-2935]
ENSDARG00000019856	ENSDARG00000033307	atp1a1b	igf2b	212	-1.85024	ATPase, Na+/K+ transporting, alpha 1b polypeptide [Source:ZFIN;Acc:ZDB-GENE-001212-5]	3.83941	insulin-like growth factor 2b [Source:ZFIN;Acc:ZDB-GENE-030131-2935]
ENSDARG00000020136	ENSDARG00000033307	ptges	igf2b	173	-1.9061	prostaglandin E synthase [Source:ZFIN;Acc:ZDB-GENE-050407-2]	3.83941	insulin-like growth factor 2b [Source:ZFIN;Acc:ZDB-GENE-030131-2935]
ENSDARG00000020761	ENSDARG00000033307	arrdc2	igf2b	230	-2.45309	arrestin domain containing 2 [Source:ZFIN;Acc:ZDB-GENE-030131-7146]	3.83941	insulin-like growth factor 2b [Source:ZFIN;Acc:ZDB-GENE-030131-2935]
ENSDARG00000020845	ENSDARG00000033307	tns1	igf2b	212	-1.41788	tensin 1 [Source:ZFIN;Acc:ZDB-GENE-030131-6933]	3.83941	insulin-like growth factor 2b [Source:ZFIN;Acc:ZDB-GENE-030131-2935]
ENSDARG00000021343	ENSDARG00000033307	wsb1	igf2b	354	-1.59988	WD repeat and SOCS box-containing 1 [Source:ZFIN;Acc:ZDB-GENE-030131-1946]	3.83941	insulin-like growth factor 2b [Source:ZFIN;Acc:ZDB-GENE-030131-2935]
ENSDARG00000025641	ENSDARG00000033307	gli2a	igf2b	551	4.75689	GLI-Kruppel family member GLI2a [Source:ZFIN;Acc:ZDB-GENE-990706-8]	3.83941	insulin-like growth factor 2b [Source:ZFIN;Acc:ZDB-GENE-030131-2935]
ENSDARG00000027423	ENSDARG00000033307	igf1ra	igf2b	986	3.74916	insulin-like growth factor 1a receptor [Source:ZFIN;Acc:ZDB-GENE-020503-1]	3.83941	insulin-like growth factor 2b [Source:ZFIN;Acc:ZDB-GENE-030131-2935]
ENSDARG00000028396	ENSDARG00000033307	fkbp5	igf2b	200	-2.49044	FK506 binding protein 5 [Source:ZFIN;Acc:ZDB-GENE-030616-630]	3.83941	insulin-like growth factor 2b [Source:ZFIN;Acc:ZDB-GENE-030131-2935]
ENSDARG00000028721	ENSDARG00000033307	mapk14b	igf2b	177	-1.58267	mitogen-activated protein kinase 14b [Source:ZFIN;Acc:ZDB-GENE-021007-1]	3.83941	insulin-like growth factor 2b [Source:ZFIN;Acc:ZDB-GENE-030131-2935]
ENSDARG00000032103	ENSDARG00000033307	mapk6	igf2b	375	3.15706	mitogen-activated protein kinase 6 [Source:ZFIN;Acc:ZDB-GENE-050420-7]	3.83941	insulin-like growth factor 2b [Source:ZFIN;Acc:ZDB-GENE-030131-2935]
ENSDARG00000033437	ENSDARG00000033307	rps6ka1	igf2b	175	-1.30099	ribosomal protein S6 kinase a, polypeptide 1 [Source:ZFIN;Acc:ZDB-GENE-060929-516]	3.83941	insulin-like growth factor 2b [Source:ZFIN;Acc:ZDB-GENE-030131-2935]
ENSDARG00000040248	ENSDARG00000033307	crata	igf2b	151	-1.44822	carnitine O-acetyltransferase a [Source:ZFIN;Acc:ZDB-GENE-040927-17]	3.83941	insulin-like growth factor 2b [Source:ZFIN;Acc:ZDB-GENE-030131-2935]
ENSDARG00000002235	ENSDARG00000033437	mmp14a	rps6ka1	199	3.17963	matrix metalloproteinase 14a (membrane-inserted) [Source:ZFIN;Acc:ZDB-GENE-030901-1]	-1.30099	ribosomal protein S6 kinase a, polypeptide 1 [Source:ZFIN;Acc:ZDB-GENE-060929-516]
ENSDARG00000007356	ENSDARG00000033437	fgf20a	rps6ka1	240	20.8983	fibroblast growth factor 20a [Source:ZFIN;Acc:ZDB-GENE-060110-1]	-1.30099	ribosomal protein S6 kinase a, polypeptide 1 [Source:ZFIN;Acc:ZDB-GENE-060929-516]
ENSDARG00000026294	ENSDARG00000033437	erbb2	rps6ka1	266	-2.18832	v-erb-b2 erythroblastic leukemia viral oncogene homolog 2, neuro/glioblastoma derived oncogene homolog [Source:ZFIN;Acc:ZDB-GENE-031118-121]	-1.30099	ribosomal protein S6 kinase a, polypeptide 1 [Source:ZFIN;Acc:ZDB-GENE-060929-516]
ENSDARG00000026294	ENSDARG00000033440	erbb2	metap1	200	-2.18832	v-erb-b2 erythroblastic leukemia viral oncogene homolog 2, neuro/glioblastoma derived oncogene homolog [Source:ZFIN;Acc:ZDB-GENE-031118-121]	-1.29433	methionyl aminopeptidase 1 [Source:ZFIN;Acc:ZDB-GENE-050626-124]
ENSDARG00000056160	ENSDARG00000033440	hspd1	metap1	163	1.69278	heat shock 60kD protein 1 (chaperonin) [Source:ZFIN;Acc:ZDB-GENE-021206-1]	-1.29433	methionyl aminopeptidase 1 [Source:ZFIN;Acc:ZDB-GENE-050626-124]
ENSDARG00000002235	ENSDARG00000033589	mmp14a	EPHB3 (2 of 2)	187	3.17963	matrix metalloproteinase 14a (membrane-inserted) [Source:ZFIN;Acc:ZDB-GENE-030901-1]	1.78878	EPH receptor B3 [Source:HGNC Symbol;Acc:HGNC:3394]
ENSDARG00000007356	ENSDARG00000033589	fgf20a	EPHB3 (2 of 2)	212	20.8983	fibroblast growth factor 20a [Source:ZFIN;Acc:ZDB-GENE-060110-1]	1.78878	EPH receptor B3 [Source:HGNC Symbol;Acc:HGNC:3394]
ENSDARG00000026294	ENSDARG00000033589	erbb2	EPHB3 (2 of 2)	237	-2.18832	v-erb-b2 erythroblastic leukemia viral oncogene homolog 2, neuro/glioblastoma derived oncogene homolog [Source:ZFIN;Acc:ZDB-GENE-031118-121]	1.78878	EPH receptor B3 [Source:HGNC Symbol;Acc:HGNC:3394]
ENSDARG00000026294	ENSDARG00000033609	erbb2	map1lc3a	165	-2.18832	v-erb-b2 erythroblastic leukemia viral oncogene homolog 2, neuro/glioblastoma derived oncogene homolog [Source:ZFIN;Acc:ZDB-GENE-031118-121]	-1.34374	microtubule-associated protein 1 light chain 3 alpha [Source:ZFIN;Acc:ZDB-GENE-040426-2232]
ENSDARG00000002235	ENSDARG00000033840	mmp14a	fat3a	185	3.17963	matrix metalloproteinase 14a (membrane-inserted) [Source:ZFIN;Acc:ZDB-GENE-030901-1]	2.71363	FAT atypical cadherin 3a [Source:ZFIN;Acc:ZDB-GENE-060929-1254]
ENSDARG00000026294	ENSDARG00000033840	erbb2	fat3a	201	-2.18832	v-erb-b2 erythroblastic leukemia viral oncogene homolog 2, neuro/glioblastoma derived oncogene homolog [Source:ZFIN;Acc:ZDB-GENE-031118-121]	2.71363	FAT atypical cadherin 3a [Source:ZFIN;Acc:ZDB-GENE-060929-1254]
ENSDARG00000026294	ENSDARG00000034117	erbb2	rarga	266	-2.18832	v-erb-b2 erythroblastic leukemia viral oncogene homolog 2, neuro/glioblastoma derived oncogene homolog [Source:ZFIN;Acc:ZDB-GENE-031118-121]	1.56636	retinoic acid receptor gamma a [Source:ZFIN;Acc:ZDB-GENE-980526-531]
ENSDARG00000042816	ENSDARG00000034117	mmp9	rarga	455	2.33206	matrix metalloproteinase 9 [Source:ZFIN;Acc:ZDB-GENE-040426-2132]	1.56636	retinoic acid receptor gamma a [Source:ZFIN;Acc:ZDB-GENE-980526-531]
ENSDARG00000088371	ENSDARG00000034146	junbb	ccnk	156	2.59312	jun B proto-oncogene b [Source:ZFIN;Acc:ZDB-GENE-040426-2666]	1.53845	cyclin K [Source:ZFIN;Acc:ZDB-GENE-030131-5126]
ENSDARG00000061226	ENSDARG00000034178	timp2a	cpsf1	156	2.39699	tissue inhibitor of metalloproteinase 2a [Source:ZFIN;Acc:ZDB-GENE-030612-1]	1.44865	cleavage and polyadenylation specific factor 1 [Source:ZFIN;Acc:ZDB-GENE-040709-2]
ENSDARG00000026294	ENSDARG00000034195	erbb2	top2b	179	-2.18832	v-erb-b2 erythroblastic leukemia viral oncogene homolog 2, neuro/glioblastoma derived oncogene homolog [Source:ZFIN;Acc:ZDB-GENE-031118-121]	1.26397	topoisomerase (DNA) II beta [Source:ZFIN;Acc:ZDB-GENE-041008-136]
ENSDARG00000056160	ENSDARG00000034195	hspd1	top2b	690	1.69278	heat shock 60kD protein 1 (chaperonin) [Source:ZFIN;Acc:ZDB-GENE-021206-1]	1.26397	topoisomerase (DNA) II beta [Source:ZFIN;Acc:ZDB-GENE-041008-136]
ENSDARG00000088371	ENSDARG00000034195	junbb	top2b	567	2.59312	jun B proto-oncogene b [Source:ZFIN;Acc:ZDB-GENE-040426-2666]	1.26397	topoisomerase (DNA) II beta [Source:ZFIN;Acc:ZDB-GENE-041008-136]
ENSDARG00000007356	ENSDARG00000034541	fgf20a	tgfbr2	564	20.8983	fibroblast growth factor 20a [Source:ZFIN;Acc:ZDB-GENE-060110-1]	-2.30218	transforming growth factor, beta receptor II [Source:ZFIN;Acc:ZDB-GENE-980526-375]
ENSDARG00000002235	ENSDARG00000034753	mmp14a	tspan3a	548	3.17963	matrix metalloproteinase 14a (membrane-inserted) [Source:ZFIN;Acc:ZDB-GENE-030901-1]	-2.45078	tetraspanin 3a [Source:ZFIN;Acc:ZDB-GENE-030131-7787]
ENSDARG00000042816	ENSDARG00000034753	mmp9	tspan3a	688	2.33206	matrix metalloproteinase 9 [Source:ZFIN;Acc:ZDB-GENE-040426-2132]	-2.45078	tetraspanin 3a [Source:ZFIN;Acc:ZDB-GENE-030131-7787]
ENSDARG00000061226	ENSDARG00000034855	timp2a	ccnb3	167	2.39699	tissue inhibitor of metalloproteinase 2a [Source:ZFIN;Acc:ZDB-GENE-030612-1]	1.80166	cyclin B3 [Source:ZFIN;Acc:ZDB-GENE-060929-684]
ENSDARG00000002235	ENSDARG00000034894	mmp14a	wnt5b	200	3.17963	matrix metalloproteinase 14a (membrane-inserted) [Source:ZFIN;Acc:ZDB-GENE-030901-1]	3.90878	wingless-type MMTV integration site family, member 5b [Source:ZFIN;Acc:ZDB-GENE-980526-87]
ENSDARG00000007356	ENSDARG00000034894	fgf20a	wnt5b	928	20.8983	fibroblast growth factor 20a [Source:ZFIN;Acc:ZDB-GENE-060110-1]	3.90878	wingless-type MMTV integration site family, member 5b [Source:ZFIN;Acc:ZDB-GENE-980526-87]
ENSDARG00000026294	ENSDARG00000034894	erbb2	wnt5b	456	-2.18832	v-erb-b2 erythroblastic leukemia viral oncogene homolog 2, neuro/glioblastoma derived oncogene homolog [Source:ZFIN;Acc:ZDB-GENE-031118-121]	3.90878	wingless-type MMTV integration site family, member 5b [Source:ZFIN;Acc:ZDB-GENE-980526-87]
ENSDARG00000037116	ENSDARG00000034894	cxcl12a	wnt5b	716	-3.66179	chemokine (C-X-C motif) ligand 12a (stromal cell-derived factor 1) [Source:ZFIN;Acc:ZDB-GENE-030318-1]	3.90878	wingless-type MMTV integration site family, member 5b [Source:ZFIN;Acc:ZDB-GENE-980526-87]
ENSDARG00000042816	ENSDARG00000034894	mmp9	wnt5b	222	2.33206	matrix metalloproteinase 9 [Source:ZFIN;Acc:ZDB-GENE-040426-2132]	3.90878	wingless-type MMTV integration site family, member 5b [Source:ZFIN;Acc:ZDB-GENE-980526-87]
ENSDARG00000088371	ENSDARG00000034894	junbb	wnt5b	171	2.59312	jun B proto-oncogene b [Source:ZFIN;Acc:ZDB-GENE-040426-2666]	3.90878	wingless-type MMTV integration site family, member 5b [Source:ZFIN;Acc:ZDB-GENE-980526-87]
ENSDARG00000026294	ENSDARG00000035132	erbb2	rgs3b	168	-2.18832	v-erb-b2 erythroblastic leukemia viral oncogene homolog 2, neuro/glioblastoma derived oncogene homolog [Source:ZFIN;Acc:ZDB-GENE-031118-121]	2.01167	regulator of G-protein signaling 3b [Source:ZFIN;Acc:ZDB-GENE-060531-24]
ENSDARG00000056160	ENSDARG00000035136	hspd1	sepw1	373	1.69278	heat shock 60kD protein 1 (chaperonin) [Source:ZFIN;Acc:ZDB-GENE-021206-1]	-2.30903	selenoprotein W, 1 [Source:ZFIN;Acc:ZDB-GENE-030410-5]
ENSDARG00000026294	ENSDARG00000035147	erbb2	lrwd1	198	-2.18832	v-erb-b2 erythroblastic leukemia viral oncogene homolog 2, neuro/glioblastoma derived oncogene homolog [Source:ZFIN;Acc:ZDB-GENE-031118-121]	1.81782	leucine-rich repeats and WD repeat domain containing 1 [Source:ZFIN;Acc:ZDB-GENE-030131-5335]
ENSDARG00000088371	ENSDARG00000035253	junbb	npr3	175	2.59312	jun B proto-oncogene b [Source:ZFIN;Acc:ZDB-GENE-040426-2666]	-1.91418	natriuretic peptide receptor 3 [Source:ZFIN;Acc:ZDB-GENE-060531-91]
ENSDARG00000026294	ENSDARG00000035308	erbb2	grb10b	157	-2.18832	v-erb-b2 erythroblastic leukemia viral oncogene homolog 2, neuro/glioblastoma derived oncogene homolog [Source:ZFIN;Acc:ZDB-GENE-031118-121]	1.44768	growth factor receptor-bound protein 10b [Source:ZFIN;Acc:ZDB-GENE-091020-12]
ENSDARG00000026294	ENSDARG00000035535	erbb2	rasa1a	748	-2.18832	v-erb-b2 erythroblastic leukemia viral oncogene homolog 2, neuro/glioblastoma derived oncogene homolog [Source:ZFIN;Acc:ZDB-GENE-031118-121]	1.69415	RAS p21 protein activator 1a [Source:ZFIN;Acc:ZDB-GENE-030131-4694]
ENSDARG00000056160	ENSDARG00000035535	hspd1	rasa1a	177	1.69278	heat shock 60kD protein 1 (chaperonin) [Source:ZFIN;Acc:ZDB-GENE-021206-1]	1.69415	RAS p21 protein activator 1a [Source:ZFIN;Acc:ZDB-GENE-030131-4694]
ENSDARG00000037116	ENSDARG00000035631	cxcl12a	sdf2l1	365	-3.66179	chemokine (C-X-C motif) ligand 12a (stromal cell-derived factor 1) [Source:ZFIN;Acc:ZDB-GENE-030318-1]	2.14217	stromal cell-derived factor 2-like 1 [Source:ZFIN;Acc:ZDB-GENE-040808-46]
ENSDARG00000077226	ENSDARG00000035910	smarca4	ZNF281 (2 of 2)	344	2.28358	SWI/SNF related, matrix associated, actin dependent regulator of chromatin, subfamily a, member 4 [Source:ZFIN;Acc:ZDB-GENE-030605-1]	1.42478	zinc finger protein 281 [Source:HGNC Symbol;Acc:HGNC:13075]
ENSDARG00000088371	ENSDARG00000035910	junbb	ZNF281 (2 of 2)	243	2.59312	jun B proto-oncogene b [Source:ZFIN;Acc:ZDB-GENE-040426-2666]	1.42478	zinc finger protein 281 [Source:HGNC Symbol;Acc:HGNC:13075]
ENSDARG00000002235	ENSDARG00000035913	mmp14a	yars	269	3.17963	matrix metalloproteinase 14a (membrane-inserted) [Source:ZFIN;Acc:ZDB-GENE-030901-1]	1.67527	tyrosyl-tRNA synthetase [Source:ZFIN;Acc:ZDB-GENE-030425-2]
ENSDARG00000007356	ENSDARG00000035986	fgf20a	ptpn2b	190	20.8983	fibroblast growth factor 20a [Source:ZFIN;Acc:ZDB-GENE-060110-1]	-1.18031	protein tyrosine phosphatase, non-receptor type 2, b [Source:ZFIN;Acc:ZDB-GENE-030909-8]
ENSDARG00000026294	ENSDARG00000035986	erbb2	ptpn2b	843	-2.18832	v-erb-b2 erythroblastic leukemia viral oncogene homolog 2, neuro/glioblastoma derived oncogene homolog [Source:ZFIN;Acc:ZDB-GENE-031118-121]	-1.18031	protein tyrosine phosphatase, non-receptor type 2, b [Source:ZFIN;Acc:ZDB-GENE-030909-8]
ENSDARG00000002235	ENSDARG00000036036	mmp14a	mdka	579	3.17963	matrix metalloproteinase 14a (membrane-inserted) [Source:ZFIN;Acc:ZDB-GENE-030901-1]	16.6455	midkine-related growth factor [Source:ZFIN;Acc:ZDB-GENE-990621-1]
ENSDARG00000026294	ENSDARG00000036036	erbb2	mdka	228	-2.18832	v-erb-b2 erythroblastic leukemia viral oncogene homolog 2, neuro/glioblastoma derived oncogene homolog [Source:ZFIN;Acc:ZDB-GENE-031118-121]	16.6455	midkine-related growth factor [Source:ZFIN;Acc:ZDB-GENE-990621-1]
ENSDARG00000033307	ENSDARG00000036036	igf2b	mdka	481	3.83941	insulin-like growth factor 2b [Source:ZFIN;Acc:ZDB-GENE-030131-2935]	16.6455	midkine-related growth factor [Source:ZFIN;Acc:ZDB-GENE-990621-1]
ENSDARG00000077226	ENSDARG00000036070	smarca4	znrd1	563	2.28358	SWI/SNF related, matrix associated, actin dependent regulator of chromatin, subfamily a, member 4 [Source:ZFIN;Acc:ZDB-GENE-030605-1]	1.8289	zinc ribbon domain containing 1 [Source:ZFIN;Acc:ZDB-GENE-050320-131]
ENSDARG00000026294	ENSDARG00000036090	erbb2	pard6gb	214	-2.18832	v-erb-b2 erythroblastic leukemia viral oncogene homolog 2, neuro/glioblastoma derived oncogene homolog [Source:ZFIN;Acc:ZDB-GENE-031118-121]	1.387	par-6 partitioning defective 6 homolog gamma B (C. elegans) [Source:ZFIN;Acc:ZDB-GENE-010319-35]
ENSDARG00000002235	ENSDARG00000036096	mmp14a	smad3a	176	3.17963	matrix metalloproteinase 14a (membrane-inserted) [Source:ZFIN;Acc:ZDB-GENE-030901-1]	-1.47005	MAD homolog 3a (Drosophila) [Source:ZFIN;Acc:ZDB-GENE-000509-3]
ENSDARG00000007356	ENSDARG00000036096	fgf20a	smad3a	388	20.8983	fibroblast growth factor 20a [Source:ZFIN;Acc:ZDB-GENE-060110-1]	-1.47005	MAD homolog 3a (Drosophila) [Source:ZFIN;Acc:ZDB-GENE-000509-3]
ENSDARG00000026294	ENSDARG00000036096	erbb2	smad3a	245	-2.18832	v-erb-b2 erythroblastic leukemia viral oncogene homolog 2, neuro/glioblastoma derived oncogene homolog [Source:ZFIN;Acc:ZDB-GENE-031118-121]	-1.47005	MAD homolog 3a (Drosophila) [Source:ZFIN;Acc:ZDB-GENE-000509-3]
ENSDARG00000007356	ENSDARG00000036174	fgf20a	rpl14	173	20.8983	fibroblast growth factor 20a [Source:ZFIN;Acc:ZDB-GENE-060110-1]	-1.60147	ribosomal protein L14 [Source:ZFIN;Acc:ZDB-GENE-030131-2085]
ENSDARG00000026294	ENSDARG00000036180	erbb2	ccnb2	175	-2.18832	v-erb-b2 erythroblastic leukemia viral oncogene homolog 2, neuro/glioblastoma derived oncogene homolog [Source:ZFIN;Acc:ZDB-GENE-031118-121]	6.46664	cyclin B2 [Source:ZFIN;Acc:ZDB-GENE-030429-12]
ENSDARG00000026294	ENSDARG00000036541	erbb2	rhbdf1	290	-2.18832	v-erb-b2 erythroblastic leukemia viral oncogene homolog 2, neuro/glioblastoma derived oncogene homolog [Source:ZFIN;Acc:ZDB-GENE-031118-121]	1.62647	rhomboid 5 homolog 1 (Drosophila) [Source:ZFIN;Acc:ZDB-GENE-040704-75]
ENSDARG00000033307	ENSDARG00000036549	igf2b	agpat3	212	3.83941	insulin-like growth factor 2b [Source:ZFIN;Acc:ZDB-GENE-030131-2935]	1.50016	1-acylglycerol-3-phosphate O-acyltransferase 3 [Source:ZFIN;Acc:ZDB-GENE-040426-2765]
ENSDARG00000056160	ENSDARG00000036549	hspd1	agpat3	281	1.69278	heat shock 60kD protein 1 (chaperonin) [Source:ZFIN;Acc:ZDB-GENE-021206-1]	1.50016	1-acylglycerol-3-phosphate O-acyltransferase 3 [Source:ZFIN;Acc:ZDB-GENE-040426-2765]
ENSDARG00000026294	ENSDARG00000036613	erbb2	tab1	179	-2.18832	v-erb-b2 erythroblastic leukemia viral oncogene homolog 2, neuro/glioblastoma derived oncogene homolog [Source:ZFIN;Acc:ZDB-GENE-031118-121]	-1.25565	TGF-beta activated kinase 1/MAP3K7 binding protein 1 [Source:ZFIN;Acc:ZDB-GENE-060628-1]
ENSDARG00000056160	ENSDARG00000036715	hspd1	psmd4a	260	1.69278	heat shock 60kD protein 1 (chaperonin) [Source:ZFIN;Acc:ZDB-GENE-021206-1]	1.61787	proteasome (prosome, macropain) 26S subunit, non-ATPase, 4a [Source:ZFIN;Acc:ZDB-GENE-040625-104]
ENSDARG00000026294	ENSDARG00000036774	erbb2	rgs12b	168	-2.18832	v-erb-b2 erythroblastic leukemia viral oncogene homolog 2, neuro/glioblastoma derived oncogene homolog [Source:ZFIN;Acc:ZDB-GENE-031118-121]	1.22149	regulator of G-protein signaling 12b [Source:ZFIN;Acc:ZDB-GENE-031006-13]
ENSDARG00000026294	ENSDARG00000036826	erbb2	ankrd52a	191	-2.18832	v-erb-b2 erythroblastic leukemia viral oncogene homolog 2, neuro/glioblastoma derived oncogene homolog [Source:ZFIN;Acc:ZDB-GENE-031118-121]	1.65075	ankyrin repeat domain 52a [Source:ZFIN;Acc:ZDB-GENE-050522-247]
ENSDARG00000026294	ENSDARG00000036868	erbb2	tbpl1	385	-2.18832	v-erb-b2 erythroblastic leukemia viral oncogene homolog 2, neuro/glioblastoma derived oncogene homolog [Source:ZFIN;Acc:ZDB-GENE-031118-121]	1.25616	TBP-like 1 [Source:ZFIN;Acc:ZDB-GENE-040520-2]
ENSDARG00000026294	ENSDARG00000037038	erbb2	psmc6	173	-2.18832	v-erb-b2 erythroblastic leukemia viral oncogene homolog 2, neuro/glioblastoma derived oncogene homolog [Source:ZFIN;Acc:ZDB-GENE-031118-121]	1.72657	proteasome (prosome, macropain) 26S subunit, ATPase, 6 [Source:ZFIN;Acc:ZDB-GENE-030131-304]
ENSDARG00000056160	ENSDARG00000037057	hspd1	gcdh	175	1.69278	heat shock 60kD protein 1 (chaperonin) [Source:ZFIN;Acc:ZDB-GENE-021206-1]	-2.2337	glutaryl-Coenzyme A dehydrogenase [Source:ZFIN;Acc:ZDB-GENE-040426-1855]
ENSDARG00000088371	ENSDARG00000037057	junbb	gcdh	171	2.59312	jun B proto-oncogene b [Source:ZFIN;Acc:ZDB-GENE-040426-2666]	-2.2337	glutaryl-Coenzyme A dehydrogenase [Source:ZFIN;Acc:ZDB-GENE-040426-1855]
ENSDARG00000026294	ENSDARG00000037066	erbb2	LGALS8 (1 of 2)	260	-2.18832	v-erb-b2 erythroblastic leukemia viral oncogene homolog 2, neuro/glioblastoma derived oncogene homolog [Source:ZFIN;Acc:ZDB-GENE-031118-121]	-1.88631	lectin, galactoside-binding, soluble, 8 [Source:HGNC Symbol;Acc:HGNC:6569]
ENSDARG00000026294	ENSDARG00000037099	erbb2	IRS2	277	-2.18832	v-erb-b2 erythroblastic leukemia viral oncogene homolog 2, neuro/glioblastoma derived oncogene homolog [Source:ZFIN;Acc:ZDB-GENE-031118-121]	-2.83952	insulin receptor substrate 2 [Source:HGNC Symbol;Acc:HGNC:6126]
ENSDARG00000033307	ENSDARG00000037099	igf2b	IRS2	910	3.83941	insulin-like growth factor 2b [Source:ZFIN;Acc:ZDB-GENE-030131-2935]	-2.83952	insulin receptor substrate 2 [Source:HGNC Symbol;Acc:HGNC:6126]
ENSDARG00000026294	ENSDARG00000037100	erbb2	ankrd10a	191	-2.18832	v-erb-b2 erythroblastic leukemia viral oncogene homolog 2, neuro/glioblastoma derived oncogene homolog [Source:ZFIN;Acc:ZDB-GENE-031118-121]	2.14226	ankyrin repeat domain 10a [Source:ZFIN;Acc:ZDB-GENE-040426-700]
ENSDARG00000056160	ENSDARG00000037109	hspd1	pwp2h	390	1.69278	heat shock 60kD protein 1 (chaperonin) [Source:ZFIN;Acc:ZDB-GENE-021206-1]	1.43466	PWP2 periodic tryptophan protein homolog (yeast) [Source:ZFIN;Acc:ZDB-GENE-021031-3]
ENSDARG00000000767	ENSDARG00000037116	spi1b	cxcl12a	165	1.78341	spleen focus forming virus (SFFV) proviral integration oncogene spi1b [Source:ZFIN;Acc:ZDB-GENE-980526-164]	-3.66179	chemokine (C-X-C motif) ligand 12a (stromal cell-derived factor 1) [Source:ZFIN;Acc:ZDB-GENE-030318-1]
ENSDARG00000002235	ENSDARG00000037116	mmp14a	cxcl12a	675	3.17963	matrix metalloproteinase 14a (membrane-inserted) [Source:ZFIN;Acc:ZDB-GENE-030901-1]	-3.66179	chemokine (C-X-C motif) ligand 12a (stromal cell-derived factor 1) [Source:ZFIN;Acc:ZDB-GENE-030318-1]
ENSDARG00000002952	ENSDARG00000037116	smo	cxcl12a	234	2.05683	smoothened homolog (Drosophila) [Source:ZFIN;Acc:ZDB-GENE-980526-89]	-3.66179	chemokine (C-X-C motif) ligand 12a (stromal cell-derived factor 1) [Source:ZFIN;Acc:ZDB-GENE-030318-1]
ENSDARG00000004246	ENSDARG00000037116	slit2	cxcl12a	278	2.43719	slit (Drosophila) homolog 2 [Source:ZFIN;Acc:ZDB-GENE-010306-3]	-3.66179	chemokine (C-X-C motif) ligand 12a (stromal cell-derived factor 1) [Source:ZFIN;Acc:ZDB-GENE-030318-1]
ENSDARG00000004782	ENSDARG00000037116	fgfr3	cxcl12a	180	-1.42451	fibroblast growth factor receptor 3 [Source:ZFIN;Acc:ZDB-GENE-000816-1]	-3.66179	chemokine (C-X-C motif) ligand 12a (stromal cell-derived factor 1) [Source:ZFIN;Acc:ZDB-GENE-030318-1]
ENSDARG00000005645	ENSDARG00000037116	robo3	cxcl12a	280	16.4392	roundabout homolog 3 [Source:ZFIN;Acc:ZDB-GENE-000209-4]	-3.66179	chemokine (C-X-C motif) ligand 12a (stromal cell-derived factor 1) [Source:ZFIN;Acc:ZDB-GENE-030318-1]
ENSDARG00000005941	ENSDARG00000037116	yes1	cxcl12a	626	1.27661	v-yes-1 Yamaguchi sarcoma viral oncogene homolog 1 [Source:ZFIN;Acc:ZDB-GENE-050126-1]	-3.66179	chemokine (C-X-C motif) ligand 12a (stromal cell-derived factor 1) [Source:ZFIN;Acc:ZDB-GENE-030318-1]
ENSDARG00000006353	ENSDARG00000037116	itga5	cxcl12a	361	6.38219	integrin, alpha 5 (fibronectin receptor, alpha polypeptide) [Source:ZFIN;Acc:ZDB-GENE-031116-52]	-3.66179	chemokine (C-X-C motif) ligand 12a (stromal cell-derived factor 1) [Source:ZFIN;Acc:ZDB-GENE-030318-1]
ENSDARG00000007172	ENSDARG00000037116	plxna3	cxcl12a	217	4.07349	plexin A3 [Source:ZFIN;Acc:ZDB-GENE-070613-1]	-3.66179	chemokine (C-X-C motif) ligand 12a (stromal cell-derived factor 1) [Source:ZFIN;Acc:ZDB-GENE-030318-1]
ENSDARG00000007241	ENSDARG00000037116	mycb	cxcl12a	150	-1.33829	myelocytomatosis oncogene b [Source:ZFIN;Acc:ZDB-GENE-040426-780]	-3.66179	chemokine (C-X-C motif) ligand 12a (stromal cell-derived factor 1) [Source:ZFIN;Acc:ZDB-GENE-030318-1]
ENSDARG00000007356	ENSDARG00000037116	fgf20a	cxcl12a	843	20.8983	fibroblast growth factor 20a [Source:ZFIN;Acc:ZDB-GENE-060110-1]	-3.66179	chemokine (C-X-C motif) ligand 12a (stromal cell-derived factor 1) [Source:ZFIN;Acc:ZDB-GENE-030318-1]
ENSDARG00000007560	ENSDARG00000037116	sema3bl	cxcl12a	167	-1.58041	sema domain, immunoglobulin domain (Ig), short basic domain, secreted, (semaphorin) 3bl [Source:ZFIN;Acc:ZDB-GENE-030131-2956]	-3.66179	chemokine (C-X-C motif) ligand 12a (stromal cell-derived factor 1) [Source:ZFIN;Acc:ZDB-GENE-030318-1]
ENSDARG00000007708	ENSDARG00000037116	nsa2	cxcl12a	218	-3.11632	NSA2 ribosome biogenesis homolog (S. cerevisiae) [Source:ZFIN;Acc:ZDB-GENE-030131-488]	-3.66179	chemokine (C-X-C motif) ligand 12a (stromal cell-derived factor 1) [Source:ZFIN;Acc:ZDB-GENE-030318-1]
ENSDARG00000008388	ENSDARG00000037116	mmp14b	cxcl12a	769	8.04293	matrix metalloproteinase 14b (membrane-inserted) [Source:ZFIN;Acc:ZDB-GENE-030901-2]	-3.66179	chemokine (C-X-C motif) ligand 12a (stromal cell-derived factor 1) [Source:ZFIN;Acc:ZDB-GENE-030318-1]
ENSDARG00000009544	ENSDARG00000037116	cldnb	cxcl12a	475	-1.54066	claudin b [Source:ZFIN;Acc:ZDB-GENE-010328-2]	-3.66179	chemokine (C-X-C motif) ligand 12a (stromal cell-derived factor 1) [Source:ZFIN;Acc:ZDB-GENE-030318-1]
ENSDARG00000009782	ENSDARG00000037116	myh11a	cxcl12a	200	-2.4322	myosin, heavy polypeptide 11, smooth muscle a [Source:ZFIN;Acc:ZDB-GENE-050531-1]	-3.66179	chemokine (C-X-C motif) ligand 12a (stromal cell-derived factor 1) [Source:ZFIN;Acc:ZDB-GENE-030318-1]
ENSDARG00000010785	ENSDARG00000037116	thbs1b	cxcl12a	695	3.48249	thrombospondin 1b [Source:ZFIN;Acc:ZDB-GENE-020708-1]	-3.66179	chemokine (C-X-C motif) ligand 12a (stromal cell-derived factor 1) [Source:ZFIN;Acc:ZDB-GENE-030318-1]
ENSDARG00000010878	ENSDARG00000037116	cdkn1c	cxcl12a	664	8.13329	cyclin-dependent kinase inhibitor 1C [Source:ZFIN;Acc:ZDB-GENE-040123-1]	-3.66179	chemokine (C-X-C motif) ligand 12a (stromal cell-derived factor 1) [Source:ZFIN;Acc:ZDB-GENE-030318-1]
ENSDARG00000011219	ENSDARG00000037116	akt2	cxcl12a	706	1.55938	v-akt murine thymoma viral oncogene homolog 2 [Source:ZFIN;Acc:ZDB-GENE-031007-5]	-3.66179	chemokine (C-X-C motif) ligand 12a (stromal cell-derived factor 1) [Source:ZFIN;Acc:ZDB-GENE-030318-1]
ENSDARG00000013441	ENSDARG00000037116	hey2	cxcl12a	154	-1.64547	hairy/enhancer-of-split related with YRPW motif 2 [Source:ZFIN;Acc:ZDB-GENE-000526-1]	-3.66179	chemokine (C-X-C motif) ligand 12a (stromal cell-derived factor 1) [Source:ZFIN;Acc:ZDB-GENE-030318-1]
ENSDARG00000013539	ENSDARG00000037116	ikzf1	cxcl12a	159	-3.24844	IKAROS family zinc finger 1 (Ikaros) [Source:ZFIN;Acc:ZDB-GENE-980526-304]	-3.66179	chemokine (C-X-C motif) ligand 12a (stromal cell-derived factor 1) [Source:ZFIN;Acc:ZDB-GENE-030318-1]
ENSDARG00000013598	ENSDARG00000037116	tnfb	cxcl12a	475	-1.59957	tumor necrosis factor b (TNF superfamily, member 2) [Source:ZFIN;Acc:ZDB-GENE-050601-2]	-3.66179	chemokine (C-X-C motif) ligand 12a (stromal cell-derived factor 1) [Source:ZFIN;Acc:ZDB-GENE-030318-1]
ENSDARG00000015460	ENSDARG00000037116	racgap1	cxcl12a	183	4.25865	Rac GTPase-activating protein 1 [Source:ZFIN;Acc:ZDB-GENE-030131-1917]	-3.66179	chemokine (C-X-C motif) ligand 12a (stromal cell-derived factor 1) [Source:ZFIN;Acc:ZDB-GENE-030318-1]
ENSDARG00000015797	ENSDARG00000037116	mmp13b	cxcl12a	413	21.4243	matrix metalloproteinase 13b [Source:ZFIN;Acc:ZDB-GENE-030131-6152]	-3.66179	chemokine (C-X-C motif) ligand 12a (stromal cell-derived factor 1) [Source:ZFIN;Acc:ZDB-GENE-030318-1]
ENSDARG00000016086	ENSDARG00000037116	smurf1	cxcl12a	422	1.21147	SMAD specific E3 ubiquitin protein ligase 1 [Source:ZFIN;Acc:ZDB-GENE-040426-2744]	-3.66179	chemokine (C-X-C motif) ligand 12a (stromal cell-derived factor 1) [Source:ZFIN;Acc:ZDB-GENE-030318-1]
ENSDARG00000016470	ENSDARG00000037116	anxa5b	cxcl12a	183	1.71461	annexin A5b [Source:ZFIN;Acc:ZDB-GENE-030131-9076]	-3.66179	chemokine (C-X-C motif) ligand 12a (stromal cell-derived factor 1) [Source:ZFIN;Acc:ZDB-GENE-030318-1]
ENSDARG00000017155	ENSDARG00000037116	wnt10a	cxcl12a	188	4.76803	wingless-type MMTV integration site family, member 10a [Source:ZFIN;Acc:ZDB-GENE-990415-278]	-3.66179	chemokine (C-X-C motif) ligand 12a (stromal cell-derived factor 1) [Source:ZFIN;Acc:ZDB-GENE-030318-1]
ENSDARG00000017744	ENSDARG00000037116	smc2	cxcl12a	169	2.90328	structural maintenance of chromosomes 2 [Source:ZFIN;Acc:ZDB-GENE-030131-105]	-3.66179	chemokine (C-X-C motif) ligand 12a (stromal cell-derived factor 1) [Source:ZFIN;Acc:ZDB-GENE-030318-1]
ENSDARG00000018303	ENSDARG00000037116	etv4	cxcl12a	153	13.7157	ets variant gene 4 [Source:ZFIN;Acc:ZDB-GENE-990415-71]	-3.66179	chemokine (C-X-C motif) ligand 12a (stromal cell-derived factor 1) [Source:ZFIN;Acc:ZDB-GENE-030318-1]
ENSDARG00000020252	ENSDARG00000037116	btbd10b	cxcl12a	177	1.26716	BTB (POZ) domain containing 10b [Source:ZFIN;Acc:ZDB-GENE-080104-5]	-3.66179	chemokine (C-X-C motif) ligand 12a (stromal cell-derived factor 1) [Source:ZFIN;Acc:ZDB-GENE-030318-1]
ENSDARG00000020625	ENSDARG00000037116	jak1	cxcl12a	772	1.25236	Janus kinase 1 [Source:ZFIN;Acc:ZDB-GENE-980526-142]	-3.66179	chemokine (C-X-C motif) ligand 12a (stromal cell-derived factor 1) [Source:ZFIN;Acc:ZDB-GENE-030318-1]
ENSDARG00000021255	ENSDARG00000037116	arhgap22	cxcl12a	159	2.82395	Rho GTPase activating protein 22 [Source:ZFIN;Acc:ZDB-GENE-090313-87]	-3.66179	chemokine (C-X-C motif) ligand 12a (stromal cell-derived factor 1) [Source:ZFIN;Acc:ZDB-GENE-030318-1]
ENSDARG00000021442	ENSDARG00000037116	cdh11	cxcl12a	177	1.4584	cadherin 11, osteoblast [Source:ZFIN;Acc:ZDB-GENE-980526-170]	-3.66179	chemokine (C-X-C motif) ligand 12a (stromal cell-derived factor 1) [Source:ZFIN;Acc:ZDB-GENE-030318-1]
ENSDARG00000026655	ENSDARG00000037116	tspo	cxcl12a	463	-2.83975	translocator protein [Source:ZFIN;Acc:ZDB-GENE-041010-125]	-3.66179	chemokine (C-X-C motif) ligand 12a (stromal cell-derived factor 1) [Source:ZFIN;Acc:ZDB-GENE-030318-1]
ENSDARG00000027397	ENSDARG00000037116	vangl2	cxcl12a	235	1.58375	vang-like 2 (van gogh, Drosophila) [Source:ZFIN;Acc:ZDB-GENE-020507-3]	-3.66179	chemokine (C-X-C motif) ligand 12a (stromal cell-derived factor 1) [Source:ZFIN;Acc:ZDB-GENE-030318-1]
ENSDARG00000027423	ENSDARG00000037116	igf1ra	cxcl12a	186	3.74916	insulin-like growth factor 1a receptor [Source:ZFIN;Acc:ZDB-GENE-020503-1]	-3.66179	chemokine (C-X-C motif) ligand 12a (stromal cell-derived factor 1) [Source:ZFIN;Acc:ZDB-GENE-030318-1]
ENSDARG00000027600	ENSDARG00000037116	pdlim5b	cxcl12a	363	-1.28161	PDZ and LIM domain 5b [Source:ZFIN;Acc:ZDB-GENE-040426-908]	-3.66179	chemokine (C-X-C motif) ligand 12a (stromal cell-derived factor 1) [Source:ZFIN;Acc:ZDB-GENE-030318-1]
ENSDARG00000028396	ENSDARG00000037116	fkbp5	cxcl12a	167	-2.49044	FK506 binding protein 5 [Source:ZFIN;Acc:ZDB-GENE-030616-630]	-3.66179	chemokine (C-X-C motif) ligand 12a (stromal cell-derived factor 1) [Source:ZFIN;Acc:ZDB-GENE-030318-1]
ENSDARG00000028507	ENSDARG00000037116	itgb4	cxcl12a	204	-1.88047	integrin, beta 4 [Source:ZFIN;Acc:ZDB-GENE-030131-7209]	-3.66179	chemokine (C-X-C motif) ligand 12a (stromal cell-derived factor 1) [Source:ZFIN;Acc:ZDB-GENE-030318-1]
ENSDARG00000028721	ENSDARG00000037116	mapk14b	cxcl12a	569	-1.58267	mitogen-activated protein kinase 14b [Source:ZFIN;Acc:ZDB-GENE-021007-1]	-3.66179	chemokine (C-X-C motif) ligand 12a (stromal cell-derived factor 1) [Source:ZFIN;Acc:ZDB-GENE-030318-1]
ENSDARG00000030110	ENSDARG00000037116	myod1	cxcl12a	432	-1.93804	myogenic differentiation 1 [Source:ZFIN;Acc:ZDB-GENE-980526-561]	-3.66179	chemokine (C-X-C motif) ligand 12a (stromal cell-derived factor 1) [Source:ZFIN;Acc:ZDB-GENE-030318-1]
ENSDARG00000030367	ENSDARG00000037116	metrn	cxcl12a	230	-1.49763	meteorin, glial cell differentiation regulator [Source:ZFIN;Acc:ZDB-GENE-050102-1]	-3.66179	chemokine (C-X-C motif) ligand 12a (stromal cell-derived factor 1) [Source:ZFIN;Acc:ZDB-GENE-030318-1]
ENSDARG00000030932	ENSDARG00000037116	fgf10a	cxcl12a	194	3.90842	fibroblast growth factor 10a [Source:ZFIN;Acc:ZDB-GENE-030715-1]	-3.66179	chemokine (C-X-C motif) ligand 12a (stromal cell-derived factor 1) [Source:ZFIN;Acc:ZDB-GENE-030318-1]
ENSDARG00000032103	ENSDARG00000037116	mapk6	cxcl12a	464	3.15706	mitogen-activated protein kinase 6 [Source:ZFIN;Acc:ZDB-GENE-050420-7]	-3.66179	chemokine (C-X-C motif) ligand 12a (stromal cell-derived factor 1) [Source:ZFIN;Acc:ZDB-GENE-030318-1]
ENSDARG00000033307	ENSDARG00000037116	igf2b	cxcl12a	224	3.83941	insulin-like growth factor 2b [Source:ZFIN;Acc:ZDB-GENE-030131-2935]	-3.66179	chemokine (C-X-C motif) ligand 12a (stromal cell-derived factor 1) [Source:ZFIN;Acc:ZDB-GENE-030318-1]
ENSDARG00000033437	ENSDARG00000037116	rps6ka1	cxcl12a	201	-1.30099	ribosomal protein S6 kinase a, polypeptide 1 [Source:ZFIN;Acc:ZDB-GENE-060929-516]	-3.66179	chemokine (C-X-C motif) ligand 12a (stromal cell-derived factor 1) [Source:ZFIN;Acc:ZDB-GENE-030318-1]
ENSDARG00000033840	ENSDARG00000037116	fat3a	cxcl12a	200	2.71363	FAT atypical cadherin 3a [Source:ZFIN;Acc:ZDB-GENE-060929-1254]	-3.66179	chemokine (C-X-C motif) ligand 12a (stromal cell-derived factor 1) [Source:ZFIN;Acc:ZDB-GENE-030318-1]
ENSDARG00000034293	ENSDARG00000037116	hif1ab	cxcl12a	828	1.86339	hypoxia-inducible factor 1, alpha subunit (basic helix-loop-helix transcription factor) b [Source:ZFIN;Acc:ZDB-GENE-040426-706]	-3.66179	chemokine (C-X-C motif) ligand 12a (stromal cell-derived factor 1) [Source:ZFIN;Acc:ZDB-GENE-030318-1]
ENSDARG00000035632	ENSDARG00000037116	ENSDARG00000035632	cxcl12a	916	-3.56425		-3.66179	chemokine (C-X-C motif) ligand 12a (stromal cell-derived factor 1) [Source:ZFIN;Acc:ZDB-GENE-030318-1]
ENSDARG00000036036	ENSDARG00000037116	mdka	cxcl12a	221	16.6455	midkine-related growth factor [Source:ZFIN;Acc:ZDB-GENE-990621-1]	-3.66179	chemokine (C-X-C motif) ligand 12a (stromal cell-derived factor 1) [Source:ZFIN;Acc:ZDB-GENE-030318-1]
ENSDARG00000036096	ENSDARG00000037116	smad3a	cxcl12a	688	-1.47005	MAD homolog 3a (Drosophila) [Source:ZFIN;Acc:ZDB-GENE-000509-3]	-3.66179	chemokine (C-X-C motif) ligand 12a (stromal cell-derived factor 1) [Source:ZFIN;Acc:ZDB-GENE-030318-1]
ENSDARG00000036791	ENSDARG00000037116	dnmt4	cxcl12a	670	1.39226	DNA (cytosine-5-)-methyltransferase 4 [Source:ZFIN;Acc:ZDB-GENE-050314-1]	-3.66179	chemokine (C-X-C motif) ligand 12a (stromal cell-derived factor 1) [Source:ZFIN;Acc:ZDB-GENE-030318-1]
ENSDARG00000052094	ENSDARG00000037116	notch1b	cxcl12a	190	-1.80646	notch homolog 1b [Source:ZFIN;Acc:ZDB-GENE-990415-183]	-3.66179	chemokine (C-X-C motif) ligand 12a (stromal cell-derived factor 1) [Source:ZFIN;Acc:ZDB-GENE-030318-1]
ENSDARG00000057143	ENSDARG00000037116	nradd	cxcl12a	173	6.91484	neurotrophin receptor associated death domain [Source:ZFIN;Acc:ZDB-GENE-030131-2537]	-3.66179	chemokine (C-X-C motif) ligand 12a (stromal cell-derived factor 1) [Source:ZFIN;Acc:ZDB-GENE-030318-1]
ENSDARG00000058128	ENSDARG00000037116	msna	cxcl12a	689	2.12589	moesin a [Source:ZFIN;Acc:ZDB-GENE-021211-2]	-3.66179	chemokine (C-X-C motif) ligand 12a (stromal cell-derived factor 1) [Source:ZFIN;Acc:ZDB-GENE-030318-1]
ENSDARG00000071863	ENSDARG00000037116	itgb1a	cxcl12a	251	3.53869	integrin, beta 1a [Source:ZFIN;Acc:ZDB-GENE-060803-2]	-3.66179	chemokine (C-X-C motif) ligand 12a (stromal cell-derived factor 1) [Source:ZFIN;Acc:ZDB-GENE-030318-1]
ENSDARG00000002235	ENSDARG00000037158	mmp14a	rcc1	262	3.17963	matrix metalloproteinase 14a (membrane-inserted) [Source:ZFIN;Acc:ZDB-GENE-030901-1]	1.89204	regulator of chromosome condensation 1 [Source:ZFIN;Acc:ZDB-GENE-040426-2216]
ENSDARG00000002235	ENSDARG00000037238	mmp14a	smad5	176	3.17963	matrix metalloproteinase 14a (membrane-inserted) [Source:ZFIN;Acc:ZDB-GENE-030901-1]	2.18506	MAD homolog 5 (Drosophila) [Source:ZFIN;Acc:ZDB-GENE-990603-9]
ENSDARG00000007356	ENSDARG00000037238	fgf20a	smad5	367	20.8983	fibroblast growth factor 20a [Source:ZFIN;Acc:ZDB-GENE-060110-1]	2.18506	MAD homolog 5 (Drosophila) [Source:ZFIN;Acc:ZDB-GENE-990603-9]
ENSDARG00000026294	ENSDARG00000037238	erbb2	smad5	245	-2.18832	v-erb-b2 erythroblastic leukemia viral oncogene homolog 2, neuro/glioblastoma derived oncogene homolog [Source:ZFIN;Acc:ZDB-GENE-031118-121]	2.18506	MAD homolog 5 (Drosophila) [Source:ZFIN;Acc:ZDB-GENE-990603-9]
ENSDARG00000037116	ENSDARG00000037238	cxcl12a	smad5	477	-3.66179	chemokine (C-X-C motif) ligand 12a (stromal cell-derived factor 1) [Source:ZFIN;Acc:ZDB-GENE-030318-1]	2.18506	MAD homolog 5 (Drosophila) [Source:ZFIN;Acc:ZDB-GENE-990603-9]
ENSDARG00000056160	ENSDARG00000037307	hspd1	gnpda1	213	1.69278	heat shock 60kD protein 1 (chaperonin) [Source:ZFIN;Acc:ZDB-GENE-021206-1]	1.98935	glucosamine-6-phosphate deaminase 1 [Source:ZFIN;Acc:ZDB-GENE-050417-417]
ENSDARG00000037116	ENSDARG00000037362	cxcl12a	scube2	169	-3.66179	chemokine (C-X-C motif) ligand 12a (stromal cell-derived factor 1) [Source:ZFIN;Acc:ZDB-GENE-030318-1]	3.6991	signal peptide, CUB domain, EGF-like 2 [Source:ZFIN;Acc:ZDB-GENE-050302-80]
ENSDARG00000042816	ENSDARG00000037371	mmp9	dcun1d1	542	2.33206	matrix metalloproteinase 9 [Source:ZFIN;Acc:ZDB-GENE-040426-2132]	1.22173	DCN1, defective in cullin neddylation 1, domain containing 1 (S. cerevisiae) [Source:ZFIN;Acc:ZDB-GENE-030131-5443]
ENSDARG00000056160	ENSDARG00000037488	hspd1	canx	399	1.69278	heat shock 60kD protein 1 (chaperonin) [Source:ZFIN;Acc:ZDB-GENE-021206-1]	1.67084	calnexin [Source:ZFIN;Acc:ZDB-GENE-040426-2797]
ENSDARG00000061226	ENSDARG00000037488	timp2a	canx	331	2.39699	tissue inhibitor of metalloproteinase 2a [Source:ZFIN;Acc:ZDB-GENE-030612-1]	1.67084	calnexin [Source:ZFIN;Acc:ZDB-GENE-040426-2797]
ENSDARG00000026294	ENSDARG00000037514	erbb2	hdac3	212	-2.18832	v-erb-b2 erythroblastic leukemia viral oncogene homolog 2, neuro/glioblastoma derived oncogene homolog [Source:ZFIN;Acc:ZDB-GENE-031118-121]	1.29813	histone deacetylase 3 [Source:ZFIN;Acc:ZDB-GENE-040426-847]
ENSDARG00000002235	ENSDARG00000037517	mmp14a	slc35c2	175	3.17963	matrix metalloproteinase 14a (membrane-inserted) [Source:ZFIN;Acc:ZDB-GENE-030901-1]	1.23523	solute carrier family 35, member C2 [Source:ZFIN;Acc:ZDB-GENE-030131-2202]
ENSDARG00000007356	ENSDARG00000037517	fgf20a	slc35c2	186	20.8983	fibroblast growth factor 20a [Source:ZFIN;Acc:ZDB-GENE-060110-1]	1.23523	solute carrier family 35, member C2 [Source:ZFIN;Acc:ZDB-GENE-030131-2202]
ENSDARG00000026294	ENSDARG00000037517	erbb2	slc35c2	151	-2.18832	v-erb-b2 erythroblastic leukemia viral oncogene homolog 2, neuro/glioblastoma derived oncogene homolog [Source:ZFIN;Acc:ZDB-GENE-031118-121]	1.23523	solute carrier family 35, member C2 [Source:ZFIN;Acc:ZDB-GENE-030131-2202]
ENSDARG00000042816	ENSDARG00000037517	mmp9	slc35c2	175	2.33206	matrix metalloproteinase 9 [Source:ZFIN;Acc:ZDB-GENE-040426-2132]	1.23523	solute carrier family 35, member C2 [Source:ZFIN;Acc:ZDB-GENE-030131-2202]
ENSDARG00000061226	ENSDARG00000037517	timp2a	slc35c2	150	2.39699	tissue inhibitor of metalloproteinase 2a [Source:ZFIN;Acc:ZDB-GENE-030612-1]	1.23523	solute carrier family 35, member C2 [Source:ZFIN;Acc:ZDB-GENE-030131-2202]
ENSDARG00000088371	ENSDARG00000037517	junbb	slc35c2	175	2.59312	jun B proto-oncogene b [Source:ZFIN;Acc:ZDB-GENE-040426-2666]	1.23523	solute carrier family 35, member C2 [Source:ZFIN;Acc:ZDB-GENE-030131-2202]
ENSDARG00000056160	ENSDARG00000037781	hspd1	acss2	153	1.69278	heat shock 60kD protein 1 (chaperonin) [Source:ZFIN;Acc:ZDB-GENE-021206-1]	-1.23738	acyl-CoA synthetase short-chain family member 2 [Source:ZFIN;Acc:ZDB-GENE-040718-388]
ENSDARG00000056160	ENSDARG00000037846	hspd1	hm13	204	1.69278	heat shock 60kD protein 1 (chaperonin) [Source:ZFIN;Acc:ZDB-GENE-021206-1]	2.56077	histocompatibility (minor) 13 [Source:ZFIN;Acc:ZDB-GENE-020802-3]
ENSDARG00000026294	ENSDARG00000037997	erbb2	tubb5	206	-2.18832	v-erb-b2 erythroblastic leukemia viral oncogene homolog 2, neuro/glioblastoma derived oncogene homolog [Source:ZFIN;Acc:ZDB-GENE-031118-121]	27.9052	tubulin, beta 5 [Source:ZFIN;Acc:ZDB-GENE-031110-4]
ENSDARG00000026294	ENSDARG00000038064	erbb2	chmp3	525	-2.18832	v-erb-b2 erythroblastic leukemia viral oncogene homolog 2, neuro/glioblastoma derived oncogene homolog [Source:ZFIN;Acc:ZDB-GENE-031118-121]	-1.37265	charged multivesicular body protein 3 [Source:ZFIN;Acc:ZDB-GENE-040426-2600]
ENSDARG00000026294	ENSDARG00000038267	erbb2	pdlim5a	167	-2.18832	v-erb-b2 erythroblastic leukemia viral oncogene homolog 2, neuro/glioblastoma derived oncogene homolog [Source:ZFIN;Acc:ZDB-GENE-031118-121]	-4.75944	PDZ and LIM domain 5a [Source:ZFIN;Acc:ZDB-GENE-040718-401]
ENSDARG00000037116	ENSDARG00000038267	cxcl12a	pdlim5a	363	-3.66179	chemokine (C-X-C motif) ligand 12a (stromal cell-derived factor 1) [Source:ZFIN;Acc:ZDB-GENE-030318-1]	-4.75944	PDZ and LIM domain 5a [Source:ZFIN;Acc:ZDB-GENE-040718-401]
ENSDARG00000042816	ENSDARG00000038267	mmp9	pdlim5a	418	2.33206	matrix metalloproteinase 9 [Source:ZFIN;Acc:ZDB-GENE-040426-2132]	-4.75944	PDZ and LIM domain 5a [Source:ZFIN;Acc:ZDB-GENE-040718-401]
ENSDARG00000077226	ENSDARG00000038308	smarca4	ykt6	173	2.28358	SWI/SNF related, matrix associated, actin dependent regulator of chromatin, subfamily a, member 4 [Source:ZFIN;Acc:ZDB-GENE-030605-1]	2.35349	YKT6 v-SNARE homolog (S. cerevisiae) [Source:ZFIN;Acc:ZDB-GENE-040426-733]
ENSDARG00000007356	ENSDARG00000038428	fgf20a	sulf1	218	20.8983	fibroblast growth factor 20a [Source:ZFIN;Acc:ZDB-GENE-060110-1]	5.13495	sulfatase 1 [Source:ZFIN;Acc:ZDB-GENE-030131-9242]
ENSDARG00000026294	ENSDARG00000038428	erbb2	sulf1	403	-2.18832	v-erb-b2 erythroblastic leukemia viral oncogene homolog 2, neuro/glioblastoma derived oncogene homolog [Source:ZFIN;Acc:ZDB-GENE-031118-121]	5.13495	sulfatase 1 [Source:ZFIN;Acc:ZDB-GENE-030131-9242]
ENSDARG00000037116	ENSDARG00000038428	cxcl12a	sulf1	169	-3.66179	chemokine (C-X-C motif) ligand 12a (stromal cell-derived factor 1) [Source:ZFIN;Acc:ZDB-GENE-030318-1]	5.13495	sulfatase 1 [Source:ZFIN;Acc:ZDB-GENE-030131-9242]
ENSDARG00000026294	ENSDARG00000038442	erbb2	plcg1	977	-2.18832	v-erb-b2 erythroblastic leukemia viral oncogene homolog 2, neuro/glioblastoma derived oncogene homolog [Source:ZFIN;Acc:ZDB-GENE-031118-121]	1.77697	phospholipase C, gamma 1 [Source:ZFIN;Acc:ZDB-GENE-030421-3]
ENSDARG00000088371	ENSDARG00000038585	junbb	eif4e2	186	2.59312	jun B proto-oncogene b [Source:ZFIN;Acc:ZDB-GENE-040426-2666]	-1.72323	eukaryotic translation initiation factor 4E family member 2 [Source:ZFIN;Acc:ZDB-GENE-050327-59]
ENSDARG00000061226	ENSDARG00000038664	timp2a	pole2	358	2.39699	tissue inhibitor of metalloproteinase 2a [Source:ZFIN;Acc:ZDB-GENE-030612-1]	1.69689	polymerase (DNA directed), epsilon 2 [Source:ZFIN;Acc:ZDB-GENE-020419-16]
ENSDARG00000026294	ENSDARG00000038669	erbb2	gbp2	173	-2.18832	v-erb-b2 erythroblastic leukemia viral oncogene homolog 2, neuro/glioblastoma derived oncogene homolog [Source:ZFIN;Acc:ZDB-GENE-031118-121]	1.71042	guanylate binding protein 2 [Source:ZFIN;Acc:ZDB-GENE-070912-618]
ENSDARG00000037116	ENSDARG00000038669	cxcl12a	gbp2	208	-3.66179	chemokine (C-X-C motif) ligand 12a (stromal cell-derived factor 1) [Source:ZFIN;Acc:ZDB-GENE-030318-1]	1.71042	guanylate binding protein 2 [Source:ZFIN;Acc:ZDB-GENE-070912-618]
ENSDARG00000026294	ENSDARG00000038695	erbb2	elavl1	547	-2.18832	v-erb-b2 erythroblastic leukemia viral oncogene homolog 2, neuro/glioblastoma derived oncogene homolog [Source:ZFIN;Acc:ZDB-GENE-031118-121]	1.55244	ELAV (embryonic lethal, abnormal vision, Drosophila)-like 1 (Hu antigen R) [Source:ZFIN;Acc:ZDB-GENE-990415-245]
ENSDARG00000042816	ENSDARG00000038695	mmp9	elavl1	180	2.33206	matrix metalloproteinase 9 [Source:ZFIN;Acc:ZDB-GENE-040426-2132]	1.55244	ELAV (embryonic lethal, abnormal vision, Drosophila)-like 1 (Hu antigen R) [Source:ZFIN;Acc:ZDB-GENE-990415-245]
ENSDARG00000077226	ENSDARG00000038695	smarca4	elavl1	220	2.28358	SWI/SNF related, matrix associated, actin dependent regulator of chromatin, subfamily a, member 4 [Source:ZFIN;Acc:ZDB-GENE-030605-1]	1.55244	ELAV (embryonic lethal, abnormal vision, Drosophila)-like 1 (Hu antigen R) [Source:ZFIN;Acc:ZDB-GENE-990415-245]
ENSDARG00000088371	ENSDARG00000038695	junbb	elavl1	198	2.59312	jun B proto-oncogene b [Source:ZFIN;Acc:ZDB-GENE-040426-2666]	1.55244	ELAV (embryonic lethal, abnormal vision, Drosophila)-like 1 (Hu antigen R) [Source:ZFIN;Acc:ZDB-GENE-990415-245]
ENSDARG00000007356	ENSDARG00000038843	fgf20a	il17rd	232	20.8983	fibroblast growth factor 20a [Source:ZFIN;Acc:ZDB-GENE-060110-1]	2.72592	interleukin 17 receptor D [Source:ZFIN;Acc:ZDB-GENE-020320-5]
ENSDARG00000026294	ENSDARG00000039007	erbb2	eno3	202	-2.18832	v-erb-b2 erythroblastic leukemia viral oncogene homolog 2, neuro/glioblastoma derived oncogene homolog [Source:ZFIN;Acc:ZDB-GENE-031118-121]	-1.9484	enolase 3, (beta, muscle) [Source:ZFIN;Acc:ZDB-GENE-031006-5]
ENSDARG00000042816	ENSDARG00000039007	mmp9	eno3	405	2.33206	matrix metalloproteinase 9 [Source:ZFIN;Acc:ZDB-GENE-040426-2132]	-1.9484	enolase 3, (beta, muscle) [Source:ZFIN;Acc:ZDB-GENE-031006-5]
ENSDARG00000056160	ENSDARG00000039007	hspd1	eno3	463	1.69278	heat shock 60kD protein 1 (chaperonin) [Source:ZFIN;Acc:ZDB-GENE-021206-1]	-1.9484	enolase 3, (beta, muscle) [Source:ZFIN;Acc:ZDB-GENE-031006-5]
ENSDARG00000077226	ENSDARG00000039007	smarca4	eno3	156	2.28358	SWI/SNF related, matrix associated, actin dependent regulator of chromatin, subfamily a, member 4 [Source:ZFIN;Acc:ZDB-GENE-030605-1]	-1.9484	enolase 3, (beta, muscle) [Source:ZFIN;Acc:ZDB-GENE-031006-5]
ENSDARG00000042816	ENSDARG00000039133	mmp9	lamb4	202	2.33206	matrix metalloproteinase 9 [Source:ZFIN;Acc:ZDB-GENE-040426-2132]	1.73741	laminin, beta 4 [Source:ZFIN;Acc:ZDB-GENE-021226-2]
ENSDARG00000007356	ENSDARG00000039162	fgf20a	rhebl1	173	20.8983	fibroblast growth factor 20a [Source:ZFIN;Acc:ZDB-GENE-060110-1]	1.25583	Ras homolog enriched in brain like 1 [Source:ZFIN;Acc:ZDB-GENE-000510-1]
ENSDARG00000026294	ENSDARG00000039162	erbb2	rhebl1	367	-2.18832	v-erb-b2 erythroblastic leukemia viral oncogene homolog 2, neuro/glioblastoma derived oncogene homolog [Source:ZFIN;Acc:ZDB-GENE-031118-121]	1.25583	Ras homolog enriched in brain like 1 [Source:ZFIN;Acc:ZDB-GENE-000510-1]
ENSDARG00000026294	ENSDARG00000039269	erbb2	arg2	403	-2.18832	v-erb-b2 erythroblastic leukemia viral oncogene homolog 2, neuro/glioblastoma derived oncogene homolog [Source:ZFIN;Acc:ZDB-GENE-031118-121]	-2.5364	arginase, type II [Source:ZFIN;Acc:ZDB-GENE-030131-1334]
ENSDARG00000056160	ENSDARG00000039343	hspd1	ahcyl2	190	1.69278	heat shock 60kD protein 1 (chaperonin) [Source:ZFIN;Acc:ZDB-GENE-021206-1]	1.86167	S-adenosylhomocysteine hydrolase-like 2 [Source:ZFIN;Acc:ZDB-GENE-040115-5]
ENSDARG00000056160	ENSDARG00000039347	hspd1	rps24	171	1.69278	heat shock 60kD protein 1 (chaperonin) [Source:ZFIN;Acc:ZDB-GENE-021206-1]	-1.49211	ribosomal protein S24 [Source:ZFIN;Acc:ZDB-GENE-040109-5]
ENSDARG00000002235	ENSDARG00000039384	mmp14a	gak	179	3.17963	matrix metalloproteinase 14a (membrane-inserted) [Source:ZFIN;Acc:ZDB-GENE-030901-1]	1.39522	cyclin G associated kinase [Source:ZFIN;Acc:ZDB-GENE-041210-358]
ENSDARG00000007356	ENSDARG00000039384	fgf20a	gak	179	20.8983	fibroblast growth factor 20a [Source:ZFIN;Acc:ZDB-GENE-060110-1]	1.39522	cyclin G associated kinase [Source:ZFIN;Acc:ZDB-GENE-041210-358]
ENSDARG00000026294	ENSDARG00000039384	erbb2	gak	504	-2.18832	v-erb-b2 erythroblastic leukemia viral oncogene homolog 2, neuro/glioblastoma derived oncogene homolog [Source:ZFIN;Acc:ZDB-GENE-031118-121]	1.39522	cyclin G associated kinase [Source:ZFIN;Acc:ZDB-GENE-041210-358]
ENSDARG00000033307	ENSDARG00000039384	igf2b	gak	213	3.83941	insulin-like growth factor 2b [Source:ZFIN;Acc:ZDB-GENE-030131-2935]	1.39522	cyclin G associated kinase [Source:ZFIN;Acc:ZDB-GENE-041210-358]
ENSDARG00000026294	ENSDARG00000039466	erbb2	HNRNPH3	290	-2.18832	v-erb-b2 erythroblastic leukemia viral oncogene homolog 2, neuro/glioblastoma derived oncogene homolog [Source:ZFIN;Acc:ZDB-GENE-031118-121]	-2.03177	heterogeneous nuclear ribonucleoprotein H3 (2H9) [Source:HGNC Symbol;Acc:HGNC:5043]
ENSDARG00000056160	ENSDARG00000039466	hspd1	HNRNPH3	153	1.69278	heat shock 60kD protein 1 (chaperonin) [Source:ZFIN;Acc:ZDB-GENE-021206-1]	-2.03177	heterogeneous nuclear ribonucleoprotein H3 (2H9) [Source:HGNC Symbol;Acc:HGNC:5043]
ENSDARG00000026294	ENSDARG00000039486	erbb2	bag3	221	-2.18832	v-erb-b2 erythroblastic leukemia viral oncogene homolog 2, neuro/glioblastoma derived oncogene homolog [Source:ZFIN;Acc:ZDB-GENE-031118-121]	-1.81216	BCL2-associated athanogene 3 [Source:ZFIN;Acc:ZDB-GENE-040801-40]
ENSDARG00000037116	ENSDARG00000039486	cxcl12a	bag3	369	-3.66179	chemokine (C-X-C motif) ligand 12a (stromal cell-derived factor 1) [Source:ZFIN;Acc:ZDB-GENE-030318-1]	-1.81216	BCL2-associated athanogene 3 [Source:ZFIN;Acc:ZDB-GENE-040801-40]
ENSDARG00000037116	ENSDARG00000039489	cxcl12a	git1	280	-3.66179	chemokine (C-X-C motif) ligand 12a (stromal cell-derived factor 1) [Source:ZFIN;Acc:ZDB-GENE-030318-1]	-1.2237	G protein-coupled receptor kinase-interactor 1 [Source:ZFIN;Acc:ZDB-GENE-100408-5]
ENSDARG00000056160	ENSDARG00000039502	hspd1	eef1a1a	237	1.69278	heat shock 60kD protein 1 (chaperonin) [Source:ZFIN;Acc:ZDB-GENE-021206-1]	-5.43188	eukaryotic translation elongation factor 1 alpha 1a [Source:ZFIN;Acc:ZDB-GENE-030131-8278]
ENSDARG00000026294	ENSDARG00000039974	erbb2	rai14	191	-2.18832	v-erb-b2 erythroblastic leukemia viral oncogene homolog 2, neuro/glioblastoma derived oncogene homolog [Source:ZFIN;Acc:ZDB-GENE-031118-121]	3.03579	retinoic acid induced 14 [Source:ZFIN;Acc:ZDB-GENE-040718-235]
ENSDARG00000088371	ENSDARG00000040009	junbb	palld	179	2.59312	jun B proto-oncogene b [Source:ZFIN;Acc:ZDB-GENE-040426-2666]	12.0438	palladin, cytoskeletal associated protein [Source:ZFIN;Acc:ZDB-GENE-041014-252]
ENSDARG00000002235	ENSDARG00000040046	mmp14a	snai2	535	3.17963	matrix metalloproteinase 14a (membrane-inserted) [Source:ZFIN;Acc:ZDB-GENE-030901-1]	2.25932	snail homolog 2 (Drosophila) [Source:ZFIN;Acc:ZDB-GENE-030326-6]
ENSDARG00000007356	ENSDARG00000040046	fgf20a	snai2	351	20.8983	fibroblast growth factor 20a [Source:ZFIN;Acc:ZDB-GENE-060110-1]	2.25932	snail homolog 2 (Drosophila) [Source:ZFIN;Acc:ZDB-GENE-030326-6]
ENSDARG00000026294	ENSDARG00000040046	erbb2	snai2	570	-2.18832	v-erb-b2 erythroblastic leukemia viral oncogene homolog 2, neuro/glioblastoma derived oncogene homolog [Source:ZFIN;Acc:ZDB-GENE-031118-121]	2.25932	snail homolog 2 (Drosophila) [Source:ZFIN;Acc:ZDB-GENE-030326-6]
ENSDARG00000037116	ENSDARG00000040046	cxcl12a	snai2	806	-3.66179	chemokine (C-X-C motif) ligand 12a (stromal cell-derived factor 1) [Source:ZFIN;Acc:ZDB-GENE-030318-1]	2.25932	snail homolog 2 (Drosophila) [Source:ZFIN;Acc:ZDB-GENE-030326-6]
ENSDARG00000026294	ENSDARG00000040064	erbb2	acp6	169	-2.18832	v-erb-b2 erythroblastic leukemia viral oncogene homolog 2, neuro/glioblastoma derived oncogene homolog [Source:ZFIN;Acc:ZDB-GENE-031118-121]	1.53021	acid phosphatase 6, lysophosphatidic [Source:ZFIN;Acc:ZDB-GENE-050208-290]
ENSDARG00000026294	ENSDARG00000040216	erbb2	tpbga	198	-2.18832	v-erb-b2 erythroblastic leukemia viral oncogene homolog 2, neuro/glioblastoma derived oncogene homolog [Source:ZFIN;Acc:ZDB-GENE-031118-121]	2.71294	trophoblast glycoprotein a [Source:ZFIN;Acc:ZDB-GENE-030827-4]
ENSDARG00000007356	ENSDARG00000040237	fgf20a	mef2d	409	20.8983	fibroblast growth factor 20a [Source:ZFIN;Acc:ZDB-GENE-060110-1]	-1.20274	myocyte enhancer factor 2d [Source:ZFIN;Acc:ZDB-GENE-990415-164]
ENSDARG00000026294	ENSDARG00000040237	erbb2	mef2d	176	-2.18832	v-erb-b2 erythroblastic leukemia viral oncogene homolog 2, neuro/glioblastoma derived oncogene homolog [Source:ZFIN;Acc:ZDB-GENE-031118-121]	-1.20274	myocyte enhancer factor 2d [Source:ZFIN;Acc:ZDB-GENE-990415-164]
ENSDARG00000042816	ENSDARG00000040237	mmp9	mef2d	165	2.33206	matrix metalloproteinase 9 [Source:ZFIN;Acc:ZDB-GENE-040426-2132]	-1.20274	myocyte enhancer factor 2d [Source:ZFIN;Acc:ZDB-GENE-990415-164]
ENSDARG00000088371	ENSDARG00000040237	junbb	mef2d	568	2.59312	jun B proto-oncogene b [Source:ZFIN;Acc:ZDB-GENE-040426-2666]	-1.20274	myocyte enhancer factor 2d [Source:ZFIN;Acc:ZDB-GENE-990415-164]
ENSDARG00000026294	ENSDARG00000040249	erbb2	tlr18	192	-2.18832	v-erb-b2 erythroblastic leukemia viral oncogene homolog 2, neuro/glioblastoma derived oncogene homolog [Source:ZFIN;Acc:ZDB-GENE-031118-121]	4.29285	toll-like receptor 18 [Source:ZFIN;Acc:ZDB-GENE-040220-2]
ENSDARG00000042816	ENSDARG00000040249	mmp9	tlr18	224	2.33206	matrix metalloproteinase 9 [Source:ZFIN;Acc:ZDB-GENE-040426-2132]	4.29285	toll-like receptor 18 [Source:ZFIN;Acc:ZDB-GENE-040220-2]
ENSDARG00000056160	ENSDARG00000040249	hspd1	tlr18	686	1.69278	heat shock 60kD protein 1 (chaperonin) [Source:ZFIN;Acc:ZDB-GENE-021206-1]	4.29285	toll-like receptor 18 [Source:ZFIN;Acc:ZDB-GENE-040220-2]
ENSDARG00000077226	ENSDARG00000040249	smarca4	tlr18	219	2.28358	SWI/SNF related, matrix associated, actin dependent regulator of chromatin, subfamily a, member 4 [Source:ZFIN;Acc:ZDB-GENE-030605-1]	4.29285	toll-like receptor 18 [Source:ZFIN;Acc:ZDB-GENE-040220-2]
ENSDARG00000007356	ENSDARG00000040296	fgf20a	rap2b	173	20.8983	fibroblast growth factor 20a [Source:ZFIN;Acc:ZDB-GENE-060110-1]	1.77816	RAP2B, member of RAS oncogene family [Source:ZFIN;Acc:ZDB-GENE-040426-2818]
ENSDARG00000026294	ENSDARG00000040296	erbb2	rap2b	367	-2.18832	v-erb-b2 erythroblastic leukemia viral oncogene homolog 2, neuro/glioblastoma derived oncogene homolog [Source:ZFIN;Acc:ZDB-GENE-031118-121]	1.77816	RAP2B, member of RAS oncogene family [Source:ZFIN;Acc:ZDB-GENE-040426-2818]
ENSDARG00000037116	ENSDARG00000040432	cxcl12a	klf2b	189	-3.66179	chemokine (C-X-C motif) ligand 12a (stromal cell-derived factor 1) [Source:ZFIN;Acc:ZDB-GENE-030318-1]	-1.56815	Kruppel-like factor 2b [Source:ZFIN;Acc:ZDB-GENE-011109-2]
ENSDARG00000042816	ENSDARG00000040432	mmp9	klf2b	522	2.33206	matrix metalloproteinase 9 [Source:ZFIN;Acc:ZDB-GENE-040426-2132]	-1.56815	Kruppel-like factor 2b [Source:ZFIN;Acc:ZDB-GENE-011109-2]
ENSDARG00000077226	ENSDARG00000040432	smarca4	klf2b	344	2.28358	SWI/SNF related, matrix associated, actin dependent regulator of chromatin, subfamily a, member 4 [Source:ZFIN;Acc:ZDB-GENE-030605-1]	-1.56815	Kruppel-like factor 2b [Source:ZFIN;Acc:ZDB-GENE-011109-2]
ENSDARG00000088371	ENSDARG00000040432	junbb	klf2b	243	2.59312	jun B proto-oncogene b [Source:ZFIN;Acc:ZDB-GENE-040426-2666]	-1.56815	Kruppel-like factor 2b [Source:ZFIN;Acc:ZDB-GENE-011109-2]
ENSDARG00000002235	ENSDARG00000040623	mmp14a	fosl2	361	3.17963	matrix metalloproteinase 14a (membrane-inserted) [Source:ZFIN;Acc:ZDB-GENE-030901-1]	2.57007	fos-like antigen 2 [Source:ZFIN;Acc:ZDB-GENE-070209-164]
ENSDARG00000007356	ENSDARG00000040623	fgf20a	fosl2	183	20.8983	fibroblast growth factor 20a [Source:ZFIN;Acc:ZDB-GENE-060110-1]	2.57007	fos-like antigen 2 [Source:ZFIN;Acc:ZDB-GENE-070209-164]
ENSDARG00000026294	ENSDARG00000040623	erbb2	fosl2	324	-2.18832	v-erb-b2 erythroblastic leukemia viral oncogene homolog 2, neuro/glioblastoma derived oncogene homolog [Source:ZFIN;Acc:ZDB-GENE-031118-121]	2.57007	fos-like antigen 2 [Source:ZFIN;Acc:ZDB-GENE-070209-164]
ENSDARG00000033307	ENSDARG00000040623	igf2b	fosl2	154	3.83941	insulin-like growth factor 2b [Source:ZFIN;Acc:ZDB-GENE-030131-2935]	2.57007	fos-like antigen 2 [Source:ZFIN;Acc:ZDB-GENE-070209-164]
ENSDARG00000007356	ENSDARG00000040778	fgf20a	ralba	173	20.8983	fibroblast growth factor 20a [Source:ZFIN;Acc:ZDB-GENE-060110-1]	1.33156	v-ral simian leukemia viral oncogene homolog Ba (ras related) [Source:ZFIN;Acc:ZDB-GENE-040801-267]
ENSDARG00000026294	ENSDARG00000040778	erbb2	ralba	367	-2.18832	v-erb-b2 erythroblastic leukemia viral oncogene homolog 2, neuro/glioblastoma derived oncogene homolog [Source:ZFIN;Acc:ZDB-GENE-031118-121]	1.33156	v-ral simian leukemia viral oncogene homolog Ba (ras related) [Source:ZFIN;Acc:ZDB-GENE-040801-267]
ENSDARG00000026294	ENSDARG00000040853	erbb2	shoc2	198	-2.18832	v-erb-b2 erythroblastic leukemia viral oncogene homolog 2, neuro/glioblastoma derived oncogene homolog [Source:ZFIN;Acc:ZDB-GENE-031118-121]	1.1877	soc-2 suppressor of clear homolog (C. elegans) [Source:ZFIN;Acc:ZDB-GENE-050208-523]
ENSDARG00000026294	ENSDARG00000040985	erbb2	itgbl1	150	-2.18832	v-erb-b2 erythroblastic leukemia viral oncogene homolog 2, neuro/glioblastoma derived oncogene homolog [Source:ZFIN;Acc:ZDB-GENE-031118-121]	-2.13481	integrin, beta-like 1 [Source:ZFIN;Acc:ZDB-GENE-050522-410]
ENSDARG00000026294	ENSDARG00000040991	erbb2	cttnbp2	191	-2.18832	v-erb-b2 erythroblastic leukemia viral oncogene homolog 2, neuro/glioblastoma derived oncogene homolog [Source:ZFIN;Acc:ZDB-GENE-031118-121]	-1.51677	cortactin binding protein 2 [Source:ZFIN;Acc:ZDB-GENE-030131-8134]
ENSDARG00000056160	ENSDARG00000040991	hspd1	cttnbp2	262	1.69278	heat shock 60kD protein 1 (chaperonin) [Source:ZFIN;Acc:ZDB-GENE-021206-1]	-1.51677	cortactin binding protein 2 [Source:ZFIN;Acc:ZDB-GENE-030131-8134]
ENSDARG00000026294	ENSDARG00000041060	erbb2	zgc:92326	164	-2.18832	v-erb-b2 erythroblastic leukemia viral oncogene homolog 2, neuro/glioblastoma derived oncogene homolog [Source:ZFIN;Acc:ZDB-GENE-031118-121]	1.95437	zgc:92326 [Source:ZFIN;Acc:ZDB-GENE-040718-159]
ENSDARG00000026294	ENSDARG00000041065	erbb2	hspb1	670	-2.18832	v-erb-b2 erythroblastic leukemia viral oncogene homolog 2, neuro/glioblastoma derived oncogene homolog [Source:ZFIN;Acc:ZDB-GENE-031118-121]	-1.52645	heat shock protein, alpha-crystallin-related, 1 [Source:ZFIN;Acc:ZDB-GENE-030326-4]
ENSDARG00000026294	ENSDARG00000041078	erbb2	chka	412	-2.18832	v-erb-b2 erythroblastic leukemia viral oncogene homolog 2, neuro/glioblastoma derived oncogene homolog [Source:ZFIN;Acc:ZDB-GENE-031118-121]	-2.76513	choline kinase alpha [Source:ZFIN;Acc:ZDB-GENE-050208-149]
ENSDARG00000026294	ENSDARG00000041190	erbb2	ENSDARG00000041190	498	-2.18832	v-erb-b2 erythroblastic leukemia viral oncogene homolog 2, neuro/glioblastoma derived oncogene homolog [Source:ZFIN;Acc:ZDB-GENE-031118-121]	-1.91287	SH3 domain containing 21 [Source:HGNC Symbol;Acc:HGNC:26236]
ENSDARG00000001129	ENSDARG00000041361	dicer1	ttk	222	1.28486	Dicer1, Dcr-1 homolog (Drosophila) [Source:ZFIN;Acc:ZDB-GENE-030131-3445]	3.76065	ttk protein kinase [Source:ZFIN;Acc:ZDB-GENE-030123-1]
ENSDARG00000001313	ENSDARG00000041361	g2e3	ttk	459	5.34556	G2/M-phase specific E3 ubiquitin ligase [Source:ZFIN;Acc:ZDB-GENE-030616-400]	3.76065	ttk protein kinase [Source:ZFIN;Acc:ZDB-GENE-030123-1]
ENSDARG00000001498	ENSDARG00000041361	skap1	ttk	210	-3.26253	src kinase associated phosphoprotein 1 [Source:ZFIN;Acc:ZDB-GENE-090721-1]	3.76065	ttk protein kinase [Source:ZFIN;Acc:ZDB-GENE-030123-1]
ENSDARG00000001558	ENSDARG00000041361	kifc1	ttk	518	3.38373	kinesin family member C1 [Source:ZFIN;Acc:ZDB-GENE-000208-21]	3.76065	ttk protein kinase [Source:ZFIN;Acc:ZDB-GENE-030123-1]
ENSDARG00000001889	ENSDARG00000041361	tuba1a	ttk	224	3.54673	tubulin, alpha 1a [Source:ZFIN;Acc:ZDB-GENE-090507-4]	3.76065	ttk protein kinase [Source:ZFIN;Acc:ZDB-GENE-030123-1]
ENSDARG00000002285	ENSDARG00000041361	mcoln1a	ttk	240	1.26363	mucolipin 1a [Source:ZFIN;Acc:ZDB-GENE-040426-2704]	3.76065	ttk protein kinase [Source:ZFIN;Acc:ZDB-GENE-030123-1]
ENSDARG00000002304	ENSDARG00000041361	gins2	ttk	505	2.16943	GINS complex subunit 2 [Source:ZFIN;Acc:ZDB-GENE-050419-19]	3.76065	ttk protein kinase [Source:ZFIN;Acc:ZDB-GENE-030123-1]
ENSDARG00000002403	ENSDARG00000041361	nusap1	ttk	890	2.99902	nucleolar and spindle associated protein 1 [Source:ZFIN;Acc:ZDB-GENE-030827-5]	3.76065	ttk protein kinase [Source:ZFIN;Acc:ZDB-GENE-030123-1]
ENSDARG00000002479	ENSDARG00000041361	ercc6l	ttk	378	1.9543	excision repair cross-complementing rodent repair deficiency, complementation group 6-like [Source:ZFIN;Acc:ZDB-GENE-060531-56]	3.76065	ttk protein kinase [Source:ZFIN;Acc:ZDB-GENE-030123-1]
ENSDARG00000002613	ENSDARG00000041361	rpa3	ttk	214	1.94674	replication protein A3 [Source:ZFIN;Acc:ZDB-GENE-040426-977]	3.76065	ttk protein kinase [Source:ZFIN;Acc:ZDB-GENE-030123-1]
ENSDARG00000003200	ENSDARG00000041361	foxm1	ttk	739	5.33508	forkhead box M1 [Source:ZFIN;Acc:ZDB-GENE-040426-1275]	3.76065	ttk protein kinase [Source:ZFIN;Acc:ZDB-GENE-030123-1]
ENSDARG00000003213	ENSDARG00000041361	naa15a	ttk	216	1.33397	N(alpha)-acetyltransferase 15, NatA auxiliary subunit a [Source:ZFIN;Acc:ZDB-GENE-030131-2392]	3.76065	ttk protein kinase [Source:ZFIN;Acc:ZDB-GENE-030123-1]
ENSDARG00000003570	ENSDARG00000041361	hsp90b1	ttk	205	2.26212	heat shock protein 90, beta (grp94), member 1 [Source:ZFIN;Acc:ZDB-GENE-031002-1]	3.76065	ttk protein kinase [Source:ZFIN;Acc:ZDB-GENE-030123-1]
ENSDARG00000004251	ENSDARG00000041361	dhfr	ttk	152	1.94144	dihydrofolate reductase [Source:ZFIN;Acc:ZDB-GENE-010406-5]	3.76065	ttk protein kinase [Source:ZFIN;Acc:ZDB-GENE-030123-1]
ENSDARG00000004576	ENSDARG00000041361	plk4	ttk	774	2.3022	polo-like kinase 4 (Drosophila) [Source:ZFIN;Acc:ZDB-GENE-030619-14]	3.76065	ttk protein kinase [Source:ZFIN;Acc:ZDB-GENE-030123-1]
ENSDARG00000004665	ENSDARG00000041361	hspa5	ttk	218	2.66949	heat shock protein 5 [Source:ZFIN;Acc:ZDB-GENE-031001-11]	3.76065	ttk protein kinase [Source:ZFIN;Acc:ZDB-GENE-030123-1]
ENSDARG00000004713	ENSDARG00000041361	mad2l1	ttk	998	5.08727	MAD2 mitotic arrest deficient-like 1 (yeast) [Source:ZFIN;Acc:ZDB-GENE-030515-3]	3.76065	ttk protein kinase [Source:ZFIN;Acc:ZDB-GENE-030123-1]
ENSDARG00000004926	ENSDARG00000041361	slbp	ttk	286	1.98364	stem-loop binding protein [Source:ZFIN;Acc:ZDB-GENE-030131-9686]	3.76065	ttk protein kinase [Source:ZFIN;Acc:ZDB-GENE-030123-1]
ENSDARG00000004937	ENSDARG00000041361	skp2	ttk	163	4.86473	S-phase kinase-associated protein 2 (p45) [Source:ZFIN;Acc:ZDB-GENE-030219-158]	3.76065	ttk protein kinase [Source:ZFIN;Acc:ZDB-GENE-030123-1]
ENSDARG00000005098	ENSDARG00000041361	ENSDARG00000005098	ttk	947	3.29324		3.76065	ttk protein kinase [Source:ZFIN;Acc:ZDB-GENE-030123-1]
ENSDARG00000005454	ENSDARG00000041361	tacc3	ttk	909	5.36368	transforming, acidic coiled-coil containing protein 3 [Source:ZFIN;Acc:ZDB-GENE-050522-327]	3.76065	ttk protein kinase [Source:ZFIN;Acc:ZDB-GENE-030123-1]
ENSDARG00000005462	ENSDARG00000041361	KIF4A	ttk	573	2.22143	kinesin family member 4A [Source:HGNC Symbol;Acc:HGNC:13339]	3.76065	ttk protein kinase [Source:ZFIN;Acc:ZDB-GENE-030123-1]
ENSDARG00000005619	ENSDARG00000041361	nek2	ttk	725	2.48141	NIMA (never in mitosis gene a)-related kinase 2 [Source:ZFIN;Acc:ZDB-GENE-040426-752]	3.76065	ttk protein kinase [Source:ZFIN;Acc:ZDB-GENE-030123-1]
ENSDARG00000005927	ENSDARG00000041361	tbc1d17	ttk	209	-1.44707	TBC1 domain family, member 17 [Source:ZFIN;Acc:ZDB-GENE-050522-79]	3.76065	ttk protein kinase [Source:ZFIN;Acc:ZDB-GENE-030123-1]
ENSDARG00000005993	ENSDARG00000041361	prc1b	ttk	952	5.17795	protein regulator of cytokinesis 1b [Source:ZFIN;Acc:ZDB-GENE-040426-777]	3.76065	ttk protein kinase [Source:ZFIN;Acc:ZDB-GENE-030123-1]
ENSDARG00000006389	ENSDARG00000041361	smad2	ttk	625	1.40946	MAD homolog 2 (Drosophila) [Source:ZFIN;Acc:ZDB-GENE-990603-7]	3.76065	ttk protein kinase [Source:ZFIN;Acc:ZDB-GENE-030123-1]
ENSDARG00000007221	ENSDARG00000041361	pbk	ttk	818	3.09095	PDZ binding kinase [Source:ZFIN;Acc:ZDB-GENE-030523-2]	3.76065	ttk protein kinase [Source:ZFIN;Acc:ZDB-GENE-030123-1]
ENSDARG00000007278	ENSDARG00000041361	ect2	ttk	693	4.93505	epithelial cell transforming sequence 2 oncogene [Source:ZFIN;Acc:ZDB-GENE-040831-2]	3.76065	ttk protein kinase [Source:ZFIN;Acc:ZDB-GENE-030123-1]
ENSDARG00000007315	ENSDARG00000041361	tmpoa	ttk	260	2.76302	thymopoietin a [Source:ZFIN;Acc:ZDB-GENE-030131-6003]	3.76065	ttk protein kinase [Source:ZFIN;Acc:ZDB-GENE-030123-1]
ENSDARG00000007356	ENSDARG00000041361	fgf20a	ttk	349	20.8983	fibroblast growth factor 20a [Source:ZFIN;Acc:ZDB-GENE-060110-1]	3.76065	ttk protein kinase [Source:ZFIN;Acc:ZDB-GENE-030123-1]
ENSDARG00000007971	ENSDARG00000041361	cks1b	ttk	887	3.22626	CDC28 protein kinase regulatory subunit 1B [Source:ZFIN;Acc:ZDB-GENE-040801-112]	3.76065	ttk protein kinase [Source:ZFIN;Acc:ZDB-GENE-030123-1]
ENSDARG00000008022	ENSDARG00000041361	kif18a	ttk	455	2.51383	kinesin family member 18A [Source:ZFIN;Acc:ZDB-GENE-040426-862]	3.76065	ttk protein kinase [Source:ZFIN;Acc:ZDB-GENE-030123-1]
ENSDARG00000008388	ENSDARG00000041361	mmp14b	ttk	179	8.04293	matrix metalloproteinase 14b (membrane-inserted) [Source:ZFIN;Acc:ZDB-GENE-030901-2]	3.76065	ttk protein kinase [Source:ZFIN;Acc:ZDB-GENE-030123-1]
ENSDARG00000008805	ENSDARG00000041361	orc3	ttk	194	2.55357	origin recognition complex, subunit 3 [Source:ZFIN;Acc:ZDB-GENE-030131-6247]	3.76065	ttk protein kinase [Source:ZFIN;Acc:ZDB-GENE-030123-1]
ENSDARG00000009830	ENSDARG00000041361	hdlbpa	ttk	205	1.21706	high density lipoprotein-binding protein a [Source:ZFIN;Acc:ZDB-GENE-030131-2032]	3.76065	ttk protein kinase [Source:ZFIN;Acc:ZDB-GENE-030123-1]
ENSDARG00000009942	ENSDARG00000041361	cdc6	ttk	545	1.46728	cell division cycle 6 homolog (S. cerevisiae) [Source:ZFIN;Acc:ZDB-GENE-050506-131]	3.76065	ttk protein kinase [Source:ZFIN;Acc:ZDB-GENE-030123-1]
ENSDARG00000010149	ENSDARG00000041361	atp5a1	ttk	181	1.70123	ATP synthase, H+ transporting, mitochondrial F1 complex, alpha subunit 1, cardiac muscle [Source:ZFIN;Acc:ZDB-GENE-060201-1]	3.76065	ttk protein kinase [Source:ZFIN;Acc:ZDB-GENE-030123-1]
ENSDARG00000010792	ENSDARG00000041361	cdc25	ttk	171	1.5956	cell division cycle 25 homolog [Source:ZFIN;Acc:ZDB-GENE-000330-5]	3.76065	ttk protein kinase [Source:ZFIN;Acc:ZDB-GENE-030123-1]
ENSDARG00000010948	ENSDARG00000041361	kif11	ttk	972	4.5405	kinesin family member 11 [Source:ZFIN;Acc:ZDB-GENE-020426-1]	3.76065	ttk protein kinase [Source:ZFIN;Acc:ZDB-GENE-030123-1]
ENSDARG00000011262	ENSDARG00000041361	traip	ttk	185	3.12868	TRAF-interacting protein [Source:ZFIN;Acc:ZDB-GENE-040801-30]	3.76065	ttk protein kinase [Source:ZFIN;Acc:ZDB-GENE-030123-1]
ENSDARG00000011404	ENSDARG00000041361	fen1	ttk	340	2.31182	flap structure-specific endonuclease 1 [Source:ZFIN;Acc:ZDB-GENE-031112-11]	3.76065	ttk protein kinase [Source:ZFIN;Acc:ZDB-GENE-030123-1]
ENSDARG00000011825	ENSDARG00000041361	cetn3	ttk	894	3.13848	centrin 3 [Source:ZFIN;Acc:ZDB-GENE-050522-152]	3.76065	ttk protein kinase [Source:ZFIN;Acc:ZDB-GENE-030123-1]
ENSDARG00000012073	ENSDARG00000041361	kif15	ttk	817	2.08614	kinesin family member 15 [Source:ZFIN;Acc:ZDB-GENE-050622-16]	3.76065	ttk protein kinase [Source:ZFIN;Acc:ZDB-GENE-030123-1]
ENSDARG00000012485	ENSDARG00000041361	aurka	ttk	742	6.2026	aurora kinase A [Source:ZFIN;Acc:ZDB-GENE-040801-161]	3.76065	ttk protein kinase [Source:ZFIN;Acc:ZDB-GENE-030123-1]
ENSDARG00000013012	ENSDARG00000041361	rpl36	ttk	243	-1.65544	ribosomal protein L36 [Source:ZFIN;Acc:ZDB-GENE-040622-2]	3.76065	ttk protein kinase [Source:ZFIN;Acc:ZDB-GENE-030123-1]
ENSDARG00000013343	ENSDARG00000041361	kif26ba	ttk	255	7.37108	kinesin family member 26Ba [Source:ZFIN;Acc:ZDB-GENE-070521-4]	3.76065	ttk protein kinase [Source:ZFIN;Acc:ZDB-GENE-030123-1]
ENSDARG00000013476	ENSDARG00000041361	arhgef39	ttk	400	3.38241	Rho guanine nucleotide exchange factor (GEF) 39 [Source:ZFIN;Acc:ZDB-GENE-041114-28]	3.76065	ttk protein kinase [Source:ZFIN;Acc:ZDB-GENE-030123-1]
ENSDARG00000013670	ENSDARG00000041361	hyou1	ttk	164	3.17394	hypoxia up-regulated 1 [Source:ZFIN;Acc:ZDB-GENE-030131-5344]	3.76065	ttk protein kinase [Source:ZFIN;Acc:ZDB-GENE-030123-1]
ENSDARG00000013719	ENSDARG00000041361	gtse1	ttk	432	4.68203	G-2 and S-phase expressed 1 [Source:ZFIN;Acc:ZDB-GENE-050522-493]	3.76065	ttk protein kinase [Source:ZFIN;Acc:ZDB-GENE-030123-1]
ENSDARG00000014017	ENSDARG00000041361	rrm1	ttk	523	1.49422	ribonucleotide reductase M1 polypeptide [Source:ZFIN;Acc:ZDB-GENE-990415-247]	3.76065	ttk protein kinase [Source:ZFIN;Acc:ZDB-GENE-030123-1]
ENSDARG00000014161	ENSDARG00000041361	ercc4	ttk	237	1.28093	excision repair cross-complementing rodent repair deficiency, complementation group 4 [Source:ZFIN;Acc:ZDB-GENE-030131-5533]	3.76065	ttk protein kinase [Source:ZFIN;Acc:ZDB-GENE-030123-1]
ENSDARG00000014292	ENSDARG00000041361	med15	ttk	309	1.3114	mediator complex subunit 15 [Source:ZFIN;Acc:ZDB-GENE-040426-2032]	3.76065	ttk protein kinase [Source:ZFIN;Acc:ZDB-GENE-030123-1]
ENSDARG00000014385	ENSDARG00000041361	chek1	ttk	691	2.58814	CHK1 checkpoint homolog (S. pombe) [Source:ZFIN;Acc:ZDB-GENE-040426-896]	3.76065	ttk protein kinase [Source:ZFIN;Acc:ZDB-GENE-030123-1]
ENSDARG00000014685	ENSDARG00000041361	esco2	ttk	678	2.4042	establishment of cohesion 1 homolog 2 [Source:ZFIN;Acc:ZDB-GENE-050913-156]	3.76065	ttk protein kinase [Source:ZFIN;Acc:ZDB-GENE-030123-1]
ENSDARG00000014830	ENSDARG00000041361	faua	ttk	463	-1.58729	Finkel-Biskis-Reilly murine sarcoma virus (FBR-MuSV) ubiquitously expressed a [Source:ZFIN;Acc:ZDB-GENE-040426-1700]	3.76065	ttk protein kinase [Source:ZFIN;Acc:ZDB-GENE-030123-1]
ENSDARG00000014943	ENSDARG00000041361	kif23	ttk	834	4.6713	kinesin family member 23 [Source:ZFIN;Acc:ZDB-GENE-991019-4]	3.76065	ttk protein kinase [Source:ZFIN;Acc:ZDB-GENE-030123-1]
ENSDARG00000015070	ENSDARG00000041361	pola2	ttk	462	1.98126	polymerase (DNA directed), alpha 2 [Source:ZFIN;Acc:ZDB-GENE-030131-778]	3.76065	ttk protein kinase [Source:ZFIN;Acc:ZDB-GENE-030123-1]
ENSDARG00000015111	ENSDARG00000041361	ddx39ab	ttk	151	1.78508	DEAD (Asp-Glu-Ala-Asp) box polypeptide 39Ab [Source:ZFIN;Acc:ZDB-GENE-040426-2902]	3.76065	ttk protein kinase [Source:ZFIN;Acc:ZDB-GENE-030123-1]
ENSDARG00000015403	ENSDARG00000041361	arhgap11a	ttk	332	4.40766	Rho GTPase activating protein 11A [Source:ZFIN;Acc:ZDB-GENE-040426-2562]	3.76065	ttk protein kinase [Source:ZFIN;Acc:ZDB-GENE-030123-1]
ENSDARG00000015460	ENSDARG00000041361	racgap1	ttk	736	4.25865	Rac GTPase-activating protein 1 [Source:ZFIN;Acc:ZDB-GENE-030131-1917]	3.76065	ttk protein kinase [Source:ZFIN;Acc:ZDB-GENE-030123-1]
ENSDARG00000015674	ENSDARG00000041361	msxc	ttk	270	9.20691	muscle segment homeobox C [Source:ZFIN;Acc:ZDB-GENE-980526-306]	3.76065	ttk protein kinase [Source:ZFIN;Acc:ZDB-GENE-030123-1]
ENSDARG00000015998	ENSDARG00000041361	wdhd1	ttk	429	2.33118	WD repeat and HMG-box DNA binding protein 1 [Source:ZFIN;Acc:ZDB-GENE-030131-1665]	3.76065	ttk protein kinase [Source:ZFIN;Acc:ZDB-GENE-030123-1]
ENSDARG00000016044	ENSDARG00000041361	gins4	ttk	179	1.93948	GINS complex subunit 4 (Sld5 homolog) [Source:ZFIN;Acc:ZDB-GENE-040801-59]	3.76065	ttk protein kinase [Source:ZFIN;Acc:ZDB-GENE-030123-1]
ENSDARG00000016156	ENSDARG00000041361	fam53b	ttk	353	-1.47453	family with sequence similarity 53, member B [Source:ZFIN;Acc:ZDB-GENE-040426-2495]	3.76065	ttk protein kinase [Source:ZFIN;Acc:ZDB-GENE-030123-1]
ENSDARG00000016594	ENSDARG00000041361	haus4	ttk	408	1.95978	HAUS augmin-like complex, subunit 4 [Source:ZFIN;Acc:ZDB-GENE-040718-122]	3.76065	ttk protein kinase [Source:ZFIN;Acc:ZDB-GENE-030123-1]
ENSDARG00000016630	ENSDARG00000041361	tprb	ttk	215	1.4618	translocated promoter region b (to activated MET oncogene) [Source:ZFIN;Acc:ZDB-GENE-030131-6410]	3.76065	ttk protein kinase [Source:ZFIN;Acc:ZDB-GENE-030123-1]
ENSDARG00000016903	ENSDARG00000041361	wdr5	ttk	191	1.78648	WD repeat domain 5 [Source:ZFIN;Acc:ZDB-GENE-040426-2082]	3.76065	ttk protein kinase [Source:ZFIN;Acc:ZDB-GENE-030123-1]
ENSDARG00000017744	ENSDARG00000041361	smc2	ttk	691	2.90328	structural maintenance of chromosomes 2 [Source:ZFIN;Acc:ZDB-GENE-030131-105]	3.76065	ttk protein kinase [Source:ZFIN;Acc:ZDB-GENE-030123-1]
ENSDARG00000018022	ENSDARG00000041361	msh2	ttk	182	1.31218	mutS homolog 2 (E. coli) [Source:ZFIN;Acc:ZDB-GENE-040426-2932]	3.76065	ttk protein kinase [Source:ZFIN;Acc:ZDB-GENE-030123-1]
ENSDARG00000018121	ENSDARG00000041361	cenpj	ttk	187	1.95711	centromere protein J [Source:ZFIN;Acc:ZDB-GENE-030131-6323]	3.76065	ttk protein kinase [Source:ZFIN;Acc:ZDB-GENE-030123-1]
ENSDARG00000018165	ENSDARG00000041361	depdc1a	ttk	278	3.43913	DEP domain containing 1a [Source:ZFIN;Acc:ZDB-GENE-030131-9827]	3.76065	ttk protein kinase [Source:ZFIN;Acc:ZDB-GENE-030123-1]
ENSDARG00000018623	ENSDARG00000041361	rad54l	ttk	332	2.67055	RAD54-like (S. cerevisiae) [Source:ZFIN;Acc:ZDB-GENE-040426-968]	3.76065	ttk protein kinase [Source:ZFIN;Acc:ZDB-GENE-030123-1]
ENSDARG00000018973	ENSDARG00000041361	clptm1	ttk	163	1.44545	cleft lip and palate associated transmembrane protein 1 [Source:ZFIN;Acc:ZDB-GENE-040801-265]	3.76065	ttk protein kinase [Source:ZFIN;Acc:ZDB-GENE-030123-1]
ENSDARG00000018989	ENSDARG00000041361	hspa4b	ttk	316	1.30822	heat shock protein 4b [Source:ZFIN;Acc:ZDB-GENE-030131-6018]	3.76065	ttk protein kinase [Source:ZFIN;Acc:ZDB-GENE-030123-1]
ENSDARG00000019156	ENSDARG00000041361	haus5	ttk	222	1.65966	HAUS augmin-like complex, subunit 5 [Source:ZFIN;Acc:ZDB-GENE-041114-150]	3.76065	ttk protein kinase [Source:ZFIN;Acc:ZDB-GENE-030123-1]
ENSDARG00000019507	ENSDARG00000041361	mcm5	ttk	495	1.67207	MCM5 minichromosome maintenance deficient 5 (S. cerevisiae) [Source:ZFIN;Acc:ZDB-GENE-021209-1]	3.76065	ttk protein kinase [Source:ZFIN;Acc:ZDB-GENE-030123-1]
ENSDARG00000020192	ENSDARG00000041361	cdc20	ttk	991	5.04459	cell division cycle 20 homolog [Source:ZFIN;Acc:ZDB-GENE-040426-2044]	3.76065	ttk protein kinase [Source:ZFIN;Acc:ZDB-GENE-030123-1]
ENSDARG00000020711	ENSDARG00000041361	rrm2	ttk	169	2.654	ribonucleotide reductase M2 polypeptide [Source:ZFIN;Acc:ZDB-GENE-990415-25]	3.76065	ttk protein kinase [Source:ZFIN;Acc:ZDB-GENE-030123-1]
ENSDARG00000020887	ENSDARG00000041361	armc1l	ttk	894	3.29732	armadillo repeat containing 1, like [Source:ZFIN;Acc:ZDB-GENE-030131-9819]	3.76065	ttk protein kinase [Source:ZFIN;Acc:ZDB-GENE-030123-1]
ENSDARG00000021110	ENSDARG00000041361	poc1b	ttk	240	1.34816	POC1 centriolar protein homolog B (Chlamydomonas) [Source:ZFIN;Acc:ZDB-GENE-031118-54]	3.76065	ttk protein kinase [Source:ZFIN;Acc:ZDB-GENE-030123-1]
ENSDARG00000021120	ENSDARG00000041361	ndc1	ttk	233	1.20314	NDC1 transmembrane nucleoporin [Source:ZFIN;Acc:ZDB-GENE-030131-7176]	3.76065	ttk protein kinase [Source:ZFIN;Acc:ZDB-GENE-030123-1]
ENSDARG00000021377	ENSDARG00000041361	sh3pxd2b	ttk	183	5.40739	SH3 and PX domains 2B [Source:ZFIN;Acc:ZDB-GENE-060810-52]	3.76065	ttk protein kinase [Source:ZFIN;Acc:ZDB-GENE-030123-1]
ENSDARG00000021539	ENSDARG00000041361	ephb2b	ttk	796	2.03251	eph receptor B2b [Source:ZFIN;Acc:ZDB-GENE-050522-415]	3.76065	ttk protein kinase [Source:ZFIN;Acc:ZDB-GENE-030123-1]
ENSDARG00000021794	ENSDARG00000041361	hmmr	ttk	734	4.59254	hyaluronan-mediated motility receptor (RHAMM) [Source:ZFIN;Acc:ZDB-GENE-030131-731]	3.76065	ttk protein kinase [Source:ZFIN;Acc:ZDB-GENE-030123-1]
ENSDARG00000021938	ENSDARG00000041361	smad9	ttk	404	2.94723	MAD homolog 9 (Drosophila) [Source:ZFIN;Acc:ZDB-GENE-031014-1]	3.76065	ttk protein kinase [Source:ZFIN;Acc:ZDB-GENE-030123-1]
ENSDARG00000022187	ENSDARG00000041361	usp6nl	ttk	209	1.65971	USP6 N-terminal like [Source:ZFIN;Acc:ZDB-GENE-041210-192]	3.76065	ttk protein kinase [Source:ZFIN;Acc:ZDB-GENE-030123-1]
ENSDARG00000023584	ENSDARG00000041361	cdc7	ttk	353	1.87737	cell division cycle 7 homolog (S. cerevisiae) [Source:ZFIN;Acc:ZDB-GENE-041114-113]	3.76065	ttk protein kinase [Source:ZFIN;Acc:ZDB-GENE-030123-1]
ENSDARG00000024471	ENSDARG00000041361	nsl1	ttk	154	2.05125	NSL1, MIND kinetochore complex component, homolog (S. cerevisiae) [Source:ZFIN;Acc:ZDB-GENE-041014-362]	3.76065	ttk protein kinase [Source:ZFIN;Acc:ZDB-GENE-030123-1]
ENSDARG00000024904	ENSDARG00000041361	stil	ttk	510	2.13035	TAL1 (SCL) interrupting locus [Source:ZFIN;Acc:ZDB-GENE-020419-39]	3.76065	ttk protein kinase [Source:ZFIN;Acc:ZDB-GENE-030123-1]
ENSDARG00000025043	ENSDARG00000041361	trip13	ttk	736	5.1704	thyroid hormone receptor interactor 13 [Source:ZFIN;Acc:ZDB-GENE-040426-1488]	3.76065	ttk protein kinase [Source:ZFIN;Acc:ZDB-GENE-030123-1]
ENSDARG00000025326	ENSDARG00000041361	myl12.2	ttk	199	2.24576	myosin, light chain 12, genome duplicate 2 [Source:ZFIN;Acc:ZDB-GENE-030131-9028]	3.76065	ttk protein kinase [Source:ZFIN;Acc:ZDB-GENE-030123-1]
ENSDARG00000025788	ENSDARG00000041361	chp2	ttk	199	-3.39664	calcineurin-like EF hand protein 2 [Source:ZFIN;Acc:ZDB-GENE-030131-5810]	3.76065	ttk protein kinase [Source:ZFIN;Acc:ZDB-GENE-030123-1]
ENSDARG00000026224	ENSDARG00000041361	fanci	ttk	556	2.1856	Fanconi anemia, complementation group I [Source:ZFIN;Acc:ZDB-GENE-030131-2905]	3.76065	ttk protein kinase [Source:ZFIN;Acc:ZDB-GENE-030123-1]
ENSDARG00000026225	ENSDARG00000041361	whsc1	ttk	366	2.59044	Wolf-Hirschhorn syndrome candidate 1 [Source:ZFIN;Acc:ZDB-GENE-030131-2581]	3.76065	ttk protein kinase [Source:ZFIN;Acc:ZDB-GENE-030123-1]
ENSDARG00000026454	ENSDARG00000041361	MIS12	ttk	476	2.67881	MIS12 kinetochore complex component [Source:HGNC Symbol;Acc:HGNC:24967]	3.76065	ttk protein kinase [Source:ZFIN;Acc:ZDB-GENE-030123-1]
ENSDARG00000027199	ENSDARG00000041361	smad1	ttk	404	2.3765	MAD homolog 1 (Drosophila) [Source:ZFIN;Acc:ZDB-GENE-991119-8]	3.76065	ttk protein kinase [Source:ZFIN;Acc:ZDB-GENE-030123-1]
ENSDARG00000027689	ENSDARG00000041361	pold1	ttk	363	1.44192	polymerase (DNA directed), delta 1, catalytic subunit [Source:ZFIN;Acc:ZDB-GENE-060429-1]	3.76065	ttk protein kinase [Source:ZFIN;Acc:ZDB-GENE-030123-1]
ENSDARG00000027918	ENSDARG00000041361	ccne2	ttk	186	2.7089	cyclin E2 [Source:ZFIN;Acc:ZDB-GENE-030131-9689]	3.76065	ttk protein kinase [Source:ZFIN;Acc:ZDB-GENE-030123-1]
ENSDARG00000028056	ENSDARG00000041361	kntc1	ttk	506	2.696	kinetochore associated 1 [Source:ZFIN;Acc:ZDB-GENE-050208-92]	3.76065	ttk protein kinase [Source:ZFIN;Acc:ZDB-GENE-030123-1]
ENSDARG00000029241	ENSDARG00000041361	cep55l	ttk	825	2.64192	centrosomal protein 55 like [Source:ZFIN;Acc:ZDB-GENE-050522-222]	3.76065	ttk protein kinase [Source:ZFIN;Acc:ZDB-GENE-030123-1]
ENSDARG00000029944	ENSDARG00000041361	parpbp	ttk	362	4.32555	PARP1 binding protein [Source:ZFIN;Acc:ZDB-GENE-060421-5714]	3.76065	ttk protein kinase [Source:ZFIN;Acc:ZDB-GENE-030123-1]
ENSDARG00000030759	ENSDARG00000041361	melk	ttk	748	5.33775	maternal embryonic leucine zipper kinase [Source:ZFIN;Acc:ZDB-GENE-990603-5]	3.76065	ttk protein kinase [Source:ZFIN;Acc:ZDB-GENE-030123-1]
ENSDARG00000031775	ENSDARG00000041361	UBE2S	ttk	307	1.94984	ubiquitin-conjugating enzyme E2S [Source:HGNC Symbol;Acc:HGNC:17895]	3.76065	ttk protein kinase [Source:ZFIN;Acc:ZDB-GENE-030123-1]
ENSDARG00000032264	ENSDARG00000041361	mybl2	ttk	532	3.22924	myeloblastosis oncogene-like 2 [Source:ZFIN;Acc:ZDB-GENE-041007-1]	3.76065	ttk protein kinase [Source:ZFIN;Acc:ZDB-GENE-030123-1]
ENSDARG00000032725	ENSDARG00000041361	rps27a	ttk	343	-1.79239	ribosomal protein S27a [Source:ZFIN;Acc:ZDB-GENE-030131-10018]	3.76065	ttk protein kinase [Source:ZFIN;Acc:ZDB-GENE-030123-1]
ENSDARG00000033099	ENSDARG00000041361	kif7	ttk	295	2.30642	kinesin family member 7 [Source:ZFIN;Acc:ZDB-GENE-050307-1]	3.76065	ttk protein kinase [Source:ZFIN;Acc:ZDB-GENE-030123-1]
ENSDARG00000033273	ENSDARG00000041361	primpol	ttk	175	2.36734	primase and polymerase (DNA-directed) [Source:ZFIN;Acc:ZDB-GENE-051113-100]	3.76065	ttk protein kinase [Source:ZFIN;Acc:ZDB-GENE-030123-1]
ENSDARG00000033307	ENSDARG00000041361	igf2b	ttk	167	3.83941	insulin-like growth factor 2b [Source:ZFIN;Acc:ZDB-GENE-030131-2935]	3.76065	ttk protein kinase [Source:ZFIN;Acc:ZDB-GENE-030123-1]
ENSDARG00000034195	ENSDARG00000041361	top2b	ttk	534	1.26397	topoisomerase (DNA) II beta [Source:ZFIN;Acc:ZDB-GENE-041008-136]	3.76065	ttk protein kinase [Source:ZFIN;Acc:ZDB-GENE-030123-1]
ENSDARG00000034624	ENSDARG00000041361	nuf2	ttk	985	2.71088	NUF2, NDC80 kinetochore complex component, homolog [Source:ZFIN;Acc:ZDB-GENE-040426-1121]	3.76065	ttk protein kinase [Source:ZFIN;Acc:ZDB-GENE-030123-1]
ENSDARG00000034773	ENSDARG00000041361	ncapd3	ttk	893	2.19062	non-SMC condensin II complex, subunit D3 [Source:ZFIN;Acc:ZDB-GENE-040426-737]	3.76065	ttk protein kinase [Source:ZFIN;Acc:ZDB-GENE-030123-1]
ENSDARG00000034855	ENSDARG00000041361	ccnb3	ttk	700	1.80166	cyclin B3 [Source:ZFIN;Acc:ZDB-GENE-060929-684]	3.76065	ttk protein kinase [Source:ZFIN;Acc:ZDB-GENE-030123-1]
ENSDARG00000035678	ENSDARG00000041361	zgc:91910	ttk	175	1.32241	zgc:91910 [Source:ZFIN;Acc:ZDB-GENE-040808-48]	3.76065	ttk protein kinase [Source:ZFIN;Acc:ZDB-GENE-030123-1]
ENSDARG00000035770	ENSDARG00000041361	ube2c	ttk	568	2.53727	ubiquitin-conjugating enzyme E2C [Source:ZFIN;Acc:ZDB-GENE-051030-48]	3.76065	ttk protein kinase [Source:ZFIN;Acc:ZDB-GENE-030123-1]
ENSDARG00000036096	ENSDARG00000041361	smad3a	ttk	680	-1.47005	MAD homolog 3a (Drosophila) [Source:ZFIN;Acc:ZDB-GENE-000509-3]	3.76065	ttk protein kinase [Source:ZFIN;Acc:ZDB-GENE-030123-1]
ENSDARG00000036180	ENSDARG00000041361	ccnb2	ttk	526	6.46664	cyclin B2 [Source:ZFIN;Acc:ZDB-GENE-030429-12]	3.76065	ttk protein kinase [Source:ZFIN;Acc:ZDB-GENE-030123-1]
ENSDARG00000036990	ENSDARG00000041361	dctd	ttk	288	2.31253	dCMP deaminase [Source:ZFIN;Acc:ZDB-GENE-050417-116]	3.76065	ttk protein kinase [Source:ZFIN;Acc:ZDB-GENE-030123-1]
ENSDARG00000037238	ENSDARG00000041361	smad5	ttk	464	2.18506	MAD homolog 5 (Drosophila) [Source:ZFIN;Acc:ZDB-GENE-990603-9]	3.76065	ttk protein kinase [Source:ZFIN;Acc:ZDB-GENE-030123-1]
ENSDARG00000037640	ENSDARG00000041361	aurkb	ttk	895	3.1943	aurora kinase B [Source:ZFIN;Acc:ZDB-GENE-020419-40]	3.76065	ttk protein kinase [Source:ZFIN;Acc:ZDB-GENE-030123-1]
ENSDARG00000037997	ENSDARG00000041361	tubb5	ttk	295	27.9052	tubulin, beta 5 [Source:ZFIN;Acc:ZDB-GENE-031110-4]	3.76065	ttk protein kinase [Source:ZFIN;Acc:ZDB-GENE-030123-1]
ENSDARG00000038066	ENSDARG00000041361	kpna2	ttk	853	5.78604	karyopherin alpha 2 (RAG cohort 1, importin alpha 1) [Source:ZFIN;Acc:ZDB-GENE-040718-22]	3.76065	ttk protein kinase [Source:ZFIN;Acc:ZDB-GENE-030123-1]
ENSDARG00000038664	ENSDARG00000041361	pole2	ttk	580	1.69689	polymerase (DNA directed), epsilon 2 [Source:ZFIN;Acc:ZDB-GENE-020419-16]	3.76065	ttk protein kinase [Source:ZFIN;Acc:ZDB-GENE-030123-1]
ENSDARG00000038802	ENSDARG00000041361	cenpl	ttk	321	2.17706	centromere protein L [Source:ZFIN;Acc:ZDB-GENE-040930-6]	3.76065	ttk protein kinase [Source:ZFIN;Acc:ZDB-GENE-030123-1]
ENSDARG00000038847	ENSDARG00000041361	gins3	ttk	475	1.69093	GINS complex subunit 3 [Source:ZFIN;Acc:ZDB-GENE-040721-1]	3.76065	ttk protein kinase [Source:ZFIN;Acc:ZDB-GENE-030123-1]
ENSDARG00000038882	ENSDARG00000041361	smc4	ttk	795	5.0849	structural maintenance of chromosomes 4 [Source:ZFIN;Acc:ZDB-GENE-020419-21]	3.76065	ttk protein kinase [Source:ZFIN;Acc:ZDB-GENE-030123-1]
ENSDARG00000039020	ENSDARG00000041361	fbxo5	ttk	689	3.25813	F-box protein 5 [Source:ZFIN;Acc:ZDB-GENE-030131-4027]	3.76065	ttk protein kinase [Source:ZFIN;Acc:ZDB-GENE-030123-1]
ENSDARG00000039133	ENSDARG00000041361	lamb4	ttk	161	1.73741	laminin, beta 4 [Source:ZFIN;Acc:ZDB-GENE-021226-2]	3.76065	ttk protein kinase [Source:ZFIN;Acc:ZDB-GENE-030123-1]
ENSDARG00000039208	ENSDARG00000041361	nasp	ttk	257	1.58004	nuclear autoantigenic sperm protein (histone-binding) [Source:ZFIN;Acc:ZDB-GENE-030131-5511]	3.76065	ttk protein kinase [Source:ZFIN;Acc:ZDB-GENE-030123-1]
ENSDARG00000039616	ENSDARG00000041361	cenpk	ttk	484	3.02099	centromere protein K [Source:ZFIN;Acc:ZDB-GENE-090313-204]	3.76065	ttk protein kinase [Source:ZFIN;Acc:ZDB-GENE-030123-1]
ENSDARG00000041376	ENSDARG00000041361	rmi1	ttk	213	1.3804	RMI1, RecQ mediated genome instability 1, homolog (S. cerevisiae) [Source:ZFIN;Acc:ZDB-GENE-040426-829]	3.76065	ttk protein kinase [Source:ZFIN;Acc:ZDB-GENE-030123-1]
ENSDARG00000041411	ENSDARG00000041361	rad51	ttk	361	1.54348	RAD51 homolog (RecA homolog, E. coli) (S. cerevisiae) [Source:ZFIN;Acc:ZDB-GENE-040426-2286]	3.76065	ttk protein kinase [Source:ZFIN;Acc:ZDB-GENE-030123-1]
ENSDARG00000041435	ENSDARG00000041361	uba52	ttk	343	-1.84539	ubiquitin A-52 residue ribosomal protein fusion product 1 [Source:ZFIN;Acc:ZDB-GENE-051023-7]	3.76065	ttk protein kinase [Source:ZFIN;Acc:ZDB-GENE-030123-1]
ENSDARG00000042458	ENSDARG00000041361	rfc4	ttk	396	1.38039	replication factor C (activator 1) 4 [Source:ZFIN;Acc:ZDB-GENE-040824-3]	3.76065	ttk protein kinase [Source:ZFIN;Acc:ZDB-GENE-030123-1]
ENSDARG00000042563	ENSDARG00000041361	MIS18BP1	ttk	399	3.3727	MIS18 binding protein 1 [Source:HGNC Symbol;Acc:HGNC:20190]	3.76065	ttk protein kinase [Source:ZFIN;Acc:ZDB-GENE-030123-1]
ENSDARG00000042688	ENSDARG00000041361	bora	ttk	278	5.14146	bora, aurora kinase A activator [Source:ZFIN;Acc:ZDB-GENE-041114-165]	3.76065	ttk protein kinase [Source:ZFIN;Acc:ZDB-GENE-030123-1]
ENSDARG00000042853	ENSDARG00000041361	ivd	ttk	290	-1.69037	isovaleryl Coenzyme A dehydrogenase [Source:ZFIN;Acc:ZDB-GENE-030616-262]	3.76065	ttk protein kinase [Source:ZFIN;Acc:ZDB-GENE-030123-1]
ENSDARG00000043137	ENSDARG00000041361	cdca8	ttk	971	5.24537	cell division cycle associated 8 [Source:ZFIN;Acc:ZDB-GENE-041114-171]	3.76065	ttk protein kinase [Source:ZFIN;Acc:ZDB-GENE-030123-1]
ENSDARG00000043276	ENSDARG00000041361	calr	ttk	201	1.9523	calreticulin [Source:ZFIN;Acc:ZDB-GENE-000208-17]	3.76065	ttk protein kinase [Source:ZFIN;Acc:ZDB-GENE-030123-1]
ENSDARG00000043640	ENSDARG00000041361	cenpn	ttk	471	3.29255	centromere protein N [Source:ZFIN;Acc:ZDB-GENE-030616-408]	3.76065	ttk protein kinase [Source:ZFIN;Acc:ZDB-GENE-030123-1]
ENSDARG00000043720	ENSDARG00000041361	cdc45	ttk	621	2.01583	CDC45 cell division cycle 45 homolog (S. cerevisiae) [Source:ZFIN;Acc:ZDB-GENE-040426-2710]	3.76065	ttk protein kinase [Source:ZFIN;Acc:ZDB-GENE-030123-1]
ENSDARG00000043884	ENSDARG00000041361	nup43	ttk	163	1.21999	nucleoporin 43 [Source:ZFIN;Acc:ZDB-GENE-040426-2533]	3.76065	ttk protein kinase [Source:ZFIN;Acc:ZDB-GENE-030123-1]
ENSDARG00000044437	ENSDARG00000041361	cdca5	ttk	678	3.59303	cell division cycle associated 5 [Source:ZFIN;Acc:ZDB-GENE-030131-235]	3.76065	ttk protein kinase [Source:ZFIN;Acc:ZDB-GENE-030123-1]
ENSDARG00000044484	ENSDARG00000041361	cdc23	ttk	737	1.4802	CDC23 (cell division cycle 23, yeast, homolog) [Source:ZFIN;Acc:ZDB-GENE-040426-866]	3.76065	ttk protein kinase [Source:ZFIN;Acc:ZDB-GENE-030123-1]
ENSDARG00000044491	ENSDARG00000041361	kif20a	ttk	817	5.40644	kinesin family member 20A [Source:ZFIN;Acc:ZDB-GENE-050522-252]	3.76065	ttk protein kinase [Source:ZFIN;Acc:ZDB-GENE-030123-1]
ENSDARG00000045167	ENSDARG00000041361	dlgap5	ttk	934	3.84266	discs, large (Drosophila) homolog-associated protein 5 [Source:ZFIN;Acc:ZDB-GENE-040912-160]	3.76065	ttk protein kinase [Source:ZFIN;Acc:ZDB-GENE-030123-1]
ENSDARG00000045308	ENSDARG00000041361	pola1	ttk	433	1.83064	polymerase (DNA directed), alpha 1 [Source:ZFIN;Acc:ZDB-GENE-030114-9]	3.76065	ttk protein kinase [Source:ZFIN;Acc:ZDB-GENE-030123-1]
ENSDARG00000045815	ENSDARG00000041361	mcm10	ttk	568	2.1691	minichromosome maintenance complex component 10 [Source:ZFIN;Acc:ZDB-GENE-041210-42]	3.76065	ttk protein kinase [Source:ZFIN;Acc:ZDB-GENE-030123-1]
ENSDARG00000051854	ENSDARG00000041361	cdt1	ttk	311	2.03563	chromatin licensing and DNA replication factor 1 [Source:ZFIN;Acc:ZDB-GENE-070111-1]	3.76065	ttk protein kinase [Source:ZFIN;Acc:ZDB-GENE-030123-1]
ENSDARG00000051923	ENSDARG00000041361	ccnb1	ttk	834	5.73935	cyclin B1 [Source:ZFIN;Acc:ZDB-GENE-000406-10]	3.76065	ttk protein kinase [Source:ZFIN;Acc:ZDB-GENE-030123-1]
ENSDARG00000052094	ENSDARG00000041361	notch1b	ttk	216	-1.80646	notch homolog 1b [Source:ZFIN;Acc:ZDB-GENE-990415-183]	3.76065	ttk protein kinase [Source:ZFIN;Acc:ZDB-GENE-030123-1]
ENSDARG00000052167	ENSDARG00000041361	shcbp1	ttk	613	2.24999	SHC SH2-domain binding protein 1 [Source:ZFIN;Acc:ZDB-GENE-030131-5865]	3.76065	ttk protein kinase [Source:ZFIN;Acc:ZDB-GENE-030123-1]
ENSDARG00000052565	ENSDARG00000041361	cenpi	ttk	188	2.92564	centromere protein I [Source:ZFIN;Acc:ZDB-GENE-060810-127]	3.76065	ttk protein kinase [Source:ZFIN;Acc:ZDB-GENE-030123-1]
ENSDARG00000052975	ENSDARG00000041361	ubqln4	ttk	453	1.82146	ubiquilin 4 [Source:ZFIN;Acc:ZDB-GENE-030131-6269]	3.76065	ttk protein kinase [Source:ZFIN;Acc:ZDB-GENE-030123-1]
ENSDARG00000054334	ENSDARG00000041361	DCTPP1	ttk	171	1.44237	dCTP pyrophosphatase 1 [Source:HGNC Symbol;Acc:HGNC:28777]	3.76065	ttk protein kinase [Source:ZFIN;Acc:ZDB-GENE-030123-1]
ENSDARG00000054473	ENSDARG00000041361	tinf2	ttk	205	1.43568	TERF1 (TRF1)-interacting nuclear factor 2 [Source:ZFIN;Acc:ZDB-GENE-030131-6168]	3.76065	ttk protein kinase [Source:ZFIN;Acc:ZDB-GENE-030123-1]
ENSDARG00000054929	ENSDARG00000041361	zgc:110540	ttk	489	2.09905	zgc:110540 [Source:ZFIN;Acc:ZDB-GENE-050327-77]	3.76065	ttk protein kinase [Source:ZFIN;Acc:ZDB-GENE-030123-1]
ENSDARG00000054978	ENSDARG00000041361	kifc3	ttk	299	1.99172	kinesin family member C3 [Source:ZFIN;Acc:ZDB-GENE-030131-3724]	3.76065	ttk protein kinase [Source:ZFIN;Acc:ZDB-GENE-030123-1]
ENSDARG00000055133	ENSDARG00000041361	cenpf	ttk	735	3.18436	centromere protein F, (mitosin) [Source:ZFIN;Acc:ZDB-GENE-041111-205]	3.76065	ttk protein kinase [Source:ZFIN;Acc:ZDB-GENE-030123-1]
ENSDARG00000055216	ENSDARG00000041361	tuba1c	ttk	224	2.66446	tubulin, alpha 1c [Source:ZFIN;Acc:ZDB-GENE-061114-1]	3.76065	ttk protein kinase [Source:ZFIN;Acc:ZDB-GENE-030123-1]
ENSDARG00000055470	ENSDARG00000041361	cdc16	ttk	903	1.42383	cell division cycle 16 homolog (S. cerevisiae) [Source:ZFIN;Acc:ZDB-GENE-051113-132]	3.76065	ttk protein kinase [Source:ZFIN;Acc:ZDB-GENE-030123-1]
ENSDARG00000055566	ENSDARG00000041361	mastl	ttk	262	3.35164	microtubule associated serine/threonine kinase-like [Source:ZFIN;Acc:ZDB-GENE-040801-128]	3.76065	ttk protein kinase [Source:ZFIN;Acc:ZDB-GENE-030123-1]
ENSDARG00000055649	ENSDARG00000041361	tubb6	ttk	240	10.9021	tubulin, beta 6 class V [Source:ZFIN;Acc:ZDB-GENE-070424-195]	3.76065	ttk protein kinase [Source:ZFIN;Acc:ZDB-GENE-030123-1]
ENSDARG00000055753	ENSDARG00000041361	suv39h1b	ttk	416	2.43196	suppressor of variegation 3-9 homolog 1b [Source:ZFIN;Acc:ZDB-GENE-030131-5105]	3.76065	ttk protein kinase [Source:ZFIN;Acc:ZDB-GENE-030123-1]
ENSDARG00000055969	ENSDARG00000041361	rfc3	ttk	165	1.31628	replication factor C (activator 1) 3 [Source:ZFIN;Acc:ZDB-GENE-020809-3]	3.76065	ttk protein kinase [Source:ZFIN;Acc:ZDB-GENE-030123-1]
ENSDARG00000056160	ENSDARG00000041361	hspd1	ttk	620	1.69278	heat shock 60kD protein 1 (chaperonin) [Source:ZFIN;Acc:ZDB-GENE-021206-1]	3.76065	ttk protein kinase [Source:ZFIN;Acc:ZDB-GENE-030123-1]
ENSDARG00000056258	ENSDARG00000041361	cdc27	ttk	891	1.33608	cell division cycle 27 [Source:ZFIN;Acc:ZDB-GENE-990706-2]	3.76065	ttk protein kinase [Source:ZFIN;Acc:ZDB-GENE-030123-1]
ENSDARG00000056832	ENSDARG00000041361	exo1	ttk	586	2.93704	exonuclease 1 [Source:ZFIN;Acc:ZDB-GENE-040426-2828]	3.76065	ttk protein kinase [Source:ZFIN;Acc:ZDB-GENE-030123-1]
ENSDARG00000057016	ENSDARG00000041361	cdc14ab	ttk	349	-1.28478	CDC14 cell division cycle 14 homolog A, b [Source:ZFIN;Acc:ZDB-GENE-070705-309]	3.76065	ttk protein kinase [Source:ZFIN;Acc:ZDB-GENE-030123-1]
ENSDARG00000057100	ENSDARG00000041361	zwilch	ttk	843	3.11631	Zwilch, kinetochore associated, homolog (Drosophila) [Source:ZFIN;Acc:ZDB-GENE-050420-101]	3.76065	ttk protein kinase [Source:ZFIN;Acc:ZDB-GENE-030123-1]
ENSDARG00000057323	ENSDARG00000041361	e2f8	ttk	424	4.35967	E2F transcription factor 8 [Source:ZFIN;Acc:ZDB-GENE-041111-260]	3.76065	ttk protein kinase [Source:ZFIN;Acc:ZDB-GENE-030123-1]
ENSDARG00000057683	ENSDARG00000041361	mcm6	ttk	329	2.09591	MCM6 minichromosome maintenance deficient 6, mitotin (S. cerevisiae) [Source:ZFIN;Acc:ZDB-GENE-030909-6]	3.76065	ttk protein kinase [Source:ZFIN;Acc:ZDB-GENE-030123-1]
ENSDARG00000057716	ENSDARG00000041361	acrc	ttk	165	3.19391	acidic repeat containing [Source:ZFIN;Acc:ZDB-GENE-050320-153]	3.76065	ttk protein kinase [Source:ZFIN;Acc:ZDB-GENE-030123-1]
ENSDARG00000057738	ENSDARG00000041361	hells	ttk	410	1.92414	helicase, lymphoid-specific [Source:ZFIN;Acc:ZDB-GENE-030131-9923]	3.76065	ttk protein kinase [Source:ZFIN;Acc:ZDB-GENE-030123-1]
ENSDARG00000058260	ENSDARG00000041361	zgc:174160	ttk	258	1.91407	zgc:174160 [Source:ZFIN;Acc:ZDB-GENE-030131-6252]	3.76065	ttk protein kinase [Source:ZFIN;Acc:ZDB-GENE-030123-1]
ENSDARG00000058292	ENSDARG00000041361	sephs1	ttk	224	1.45052	selenophosphate synthetase 1 [Source:ZFIN;Acc:ZDB-GENE-030131-3670]	3.76065	ttk protein kinase [Source:ZFIN;Acc:ZDB-GENE-030123-1]
ENSDARG00000058346	ENSDARG00000041361	sass6	ttk	266	1.92116	spindle assembly 6 homolog (C. elegans) [Source:ZFIN;Acc:ZDB-GENE-040426-2784]	3.76065	ttk protein kinase [Source:ZFIN;Acc:ZDB-GENE-030123-1]
ENSDARG00000058471	ENSDARG00000041361	plk1	ttk	927	6.1213	polo-like kinase 1 (Drosophila) [Source:ZFIN;Acc:ZDB-GENE-021115-7]	3.76065	ttk protein kinase [Source:ZFIN;Acc:ZDB-GENE-030123-1]
ENSDARG00000058543	ENSDARG00000041361	lama5	ttk	712	7.50769	laminin, alpha 5 [Source:ZFIN;Acc:ZDB-GENE-030131-9823]	3.76065	ttk protein kinase [Source:ZFIN;Acc:ZDB-GENE-030123-1]
ENSDARG00000058732	ENSDARG00000041361	scgn	ttk	199	-3.24288	secretagogin, EF-hand calcium binding protein [Source:ZFIN;Acc:ZDB-GENE-041010-82]	3.76065	ttk protein kinase [Source:ZFIN;Acc:ZDB-GENE-030123-1]
ENSDARG00000059322	ENSDARG00000041361	topbp1	ttk	213	1.48993	topoisomerase (DNA) II binding protein 1 [Source:ZFIN;Acc:ZDB-GENE-060626-1]	3.76065	ttk protein kinase [Source:ZFIN;Acc:ZDB-GENE-030123-1]
ENSDARG00000060023	ENSDARG00000041361	ncapg2	ttk	278	1.59882	non-SMC condensin II complex, subunit G2 [Source:ZFIN;Acc:ZDB-GENE-070410-100]	3.76065	ttk protein kinase [Source:ZFIN;Acc:ZDB-GENE-030123-1]
ENSDARG00000060041	ENSDARG00000041361	LIG1	ttk	255	1.47185	ligase I, DNA, ATP-dependent [Source:HGNC Symbol;Acc:HGNC:6598]	3.76065	ttk protein kinase [Source:ZFIN;Acc:ZDB-GENE-030123-1]
ENSDARG00000060148	ENSDARG00000041361	sh3pxd2aa	ttk	183	1.67963	SH3 and PX domains 2Aa [Source:ZFIN;Acc:ZDB-GENE-060503-271]	3.76065	ttk protein kinase [Source:ZFIN;Acc:ZDB-GENE-030123-1]
ENSDARG00000060394	ENSDARG00000041361	MTFR2	ttk	705	4.07359		3.76065	ttk protein kinase [Source:ZFIN;Acc:ZDB-GENE-030123-1]
ENSDARG00000060537	ENSDARG00000041361	atad2b	ttk	159	1.75409	ATPase family, AAA domain containing 2B [Source:ZFIN;Acc:ZDB-GENE-110411-210]	3.76065	ttk protein kinase [Source:ZFIN;Acc:ZDB-GENE-030123-1]
ENSDARG00000060917	ENSDARG00000041361	anln	ttk	765	5.16129	anillin, actin binding protein [Source:ZFIN;Acc:ZDB-GENE-030131-4486]	3.76065	ttk protein kinase [Source:ZFIN;Acc:ZDB-GENE-030123-1]
ENSDARG00000061061	ENSDARG00000041361	dpagt1	ttk	159	1.41364	dolichyl-phosphate (UDP-N-acetylglucosamine) N-acetylglucosaminephosphotransferase 1 (GlcNAc-1-P transferase) [Source:ZFIN;Acc:ZDB-GENE-060526-18]	3.76065	ttk protein kinase [Source:ZFIN;Acc:ZDB-GENE-030123-1]
ENSDARG00000061468	ENSDARG00000041361	ncaph	ttk	646	3.55382	non-SMC condensin I complex, subunit H [Source:ZFIN;Acc:ZDB-GENE-070112-652]	3.76065	ttk protein kinase [Source:ZFIN;Acc:ZDB-GENE-030123-1]
ENSDARG00000061757	ENSDARG00000041361	RABGAP1L	ttk	209	-1.53285	RAB GTPase activating protein 1-like [Source:HGNC Symbol;Acc:HGNC:24663]	3.76065	ttk protein kinase [Source:ZFIN;Acc:ZDB-GENE-030123-1]
ENSDARG00000061759	ENSDARG00000041361	kdm6a	ttk	302	-1.32545	lysine (K)-specific demethylase 6A [Source:ZFIN;Acc:ZDB-GENE-081105-56]	3.76065	ttk protein kinase [Source:ZFIN;Acc:ZDB-GENE-030123-1]
ENSDARG00000061895	ENSDARG00000041361	usp32	ttk	199	-1.25513	ubiquitin specific peptidase 32 [Source:ZFIN;Acc:ZDB-GENE-100210-5]	3.76065	ttk protein kinase [Source:ZFIN;Acc:ZDB-GENE-030123-1]
ENSDARG00000061986	ENSDARG00000041361	tbc1d2b	ttk	415	1.47059	TBC1 domain family, member 2B [Source:ZFIN;Acc:ZDB-GENE-100922-148]	3.76065	ttk protein kinase [Source:ZFIN;Acc:ZDB-GENE-030123-1]
ENSDARG00000062152	ENSDARG00000041361	chaf1a	ttk	275	3.77862	chromatin assembly factor 1, subunit A (p150) [Source:ZFIN;Acc:ZDB-GENE-030131-5366]	3.76065	ttk protein kinase [Source:ZFIN;Acc:ZDB-GENE-030123-1]
ENSDARG00000062187	ENSDARG00000041361	kif14	ttk	737	4.15174	kinesin family member 14 [Source:ZFIN;Acc:ZDB-GENE-030131-5759]	3.76065	ttk protein kinase [Source:ZFIN;Acc:ZDB-GENE-030123-1]
ENSDARG00000062846	ENSDARG00000041361	tmtc3	ttk	302	1.58842	transmembrane and tetratricopeptide repeat containing 3 [Source:ZFIN;Acc:ZDB-GENE-061221-2]	3.76065	ttk protein kinase [Source:ZFIN;Acc:ZDB-GENE-030123-1]
ENSDARG00000063385	ENSDARG00000041361	cenpe	ttk	982	5.6489	centromere protein E [Source:ZFIN;Acc:ZDB-GENE-060929-860]	3.76065	ttk protein kinase [Source:ZFIN;Acc:ZDB-GENE-030123-1]
ENSDARG00000068210	ENSDARG00000041361	haus6	ttk	311	1.66454	HAUS augmin-like complex, subunit 6 [Source:ZFIN;Acc:ZDB-GENE-030131-5517]	3.76065	ttk protein kinase [Source:ZFIN;Acc:ZDB-GENE-030123-1]
ENSDARG00000068214	ENSDARG00000041361	ccni	ttk	268	-2.56346	cyclin I [Source:ZFIN;Acc:ZDB-GENE-040426-2898]	3.76065	ttk protein kinase [Source:ZFIN;Acc:ZDB-GENE-030123-1]
ENSDARG00000069326	ENSDARG00000041361	mus81	ttk	398	1.42824	MUS81 endonuclease homolog (yeast) [Source:ZFIN;Acc:ZDB-GENE-040426-2923]	3.76065	ttk protein kinase [Source:ZFIN;Acc:ZDB-GENE-030123-1]
ENSDARG00000069360	ENSDARG00000041361	ppp3r1b	ttk	199	1.30138	protein phosphatase 3 (formerly 2B), regulatory s1ubunit B, alpha isoform, b [Source:ZFIN;Acc:ZDB-GENE-040912-18]	3.76065	ttk protein kinase [Source:ZFIN;Acc:ZDB-GENE-030123-1]
ENSDARG00000069594	ENSDARG00000041361	kif13a	ttk	208	1.59904	kinesin family member 13A [Source:ZFIN;Acc:ZDB-GENE-090901-1]	3.76065	ttk protein kinase [Source:ZFIN;Acc:ZDB-GENE-030123-1]
ENSDARG00000069916	ENSDARG00000041361	SGOL1	ttk	406	4.1154	shugoshin-like 1 (S. pombe) [Source:HGNC Symbol;Acc:HGNC:25088]	3.76065	ttk protein kinase [Source:ZFIN;Acc:ZDB-GENE-030123-1]
ENSDARG00000069917	ENSDARG00000041361	ska3	ttk	483	4.03176	spindle and kinetochore associated complex subunit 3 [Source:ZFIN;Acc:ZDB-GENE-030131-2997]	3.76065	ttk protein kinase [Source:ZFIN;Acc:ZDB-GENE-030123-1]
ENSDARG00000070239	ENSDARG00000041361	casc5	ttk	785	4.20476	cancer susceptibility candidate 5 [Source:ZFIN;Acc:ZDB-GENE-030131-5437]	3.76065	ttk protein kinase [Source:ZFIN;Acc:ZDB-GENE-030123-1]
ENSDARG00000070485	ENSDARG00000041361	apitd1	ttk	254	3.22301	apoptosis-inducing, TAF9-like domain 1 [Source:ZFIN;Acc:ZDB-GENE-080723-52]	3.76065	ttk protein kinase [Source:ZFIN;Acc:ZDB-GENE-030123-1]
ENSDARG00000070568	ENSDARG00000041361	atad5a	ttk	254	1.83129	ATPase family, AAA domain containing 5a [Source:ZFIN;Acc:ZDB-GENE-070912-20]	3.76065	ttk protein kinase [Source:ZFIN;Acc:ZDB-GENE-030123-1]
ENSDARG00000070656	ENSDARG00000041361	si:ch211-69g19.2	ttk	926	4.11311	si:ch211-69g19.2 [Source:ZFIN;Acc:ZDB-GENE-030804-13]	3.76065	ttk protein kinase [Source:ZFIN;Acc:ZDB-GENE-030123-1]
ENSDARG00000070688	ENSDARG00000041361	ncalda	ttk	199	1.50108	neurocalcin delta a [Source:ZFIN;Acc:ZDB-GENE-080220-28]	3.76065	ttk protein kinase [Source:ZFIN;Acc:ZDB-GENE-030123-1]
ENSDARG00000071009	ENSDARG00000041361	kif20ba	ttk	400	3.79073	kinesin family member 20Ba [Source:ZFIN;Acc:ZDB-GENE-041111-213]	3.76065	ttk protein kinase [Source:ZFIN;Acc:ZDB-GENE-030123-1]
ENSDARG00000071294	ENSDARG00000041361	TONSL	ttk	159	3.93831	tonsoku-like, DNA repair protein [Source:HGNC Symbol;Acc:HGNC:7801]	3.76065	ttk protein kinase [Source:ZFIN;Acc:ZDB-GENE-030123-1]
ENSDARG00000071442	ENSDARG00000041361	aspm	ttk	972	3.45672	asp (abnormal spindle)-like, microcephaly associated (Drosophila) [Source:ZFIN;Acc:ZDB-GENE-050208-620]	3.76065	ttk protein kinase [Source:ZFIN;Acc:ZDB-GENE-030123-1]
ENSDARG00000071694	ENSDARG00000041361	ndc80	ttk	993	2.72637	NDC80 homolog, kinetochore complex component (S. cerevisiae) [Source:ZFIN;Acc:ZDB-GENE-030131-904]	3.76065	ttk protein kinase [Source:ZFIN;Acc:ZDB-GENE-030123-1]
ENSDARG00000073753	ENSDARG00000041361	tacc1	ttk	168	1.42809	transforming, acidic coiled-coil containing protein 1 [Source:ZFIN;Acc:ZDB-GENE-090521-5]	3.76065	ttk protein kinase [Source:ZFIN;Acc:ZDB-GENE-030123-1]
ENSDARG00000074158	ENSDARG00000041361	kif16ba	ttk	245	1.37559	kinesin family member 16Ba [Source:ZFIN;Acc:ZDB-GENE-090313-233]	3.76065	ttk protein kinase [Source:ZFIN;Acc:ZDB-GENE-030123-1]
ENSDARG00000074410	ENSDARG00000041361	brip1	ttk	202	2.39332	BRCA1 interacting protein C-terminal helicase 1 [Source:ZFIN;Acc:ZDB-GENE-081107-11]	3.76065	ttk protein kinase [Source:ZFIN;Acc:ZDB-GENE-030123-1]
ENSDARG00000074691	ENSDARG00000041361	mms22l	ttk	269	2.69571	MMS22-like, DNA repair protein [Source:ZFIN;Acc:ZDB-GENE-030131-3869]	3.76065	ttk protein kinase [Source:ZFIN;Acc:ZDB-GENE-030123-1]
ENSDARG00000074796	ENSDARG00000041361	dbf4	ttk	171	1.59077	DBF4 homolog (S. cerevisiae) [Source:ZFIN;Acc:ZDB-GENE-091020-13]	3.76065	ttk protein kinase [Source:ZFIN;Acc:ZDB-GENE-030123-1]
ENSDARG00000074927	ENSDARG00000041361	bub1bb	ttk	844	4.66273	budding uninhibited by benzimidazoles 1 homolog beta b [Source:ZFIN;Acc:ZDB-GENE-030829-51]	3.76065	ttk protein kinase [Source:ZFIN;Acc:ZDB-GENE-030123-1]
ENSDARG00000075333	ENSDARG00000041361	tbc1d25	ttk	209	1.62097	TBC1 domain family, member 25 [Source:ZFIN;Acc:ZDB-GENE-041111-25]	3.76065	ttk protein kinase [Source:ZFIN;Acc:ZDB-GENE-030123-1]
ENSDARG00000075354	ENSDARG00000041361	espl1	ttk	282	3.73398	extra spindle poles like 1 [Source:ZFIN;Acc:ZDB-GENE-030131-5188]	3.76065	ttk protein kinase [Source:ZFIN;Acc:ZDB-GENE-030123-1]
ENSDARG00000075621	ENSDARG00000041361	birc5a	ttk	857	3.95556	baculoviral IAP repeat-containing 5a [Source:ZFIN;Acc:ZDB-GENE-030826-1]	3.76065	ttk protein kinase [Source:ZFIN;Acc:ZDB-GENE-030123-1]
ENSDARG00000075682	ENSDARG00000041361	orc6	ttk	356	1.85725	origin recognition complex, subunit 6 [Source:ZFIN;Acc:ZDB-GENE-030131-2976]	3.76065	ttk protein kinase [Source:ZFIN;Acc:ZDB-GENE-030123-1]
ENSDARG00000075725	ENSDARG00000041361	cep152	ttk	389	2.04387	centrosomal protein 152 [Source:ZFIN;Acc:ZDB-GENE-111005-1]	3.76065	ttk protein kinase [Source:ZFIN;Acc:ZDB-GENE-030123-1]
ENSDARG00000076228	ENSDARG00000041361	kif2c	ttk	378	2.86446	kinesin family member 2C [Source:ZFIN;Acc:ZDB-GENE-070912-298]	3.76065	ttk protein kinase [Source:ZFIN;Acc:ZDB-GENE-030123-1]
ENSDARG00000076290	ENSDARG00000041361	calrl2	ttk	201	3.42914	calreticulin, like 2 [Source:ZFIN;Acc:ZDB-GENE-030131-4042]	3.76065	ttk protein kinase [Source:ZFIN;Acc:ZDB-GENE-030123-1]
ENSDARG00000076590	ENSDARG00000041361	ATAD2	ttk	159	2.1749	ATPase family, AAA domain containing 2 [Source:HGNC Symbol;Acc:HGNC:30123]	3.76065	ttk protein kinase [Source:ZFIN;Acc:ZDB-GENE-030123-1]
ENSDARG00000076703	ENSDARG00000041361	zfand4	ttk	489	2.22788	zinc finger, AN1-type domain 4 [Source:ZFIN;Acc:ZDB-GENE-090312-102]	3.76065	ttk protein kinase [Source:ZFIN;Acc:ZDB-GENE-030123-1]
ENSDARG00000077029	ENSDARG00000041361	bub1	ttk	977	5.18654	BUB1 mitotic checkpoint serine/threonine kinase [Source:ZFIN;Acc:ZDB-GENE-081104-75]	3.76065	ttk protein kinase [Source:ZFIN;Acc:ZDB-GENE-030123-1]
ENSDARG00000077226	ENSDARG00000041361	smarca4	ttk	165	2.28358	SWI/SNF related, matrix associated, actin dependent regulator of chromatin, subfamily a, member 4 [Source:ZFIN;Acc:ZDB-GENE-030605-1]	3.76065	ttk protein kinase [Source:ZFIN;Acc:ZDB-GENE-030123-1]
ENSDARG00000077270	ENSDARG00000041361	INCENP	ttk	715	4.07197	inner centromere protein antigens 135/155kDa [Source:HGNC Symbol;Acc:HGNC:6058]	3.76065	ttk protein kinase [Source:ZFIN;Acc:ZDB-GENE-030123-1]
ENSDARG00000077375	ENSDARG00000041361	kif22	ttk	334	2.40266	kinesin family member 22 [Source:ZFIN;Acc:ZDB-GENE-080204-34]	3.76065	ttk protein kinase [Source:ZFIN;Acc:ZDB-GENE-030123-1]
ENSDARG00000077620	ENSDARG00000041361	cdca7a	ttk	512	1.46271	cell division cycle associated 7a [Source:ZFIN;Acc:ZDB-GENE-050417-29]	3.76065	ttk protein kinase [Source:ZFIN;Acc:ZDB-GENE-030123-1]
ENSDARG00000077822	ENSDARG00000041361	PMF1	ttk	337	3.38422	polyamine-modulated factor 1 [Source:HGNC Symbol;Acc:HGNC:9112]	3.76065	ttk protein kinase [Source:ZFIN;Acc:ZDB-GENE-030123-1]
ENSDARG00000077883	ENSDARG00000041361	fam83d	ttk	459	3.6974	family with sequence similarity 83, member D [Source:ZFIN;Acc:ZDB-GENE-041111-264]	3.76065	ttk protein kinase [Source:ZFIN;Acc:ZDB-GENE-030123-1]
ENSDARG00000078054	ENSDARG00000041361	SPDL1	ttk	426	3.38145	spindle apparatus coiled-coil protein 1 [Source:HGNC Symbol;Acc:HGNC:26010]	3.76065	ttk protein kinase [Source:ZFIN;Acc:ZDB-GENE-030123-1]
ENSDARG00000078433	ENSDARG00000041361	spc25	ttk	203	2.88431	SPC25, NDC80 kinetochore complex component, homolog (S. cerevisiae) [Source:ZFIN;Acc:ZDB-GENE-060810-13]	3.76065	ttk protein kinase [Source:ZFIN;Acc:ZDB-GENE-030123-1]
ENSDARG00000078654	ENSDARG00000041361	tpx2	ttk	710	4.83624	TPX2, microtubule-associated, homolog (Xenopus laevis) [Source:ZFIN;Acc:ZDB-GENE-030131-9652]	3.76065	ttk protein kinase [Source:ZFIN;Acc:ZDB-GENE-030123-1]
ENSDARG00000078759	ENSDARG00000041361	dna2	ttk	203	2.81537	DNA replication helicase 2 homolog (yeast) [Source:ZFIN;Acc:ZDB-GENE-090313-71]	3.76065	ttk protein kinase [Source:ZFIN;Acc:ZDB-GENE-030123-1]
ENSDARG00000078802	ENSDARG00000041361	RNF111	ttk	269	1.44508	ring finger protein 111 [Source:HGNC Symbol;Acc:HGNC:17384]	3.76065	ttk protein kinase [Source:ZFIN;Acc:ZDB-GENE-030123-1]
ENSDARG00000079470	ENSDARG00000041361	cdk16	ttk	480	1.36859	cyclin-dependent kinase 16 [Source:ZFIN;Acc:ZDB-GENE-030131-2939]	3.76065	ttk protein kinase [Source:ZFIN;Acc:ZDB-GENE-030123-1]
ENSDARG00000079731	ENSDARG00000041361	kif13ba	ttk	245	2.06925	kinesin family member 13Ba [Source:ZFIN;Acc:ZDB-GENE-070521-1]	3.76065	ttk protein kinase [Source:ZFIN;Acc:ZDB-GENE-030123-1]
ENSDARG00000086112	ENSDARG00000041361	CKAP2	ttk	714	3.97484	cytoskeleton associated protein 2 [Source:HGNC Symbol;Acc:HGNC:1990]	3.76065	ttk protein kinase [Source:ZFIN;Acc:ZDB-GENE-030123-1]
ENSDARG00000086561	ENSDARG00000041361	tk1	ttk	281	2.3892	thymidine kinase 1, soluble [Source:ZFIN;Acc:ZDB-GENE-030131-5801]	3.76065	ttk protein kinase [Source:ZFIN;Acc:ZDB-GENE-030123-1]
ENSDARG00000086985	ENSDARG00000041361	klc4	ttk	302	2.16763	kinesin light chain 4 [Source:ZFIN;Acc:ZDB-GENE-050417-350]	3.76065	ttk protein kinase [Source:ZFIN;Acc:ZDB-GENE-030123-1]
ENSDARG00000087393	ENSDARG00000041361	prr11	ttk	403	4.62996	proline rich 11 [Source:ZFIN;Acc:ZDB-GENE-091118-97]	3.76065	ttk protein kinase [Source:ZFIN;Acc:ZDB-GENE-030123-1]
ENSDARG00000087486	ENSDARG00000041361	mob1a	ttk	753	-1.49511	MOB kinase activator 1A [Source:ZFIN;Acc:ZDB-GENE-030131-6506]	3.76065	ttk protein kinase [Source:ZFIN;Acc:ZDB-GENE-030123-1]
ENSDARG00000087529	ENSDARG00000041361	ANKLE1	ttk	268	1.38125	ankyrin repeat and LEM domain containing 1 [Source:HGNC Symbol;Acc:HGNC:26812]	3.76065	ttk protein kinase [Source:ZFIN;Acc:ZDB-GENE-030123-1]
ENSDARG00000087554	ENSDARG00000041361	cdk1	ttk	989	4.83701	cyclin-dependent kinase 1 [Source:ZFIN;Acc:ZDB-GENE-010320-1]	3.76065	ttk protein kinase [Source:ZFIN;Acc:ZDB-GENE-030123-1]
ENSDARG00000088087	ENSDARG00000041361	KDM6B (2 of 2)	ttk	302	1.53142	lysine (K)-specific demethylase 6B [Source:HGNC Symbol;Acc:HGNC:29012]	3.76065	ttk protein kinase [Source:ZFIN;Acc:ZDB-GENE-030123-1]
ENSDARG00000088371	ENSDARG00000041361	junbb	ttk	169	2.59312	jun B proto-oncogene b [Source:ZFIN;Acc:ZDB-GENE-040426-2666]	3.76065	ttk protein kinase [Source:ZFIN;Acc:ZDB-GENE-030123-1]
ENSDARG00000088924	ENSDARG00000041361	CENPU (2 of 2)	ttk	410	2.03305	centromere protein U [Source:HGNC Symbol;Acc:HGNC:21348]	3.76065	ttk protein kinase [Source:ZFIN;Acc:ZDB-GENE-030123-1]
ENSDARG00000089245	ENSDARG00000041361	DUSP23 (2 of 2)	ttk	331	-1.54144	dual specificity phosphatase 23 [Source:HGNC Symbol;Acc:HGNC:21480]	3.76065	ttk protein kinase [Source:ZFIN;Acc:ZDB-GENE-030123-1]
ENSDARG00000089856	ENSDARG00000041361	ENSDARG00000089856	ttk	199	6.05736	citron rho-interacting serine/threonine kinase [Source:HGNC Symbol;Acc:HGNC:1985]	3.76065	ttk protein kinase [Source:ZFIN;Acc:ZDB-GENE-030123-1]
ENSDARG00000089922	ENSDARG00000041361	DSN1	ttk	156	1.85243	DSN1, MIS12 kinetochore complex component [Source:HGNC Symbol;Acc:HGNC:16165]	3.76065	ttk protein kinase [Source:ZFIN;Acc:ZDB-GENE-030123-1]
ENSDARG00000090203	ENSDARG00000041361	ORC2	ttk	163	1.45285	origin recognition complex, subunit 2 [Source:HGNC Symbol;Acc:HGNC:8488]	3.76065	ttk protein kinase [Source:ZFIN;Acc:ZDB-GENE-030123-1]
ENSDARG00000091150	ENSDARG00000041361	mki67	ttk	510	3.32776	marker of proliferation Ki-67 [Source:ZFIN;Acc:ZDB-GENE-030131-9771]	3.76065	ttk protein kinase [Source:ZFIN;Acc:ZDB-GENE-030123-1]
ENSDARG00000091271	ENSDARG00000041361	CENPT	ttk	201	3.0425	centromere protein T [Source:HGNC Symbol;Acc:HGNC:25787]	3.76065	ttk protein kinase [Source:ZFIN;Acc:ZDB-GENE-030123-1]
ENSDARG00000092098	ENSDARG00000041361	CKAP2L	ttk	681	3.46853	cytoskeleton associated protein 2-like [Source:HGNC Symbol;Acc:HGNC:26877]	3.76065	ttk protein kinase [Source:ZFIN;Acc:ZDB-GENE-030123-1]
ENSDARG00000093022	ENSDARG00000041361	seph	ttk	173	1.54879	selenoprotein H [Source:ZFIN;Acc:ZDB-GENE-030411-2]	3.76065	ttk protein kinase [Source:ZFIN;Acc:ZDB-GENE-030123-1]
ENSDARG00000042816	ENSDARG00000041394	mmp9	dnajb1b	435	2.33206	matrix metalloproteinase 9 [Source:ZFIN;Acc:ZDB-GENE-040426-2132]	-1.36606	DnaJ (Hsp40) homolog, subfamily B, member 1b [Source:ZFIN;Acc:ZDB-GENE-030131-5455]
ENSDARG00000056160	ENSDARG00000041394	hspd1	dnajb1b	649	1.69278	heat shock 60kD protein 1 (chaperonin) [Source:ZFIN;Acc:ZDB-GENE-021206-1]	-1.36606	DnaJ (Hsp40) homolog, subfamily B, member 1b [Source:ZFIN;Acc:ZDB-GENE-030131-5455]
ENSDARG00000026294	ENSDARG00000041435	erbb2	uba52	910	-2.18832	v-erb-b2 erythroblastic leukemia viral oncogene homolog 2, neuro/glioblastoma derived oncogene homolog [Source:ZFIN;Acc:ZDB-GENE-031118-121]	-1.84539	ubiquitin A-52 residue ribosomal protein fusion product 1 [Source:ZFIN;Acc:ZDB-GENE-051023-7]
ENSDARG00000037116	ENSDARG00000041449	cxcl12a	spred1	200	-3.66179	chemokine (C-X-C motif) ligand 12a (stromal cell-derived factor 1) [Source:ZFIN;Acc:ZDB-GENE-030318-1]	1.28523	sprouty-related, EVH1 domain containing 1 [Source:ZFIN;Acc:ZDB-GENE-040426-2338]
ENSDARG00000026294	ENSDARG00000041450	erbb2	rab11a	273	-2.18832	v-erb-b2 erythroblastic leukemia viral oncogene homolog 2, neuro/glioblastoma derived oncogene homolog [Source:ZFIN;Acc:ZDB-GENE-031118-121]	1.19772	RAB11a, member RAS oncogene family [Source:ZFIN;Acc:ZDB-GENE-041114-53]
ENSDARG00000077226	ENSDARG00000041581	smarca4	znf143b	344	2.28358	SWI/SNF related, matrix associated, actin dependent regulator of chromatin, subfamily a, member 4 [Source:ZFIN;Acc:ZDB-GENE-030605-1]	-3.26432	zinc finger protein 143b [Source:ZFIN;Acc:ZDB-GENE-040426-1586]
ENSDARG00000088371	ENSDARG00000041581	junbb	znf143b	243	2.59312	jun B proto-oncogene b [Source:ZFIN;Acc:ZDB-GENE-040426-2666]	-3.26432	zinc finger protein 143b [Source:ZFIN;Acc:ZDB-GENE-040426-1586]
ENSDARG00000026294	ENSDARG00000041619	erbb2	gnb2l1	187	-2.18832	v-erb-b2 erythroblastic leukemia viral oncogene homolog 2, neuro/glioblastoma derived oncogene homolog [Source:ZFIN;Acc:ZDB-GENE-031118-121]	-1.46757	guanine nucleotide binding protein (G protein), beta polypeptide 2-like 1 [Source:ZFIN;Acc:ZDB-GENE-990415-89]
ENSDARG00000077226	ENSDARG00000041708	smarca4	csrp2bp	309	2.28358	SWI/SNF related, matrix associated, actin dependent regulator of chromatin, subfamily a, member 4 [Source:ZFIN;Acc:ZDB-GENE-030605-1]	1.34795	cysteine and glycine-rich protein 2 binding protein [Source:ZFIN;Acc:ZDB-GENE-040718-452]
ENSDARG00000037116	ENSDARG00000042003	cxcl12a	ENSDARG00000042003	285	-3.66179	chemokine (C-X-C motif) ligand 12a (stromal cell-derived factor 1) [Source:ZFIN;Acc:ZDB-GENE-030318-1]	-5.22491
ENSDARG00000042816	ENSDARG00000042003	mmp9	ENSDARG00000042003	255	2.33206	matrix metalloproteinase 9 [Source:ZFIN;Acc:ZDB-GENE-040426-2132]	-5.22491
ENSDARG00000026294	ENSDARG00000042111	erbb2	inpp5b	171	-2.18832	v-erb-b2 erythroblastic leukemia viral oncogene homolog 2, neuro/glioblastoma derived oncogene homolog [Source:ZFIN;Acc:ZDB-GENE-031118-121]	-1.21687	inositol polyphosphate-5-phosphatase B [Source:ZFIN;Acc:ZDB-GENE-110411-228]
ENSDARG00000007356	ENSDARG00000042141	fgf20a	myo6b	201	20.8983	fibroblast growth factor 20a [Source:ZFIN;Acc:ZDB-GENE-060110-1]	1.63894	myosin VIb [Source:ZFIN;Acc:ZDB-GENE-030318-3]
ENSDARG00000088371	ENSDARG00000042236	junbb	atrx	227	2.59312	jun B proto-oncogene b [Source:ZFIN;Acc:ZDB-GENE-040426-2666]	1.40713	alpha thalassemia/mental retardation syndrome X-linked homolog (human) [Source:ZFIN;Acc:ZDB-GENE-030912-11]
ENSDARG00000026294	ENSDARG00000042249	erbb2	FRMD4A	398	-2.18832	v-erb-b2 erythroblastic leukemia viral oncogene homolog 2, neuro/glioblastoma derived oncogene homolog [Source:ZFIN;Acc:ZDB-GENE-031118-121]	1.30417	FERM domain containing 4A [Source:HGNC Symbol;Acc:HGNC:25491]
ENSDARG00000056160	ENSDARG00000042252	hspd1	eif4h	382	1.69278	heat shock 60kD protein 1 (chaperonin) [Source:ZFIN;Acc:ZDB-GENE-021206-1]	1.5376	eukaryotic translation initiation factor 4h [Source:ZFIN;Acc:ZDB-GENE-010328-19]
ENSDARG00000007356	ENSDARG00000042296	fgf20a	dlx5a	764	20.8983	fibroblast growth factor 20a [Source:ZFIN;Acc:ZDB-GENE-060110-1]	4.24245	distal-less homeobox gene 5a [Source:ZFIN;Acc:ZDB-GENE-990415-49]
ENSDARG00000026294	ENSDARG00000042382	erbb2	ARF5 (1 of 2)	710	-2.18832	v-erb-b2 erythroblastic leukemia viral oncogene homolog 2, neuro/glioblastoma derived oncogene homolog [Source:ZFIN;Acc:ZDB-GENE-031118-121]	1.21623	ADP-ribosylation factor 4 [Source:HGNC Symbol;Acc:HGNC:655]
ENSDARG00000026294	ENSDARG00000042409	erbb2	ENSDARG00000042409	157	-2.18832	v-erb-b2 erythroblastic leukemia viral oncogene homolog 2, neuro/glioblastoma derived oncogene homolog [Source:ZFIN;Acc:ZDB-GENE-031118-121]	-1.75215
ENSDARG00000061226	ENSDARG00000042409	timp2a	ENSDARG00000042409	260	2.39699	tissue inhibitor of metalloproteinase 2a [Source:ZFIN;Acc:ZDB-GENE-030612-1]	-1.75215
ENSDARG00000037116	ENSDARG00000042627	cxcl12a	nhsl1b	234	-3.66179	chemokine (C-X-C motif) ligand 12a (stromal cell-derived factor 1) [Source:ZFIN;Acc:ZDB-GENE-030318-1]	-1.64496	NHS-like 1b [Source:ZFIN;Acc:ZDB-GENE-040910-1]
ENSDARG00000056160	ENSDARG00000042631	hspd1	glrx2	182	1.69278	heat shock 60kD protein 1 (chaperonin) [Source:ZFIN;Acc:ZDB-GENE-021206-1]	-1.3001	glutaredoxin 2 [Source:ZFIN;Acc:ZDB-GENE-040718-101]
ENSDARG00000002235	ENSDARG00000042644	mmp14a	sod2	156	3.17963	matrix metalloproteinase 14a (membrane-inserted) [Source:ZFIN;Acc:ZDB-GENE-030901-1]	-1.39636	superoxide dismutase 2, mitochondrial [Source:ZFIN;Acc:ZDB-GENE-030131-7742]
ENSDARG00000026294	ENSDARG00000042670	erbb2	eps15l1a	913	-2.18832	v-erb-b2 erythroblastic leukemia viral oncogene homolog 2, neuro/glioblastoma derived oncogene homolog [Source:ZFIN;Acc:ZDB-GENE-031118-121]	3.06504	epidermal growth factor receptor pathway substrate 15-like 1a [Source:ZFIN;Acc:ZDB-GENE-060503-274]
ENSDARG00000000767	ENSDARG00000042816	spi1b	mmp9	351	1.78341	spleen focus forming virus (SFFV) proviral integration oncogene spi1b [Source:ZFIN;Acc:ZDB-GENE-980526-164]	2.33206	matrix metalloproteinase 9 [Source:ZFIN;Acc:ZDB-GENE-040426-2132]
ENSDARG00000002235	ENSDARG00000042816	mmp14a	mmp9	923	3.17963	matrix metalloproteinase 14a (membrane-inserted) [Source:ZFIN;Acc:ZDB-GENE-030901-1]	2.33206	matrix metalloproteinase 9 [Source:ZFIN;Acc:ZDB-GENE-040426-2132]
ENSDARG00000002952	ENSDARG00000042816	smo	mmp9	184	2.05683	smoothened homolog (Drosophila) [Source:ZFIN;Acc:ZDB-GENE-980526-89]	2.33206	matrix metalloproteinase 9 [Source:ZFIN;Acc:ZDB-GENE-040426-2132]
ENSDARG00000003200	ENSDARG00000042816	foxm1	mmp9	689	5.33508	forkhead box M1 [Source:ZFIN;Acc:ZDB-GENE-040426-1275]	2.33206	matrix metalloproteinase 9 [Source:ZFIN;Acc:ZDB-GENE-040426-2132]
ENSDARG00000003570	ENSDARG00000042816	hsp90b1	mmp9	494	2.26212	heat shock protein 90, beta (grp94), member 1 [Source:ZFIN;Acc:ZDB-GENE-031002-1]	2.33206	matrix metalloproteinase 9 [Source:ZFIN;Acc:ZDB-GENE-040426-2132]
ENSDARG00000004665	ENSDARG00000042816	hspa5	mmp9	690	2.66949	heat shock protein 5 [Source:ZFIN;Acc:ZDB-GENE-031001-11]	2.33206	matrix metalloproteinase 9 [Source:ZFIN;Acc:ZDB-GENE-040426-2132]
ENSDARG00000004748	ENSDARG00000042816	zgc:100868	mmp9	154	-3.10593	zgc:100868 [Source:ZFIN;Acc:ZDB-GENE-040801-33]	2.33206	matrix metalloproteinase 9 [Source:ZFIN;Acc:ZDB-GENE-040426-2132]
ENSDARG00000004757	ENSDARG00000042816	ybx1	mmp9	691	-1.44767	Y box binding protein 1 [Source:ZFIN;Acc:ZDB-GENE-000629-3]	2.33206	matrix metalloproteinase 9 [Source:ZFIN;Acc:ZDB-GENE-040426-2132]
ENSDARG00000004782	ENSDARG00000042816	fgfr3	mmp9	196	-1.42451	fibroblast growth factor receptor 3 [Source:ZFIN;Acc:ZDB-GENE-000816-1]	2.33206	matrix metalloproteinase 9 [Source:ZFIN;Acc:ZDB-GENE-040426-2132]
ENSDARG00000005419	ENSDARG00000042816	il1b	mmp9	836	2.30481	interleukin 1, beta [Source:ZFIN;Acc:ZDB-GENE-040702-2]	2.33206	matrix metalloproteinase 9 [Source:ZFIN;Acc:ZDB-GENE-040426-2132]
ENSDARG00000005941	ENSDARG00000042816	yes1	mmp9	768	1.27661	v-yes-1 Yamaguchi sarcoma viral oncogene homolog 1 [Source:ZFIN;Acc:ZDB-GENE-050126-1]	2.33206	matrix metalloproteinase 9 [Source:ZFIN;Acc:ZDB-GENE-040426-2132]
ENSDARG00000006169	ENSDARG00000042816	lrrk2	mmp9	207	-1.33975	leucine-rich repeat kinase 2 [Source:ZFIN;Acc:ZDB-GENE-071218-6]	2.33206	matrix metalloproteinase 9 [Source:ZFIN;Acc:ZDB-GENE-040426-2132]
ENSDARG00000006353	ENSDARG00000042816	itga5	mmp9	174	6.38219	integrin, alpha 5 (fibronectin receptor, alpha polypeptide) [Source:ZFIN;Acc:ZDB-GENE-031116-52]	2.33206	matrix metalloproteinase 9 [Source:ZFIN;Acc:ZDB-GENE-040426-2132]
ENSDARG00000006399	ENSDARG00000042816	ywhae1	mmp9	641	1.24025	tyrosine 3-monooxygenase/tryptophan 5-monooxygenase activation protein, epsilon polypeptide 1 [Source:ZFIN;Acc:ZDB-GENE-030131-779]	2.33206	matrix metalloproteinase 9 [Source:ZFIN;Acc:ZDB-GENE-040426-2132]
ENSDARG00000007177	ENSDARG00000042816	CABZ01088933.1	mmp9	326	3.82919	Uncharacterized protein [Source:UniProtKB/TrEMBL;Acc:E7F3Q0]	2.33206	matrix metalloproteinase 9 [Source:ZFIN;Acc:ZDB-GENE-040426-2132]
ENSDARG00000007241	ENSDARG00000042816	mycb	mmp9	858	-1.33829	myelocytomatosis oncogene b [Source:ZFIN;Acc:ZDB-GENE-040426-780]	2.33206	matrix metalloproteinase 9 [Source:ZFIN;Acc:ZDB-GENE-040426-2132]
ENSDARG00000007356	ENSDARG00000042816	fgf20a	mmp9	294	20.8983	fibroblast growth factor 20a [Source:ZFIN;Acc:ZDB-GENE-060110-1]	2.33206	matrix metalloproteinase 9 [Source:ZFIN;Acc:ZDB-GENE-040426-2132]
ENSDARG00000007412	ENSDARG00000042816	slc2a1b	mmp9	662	-1.41442	solute carrier family 2 (facilitated glucose transporter), member 1b [Source:ZFIN;Acc:ZDB-GENE-090915-1]	2.33206	matrix metalloproteinase 9 [Source:ZFIN;Acc:ZDB-GENE-040426-2132]
ENSDARG00000008388	ENSDARG00000042816	mmp14b	mmp9	938	8.04293	matrix metalloproteinase 14b (membrane-inserted) [Source:ZFIN;Acc:ZDB-GENE-030901-2]	2.33206	matrix metalloproteinase 9 [Source:ZFIN;Acc:ZDB-GENE-040426-2132]
ENSDARG00000009280	ENSDARG00000042816	smyd1a	mmp9	446	-3.25411	SET and MYND domain containing 1a [Source:ZFIN;Acc:ZDB-GENE-030131-9825]	2.33206	matrix metalloproteinase 9 [Source:ZFIN;Acc:ZDB-GENE-040426-2132]
ENSDARG00000010276	ENSDARG00000042816	ptgs2b	mmp9	232	2.86557	prostaglandin-endoperoxide synthase 2b [Source:ZFIN;Acc:ZDB-GENE-041014-323]	2.33206	matrix metalloproteinase 9 [Source:ZFIN;Acc:ZDB-GENE-040426-2132]
ENSDARG00000010785	ENSDARG00000042816	thbs1b	mmp9	648	3.48249	thrombospondin 1b [Source:ZFIN;Acc:ZDB-GENE-020708-1]	2.33206	matrix metalloproteinase 9 [Source:ZFIN;Acc:ZDB-GENE-040426-2132]
ENSDARG00000010878	ENSDARG00000042816	cdkn1c	mmp9	565	8.13329	cyclin-dependent kinase inhibitor 1C [Source:ZFIN;Acc:ZDB-GENE-040123-1]	2.33206	matrix metalloproteinase 9 [Source:ZFIN;Acc:ZDB-GENE-040426-2132]
ENSDARG00000011170	ENSDARG00000042816	ndrg2	mmp9	231	-1.50441	N-myc downstream regulated gene 2 [Source:ZFIN;Acc:ZDB-GENE-041212-15]	2.33206	matrix metalloproteinase 9 [Source:ZFIN;Acc:ZDB-GENE-040426-2132]
ENSDARG00000011219	ENSDARG00000042816	akt2	mmp9	579	1.55938	v-akt murine thymoma viral oncogene homolog 2 [Source:ZFIN;Acc:ZDB-GENE-031007-5]	2.33206	matrix metalloproteinase 9 [Source:ZFIN;Acc:ZDB-GENE-040426-2132]
ENSDARG00000011407	ENSDARG00000042816	col2a1b	mmp9	276	4.99722	collagen type II, alpha-1b [Source:ZFIN;Acc:ZDB-GENE-050302-9]	2.33206	matrix metalloproteinase 9 [Source:ZFIN;Acc:ZDB-GENE-040426-2132]
ENSDARG00000011818	ENSDARG00000042816	batf	mmp9	361	-2.43639	basic leucine zipper transcription factor, ATF-like [Source:ZFIN;Acc:ZDB-GENE-041014-291]	2.33206	matrix metalloproteinase 9 [Source:ZFIN;Acc:ZDB-GENE-040426-2132]
ENSDARG00000012405	ENSDARG00000042816	col1a1a	mmp9	339	16.9086	collagen, type I, alpha 1a [Source:ZFIN;Acc:ZDB-GENE-030131-9102]	2.33206	matrix metalloproteinase 9 [Source:ZFIN;Acc:ZDB-GENE-040426-2132]
ENSDARG00000012450	ENSDARG00000042816	vmp1	mmp9	687	1.72731	vacuole membrane protein 1 [Source:ZFIN;Acc:ZDB-GENE-030131-8733]	2.33206	matrix metalloproteinase 9 [Source:ZFIN;Acc:ZDB-GENE-040426-2132]
ENSDARG00000013441	ENSDARG00000042816	hey2	mmp9	536	-1.64547	hairy/enhancer-of-split related with YRPW motif 2 [Source:ZFIN;Acc:ZDB-GENE-000526-1]	2.33206	matrix metalloproteinase 9 [Source:ZFIN;Acc:ZDB-GENE-040426-2132]
ENSDARG00000013539	ENSDARG00000042816	ikzf1	mmp9	165	-3.24844	IKAROS family zinc finger 1 (Ikaros) [Source:ZFIN;Acc:ZDB-GENE-980526-304]	2.33206	matrix metalloproteinase 9 [Source:ZFIN;Acc:ZDB-GENE-040426-2132]
ENSDARG00000013598	ENSDARG00000042816	tnfb	mmp9	790	-1.59957	tumor necrosis factor b (TNF superfamily, member 2) [Source:ZFIN;Acc:ZDB-GENE-050601-2]	2.33206	matrix metalloproteinase 9 [Source:ZFIN;Acc:ZDB-GENE-040426-2132]
ENSDARG00000013771	ENSDARG00000042816	ctssb.2	mmp9	354	-1.64742	cathepsin Sb, tandem duplicate 2 [Source:ZFIN;Acc:ZDB-GENE-050626-55]	2.33206	matrix metalloproteinase 9 [Source:ZFIN;Acc:ZDB-GENE-040426-2132]
ENSDARG00000013926	ENSDARG00000042816	slc16a9a	mmp9	189	2.36661	solute carrier family 16 (monocarboxylic acid transporters), member 9a [Source:ZFIN;Acc:ZDB-GENE-040426-1364]	2.33206	matrix metalloproteinase 9 [Source:ZFIN;Acc:ZDB-GENE-040426-2132]
ENSDARG00000014378	ENSDARG00000042816	slc12a4	mmp9	537	1.58522	solute carrier family 12 (potassium/chloride transporters), member 4 [Source:ZFIN;Acc:ZDB-GENE-090218-27]	2.33206	matrix metalloproteinase 9 [Source:ZFIN;Acc:ZDB-GENE-040426-2132]
ENSDARG00000014571	ENSDARG00000042816	ctnnb1	mmp9	564	2.4808	catenin (cadherin-associated protein), beta 1 [Source:ZFIN;Acc:ZDB-GENE-980526-362]	2.33206	matrix metalloproteinase 9 [Source:ZFIN;Acc:ZDB-GENE-040426-2132]
ENSDARG00000014859	ENSDARG00000042816	igfbp3	mmp9	721	1.91812	insulin-like growth factor binding protein 3 [Source:ZFIN;Acc:ZDB-GENE-040412-1]	2.33206	matrix metalloproteinase 9 [Source:ZFIN;Acc:ZDB-GENE-040426-2132]
ENSDARG00000015325	ENSDARG00000042816	u2af1	mmp9	204	1.19203	U2(RNU2) small nuclear RNA auxiliary factor 1 [Source:ZFIN;Acc:ZDB-GENE-020419-1]	2.33206	matrix metalloproteinase 9 [Source:ZFIN;Acc:ZDB-GENE-040426-2132]
ENSDARG00000015681	ENSDARG00000042816	gsk3ab	mmp9	207	1.44565	glycogen synthase kinase 3 alpha b [Source:ZFIN;Acc:ZDB-GENE-990714-3]	2.33206	matrix metalloproteinase 9 [Source:ZFIN;Acc:ZDB-GENE-040426-2132]
ENSDARG00000016143	ENSDARG00000042816	xiap	mmp9	220	-2.103	X-linked inhibitor of apoptosis [Source:ZFIN;Acc:ZDB-GENE-030825-7]	2.33206	matrix metalloproteinase 9 [Source:ZFIN;Acc:ZDB-GENE-040426-2132]
ENSDARG00000016470	ENSDARG00000042816	anxa5b	mmp9	217	1.71461	annexin A5b [Source:ZFIN;Acc:ZDB-GENE-030131-9076]	2.33206	matrix metalloproteinase 9 [Source:ZFIN;Acc:ZDB-GENE-040426-2132]
ENSDARG00000017155	ENSDARG00000042816	wnt10a	mmp9	165	4.76803	wingless-type MMTV integration site family, member 10a [Source:ZFIN;Acc:ZDB-GENE-990415-278]	2.33206	matrix metalloproteinase 9 [Source:ZFIN;Acc:ZDB-GENE-040426-2132]
ENSDARG00000017803	ENSDARG00000042816	gsk3b	mmp9	243	2.37367	glycogen synthase kinase 3 beta [Source:ZFIN;Acc:ZDB-GENE-990714-4]	2.33206	matrix metalloproteinase 9 [Source:ZFIN;Acc:ZDB-GENE-040426-2132]
ENSDARG00000018303	ENSDARG00000042816	etv4	mmp9	804	13.7157	ets variant gene 4 [Source:ZFIN;Acc:ZDB-GENE-990415-71]	2.33206	matrix metalloproteinase 9 [Source:ZFIN;Acc:ZDB-GENE-040426-2132]
ENSDARG00000018806	ENSDARG00000042816	ctsc	mmp9	212	1.44562	cathepsin C [Source:ZFIN;Acc:ZDB-GENE-030619-9]	2.33206	matrix metalloproteinase 9 [Source:ZFIN;Acc:ZDB-GENE-040426-2132]
ENSDARG00000019601	ENSDARG00000042816	col12a1b	mmp9	209	4.36804	collagen, type XII, alpha 1b [Source:ZFIN;Acc:ZDB-GENE-120215-116]	2.33206	matrix metalloproteinase 9 [Source:ZFIN;Acc:ZDB-GENE-040426-2132]
ENSDARG00000019763	ENSDARG00000042816	acp5a	mmp9	240	5.29717	acid phosphatase 5a, tartrate resistant [Source:ZFIN;Acc:ZDB-GENE-040426-2864]	2.33206	matrix metalloproteinase 9 [Source:ZFIN;Acc:ZDB-GENE-040426-2132]
ENSDARG00000019949	ENSDARG00000042816	serpinh1b	mmp9	218	6.3385	serpin peptidase inhibitor, clade H (heat shock protein 47), member 1b [Source:ZFIN;Acc:ZDB-GENE-990415-93]	2.33206	matrix metalloproteinase 9 [Source:ZFIN;Acc:ZDB-GENE-040426-2132]
ENSDARG00000020623	ENSDARG00000042816	baxa	mmp9	687	1.38725	bcl2-associated X protein, a [Source:ZFIN;Acc:ZDB-GENE-000511-6]	2.33206	matrix metalloproteinase 9 [Source:ZFIN;Acc:ZDB-GENE-040426-2132]
ENSDARG00000020625	ENSDARG00000042816	jak1	mmp9	260	1.25236	Janus kinase 1 [Source:ZFIN;Acc:ZDB-GENE-980526-142]	2.33206	matrix metalloproteinase 9 [Source:ZFIN;Acc:ZDB-GENE-040426-2132]
ENSDARG00000020845	ENSDARG00000042816	tns1	mmp9	200	-1.41788	tensin 1 [Source:ZFIN;Acc:ZDB-GENE-030131-6933]	2.33206	matrix metalloproteinase 9 [Source:ZFIN;Acc:ZDB-GENE-040426-2132]
ENSDARG00000021389	ENSDARG00000042816	jag2b	mmp9	162	-1.42639	jagged 2b [Source:ZFIN;Acc:ZDB-GENE-011128-3]	2.33206	matrix metalloproteinase 9 [Source:ZFIN;Acc:ZDB-GENE-040426-2132]
ENSDARG00000021539	ENSDARG00000042816	ephb2b	mmp9	161	2.03251	eph receptor B2b [Source:ZFIN;Acc:ZDB-GENE-050522-415]	2.33206	matrix metalloproteinase 9 [Source:ZFIN;Acc:ZDB-GENE-040426-2132]
ENSDARG00000021720	ENSDARG00000042816	col7a1	mmp9	214	7.33635	collagen, type VII, alpha 1 [Source:ZFIN;Acc:ZDB-GENE-030131-2427]	2.33206	matrix metalloproteinase 9 [Source:ZFIN;Acc:ZDB-GENE-040426-2132]
ENSDARG00000022456	ENSDARG00000042816	eno1a	mmp9	405	-1.48528	enolase 1a, (alpha) [Source:ZFIN;Acc:ZDB-GENE-030131-6048]	2.33206	matrix metalloproteinase 9 [Source:ZFIN;Acc:ZDB-GENE-040426-2132]
ENSDARG00000024540	ENSDARG00000042816	zgc:100919	mmp9	747	1.96312	zgc:100919 [Source:ZFIN;Acc:ZDB-GENE-040718-248]	2.33206	matrix metalloproteinase 9 [Source:ZFIN;Acc:ZDB-GENE-040426-2132]
ENSDARG00000026039	ENSDARG00000042816	cyp1a	mmp9	485	-13.045	cytochrome P450, family 1, subfamily A [Source:ZFIN;Acc:ZDB-GENE-011219-1]	2.33206	matrix metalloproteinase 9 [Source:ZFIN;Acc:ZDB-GENE-040426-2132]
ENSDARG00000026294	ENSDARG00000042816	erbb2	mmp9	549	-2.18832	v-erb-b2 erythroblastic leukemia viral oncogene homolog 2, neuro/glioblastoma derived oncogene homolog [Source:ZFIN;Acc:ZDB-GENE-031118-121]	2.33206	matrix metalloproteinase 9 [Source:ZFIN;Acc:ZDB-GENE-040426-2132]
ENSDARG00000026655	ENSDARG00000042816	tspo	mmp9	365	-2.83975	translocator protein [Source:ZFIN;Acc:ZDB-GENE-041010-125]	2.33206	matrix metalloproteinase 9 [Source:ZFIN;Acc:ZDB-GENE-040426-2132]
ENSDARG00000026701	ENSDARG00000042816	gtf2h1	mmp9	362	1.40149	general transcription factor II H, polypeptide 1 [Source:ZFIN;Acc:ZDB-GENE-040912-164]	2.33206	matrix metalloproteinase 9 [Source:ZFIN;Acc:ZDB-GENE-040426-2132]
ENSDARG00000027423	ENSDARG00000042816	igf1ra	mmp9	540	3.74916	insulin-like growth factor 1a receptor [Source:ZFIN;Acc:ZDB-GENE-020503-1]	2.33206	matrix metalloproteinase 9 [Source:ZFIN;Acc:ZDB-GENE-040426-2132]
ENSDARG00000027600	ENSDARG00000042816	pdlim5b	mmp9	418	-1.28161	PDZ and LIM domain 5b [Source:ZFIN;Acc:ZDB-GENE-040426-908]	2.33206	matrix metalloproteinase 9 [Source:ZFIN;Acc:ZDB-GENE-040426-2132]
ENSDARG00000027918	ENSDARG00000042816	ccne2	mmp9	173	2.7089	cyclin E2 [Source:ZFIN;Acc:ZDB-GENE-030131-9689]	2.33206	matrix metalloproteinase 9 [Source:ZFIN;Acc:ZDB-GENE-040426-2132]
ENSDARG00000028327	ENSDARG00000042816	gmfb	mmp9	236	1.88604	glia maturation factor, beta [Source:ZFIN;Acc:ZDB-GENE-040426-2114]	2.33206	matrix metalloproteinase 9 [Source:ZFIN;Acc:ZDB-GENE-040426-2132]
ENSDARG00000028507	ENSDARG00000042816	itgb4	mmp9	264	-1.88047	integrin, beta 4 [Source:ZFIN;Acc:ZDB-GENE-030131-7209]	2.33206	matrix metalloproteinase 9 [Source:ZFIN;Acc:ZDB-GENE-040426-2132]
ENSDARG00000028524	ENSDARG00000042816	col5a3b	mmp9	184	1.76555	collagen, type V, alpha 3b [Source:ZFIN;Acc:ZDB-GENE-110728-4]	2.33206	matrix metalloproteinase 9 [Source:ZFIN;Acc:ZDB-GENE-040426-2132]
ENSDARG00000028721	ENSDARG00000042816	mapk14b	mmp9	500	-1.58267	mitogen-activated protein kinase 14b [Source:ZFIN;Acc:ZDB-GENE-021007-1]	2.33206	matrix metalloproteinase 9 [Source:ZFIN;Acc:ZDB-GENE-040426-2132]
ENSDARG00000029476	ENSDARG00000042816	ldlr	mmp9	468	-2.79026	low density lipoprotein receptor [Source:ZFIN;Acc:ZDB-GENE-031217-1]	2.33206	matrix metalloproteinase 9 [Source:ZFIN;Acc:ZDB-GENE-040426-2132]
ENSDARG00000030110	ENSDARG00000042816	myod1	mmp9	172	-1.93804	myogenic differentiation 1 [Source:ZFIN;Acc:ZDB-GENE-980526-561]	2.33206	matrix metalloproteinase 9 [Source:ZFIN;Acc:ZDB-GENE-040426-2132]
ENSDARG00000030932	ENSDARG00000042816	fgf10a	mmp9	245	3.90842	fibroblast growth factor 10a [Source:ZFIN;Acc:ZDB-GENE-030715-1]	2.33206	matrix metalloproteinase 9 [Source:ZFIN;Acc:ZDB-GENE-040426-2132]
ENSDARG00000031435	ENSDARG00000042816	zgc:56493	mmp9	679	1.41057	zgc:56493 [Source:ZFIN;Acc:ZDB-GENE-030131-8581]	2.33206	matrix metalloproteinase 9 [Source:ZFIN;Acc:ZDB-GENE-040426-2132]
ENSDARG00000032103	ENSDARG00000042816	mapk6	mmp9	181	3.15706	mitogen-activated protein kinase 6 [Source:ZFIN;Acc:ZDB-GENE-050420-7]	2.33206	matrix metalloproteinase 9 [Source:ZFIN;Acc:ZDB-GENE-040426-2132]
ENSDARG00000033144	ENSDARG00000042816	psme2	mmp9	177	-1.50261	proteasome activator subunit 2 [Source:ZFIN;Acc:ZDB-GENE-991110-16]	2.33206	matrix metalloproteinase 9 [Source:ZFIN;Acc:ZDB-GENE-040426-2132]
ENSDARG00000033437	ENSDARG00000042816	rps6ka1	mmp9	206	-1.30099	ribosomal protein S6 kinase a, polypeptide 1 [Source:ZFIN;Acc:ZDB-GENE-060929-516]	2.33206	matrix metalloproteinase 9 [Source:ZFIN;Acc:ZDB-GENE-040426-2132]
ENSDARG00000033589	ENSDARG00000042816	EPHB3 (2 of 2)	mmp9	161	1.78878	EPH receptor B3 [Source:HGNC Symbol;Acc:HGNC:3394]	2.33206	matrix metalloproteinase 9 [Source:ZFIN;Acc:ZDB-GENE-040426-2132]
ENSDARG00000033840	ENSDARG00000042816	fat3a	mmp9	151	2.71363	FAT atypical cadherin 3a [Source:ZFIN;Acc:ZDB-GENE-060929-1254]	2.33206	matrix metalloproteinase 9 [Source:ZFIN;Acc:ZDB-GENE-040426-2132]
ENSDARG00000034293	ENSDARG00000042816	hif1ab	mmp9	547	1.86339	hypoxia-inducible factor 1, alpha subunit (basic helix-loop-helix transcription factor) b [Source:ZFIN;Acc:ZDB-GENE-040426-706]	2.33206	matrix metalloproteinase 9 [Source:ZFIN;Acc:ZDB-GENE-040426-2132]
ENSDARG00000034541	ENSDARG00000042816	tgfbr2	mmp9	178	-2.30218	transforming growth factor, beta receptor II [Source:ZFIN;Acc:ZDB-GENE-980526-375]	2.33206	matrix metalloproteinase 9 [Source:ZFIN;Acc:ZDB-GENE-040426-2132]
ENSDARG00000036036	ENSDARG00000042816	mdka	mmp9	215	16.6455	midkine-related growth factor [Source:ZFIN;Acc:ZDB-GENE-990621-1]	2.33206	matrix metalloproteinase 9 [Source:ZFIN;Acc:ZDB-GENE-040426-2132]
ENSDARG00000036096	ENSDARG00000042816	smad3a	mmp9	636	-1.47005	MAD homolog 3a (Drosophila) [Source:ZFIN;Acc:ZDB-GENE-000509-3]	2.33206	matrix metalloproteinase 9 [Source:ZFIN;Acc:ZDB-GENE-040426-2132]
ENSDARG00000036987	ENSDARG00000042816	has2	mmp9	158	4.62588	hyaluronan synthase 2 [Source:ZFIN;Acc:ZDB-GENE-020828-1]	2.33206	matrix metalloproteinase 9 [Source:ZFIN;Acc:ZDB-GENE-040426-2132]
ENSDARG00000037116	ENSDARG00000042816	cxcl12a	mmp9	789	-3.66179	chemokine (C-X-C motif) ligand 12a (stromal cell-derived factor 1) [Source:ZFIN;Acc:ZDB-GENE-030318-1]	2.33206	matrix metalloproteinase 9 [Source:ZFIN;Acc:ZDB-GENE-040426-2132]
ENSDARG00000037238	ENSDARG00000042816	smad5	mmp9	458	2.18506	MAD homolog 5 (Drosophila) [Source:ZFIN;Acc:ZDB-GENE-990603-9]	2.33206	matrix metalloproteinase 9 [Source:ZFIN;Acc:ZDB-GENE-040426-2132]
ENSDARG00000037640	ENSDARG00000042816	aurkb	mmp9	215	3.1943	aurora kinase B [Source:ZFIN;Acc:ZDB-GENE-020419-40]	2.33206	matrix metalloproteinase 9 [Source:ZFIN;Acc:ZDB-GENE-040426-2132]
ENSDARG00000038669	ENSDARG00000042816	gbp2	mmp9	396	1.71042	guanylate binding protein 2 [Source:ZFIN;Acc:ZDB-GENE-070912-618]	2.33206	matrix metalloproteinase 9 [Source:ZFIN;Acc:ZDB-GENE-040426-2132]
ENSDARG00000038978	ENSDARG00000042816	dnajb4	mmp9	435	-1.4654	DnaJ (Hsp40) homolog, subfamily B, member 4 [Source:ZFIN;Acc:ZDB-GENE-040801-192]	2.33206	matrix metalloproteinase 9 [Source:ZFIN;Acc:ZDB-GENE-040426-2132]
ENSDARG00000039384	ENSDARG00000042816	gak	mmp9	179	1.39522	cyclin G associated kinase [Source:ZFIN;Acc:ZDB-GENE-041210-358]	2.33206	matrix metalloproteinase 9 [Source:ZFIN;Acc:ZDB-GENE-040426-2132]
ENSDARG00000039486	ENSDARG00000042816	bag3	mmp9	671	-1.81216	BCL2-associated athanogene 3 [Source:ZFIN;Acc:ZDB-GENE-040801-40]	2.33206	matrix metalloproteinase 9 [Source:ZFIN;Acc:ZDB-GENE-040426-2132]
ENSDARG00000040046	ENSDARG00000042816	snai2	mmp9	743	2.25932	snail homolog 2 (Drosophila) [Source:ZFIN;Acc:ZDB-GENE-030326-6]	2.33206	matrix metalloproteinase 9 [Source:ZFIN;Acc:ZDB-GENE-040426-2132]
ENSDARG00000040251	ENSDARG00000042816	ctsk	mmp9	358	2.7515	cathepsin K [Source:ZFIN;Acc:ZDB-GENE-001205-4]	2.33206	matrix metalloproteinase 9 [Source:ZFIN;Acc:ZDB-GENE-040426-2132]
ENSDARG00000040623	ENSDARG00000042816	fosl2	mmp9	455	2.57007	fos-like antigen 2 [Source:ZFIN;Acc:ZDB-GENE-070209-164]	2.33206	matrix metalloproteinase 9 [Source:ZFIN;Acc:ZDB-GENE-040426-2132]
ENSDARG00000041065	ENSDARG00000042816	hspb1	mmp9	711	-1.52645	heat shock protein, alpha-crystallin-related, 1 [Source:ZFIN;Acc:ZDB-GENE-030326-4]	2.33206	matrix metalloproteinase 9 [Source:ZFIN;Acc:ZDB-GENE-040426-2132]
ENSDARG00000042644	ENSDARG00000042816	sod2	mmp9	156	-1.39636	superoxide dismutase 2, mitochondrial [Source:ZFIN;Acc:ZDB-GENE-030131-7742]	2.33206	matrix metalloproteinase 9 [Source:ZFIN;Acc:ZDB-GENE-040426-2132]
ENSDARG00000052094	ENSDARG00000042816	notch1b	mmp9	563	-1.80646	notch homolog 1b [Source:ZFIN;Acc:ZDB-GENE-990415-183]	2.33206	matrix metalloproteinase 9 [Source:ZFIN;Acc:ZDB-GENE-040426-2132]
ENSDARG00000054929	ENSDARG00000042816	zgc:110540	mmp9	209	2.09905	zgc:110540 [Source:ZFIN;Acc:ZDB-GENE-050327-77]	2.33206	matrix metalloproteinase 9 [Source:ZFIN;Acc:ZDB-GENE-040426-2132]
ENSDARG00000069904	ENSDARG00000042816	CABZ01071903.1	mmp9	175	7.28313	Uncharacterized protein [Source:UniProtKB/TrEMBL;Acc:F1R0N1]	2.33206	matrix metalloproteinase 9 [Source:ZFIN;Acc:ZDB-GENE-040426-2132]
ENSDARG00000071863	ENSDARG00000042816	itgb1a	mmp9	581	3.53869	integrin, beta 1a [Source:ZFIN;Acc:ZDB-GENE-060803-2]	2.33206	matrix metalloproteinase 9 [Source:ZFIN;Acc:ZDB-GENE-040426-2132]
ENSDARG00000078717	ENSDARG00000042816	itga8	mmp9	174	6.23433	integrin, alpha 8 [Source:ZFIN;Acc:ZDB-GENE-080220-48]	2.33206	matrix metalloproteinase 9 [Source:ZFIN;Acc:ZDB-GENE-040426-2132]
ENSDARG00000002235	ENSDARG00000042864	mmp14a	rpl7l1	305	3.17963	matrix metalloproteinase 14a (membrane-inserted) [Source:ZFIN;Acc:ZDB-GENE-030901-1]	1.66501	ribosomal protein L7-like 1 [Source:ZFIN;Acc:ZDB-GENE-030131-970]
ENSDARG00000042816	ENSDARG00000042876	mmp9	abracl	171	2.33206	matrix metalloproteinase 9 [Source:ZFIN;Acc:ZDB-GENE-040426-2132]	1.39332	ABRA C-terminal like [Source:ZFIN;Acc:ZDB-GENE-030131-8594]
ENSDARG00000033307	ENSDARG00000042931	igf2b	mibp2	201	3.83941	insulin-like growth factor 2b [Source:ZFIN;Acc:ZDB-GENE-030131-2935]	-1.35933	muscle-specific beta 1 integrin binding protein 2 [Source:ZFIN;Acc:ZDB-GENE-031113-14]
ENSDARG00000042816	ENSDARG00000042946	mmp9	hook1	280	2.33206	matrix metalloproteinase 9 [Source:ZFIN;Acc:ZDB-GENE-040426-2132]	-4.32021	hook homolog 1 [Source:ZFIN;Acc:ZDB-GENE-041001-159]
ENSDARG00000056160	ENSDARG00000042983	hspd1	has1	256	1.69278	heat shock 60kD protein 1 (chaperonin) [Source:ZFIN;Acc:ZDB-GENE-021206-1]	5.63246	hyaluronan synthase 1 [Source:ZFIN;Acc:ZDB-GENE-040218-2]
ENSDARG00000061226	ENSDARG00000042983	timp2a	has1	153	2.39699	tissue inhibitor of metalloproteinase 2a [Source:ZFIN;Acc:ZDB-GENE-030612-1]	5.63246	hyaluronan synthase 1 [Source:ZFIN;Acc:ZDB-GENE-040218-2]
ENSDARG00000037116	ENSDARG00000042984	cxcl12a	fpr1	956	-3.66179	chemokine (C-X-C motif) ligand 12a (stromal cell-derived factor 1) [Source:ZFIN;Acc:ZDB-GENE-030318-1]	2.12551	formyl peptide receptor 1 [Source:ZFIN;Acc:ZDB-GENE-121227-2]
ENSDARG00000026294	ENSDARG00000043032	erbb2	tlr1	192	-2.18832	v-erb-b2 erythroblastic leukemia viral oncogene homolog 2, neuro/glioblastoma derived oncogene homolog [Source:ZFIN;Acc:ZDB-GENE-031118-121]	-1.6749	toll-like receptor 1 [Source:ZFIN;Acc:ZDB-GENE-040220-1]
ENSDARG00000037116	ENSDARG00000043032	cxcl12a	tlr1	187	-3.66179	chemokine (C-X-C motif) ligand 12a (stromal cell-derived factor 1) [Source:ZFIN;Acc:ZDB-GENE-030318-1]	-1.6749	toll-like receptor 1 [Source:ZFIN;Acc:ZDB-GENE-040220-1]
ENSDARG00000056160	ENSDARG00000043304	hspd1	nop2	216	1.69278	heat shock 60kD protein 1 (chaperonin) [Source:ZFIN;Acc:ZDB-GENE-021206-1]	1.4548	NOP2 nucleolar protein homolog (yeast) [Source:ZFIN;Acc:ZDB-GENE-050309-7]
ENSDARG00000026294	ENSDARG00000043313	erbb2	ank2b	191	-2.18832	v-erb-b2 erythroblastic leukemia viral oncogene homolog 2, neuro/glioblastoma derived oncogene homolog [Source:ZFIN;Acc:ZDB-GENE-031118-121]	-2.28023	ankyrin 2b, neuronal [Source:ZFIN;Acc:ZDB-GENE-041010-165]
ENSDARG00000056160	ENSDARG00000043313	hspd1	ank2b	262	1.69278	heat shock 60kD protein 1 (chaperonin) [Source:ZFIN;Acc:ZDB-GENE-021206-1]	-2.28023	ankyrin 2b, neuronal [Source:ZFIN;Acc:ZDB-GENE-041010-165]
ENSDARG00000056160	ENSDARG00000043342	hspd1	gpx3	159	1.69278	heat shock 60kD protein 1 (chaperonin) [Source:ZFIN;Acc:ZDB-GENE-021206-1]	-3.9898	glutathione peroxidase 3 (plasma) [Source:ZFIN;Acc:ZDB-GENE-070222-3]
ENSDARG00000061226	ENSDARG00000043342	timp2a	gpx3	165	2.39699	tissue inhibitor of metalloproteinase 2a [Source:ZFIN;Acc:ZDB-GENE-030612-1]	-3.9898	glutathione peroxidase 3 (plasma) [Source:ZFIN;Acc:ZDB-GENE-070222-3]
ENSDARG00000026294	ENSDARG00000043361	erbb2	nck2b	648	-2.18832	v-erb-b2 erythroblastic leukemia viral oncogene homolog 2, neuro/glioblastoma derived oncogene homolog [Source:ZFIN;Acc:ZDB-GENE-031118-121]	-1.68089	NCK adaptor protein 2b [Source:ZFIN;Acc:ZDB-GENE-040801-235]
ENSDARG00000026294	ENSDARG00000043493	erbb2	cltca	241	-2.18832	v-erb-b2 erythroblastic leukemia viral oncogene homolog 2, neuro/glioblastoma derived oncogene homolog [Source:ZFIN;Acc:ZDB-GENE-031118-121]	1.36366	clathrin, heavy polypeptide a (Hc) [Source:ZFIN;Acc:ZDB-GENE-030131-2299]
ENSDARG00000042816	ENSDARG00000043509	mmp9	rpl11	159	2.33206	matrix metalloproteinase 9 [Source:ZFIN;Acc:ZDB-GENE-040426-2132]	-1.4486	ribosomal protein L11 [Source:ZFIN;Acc:ZDB-GENE-040625-147]
ENSDARG00000002235	ENSDARG00000043531	mmp14a	jun	201	3.17963	matrix metalloproteinase 14a (membrane-inserted) [Source:ZFIN;Acc:ZDB-GENE-030901-1]	-2.9523	jun proto-oncogene [Source:ZFIN;Acc:ZDB-GENE-030131-7859]
ENSDARG00000007356	ENSDARG00000043531	fgf20a	jun	313	20.8983	fibroblast growth factor 20a [Source:ZFIN;Acc:ZDB-GENE-060110-1]	-2.9523	jun proto-oncogene [Source:ZFIN;Acc:ZDB-GENE-030131-7859]
ENSDARG00000026294	ENSDARG00000043531	erbb2	jun	663	-2.18832	v-erb-b2 erythroblastic leukemia viral oncogene homolog 2, neuro/glioblastoma derived oncogene homolog [Source:ZFIN;Acc:ZDB-GENE-031118-121]	-2.9523	jun proto-oncogene [Source:ZFIN;Acc:ZDB-GENE-030131-7859]
ENSDARG00000037116	ENSDARG00000043531	cxcl12a	jun	256	-3.66179	chemokine (C-X-C motif) ligand 12a (stromal cell-derived factor 1) [Source:ZFIN;Acc:ZDB-GENE-030318-1]	-2.9523	jun proto-oncogene [Source:ZFIN;Acc:ZDB-GENE-030131-7859]
ENSDARG00000042816	ENSDARG00000043531	mmp9	jun	861	2.33206	matrix metalloproteinase 9 [Source:ZFIN;Acc:ZDB-GENE-040426-2132]	-2.9523	jun proto-oncogene [Source:ZFIN;Acc:ZDB-GENE-030131-7859]
ENSDARG00000056160	ENSDARG00000043781	hspd1	PSMB10	318	1.69278	heat shock 60kD protein 1 (chaperonin) [Source:ZFIN;Acc:ZDB-GENE-021206-1]	-1.36556	proteasome (prosome, macropain) subunit, beta type, 10 [Source:HGNC Symbol;Acc:HGNC:9538]
ENSDARG00000056160	ENSDARG00000044083	hspd1	peli1b	375	1.69278	heat shock 60kD protein 1 (chaperonin) [Source:ZFIN;Acc:ZDB-GENE-021206-1]	1.29275	pellino homolog 1b (Drosophila) [Source:ZFIN;Acc:ZDB-GENE-061027-372]
ENSDARG00000056160	ENSDARG00000044090	hspd1	zmpste24	254	1.69278	heat shock 60kD protein 1 (chaperonin) [Source:ZFIN;Acc:ZDB-GENE-021206-1]	1.73663	zinc metallopeptidase, STE24 homolog [Source:ZFIN;Acc:ZDB-GENE-030131-6312]
ENSDARG00000026294	ENSDARG00000044125	erbb2	txn	159	-2.18832	v-erb-b2 erythroblastic leukemia viral oncogene homolog 2, neuro/glioblastoma derived oncogene homolog [Source:ZFIN;Acc:ZDB-GENE-031118-121]	3.37262	thioredoxin [Source:ZFIN;Acc:ZDB-GENE-040718-162]
ENSDARG00000033307	ENSDARG00000044125	igf2b	txn	196	3.83941	insulin-like growth factor 2b [Source:ZFIN;Acc:ZDB-GENE-030131-2935]	3.37262	thioredoxin [Source:ZFIN;Acc:ZDB-GENE-040718-162]
ENSDARG00000042816	ENSDARG00000044125	mmp9	txn	787	2.33206	matrix metalloproteinase 9 [Source:ZFIN;Acc:ZDB-GENE-040426-2132]	3.37262	thioredoxin [Source:ZFIN;Acc:ZDB-GENE-040718-162]
ENSDARG00000056160	ENSDARG00000044153	hspd1	ppp1cb	212	1.69278	heat shock 60kD protein 1 (chaperonin) [Source:ZFIN;Acc:ZDB-GENE-021206-1]	-1.21781	protein phosphatase 1, catalytic subunit, beta isoform [Source:ZFIN;Acc:ZDB-GENE-030616-609]
ENSDARG00000026294	ENSDARG00000044213	erbb2	lpar1	548	-2.18832	v-erb-b2 erythroblastic leukemia viral oncogene homolog 2, neuro/glioblastoma derived oncogene homolog [Source:ZFIN;Acc:ZDB-GENE-031118-121]	2.55936	lysophosphatidic acid receptor 1 [Source:ZFIN;Acc:ZDB-GENE-030616-499]
ENSDARG00000037116	ENSDARG00000044213	cxcl12a	lpar1	906	-3.66179	chemokine (C-X-C motif) ligand 12a (stromal cell-derived factor 1) [Source:ZFIN;Acc:ZDB-GENE-030318-1]	2.55936	lysophosphatidic acid receptor 1 [Source:ZFIN;Acc:ZDB-GENE-030616-499]
ENSDARG00000056160	ENSDARG00000044575	hspd1	vars	372	1.69278	heat shock 60kD protein 1 (chaperonin) [Source:ZFIN;Acc:ZDB-GENE-021206-1]	1.6207	valyl-tRNA synthetase [Source:ZFIN;Acc:ZDB-GENE-010601-1]
ENSDARG00000002235	ENSDARG00000044688	mmp14a	dusp4	282	3.17963	matrix metalloproteinase 14a (membrane-inserted) [Source:ZFIN;Acc:ZDB-GENE-030901-1]	4.28921	dual specificity phosphatase 4 [Source:ZFIN;Acc:ZDB-GENE-040426-709]
ENSDARG00000026294	ENSDARG00000044718	erbb2	VAV2	642	-2.18832	v-erb-b2 erythroblastic leukemia viral oncogene homolog 2, neuro/glioblastoma derived oncogene homolog [Source:ZFIN;Acc:ZDB-GENE-031118-121]	2.02634	vav 2 guanine nucleotide exchange factor [Source:HGNC Symbol;Acc:HGNC:12658]
ENSDARG00000037116	ENSDARG00000044718	cxcl12a	VAV2	806	-3.66179	chemokine (C-X-C motif) ligand 12a (stromal cell-derived factor 1) [Source:ZFIN;Acc:ZDB-GENE-030318-1]	2.02634	vav 2 guanine nucleotide exchange factor [Source:HGNC Symbol;Acc:HGNC:12658]
ENSDARG00000088371	ENSDARG00000044718	junbb	VAV2	155	2.59312	jun B proto-oncogene b [Source:ZFIN;Acc:ZDB-GENE-040426-2666]	2.02634	vav 2 guanine nucleotide exchange factor [Source:HGNC Symbol;Acc:HGNC:12658]
ENSDARG00000002235	ENSDARG00000044807	mmp14a	dck	209	3.17963	matrix metalloproteinase 14a (membrane-inserted) [Source:ZFIN;Acc:ZDB-GENE-030901-1]	2.86705	deoxycytidine kinase [Source:ZFIN;Acc:ZDB-GENE-041024-3]
ENSDARG00000007356	ENSDARG00000044807	fgf20a	dck	373	20.8983	fibroblast growth factor 20a [Source:ZFIN;Acc:ZDB-GENE-060110-1]	2.86705	deoxycytidine kinase [Source:ZFIN;Acc:ZDB-GENE-041024-3]
ENSDARG00000026294	ENSDARG00000044807	erbb2	dck	563	-2.18832	v-erb-b2 erythroblastic leukemia viral oncogene homolog 2, neuro/glioblastoma derived oncogene homolog [Source:ZFIN;Acc:ZDB-GENE-031118-121]	2.86705	deoxycytidine kinase [Source:ZFIN;Acc:ZDB-GENE-041024-3]
ENSDARG00000042816	ENSDARG00000044807	mmp9	dck	209	2.33206	matrix metalloproteinase 9 [Source:ZFIN;Acc:ZDB-GENE-040426-2132]	2.86705	deoxycytidine kinase [Source:ZFIN;Acc:ZDB-GENE-041024-3]
ENSDARG00000056160	ENSDARG00000044807	hspd1	dck	218	1.69278	heat shock 60kD protein 1 (chaperonin) [Source:ZFIN;Acc:ZDB-GENE-021206-1]	2.86705	deoxycytidine kinase [Source:ZFIN;Acc:ZDB-GENE-041024-3]
ENSDARG00000056160	ENSDARG00000044809	hspd1	fpgs	191	1.69278	heat shock 60kD protein 1 (chaperonin) [Source:ZFIN;Acc:ZDB-GENE-021206-1]	-1.44293	folylpolyglutamate synthase [Source:ZFIN;Acc:ZDB-GENE-040426-2781]
ENSDARG00000088371	ENSDARG00000044820	junbb	cstf1	161	2.59312	jun B proto-oncogene b [Source:ZFIN;Acc:ZDB-GENE-040426-2666]	1.34975	cleavage stimulation factor, 3' pre-RNA, subunit 1 [Source:ZFIN;Acc:ZDB-GENE-030131-2958]
ENSDARG00000007356	ENSDARG00000044954	fgf20a	slit1a	175	20.8983	fibroblast growth factor 20a [Source:ZFIN;Acc:ZDB-GENE-060110-1]	2.75681	slit homolog 1a (Drosophila) [Source:ZFIN;Acc:ZDB-GENE-030722-3]
ENSDARG00000026294	ENSDARG00000044954	erbb2	slit1a	192	-2.18832	v-erb-b2 erythroblastic leukemia viral oncogene homolog 2, neuro/glioblastoma derived oncogene homolog [Source:ZFIN;Acc:ZDB-GENE-031118-121]	2.75681	slit homolog 1a (Drosophila) [Source:ZFIN;Acc:ZDB-GENE-030722-3]
ENSDARG00000026294	ENSDARG00000045071	erbb2	chad	198	-2.18832	v-erb-b2 erythroblastic leukemia viral oncogene homolog 2, neuro/glioblastoma derived oncogene homolog [Source:ZFIN;Acc:ZDB-GENE-031118-121]	-1.62255	chondroadherin [Source:ZFIN;Acc:ZDB-GENE-040426-1130]
ENSDARG00000026294	ENSDARG00000045074	erbb2	arl4d	221	-2.18832	v-erb-b2 erythroblastic leukemia viral oncogene homolog 2, neuro/glioblastoma derived oncogene homolog [Source:ZFIN;Acc:ZDB-GENE-031118-121]	-2.05476	ADP-ribosylation factor-like 4D [Source:ZFIN;Acc:ZDB-GENE-030131-2293]
ENSDARG00000026294	ENSDARG00000045180	erbb2	acta2	161	-2.18832	v-erb-b2 erythroblastic leukemia viral oncogene homolog 2, neuro/glioblastoma derived oncogene homolog [Source:ZFIN;Acc:ZDB-GENE-031118-121]	-10.5136	actin, alpha 2, smooth muscle, aorta [Source:ZFIN;Acc:ZDB-GENE-030131-1229]
ENSDARG00000037116	ENSDARG00000045180	cxcl12a	acta2	169	-3.66179	chemokine (C-X-C motif) ligand 12a (stromal cell-derived factor 1) [Source:ZFIN;Acc:ZDB-GENE-030318-1]	-10.5136	actin, alpha 2, smooth muscle, aorta [Source:ZFIN;Acc:ZDB-GENE-030131-1229]
ENSDARG00000042816	ENSDARG00000045180	mmp9	acta2	183	2.33206	matrix metalloproteinase 9 [Source:ZFIN;Acc:ZDB-GENE-040426-2132]	-10.5136	actin, alpha 2, smooth muscle, aorta [Source:ZFIN;Acc:ZDB-GENE-030131-1229]
ENSDARG00000007356	ENSDARG00000045219	fgf20a	dkk1b	417	20.8983	fibroblast growth factor 20a [Source:ZFIN;Acc:ZDB-GENE-060110-1]	19.2793	dickkopf 1b [Source:ZFIN;Acc:ZDB-GENE-990708-5]
ENSDARG00000037116	ENSDARG00000045219	cxcl12a	dkk1b	176	-3.66179	chemokine (C-X-C motif) ligand 12a (stromal cell-derived factor 1) [Source:ZFIN;Acc:ZDB-GENE-030318-1]	19.2793	dickkopf 1b [Source:ZFIN;Acc:ZDB-GENE-990708-5]
ENSDARG00000042816	ENSDARG00000045219	mmp9	dkk1b	187	2.33206	matrix metalloproteinase 9 [Source:ZFIN;Acc:ZDB-GENE-040426-2132]	19.2793	dickkopf 1b [Source:ZFIN;Acc:ZDB-GENE-990708-5]
ENSDARG00000026294	ENSDARG00000045228	erbb2	stub1	937	-2.18832	v-erb-b2 erythroblastic leukemia viral oncogene homolog 2, neuro/glioblastoma derived oncogene homolog [Source:ZFIN;Acc:ZDB-GENE-031118-121]	-1.33913	STIP1 homology and U-Box containing protein 1 [Source:ZFIN;Acc:ZDB-GENE-030131-2963]
ENSDARG00000056160	ENSDARG00000045228	hspd1	stub1	198	1.69278	heat shock 60kD protein 1 (chaperonin) [Source:ZFIN;Acc:ZDB-GENE-021206-1]	-1.33913	STIP1 homology and U-Box containing protein 1 [Source:ZFIN;Acc:ZDB-GENE-030131-2963]
ENSDARG00000088371	ENSDARG00000045305	junbb	pde7a	177	2.59312	jun B proto-oncogene b [Source:ZFIN;Acc:ZDB-GENE-040426-2666]	-1.65776	phosphodiesterase 7A [Source:ZFIN;Acc:ZDB-GENE-031222-10]
ENSDARG00000061226	ENSDARG00000045308	timp2a	pola1	213	2.39699	tissue inhibitor of metalloproteinase 2a [Source:ZFIN;Acc:ZDB-GENE-030612-1]	1.83064	polymerase (DNA directed), alpha 1 [Source:ZFIN;Acc:ZDB-GENE-030114-9]
ENSDARG00000088371	ENSDARG00000045308	junbb	pola1	165	2.59312	jun B proto-oncogene b [Source:ZFIN;Acc:ZDB-GENE-040426-2666]	1.83064	polymerase (DNA directed), alpha 1 [Source:ZFIN;Acc:ZDB-GENE-030114-9]
ENSDARG00000056160	ENSDARG00000045351	hspd1	ccdc58	489	1.69278	heat shock 60kD protein 1 (chaperonin) [Source:ZFIN;Acc:ZDB-GENE-021206-1]	1.61246	coiled-coil domain containing 58 [Source:ZFIN;Acc:ZDB-GENE-040426-1780]
ENSDARG00000007356	ENSDARG00000045463	fgf20a	ralaa	173	20.8983	fibroblast growth factor 20a [Source:ZFIN;Acc:ZDB-GENE-060110-1]	1.73545	v-ral simian leukemia viral oncogene homolog Aa (ras related) [Source:ZFIN;Acc:ZDB-GENE-040426-1344]
ENSDARG00000026294	ENSDARG00000045463	erbb2	ralaa	367	-2.18832	v-erb-b2 erythroblastic leukemia viral oncogene homolog 2, neuro/glioblastoma derived oncogene homolog [Source:ZFIN;Acc:ZDB-GENE-031118-121]	1.73545	v-ral simian leukemia viral oncogene homolog Aa (ras related) [Source:ZFIN;Acc:ZDB-GENE-040426-1344]
ENSDARG00000007356	ENSDARG00000045487	fgf20a	rps16	325	20.8983	fibroblast growth factor 20a [Source:ZFIN;Acc:ZDB-GENE-060110-1]	-1.63782	ribosomal protein S16 [Source:ZFIN;Acc:ZDB-GENE-050506-107]
ENSDARG00000061226	ENSDARG00000045519	timp2a	sfmbt2	411	2.39699	tissue inhibitor of metalloproteinase 2a [Source:ZFIN;Acc:ZDB-GENE-030612-1]	-1.56292	Scm-like with four mbt domains 2 [Source:ZFIN;Acc:ZDB-GENE-041210-196]
ENSDARG00000026294	ENSDARG00000045527	erbb2	nr2c1	266	-2.18832	v-erb-b2 erythroblastic leukemia viral oncogene homolog 2, neuro/glioblastoma derived oncogene homolog [Source:ZFIN;Acc:ZDB-GENE-031118-121]	1.28017	nuclear receptor subfamily 2, group C, member 1 [Source:ZFIN;Acc:ZDB-GENE-041210-198]
ENSDARG00000088371	ENSDARG00000045527	junbb	nr2c1	192	2.59312	jun B proto-oncogene b [Source:ZFIN;Acc:ZDB-GENE-040426-2666]	1.28017	nuclear receptor subfamily 2, group C, member 1 [Source:ZFIN;Acc:ZDB-GENE-041210-198]
ENSDARG00000042816	ENSDARG00000045561	mmp9	dram1	248	2.33206	matrix metalloproteinase 9 [Source:ZFIN;Acc:ZDB-GENE-040426-2132]	1.70637	DNA-damage regulated autophagy modulator 1 [Source:ZFIN;Acc:ZDB-GENE-041010-147]
ENSDARG00000056160	ENSDARG00000045562	hspd1	pus1	252	1.69278	heat shock 60kD protein 1 (chaperonin) [Source:ZFIN;Acc:ZDB-GENE-021206-1]	1.34265	pseudouridine synthase 1 [Source:ZFIN;Acc:ZDB-GENE-041212-26]
ENSDARG00000077226	ENSDARG00000045562	smarca4	pus1	288	2.28358	SWI/SNF related, matrix associated, actin dependent regulator of chromatin, subfamily a, member 4 [Source:ZFIN;Acc:ZDB-GENE-030605-1]	1.34265	pseudouridine synthase 1 [Source:ZFIN;Acc:ZDB-GENE-041212-26]
ENSDARG00000056160	ENSDARG00000045658	hspd1	msrb3	185	1.69278	heat shock 60kD protein 1 (chaperonin) [Source:ZFIN;Acc:ZDB-GENE-021206-1]	-2.5781	methionine sulfoxide reductase B3 [Source:ZFIN;Acc:ZDB-GENE-040625-74]
ENSDARG00000002235	ENSDARG00000045665	mmp14a	FAT4	185	3.17963	matrix metalloproteinase 14a (membrane-inserted) [Source:ZFIN;Acc:ZDB-GENE-030901-1]	2.44919	FAT atypical cadherin 4 [Source:HGNC Symbol;Acc:HGNC:23109]
ENSDARG00000026294	ENSDARG00000045665	erbb2	FAT4	232	-2.18832	v-erb-b2 erythroblastic leukemia viral oncogene homolog 2, neuro/glioblastoma derived oncogene homolog [Source:ZFIN;Acc:ZDB-GENE-031118-121]	2.44919	FAT atypical cadherin 4 [Source:HGNC Symbol;Acc:HGNC:23109]
ENSDARG00000026294	ENSDARG00000045666	erbb2	ANKRD50 (1 of 2)	191	-2.18832	v-erb-b2 erythroblastic leukemia viral oncogene homolog 2, neuro/glioblastoma derived oncogene homolog [Source:ZFIN;Acc:ZDB-GENE-031118-121]	1.61676	ankyrin repeat domain 50 [Source:HGNC Symbol;Acc:HGNC:29223]
ENSDARG00000026294	ENSDARG00000045676	erbb2	calua	211	-2.18832	v-erb-b2 erythroblastic leukemia viral oncogene homolog 2, neuro/glioblastoma derived oncogene homolog [Source:ZFIN;Acc:ZDB-GENE-031118-121]	10.3535	calumenin a [Source:ZFIN;Acc:ZDB-GENE-040625-166]
ENSDARG00000026294	ENSDARG00000046024	erbb2	wibg	539	-2.18832	v-erb-b2 erythroblastic leukemia viral oncogene homolog 2, neuro/glioblastoma derived oncogene homolog [Source:ZFIN;Acc:ZDB-GENE-031118-121]	-1.25515	within bgcn homolog (Drosophila) [Source:ZFIN;Acc:ZDB-GENE-040426-1464]
ENSDARG00000033307	ENSDARG00000046119	igf2b	rps3	183	3.83941	insulin-like growth factor 2b [Source:ZFIN;Acc:ZDB-GENE-030131-2935]	-1.58029	ribosomal protein S3 [Source:ZFIN;Acc:ZDB-GENE-030131-8494]
ENSDARG00000037116	ENSDARG00000051768	cxcl12a	FHOD1	214	-3.66179	chemokine (C-X-C motif) ligand 12a (stromal cell-derived factor 1) [Source:ZFIN;Acc:ZDB-GENE-030318-1]	-1.44997	formin homology 2 domain containing 1 [Source:HGNC Symbol;Acc:HGNC:17905]
ENSDARG00000042816	ENSDARG00000051887	mmp9	SLC7A5	169	2.33206	matrix metalloproteinase 9 [Source:ZFIN;Acc:ZDB-GENE-040426-2132]	2.38585	solute carrier family 7 (amino acid transporter light chain, L system), member 5 [Source:HGNC Symbol;Acc:HGNC:11063]
ENSDARG00000026294	ENSDARG00000051923	erbb2	ccnb1	175	-2.18832	v-erb-b2 erythroblastic leukemia viral oncogene homolog 2, neuro/glioblastoma derived oncogene homolog [Source:ZFIN;Acc:ZDB-GENE-031118-121]	5.73935	cyclin B1 [Source:ZFIN;Acc:ZDB-GENE-000406-10]
ENSDARG00000026294	ENSDARG00000052000	erbb2	cav2	176	-2.18832	v-erb-b2 erythroblastic leukemia viral oncogene homolog 2, neuro/glioblastoma derived oncogene homolog [Source:ZFIN;Acc:ZDB-GENE-031118-121]	-3.75812	caveolin 2 [Source:ZFIN;Acc:ZDB-GENE-040625-164]
ENSDARG00000002235	ENSDARG00000052004	mmp14a	cav1	603	3.17963	matrix metalloproteinase 14a (membrane-inserted) [Source:ZFIN;Acc:ZDB-GENE-030901-1]	-1.34639	caveolin 1 [Source:ZFIN;Acc:ZDB-GENE-030131-2415]
ENSDARG00000026294	ENSDARG00000052004	erbb2	cav1	865	-2.18832	v-erb-b2 erythroblastic leukemia viral oncogene homolog 2, neuro/glioblastoma derived oncogene homolog [Source:ZFIN;Acc:ZDB-GENE-031118-121]	-1.34639	caveolin 1 [Source:ZFIN;Acc:ZDB-GENE-030131-2415]
ENSDARG00000042816	ENSDARG00000052004	mmp9	cav1	722	2.33206	matrix metalloproteinase 9 [Source:ZFIN;Acc:ZDB-GENE-040426-2132]	-1.34639	caveolin 1 [Source:ZFIN;Acc:ZDB-GENE-030131-2415]
ENSDARG00000026294	ENSDARG00000052082	erbb2	GABARAP (2 of 2)	172	-2.18832	v-erb-b2 erythroblastic leukemia viral oncogene homolog 2, neuro/glioblastoma derived oncogene homolog [Source:ZFIN;Acc:ZDB-GENE-031118-121]	-1.75504	GABA(A) receptor-associated protein [Source:HGNC Symbol;Acc:HGNC:4067]
ENSDARG00000002235	ENSDARG00000052094	mmp14a	notch1b	268	3.17963	matrix metalloproteinase 14a (membrane-inserted) [Source:ZFIN;Acc:ZDB-GENE-030901-1]	-1.80646	notch homolog 1b [Source:ZFIN;Acc:ZDB-GENE-990415-183]
ENSDARG00000007356	ENSDARG00000052094	fgf20a	notch1b	445	20.8983	fibroblast growth factor 20a [Source:ZFIN;Acc:ZDB-GENE-060110-1]	-1.80646	notch homolog 1b [Source:ZFIN;Acc:ZDB-GENE-990415-183]
ENSDARG00000026294	ENSDARG00000052094	erbb2	notch1b	883	-2.18832	v-erb-b2 erythroblastic leukemia viral oncogene homolog 2, neuro/glioblastoma derived oncogene homolog [Source:ZFIN;Acc:ZDB-GENE-031118-121]	-1.80646	notch homolog 1b [Source:ZFIN;Acc:ZDB-GENE-990415-183]
ENSDARG00000033307	ENSDARG00000052094	igf2b	notch1b	269	3.83941	insulin-like growth factor 2b [Source:ZFIN;Acc:ZDB-GENE-030131-2935]	-1.80646	notch homolog 1b [Source:ZFIN;Acc:ZDB-GENE-990415-183]
ENSDARG00000026294	ENSDARG00000052115	erbb2	ehf	380	-2.18832	v-erb-b2 erythroblastic leukemia viral oncogene homolog 2, neuro/glioblastoma derived oncogene homolog [Source:ZFIN;Acc:ZDB-GENE-031118-121]	-1.68586	ets homologous factor [Source:ZFIN;Acc:ZDB-GENE-060312-7]
ENSDARG00000042816	ENSDARG00000052115	mmp9	ehf	448	2.33206	matrix metalloproteinase 9 [Source:ZFIN;Acc:ZDB-GENE-040426-2132]	-1.68586	ets homologous factor [Source:ZFIN;Acc:ZDB-GENE-060312-7]
ENSDARG00000007356	ENSDARG00000052129	fgf20a	boka	171	20.8983	fibroblast growth factor 20a [Source:ZFIN;Acc:ZDB-GENE-060110-1]	-2.59164	BCL2-related ovarian killer a [Source:ZFIN;Acc:ZDB-GENE-040801-131]
ENSDARG00000026294	ENSDARG00000052129	erbb2	boka	241	-2.18832	v-erb-b2 erythroblastic leukemia viral oncogene homolog 2, neuro/glioblastoma derived oncogene homolog [Source:ZFIN;Acc:ZDB-GENE-031118-121]	-2.59164	BCL2-related ovarian killer a [Source:ZFIN;Acc:ZDB-GENE-040801-131]
ENSDARG00000042816	ENSDARG00000052129	mmp9	boka	188	2.33206	matrix metalloproteinase 9 [Source:ZFIN;Acc:ZDB-GENE-040426-2132]	-2.59164	BCL2-related ovarian killer a [Source:ZFIN;Acc:ZDB-GENE-040801-131]
ENSDARG00000056160	ENSDARG00000052129	hspd1	boka	267	1.69278	heat shock 60kD protein 1 (chaperonin) [Source:ZFIN;Acc:ZDB-GENE-021206-1]	-2.59164	BCL2-related ovarian killer a [Source:ZFIN;Acc:ZDB-GENE-040801-131]
ENSDARG00000061226	ENSDARG00000052129	timp2a	boka	150	2.39699	tissue inhibitor of metalloproteinase 2a [Source:ZFIN;Acc:ZDB-GENE-030612-1]	-2.59164	BCL2-related ovarian killer a [Source:ZFIN;Acc:ZDB-GENE-040801-131]
ENSDARG00000088371	ENSDARG00000052129	junbb	boka	630	2.59312	jun B proto-oncogene b [Source:ZFIN;Acc:ZDB-GENE-040426-2666]	-2.59164	BCL2-related ovarian killer a [Source:ZFIN;Acc:ZDB-GENE-040801-131]
ENSDARG00000026294	ENSDARG00000052131	erbb2	gli3	380	-2.18832	v-erb-b2 erythroblastic leukemia viral oncogene homolog 2, neuro/glioblastoma derived oncogene homolog [Source:ZFIN;Acc:ZDB-GENE-031118-121]	2.12939	GLI-Kruppel family member GLI3 [Source:ZFIN;Acc:ZDB-GENE-041111-162]
ENSDARG00000033307	ENSDARG00000052131	igf2b	gli3	551	3.83941	insulin-like growth factor 2b [Source:ZFIN;Acc:ZDB-GENE-030131-2935]	2.12939	GLI-Kruppel family member GLI3 [Source:ZFIN;Acc:ZDB-GENE-041111-162]
ENSDARG00000056160	ENSDARG00000052348	hspd1	smarca5	179	1.69278	heat shock 60kD protein 1 (chaperonin) [Source:ZFIN;Acc:ZDB-GENE-021206-1]	2.54567	SWI/SNF related, matrix associated, actin dependent regulator of chromatin, subfamily a, member 5 [Source:ZFIN;Acc:ZDB-GENE-021125-1]
ENSDARG00000088371	ENSDARG00000052348	junbb	smarca5	318	2.59312	jun B proto-oncogene b [Source:ZFIN;Acc:ZDB-GENE-040426-2666]	2.54567	SWI/SNF related, matrix associated, actin dependent regulator of chromatin, subfamily a, member 5 [Source:ZFIN;Acc:ZDB-GENE-021125-1]
ENSDARG00000077226	ENSDARG00000052351	smarca4	ZXDC	344	2.28358	SWI/SNF related, matrix associated, actin dependent regulator of chromatin, subfamily a, member 4 [Source:ZFIN;Acc:ZDB-GENE-030605-1]	-1.26781	ZXD family zinc finger C [Source:HGNC Symbol;Acc:HGNC:28160]
ENSDARG00000088371	ENSDARG00000052351	junbb	ZXDC	243	2.59312	jun B proto-oncogene b [Source:ZFIN;Acc:ZDB-GENE-040426-2666]	-1.26781	ZXD family zinc finger C [Source:HGNC Symbol;Acc:HGNC:28160]
ENSDARG00000026294	ENSDARG00000052383	erbb2	tcf3b	379	-2.18832	v-erb-b2 erythroblastic leukemia viral oncogene homolog 2, neuro/glioblastoma derived oncogene homolog [Source:ZFIN;Acc:ZDB-GENE-031118-121]	2.29568	transcription factor 3b [Source:ZFIN;Acc:ZDB-GENE-051113-64]
ENSDARG00000033307	ENSDARG00000052470	igf2b	igfbp2a	990	3.83941	insulin-like growth factor 2b [Source:ZFIN;Acc:ZDB-GENE-030131-2935]	-5.82524	insulin-like growth factor binding protein 2a [Source:ZFIN;Acc:ZDB-GENE-000125-12]
ENSDARG00000026294	ENSDARG00000052482	erbb2	arhgef11	939	-2.18832	v-erb-b2 erythroblastic leukemia viral oncogene homolog 2, neuro/glioblastoma derived oncogene homolog [Source:ZFIN;Acc:ZDB-GENE-031118-121]	-1.32435	Rho guanine nucleotide exchange factor (GEF) 11 [Source:ZFIN;Acc:ZDB-GENE-070604-1]
ENSDARG00000026294	ENSDARG00000052705	erbb2	pkp1b	299	-2.18832	v-erb-b2 erythroblastic leukemia viral oncogene homolog 2, neuro/glioblastoma derived oncogene homolog [Source:ZFIN;Acc:ZDB-GENE-031118-121]	2.09103	plakophilin 1b [Source:ZFIN;Acc:ZDB-GENE-030131-417]
ENSDARG00000042816	ENSDARG00000052734	mmp9	hmgcra	183	2.33206	matrix metalloproteinase 9 [Source:ZFIN;Acc:ZDB-GENE-040426-2132]	-8.50947	3-hydroxy-3-methylglutaryl-Coenzyme A reductase a [Source:ZFIN;Acc:ZDB-GENE-040401-2]
ENSDARG00000026294	ENSDARG00000052741	erbb2	card11	286	-2.18832	v-erb-b2 erythroblastic leukemia viral oncogene homolog 2, neuro/glioblastoma derived oncogene homolog [Source:ZFIN;Acc:ZDB-GENE-031118-121]	-1.63575	caspase recruitment domain family, member 11 [Source:ZFIN;Acc:ZDB-GENE-100219-1]
ENSDARG00000077226	ENSDARG00000052894	smarca4	znf532	349	2.28358	SWI/SNF related, matrix associated, actin dependent regulator of chromatin, subfamily a, member 4 [Source:ZFIN;Acc:ZDB-GENE-030605-1]	4.20281	zinc finger protein 532 [Source:ZFIN;Acc:ZDB-GENE-060531-40]
ENSDARG00000088371	ENSDARG00000052894	junbb	znf532	243	2.59312	jun B proto-oncogene b [Source:ZFIN;Acc:ZDB-GENE-040426-2666]	4.20281	zinc finger protein 532 [Source:ZFIN;Acc:ZDB-GENE-060531-40]
ENSDARG00000026294	ENSDARG00000052923	erbb2	zgc:113162	152	-2.18832	v-erb-b2 erythroblastic leukemia viral oncogene homolog 2, neuro/glioblastoma derived oncogene homolog [Source:ZFIN;Acc:ZDB-GENE-031118-121]	-1.30787	zgc:113162 [Source:ZFIN;Acc:ZDB-GENE-050522-530]
ENSDARG00000077226	ENSDARG00000052923	smarca4	zgc:113162	375	2.28358	SWI/SNF related, matrix associated, actin dependent regulator of chromatin, subfamily a, member 4 [Source:ZFIN;Acc:ZDB-GENE-030605-1]	-1.30787	zgc:113162 [Source:ZFIN;Acc:ZDB-GENE-050522-530]
ENSDARG00000088371	ENSDARG00000052923	junbb	zgc:113162	184	2.59312	jun B proto-oncogene b [Source:ZFIN;Acc:ZDB-GENE-040426-2666]	-1.30787	zgc:113162 [Source:ZFIN;Acc:ZDB-GENE-050522-530]
ENSDARG00000026294	ENSDARG00000052947	erbb2	irx3a	206	-2.18832	v-erb-b2 erythroblastic leukemia viral oncogene homolog 2, neuro/glioblastoma derived oncogene homolog [Source:ZFIN;Acc:ZDB-GENE-031118-121]	-1.64444	iroquois homeobox protein 3a [Source:ZFIN;Acc:ZDB-GENE-991119-5]
ENSDARG00000026294	ENSDARG00000052957	erbb2	plcd3a	359	-2.18832	v-erb-b2 erythroblastic leukemia viral oncogene homolog 2, neuro/glioblastoma derived oncogene homolog [Source:ZFIN;Acc:ZDB-GENE-031118-121]	-2.76474	phospholipase C, delta 3a [Source:ZFIN;Acc:ZDB-GENE-070620-1]
ENSDARG00000026294	ENSDARG00000052975	erbb2	ubqln4	163	-2.18832	v-erb-b2 erythroblastic leukemia viral oncogene homolog 2, neuro/glioblastoma derived oncogene homolog [Source:ZFIN;Acc:ZDB-GENE-031118-121]	1.82146	ubiquilin 4 [Source:ZFIN;Acc:ZDB-GENE-030131-6269]
ENSDARG00000056160	ENSDARG00000053129	hspd1	carhsp1	268	1.69278	heat shock 60kD protein 1 (chaperonin) [Source:ZFIN;Acc:ZDB-GENE-021206-1]	1.36466	calcium regulated heat stable protein 1 [Source:ZFIN;Acc:ZDB-GENE-040426-1479]
ENSDARG00000026294	ENSDARG00000053196	erbb2	mtor	697	-2.18832	v-erb-b2 erythroblastic leukemia viral oncogene homolog 2, neuro/glioblastoma derived oncogene homolog [Source:ZFIN;Acc:ZDB-GENE-031118-121]	1.72933	mechanistic target of rapamycin (serine/threonine kinase) [Source:ZFIN;Acc:ZDB-GENE-030131-2974]
ENSDARG00000033307	ENSDARG00000053196	igf2b	mtor	789	3.83941	insulin-like growth factor 2b [Source:ZFIN;Acc:ZDB-GENE-030131-2935]	1.72933	mechanistic target of rapamycin (serine/threonine kinase) [Source:ZFIN;Acc:ZDB-GENE-030131-2974]
ENSDARG00000037116	ENSDARG00000053196	cxcl12a	mtor	237	-3.66179	chemokine (C-X-C motif) ligand 12a (stromal cell-derived factor 1) [Source:ZFIN;Acc:ZDB-GENE-030318-1]	1.72933	mechanistic target of rapamycin (serine/threonine kinase) [Source:ZFIN;Acc:ZDB-GENE-030131-2974]
ENSDARG00000042816	ENSDARG00000053196	mmp9	mtor	236	2.33206	matrix metalloproteinase 9 [Source:ZFIN;Acc:ZDB-GENE-040426-2132]	1.72933	mechanistic target of rapamycin (serine/threonine kinase) [Source:ZFIN;Acc:ZDB-GENE-030131-2974]
ENSDARG00000056160	ENSDARG00000053196	hspd1	mtor	153	1.69278	heat shock 60kD protein 1 (chaperonin) [Source:ZFIN;Acc:ZDB-GENE-021206-1]	1.72933	mechanistic target of rapamycin (serine/threonine kinase) [Source:ZFIN;Acc:ZDB-GENE-030131-2974]
ENSDARG00000088371	ENSDARG00000053196	junbb	mtor	560	2.59312	jun B proto-oncogene b [Source:ZFIN;Acc:ZDB-GENE-040426-2666]	1.72933	mechanistic target of rapamycin (serine/threonine kinase) [Source:ZFIN;Acc:ZDB-GENE-030131-2974]
ENSDARG00000088371	ENSDARG00000053365	junbb	rpl31	202	2.59312	jun B proto-oncogene b [Source:ZFIN;Acc:ZDB-GENE-040426-2666]	-1.5699	ribosomal protein L31 [Source:ZFIN;Acc:ZDB-GENE-060331-121]
ENSDARG00000033307	ENSDARG00000053485	igf2b	aldh6a1	177	3.83941	insulin-like growth factor 2b [Source:ZFIN;Acc:ZDB-GENE-030131-2935]	-1.43875	aldehyde dehydrogenase 6 family, member A1 [Source:ZFIN;Acc:ZDB-GENE-030131-9192]
ENSDARG00000007356	ENSDARG00000053528	fgf20a	NOG (1 of 3)	336	20.8983	fibroblast growth factor 20a [Source:ZFIN;Acc:ZDB-GENE-060110-1]	-1.54221	noggin [Source:HGNC Symbol;Acc:HGNC:7866]
ENSDARG00000007356	ENSDARG00000053666	fgf20a	cmyb	150	20.8983	fibroblast growth factor 20a [Source:ZFIN;Acc:ZDB-GENE-060110-1]	-1.70528	transcription factor cmyb [Source:ZFIN;Acc:ZDB-GENE-991110-14]
ENSDARG00000026294	ENSDARG00000053666	erbb2	cmyb	388	-2.18832	v-erb-b2 erythroblastic leukemia viral oncogene homolog 2, neuro/glioblastoma derived oncogene homolog [Source:ZFIN;Acc:ZDB-GENE-031118-121]	-1.70528	transcription factor cmyb [Source:ZFIN;Acc:ZDB-GENE-991110-14]
ENSDARG00000037116	ENSDARG00000053666	cxcl12a	cmyb	811	-3.66179	chemokine (C-X-C motif) ligand 12a (stromal cell-derived factor 1) [Source:ZFIN;Acc:ZDB-GENE-030318-1]	-1.70528	transcription factor cmyb [Source:ZFIN;Acc:ZDB-GENE-991110-14]
ENSDARG00000042816	ENSDARG00000053666	mmp9	cmyb	188	2.33206	matrix metalloproteinase 9 [Source:ZFIN;Acc:ZDB-GENE-040426-2132]	-1.70528	transcription factor cmyb [Source:ZFIN;Acc:ZDB-GENE-991110-14]
ENSDARG00000002235	ENSDARG00000053912	mmp14a	fbl	351	3.17963	matrix metalloproteinase 14a (membrane-inserted) [Source:ZFIN;Acc:ZDB-GENE-030901-1]	1.60692	fibrillarin [Source:ZFIN;Acc:ZDB-GENE-040426-1936]
ENSDARG00000026294	ENSDARG00000054032	erbb2	rab24	161	-2.18832	v-erb-b2 erythroblastic leukemia viral oncogene homolog 2, neuro/glioblastoma derived oncogene homolog [Source:ZFIN;Acc:ZDB-GENE-031118-121]	-1.94145	RAB24, member RAS oncogene family [Source:ZFIN;Acc:ZDB-GENE-050706-110]
ENSDARG00000026294	ENSDARG00000054320	erbb2	ap2a1	173	-2.18832	v-erb-b2 erythroblastic leukemia viral oncogene homolog 2, neuro/glioblastoma derived oncogene homolog [Source:ZFIN;Acc:ZDB-GENE-031118-121]	1.78437	adaptor-related protein complex 2, alpha 1 subunit [Source:ZFIN;Acc:ZDB-GENE-090302-2]
ENSDARG00000002235	ENSDARG00000054454	mmp14a	epha4a	187	3.17963	matrix metalloproteinase 14a (membrane-inserted) [Source:ZFIN;Acc:ZDB-GENE-030901-1]	6.51798	eph receptor A4a [Source:ZFIN;Acc:ZDB-GENE-001207-7]
ENSDARG00000007356	ENSDARG00000054454	fgf20a	epha4a	212	20.8983	fibroblast growth factor 20a [Source:ZFIN;Acc:ZDB-GENE-060110-1]	6.51798	eph receptor A4a [Source:ZFIN;Acc:ZDB-GENE-001207-7]
ENSDARG00000026294	ENSDARG00000054454	erbb2	epha4a	234	-2.18832	v-erb-b2 erythroblastic leukemia viral oncogene homolog 2, neuro/glioblastoma derived oncogene homolog [Source:ZFIN;Acc:ZDB-GENE-031118-121]	6.51798	eph receptor A4a [Source:ZFIN;Acc:ZDB-GENE-001207-7]
ENSDARG00000037116	ENSDARG00000054454	cxcl12a	epha4a	219	-3.66179	chemokine (C-X-C motif) ligand 12a (stromal cell-derived factor 1) [Source:ZFIN;Acc:ZDB-GENE-030318-1]	6.51798	eph receptor A4a [Source:ZFIN;Acc:ZDB-GENE-001207-7]
ENSDARG00000042816	ENSDARG00000054454	mmp9	epha4a	171	2.33206	matrix metalloproteinase 9 [Source:ZFIN;Acc:ZDB-GENE-040426-2132]	6.51798	eph receptor A4a [Source:ZFIN;Acc:ZDB-GENE-001207-7]
ENSDARG00000077226	ENSDARG00000054454	smarca4	epha4a	375	2.28358	SWI/SNF related, matrix associated, actin dependent regulator of chromatin, subfamily a, member 4 [Source:ZFIN;Acc:ZDB-GENE-030605-1]	6.51798	eph receptor A4a [Source:ZFIN;Acc:ZDB-GENE-001207-7]
ENSDARG00000088371	ENSDARG00000054454	junbb	epha4a	184	2.59312	jun B proto-oncogene b [Source:ZFIN;Acc:ZDB-GENE-040426-2666]	6.51798	eph receptor A4a [Source:ZFIN;Acc:ZDB-GENE-001207-7]
ENSDARG00000026294	ENSDARG00000054501	erbb2	stambpa	571	-2.18832	v-erb-b2 erythroblastic leukemia viral oncogene homolog 2, neuro/glioblastoma derived oncogene homolog [Source:ZFIN;Acc:ZDB-GENE-031118-121]	-1.45917	STAM binding protein a [Source:ZFIN;Acc:ZDB-GENE-040426-1551]
ENSDARG00000026294	ENSDARG00000054616	erbb2	cldni	307	-2.18832	v-erb-b2 erythroblastic leukemia viral oncogene homolog 2, neuro/glioblastoma derived oncogene homolog [Source:ZFIN;Acc:ZDB-GENE-031118-121]	-2.51601	claudin i [Source:ZFIN;Acc:ZDB-GENE-010328-9]
ENSDARG00000042816	ENSDARG00000054616	mmp9	cldni	200	2.33206	matrix metalloproteinase 9 [Source:ZFIN;Acc:ZDB-GENE-040426-2132]	-2.51601	claudin i [Source:ZFIN;Acc:ZDB-GENE-010328-9]
ENSDARG00000002235	ENSDARG00000054619	mmp14a	fras1	266	3.17963	matrix metalloproteinase 14a (membrane-inserted) [Source:ZFIN;Acc:ZDB-GENE-030901-1]	9.47917	Fraser syndrome 1 [Source:ZFIN;Acc:ZDB-GENE-060526-68]
ENSDARG00000026294	ENSDARG00000054619	erbb2	fras1	465	-2.18832	v-erb-b2 erythroblastic leukemia viral oncogene homolog 2, neuro/glioblastoma derived oncogene homolog [Source:ZFIN;Acc:ZDB-GENE-031118-121]	9.47917	Fraser syndrome 1 [Source:ZFIN;Acc:ZDB-GENE-060526-68]
ENSDARG00000033307	ENSDARG00000054619	igf2b	fras1	186	3.83941	insulin-like growth factor 2b [Source:ZFIN;Acc:ZDB-GENE-030131-2935]	9.47917	Fraser syndrome 1 [Source:ZFIN;Acc:ZDB-GENE-060526-68]
ENSDARG00000042816	ENSDARG00000054619	mmp9	fras1	293	2.33206	matrix metalloproteinase 9 [Source:ZFIN;Acc:ZDB-GENE-040426-2132]	9.47917	Fraser syndrome 1 [Source:ZFIN;Acc:ZDB-GENE-060526-68]
ENSDARG00000026294	ENSDARG00000054632	erbb2	fli1a	506	-2.18832	v-erb-b2 erythroblastic leukemia viral oncogene homolog 2, neuro/glioblastoma derived oncogene homolog [Source:ZFIN;Acc:ZDB-GENE-031118-121]	2.24451	friend leukemia integration 1a [Source:ZFIN;Acc:ZDB-GENE-980526-426]
ENSDARG00000026294	ENSDARG00000054973	erbb2	itsn2b	527	-2.18832	v-erb-b2 erythroblastic leukemia viral oncogene homolog 2, neuro/glioblastoma derived oncogene homolog [Source:ZFIN;Acc:ZDB-GENE-031118-121]	-1.84028	intersectin 2b [Source:ZFIN;Acc:ZDB-GENE-050309-102]
ENSDARG00000026294	ENSDARG00000055129	erbb2	pim3	178	-2.18832	v-erb-b2 erythroblastic leukemia viral oncogene homolog 2, neuro/glioblastoma derived oncogene homolog [Source:ZFIN;Acc:ZDB-GENE-031118-121]	1.49061	pim-3 oncogene [Source:ZFIN;Acc:ZDB-GENE-050809-111]
ENSDARG00000042816	ENSDARG00000055129	mmp9	pim3	413	2.33206	matrix metalloproteinase 9 [Source:ZFIN;Acc:ZDB-GENE-040426-2132]	1.49061	pim-3 oncogene [Source:ZFIN;Acc:ZDB-GENE-050809-111]
ENSDARG00000007356	ENSDARG00000055216	fgf20a	tuba1c	150	20.8983	fibroblast growth factor 20a [Source:ZFIN;Acc:ZDB-GENE-060110-1]	2.66446	tubulin, alpha 1c [Source:ZFIN;Acc:ZDB-GENE-061114-1]
ENSDARG00000026294	ENSDARG00000055216	erbb2	tuba1c	272	-2.18832	v-erb-b2 erythroblastic leukemia viral oncogene homolog 2, neuro/glioblastoma derived oncogene homolog [Source:ZFIN;Acc:ZDB-GENE-031118-121]	2.66446	tubulin, alpha 1c [Source:ZFIN;Acc:ZDB-GENE-061114-1]
ENSDARG00000042816	ENSDARG00000055350	mmp9	sun1	213	2.33206	matrix metalloproteinase 9 [Source:ZFIN;Acc:ZDB-GENE-040426-2132]	-1.46622	Sad1 and UNC84 domain containing 1 [Source:ZFIN;Acc:ZDB-GENE-050522-551]
ENSDARG00000061226	ENSDARG00000055350	timp2a	sun1	169	2.39699	tissue inhibitor of metalloproteinase 2a [Source:ZFIN;Acc:ZDB-GENE-030612-1]	-1.46622	Sad1 and UNC84 domain containing 1 [Source:ZFIN;Acc:ZDB-GENE-050522-551]
ENSDARG00000007356	ENSDARG00000055373	fgf20a	sema3fb	400	20.8983	fibroblast growth factor 20a [Source:ZFIN;Acc:ZDB-GENE-060110-1]	-1.40069	semaphorin 3fb [Source:ZFIN;Acc:ZDB-GENE-050513-2]
ENSDARG00000042816	ENSDARG00000055563	mmp9	rnasen	165	2.33206	matrix metalloproteinase 9 [Source:ZFIN;Acc:ZDB-GENE-040426-2132]	1.73271	ribonuclease type III, nuclear [Source:ZFIN;Acc:ZDB-GENE-070209-23]
ENSDARG00000056160	ENSDARG00000055563	hspd1	rnasen	281	1.69278	heat shock 60kD protein 1 (chaperonin) [Source:ZFIN;Acc:ZDB-GENE-021206-1]	1.73271	ribonuclease type III, nuclear [Source:ZFIN;Acc:ZDB-GENE-070209-23]
ENSDARG00000026294	ENSDARG00000055635	erbb2	crk	757	-2.18832	v-erb-b2 erythroblastic leukemia viral oncogene homolog 2, neuro/glioblastoma derived oncogene homolog [Source:ZFIN;Acc:ZDB-GENE-031118-121]	1.29965	v-crk sarcoma virus CT10 oncogene homolog (avian) [Source:ZFIN;Acc:ZDB-GENE-040801-148]
ENSDARG00000026294	ENSDARG00000055649	erbb2	tubb6	198	-2.18832	v-erb-b2 erythroblastic leukemia viral oncogene homolog 2, neuro/glioblastoma derived oncogene homolog [Source:ZFIN;Acc:ZDB-GENE-031118-121]	10.9021	tubulin, beta 6 class V [Source:ZFIN;Acc:ZDB-GENE-070424-195]
ENSDARG00000056160	ENSDARG00000055649	hspd1	tubb6	332	1.69278	heat shock 60kD protein 1 (chaperonin) [Source:ZFIN;Acc:ZDB-GENE-021206-1]	10.9021	tubulin, beta 6 class V [Source:ZFIN;Acc:ZDB-GENE-070424-195]
ENSDARG00000088371	ENSDARG00000055649	junbb	tubb6	150	2.59312	jun B proto-oncogene b [Source:ZFIN;Acc:ZDB-GENE-040426-2666]	10.9021	tubulin, beta 6 class V [Source:ZFIN;Acc:ZDB-GENE-070424-195]
ENSDARG00000026294	ENSDARG00000055737	erbb2	ube3a	169	-2.18832	v-erb-b2 erythroblastic leukemia viral oncogene homolog 2, neuro/glioblastoma derived oncogene homolog [Source:ZFIN;Acc:ZDB-GENE-031118-121]	1.39131	ubiquitin protein ligase E3A [Source:ZFIN;Acc:ZDB-GENE-041114-190]
ENSDARG00000042816	ENSDARG00000055901	mmp9	steap4	213	2.33206	matrix metalloproteinase 9 [Source:ZFIN;Acc:ZDB-GENE-040426-2132]	2.39789	STEAP family member 4 [Source:ZFIN;Acc:ZDB-GENE-070424-244]
ENSDARG00000026294	ENSDARG00000055966	erbb2	cflara	200	-2.18832	v-erb-b2 erythroblastic leukemia viral oncogene homolog 2, neuro/glioblastoma derived oncogene homolog [Source:ZFIN;Acc:ZDB-GENE-031118-121]	-1.99253	CASP8 and FADD-like apoptosis regulator a [Source:ZFIN;Acc:ZDB-GENE-030826-3]
ENSDARG00000056160	ENSDARG00000056005	hspd1	dnajc18	516	1.69278	heat shock 60kD protein 1 (chaperonin) [Source:ZFIN;Acc:ZDB-GENE-021206-1]	-1.66302	DnaJ (Hsp40) homolog, subfamily C, member 18 [Source:ZFIN;Acc:ZDB-GENE-030131-8019]
ENSDARG00000026294	ENSDARG00000056150	erbb2	rbms2b	201	-2.18832	v-erb-b2 erythroblastic leukemia viral oncogene homolog 2, neuro/glioblastoma derived oncogene homolog [Source:ZFIN;Acc:ZDB-GENE-031118-121]	4.48306	RNA binding motif, single stranded interacting protein 2b [Source:ZFIN;Acc:ZDB-GENE-040801-51]
ENSDARG00000000324	ENSDARG00000056160	DCAF8	hspd1	230	-1.45611	DDB1 and CUL4 associated factor 8 [Source:HGNC Symbol;Acc:HGNC:24891]	1.69278	heat shock 60kD protein 1 (chaperonin) [Source:ZFIN;Acc:ZDB-GENE-021206-1]
ENSDARG00000001129	ENSDARG00000056160	dicer1	hspd1	284	1.28486	Dicer1, Dcr-1 homolog (Drosophila) [Source:ZFIN;Acc:ZDB-GENE-030131-3445]	1.69278	heat shock 60kD protein 1 (chaperonin) [Source:ZFIN;Acc:ZDB-GENE-021206-1]
ENSDARG00000001889	ENSDARG00000056160	tuba1a	hspd1	209	3.54673	tubulin, alpha 1a [Source:ZFIN;Acc:ZDB-GENE-090507-4]	1.69278	heat shock 60kD protein 1 (chaperonin) [Source:ZFIN;Acc:ZDB-GENE-021206-1]
ENSDARG00000002215	ENSDARG00000056160	rtca	hspd1	243	2.79913	RNA 3'-terminal phosphate cyclase [Source:ZFIN;Acc:ZDB-GENE-030131-9687]	1.69278	heat shock 60kD protein 1 (chaperonin) [Source:ZFIN;Acc:ZDB-GENE-021206-1]
ENSDARG00000002235	ENSDARG00000056160	mmp14a	hspd1	269	3.17963	matrix metalloproteinase 14a (membrane-inserted) [Source:ZFIN;Acc:ZDB-GENE-030901-1]	1.69278	heat shock 60kD protein 1 (chaperonin) [Source:ZFIN;Acc:ZDB-GENE-021206-1]
ENSDARG00000002305	ENSDARG00000056160	me3	hspd1	273	1.45483	malic enzyme 3, NADP(+)-dependent, mitochondrial [Source:ZFIN;Acc:ZDB-GENE-041111-294]	1.69278	heat shock 60kD protein 1 (chaperonin) [Source:ZFIN;Acc:ZDB-GENE-021206-1]
ENSDARG00000002591	ENSDARG00000056160	ruvbl1	hspd1	672	1.58227	RuvB-like 1 (E. coli) [Source:ZFIN;Acc:ZDB-GENE-030109-2]	1.69278	heat shock 60kD protein 1 (chaperonin) [Source:ZFIN;Acc:ZDB-GENE-021206-1]
ENSDARG00000003032	ENSDARG00000056160	eif4a1b	hspd1	297	-1.3779	eukaryotic translation initiation factor 4A, isoform 1B [Source:ZFIN;Acc:ZDB-GENE-040120-6]	1.69278	heat shock 60kD protein 1 (chaperonin) [Source:ZFIN;Acc:ZDB-GENE-021206-1]
ENSDARG00000003512	ENSDARG00000056160	anks1b	hspd1	262	1.35314	ankyrin repeat and sterile alpha motif domain containing 1B [Source:ZFIN;Acc:ZDB-GENE-041210-349]	1.69278	heat shock 60kD protein 1 (chaperonin) [Source:ZFIN;Acc:ZDB-GENE-021206-1]
ENSDARG00000003526	ENSDARG00000056160	psma5	hspd1	339	1.50291	proteasome (prosome, macropain) subunit, alpha type,5 [Source:ZFIN;Acc:ZDB-GENE-040625-96]	1.69278	heat shock 60kD protein 1 (chaperonin) [Source:ZFIN;Acc:ZDB-GENE-021206-1]
ENSDARG00000003570	ENSDARG00000056160	hsp90b1	hspd1	895	2.26212	heat shock protein 90, beta (grp94), member 1 [Source:ZFIN;Acc:ZDB-GENE-031002-1]	1.69278	heat shock 60kD protein 1 (chaperonin) [Source:ZFIN;Acc:ZDB-GENE-021206-1]
ENSDARG00000003592	ENSDARG00000056160	surf1	hspd1	169	-1.29981	surfeit 1 [Source:ZFIN;Acc:ZDB-GENE-041108-2]	1.69278	heat shock 60kD protein 1 (chaperonin) [Source:ZFIN;Acc:ZDB-GENE-021206-1]
ENSDARG00000003599	ENSDARG00000056160	rpl3	hspd1	280	-1.74359	ribosomal protein L3 [Source:ZFIN;Acc:ZDB-GENE-030131-1291]	1.69278	heat shock 60kD protein 1 (chaperonin) [Source:ZFIN;Acc:ZDB-GENE-021206-1]
ENSDARG00000004251	ENSDARG00000056160	dhfr	hspd1	816	1.94144	dihydrofolate reductase [Source:ZFIN;Acc:ZDB-GENE-010406-5]	1.69278	heat shock 60kD protein 1 (chaperonin) [Source:ZFIN;Acc:ZDB-GENE-021206-1]
ENSDARG00000004581	ENSDARG00000056160	sel1l	hspd1	228	1.20238	sel-1 suppressor of lin-12-like (C. elegans) [Source:ZFIN;Acc:ZDB-GENE-041001-122]	1.69278	heat shock 60kD protein 1 (chaperonin) [Source:ZFIN;Acc:ZDB-GENE-021206-1]
ENSDARG00000004665	ENSDARG00000056160	hspa5	hspd1	968	2.66949	heat shock protein 5 [Source:ZFIN;Acc:ZDB-GENE-031001-11]	1.69278	heat shock 60kD protein 1 (chaperonin) [Source:ZFIN;Acc:ZDB-GENE-021206-1]
ENSDARG00000004757	ENSDARG00000056160	ybx1	hspd1	268	-1.44767	Y box binding protein 1 [Source:ZFIN;Acc:ZDB-GENE-000629-3]	1.69278	heat shock 60kD protein 1 (chaperonin) [Source:ZFIN;Acc:ZDB-GENE-021206-1]
ENSDARG00000004774	ENSDARG00000056160	wdr36	hspd1	167	1.34282	WD repeat domain 36 [Source:ZFIN;Acc:ZDB-GENE-030131-464]	1.69278	heat shock 60kD protein 1 (chaperonin) [Source:ZFIN;Acc:ZDB-GENE-021206-1]
ENSDARG00000004782	ENSDARG00000056160	fgfr3	hspd1	179	-1.42451	fibroblast growth factor receptor 3 [Source:ZFIN;Acc:ZDB-GENE-000816-1]	1.69278	heat shock 60kD protein 1 (chaperonin) [Source:ZFIN;Acc:ZDB-GENE-021206-1]
ENSDARG00000005122	ENSDARG00000056160	atp2a2b	hspd1	178	1.84245	ATPase, Ca++ transporting, cardiac muscle, slow twitch 2b [Source:ZFIN;Acc:ZDB-GENE-030131-867]	1.69278	heat shock 60kD protein 1 (chaperonin) [Source:ZFIN;Acc:ZDB-GENE-021206-1]
ENSDARG00000005179	ENSDARG00000056160	C17H14orf159	hspd1	229	-1.90613	chromosome 14 open reading frame 159 [Source:HGNC Symbol;Acc:HGNC:20498]	1.69278	heat shock 60kD protein 1 (chaperonin) [Source:ZFIN;Acc:ZDB-GENE-021206-1]
ENSDARG00000005191	ENSDARG00000056160	ahcy	hspd1	220	-1.6408	S-adenosylhomocysteine hydrolase [Source:ZFIN;Acc:ZDB-GENE-031219-6]	1.69278	heat shock 60kD protein 1 (chaperonin) [Source:ZFIN;Acc:ZDB-GENE-021206-1]
ENSDARG00000005246	ENSDARG00000056160	asb3	hspd1	262	-1.51426	ankyrin repeat and SOCS box-containing 3 [Source:ZFIN;Acc:ZDB-GENE-030131-6142]	1.69278	heat shock 60kD protein 1 (chaperonin) [Source:ZFIN;Acc:ZDB-GENE-021206-1]
ENSDARG00000005448	ENSDARG00000056160	mtfmt	hspd1	246	-1.25355	mitochondrial methionyl-tRNA formyltransferase [Source:ZFIN;Acc:ZDB-GENE-060929-120]	1.69278	heat shock 60kD protein 1 (chaperonin) [Source:ZFIN;Acc:ZDB-GENE-021206-1]
ENSDARG00000005551	ENSDARG00000056160	hnrnph1l	hspd1	216	1.56791	heterogeneous nuclear ribonucleoprotein H1, like [Source:ZFIN;Acc:ZDB-GENE-030131-275]	1.69278	heat shock 60kD protein 1 (chaperonin) [Source:ZFIN;Acc:ZDB-GENE-021206-1]
ENSDARG00000005941	ENSDARG00000056160	yes1	hspd1	175	1.27661	v-yes-1 Yamaguchi sarcoma viral oncogene homolog 1 [Source:ZFIN;Acc:ZDB-GENE-050126-1]	1.69278	heat shock 60kD protein 1 (chaperonin) [Source:ZFIN;Acc:ZDB-GENE-021206-1]
ENSDARG00000005943	ENSDARG00000056160	htra4	hspd1	346	-3.84145	HtrA serine peptidase 4 [Source:ZFIN;Acc:ZDB-GENE-131120-192]	1.69278	heat shock 60kD protein 1 (chaperonin) [Source:ZFIN;Acc:ZDB-GENE-021206-1]
ENSDARG00000006019	ENSDARG00000056160	tktb	hspd1	364	-1.38652	transketolase b [Source:ZFIN;Acc:ZDB-GENE-030909-13]	1.69278	heat shock 60kD protein 1 (chaperonin) [Source:ZFIN;Acc:ZDB-GENE-021206-1]
ENSDARG00000006029	ENSDARG00000056160	lta4h	hspd1	234	2.30936	leukotriene A4 hydrolase [Source:ZFIN;Acc:ZDB-GENE-040426-2477]	1.69278	heat shock 60kD protein 1 (chaperonin) [Source:ZFIN;Acc:ZDB-GENE-021206-1]
ENSDARG00000006169	ENSDARG00000056160	lrrk2	hspd1	294	-1.33975	leucine-rich repeat kinase 2 [Source:ZFIN;Acc:ZDB-GENE-071218-6]	1.69278	heat shock 60kD protein 1 (chaperonin) [Source:ZFIN;Acc:ZDB-GENE-021206-1]
ENSDARG00000006316	ENSDARG00000056160	rpl23a	hspd1	163	-1.74559	ribosomal protein L23a [Source:ZFIN;Acc:ZDB-GENE-030131-7479]	1.69278	heat shock 60kD protein 1 (chaperonin) [Source:ZFIN;Acc:ZDB-GENE-021206-1]
ENSDARG00000006399	ENSDARG00000056160	ywhae1	hspd1	422	1.24025	tyrosine 3-monooxygenase/tryptophan 5-monooxygenase activation protein, epsilon polypeptide 1 [Source:ZFIN;Acc:ZDB-GENE-030131-779]	1.69278	heat shock 60kD protein 1 (chaperonin) [Source:ZFIN;Acc:ZDB-GENE-021206-1]
ENSDARG00000006491	ENSDARG00000056160	agpat9l	hspd1	281	-1.94886	1-acylglycerol-3-phosphate O-acyltransferase 9, like [Source:ZFIN;Acc:ZDB-GENE-060531-19]	1.69278	heat shock 60kD protein 1 (chaperonin) [Source:ZFIN;Acc:ZDB-GENE-021206-1]
ENSDARG00000006691	ENSDARG00000056160	rpl12	hspd1	246	-1.32047	ribosomal protein L12 [Source:ZFIN;Acc:ZDB-GENE-030131-5297]	1.69278	heat shock 60kD protein 1 (chaperonin) [Source:ZFIN;Acc:ZDB-GENE-021206-1]
ENSDARG00000006963	ENSDARG00000056160	cse1l	hspd1	186	1.47558	chromosome segregation 1-like (S. cerevisiae) [Source:ZFIN;Acc:ZDB-GENE-990603-1]	1.69278	heat shock 60kD protein 1 (chaperonin) [Source:ZFIN;Acc:ZDB-GENE-021206-1]
ENSDARG00000007125	ENSDARG00000056160	asb6	hspd1	262	1.37657	ankyrin repeat and SOCS box containing 6 [Source:ZFIN;Acc:ZDB-GENE-050522-338]	1.69278	heat shock 60kD protein 1 (chaperonin) [Source:ZFIN;Acc:ZDB-GENE-021206-1]
ENSDARG00000007130	ENSDARG00000056160	mrto4	hspd1	389	1.33531	mRNA turnover 4 homolog (S. cerevisiae) [Source:ZFIN;Acc:ZDB-GENE-050417-142]	1.69278	heat shock 60kD protein 1 (chaperonin) [Source:ZFIN;Acc:ZDB-GENE-021206-1]
ENSDARG00000007241	ENSDARG00000056160	mycb	hspd1	581	-1.33829	myelocytomatosis oncogene b [Source:ZFIN;Acc:ZDB-GENE-040426-780]	1.69278	heat shock 60kD protein 1 (chaperonin) [Source:ZFIN;Acc:ZDB-GENE-021206-1]
ENSDARG00000007320	ENSDARG00000056160	rpl7	hspd1	241	-1.65522	ribosomal protein L7 [Source:ZFIN;Acc:ZDB-GENE-030131-8654]	1.69278	heat shock 60kD protein 1 (chaperonin) [Source:ZFIN;Acc:ZDB-GENE-021206-1]
ENSDARG00000007354	ENSDARG00000056160	pdia3	hspd1	459	1.73218	protein disulfide isomerase family A, member 3 [Source:ZFIN;Acc:ZDB-GENE-031002-9]	1.69278	heat shock 60kD protein 1 (chaperonin) [Source:ZFIN;Acc:ZDB-GENE-021206-1]
ENSDARG00000007356	ENSDARG00000056160	fgf20a	hspd1	280	20.8983	fibroblast growth factor 20a [Source:ZFIN;Acc:ZDB-GENE-060110-1]	1.69278	heat shock 60kD protein 1 (chaperonin) [Source:ZFIN;Acc:ZDB-GENE-021206-1]
ENSDARG00000007385	ENSDARG00000056160	cct7	hspd1	670	1.46708	chaperonin containing TCP1, subunit 7 (eta) [Source:ZFIN;Acc:ZDB-GENE-020419-7]	1.69278	heat shock 60kD protein 1 (chaperonin) [Source:ZFIN;Acc:ZDB-GENE-021206-1]
ENSDARG00000007412	ENSDARG00000056160	slc2a1b	hspd1	173	-1.41442	solute carrier family 2 (facilitated glucose transporter), member 1b [Source:ZFIN;Acc:ZDB-GENE-090915-1]	1.69278	heat shock 60kD protein 1 (chaperonin) [Source:ZFIN;Acc:ZDB-GENE-021206-1]
ENSDARG00000007955	ENSDARG00000056160	iars	hspd1	385	1.65492	isoleucyl-tRNA synthetase [Source:ZFIN;Acc:ZDB-GENE-030131-6325]	1.69278	heat shock 60kD protein 1 (chaperonin) [Source:ZFIN;Acc:ZDB-GENE-021206-1]
ENSDARG00000008052	ENSDARG00000056160	nudc	hspd1	569	1.49762	nuclear distribution gene C homolog [Source:ZFIN;Acc:ZDB-GENE-040426-899]	1.69278	heat shock 60kD protein 1 (chaperonin) [Source:ZFIN;Acc:ZDB-GENE-021206-1]
ENSDARG00000008366	ENSDARG00000056160	mpp7	hspd1	261	-1.75675	membrane protein, palmitoylated 7 (MAGUK p55 subfamily member 7) [Source:ZFIN;Acc:ZDB-GENE-991209-8]	1.69278	heat shock 60kD protein 1 (chaperonin) [Source:ZFIN;Acc:ZDB-GENE-021206-1]
ENSDARG00000008388	ENSDARG00000056160	mmp14b	hspd1	374	8.04293	matrix metalloproteinase 14b (membrane-inserted) [Source:ZFIN;Acc:ZDB-GENE-030901-2]	1.69278	heat shock 60kD protein 1 (chaperonin) [Source:ZFIN;Acc:ZDB-GENE-021206-1]
ENSDARG00000008936	ENSDARG00000056160	sec11a	hspd1	266	2.42283	SEC11 homolog A (S. cerevisiae) [Source:ZFIN;Acc:ZDB-GENE-040718-227]	1.69278	heat shock 60kD protein 1 (chaperonin) [Source:ZFIN;Acc:ZDB-GENE-021206-1]
ENSDARG00000009001	ENSDARG00000056160	pdip5	hspd1	488	2.50867	protein disulfide isomerase-related protein (provisional) [Source:ZFIN;Acc:ZDB-GENE-030131-879]	1.69278	heat shock 60kD protein 1 (chaperonin) [Source:ZFIN;Acc:ZDB-GENE-021206-1]
ENSDARG00000009023	ENSDARG00000056160	ankrd28b	hspd1	262	1.27991	ankyrin repeat domain 28b [Source:ZFIN;Acc:ZDB-GENE-070622-4]	1.69278	heat shock 60kD protein 1 (chaperonin) [Source:ZFIN;Acc:ZDB-GENE-021206-1]
ENSDARG00000009218	ENSDARG00000056160	MARS2	hspd1	310	-1.53866	methionyl-tRNA synthetase 2, mitochondrial [Source:HGNC Symbol;Acc:HGNC:25133]	1.69278	heat shock 60kD protein 1 (chaperonin) [Source:ZFIN;Acc:ZDB-GENE-021206-1]
ENSDARG00000009806	ENSDARG00000056160	smfn	hspd1	247	-1.72171	small fragment nuclease [Source:ZFIN;Acc:ZDB-GENE-040426-1709]	1.69278	heat shock 60kD protein 1 (chaperonin) [Source:ZFIN;Acc:ZDB-GENE-021206-1]
ENSDARG00000009903	ENSDARG00000056160	nadsyn1	hspd1	282	-1.46957	NAD synthetase 1 [Source:ZFIN;Acc:ZDB-GENE-070615-22]	1.69278	heat shock 60kD protein 1 (chaperonin) [Source:ZFIN;Acc:ZDB-GENE-021206-1]
ENSDARG00000009933	ENSDARG00000056160	lmnb2	hspd1	150	1.58773	lamin B2 [Source:ZFIN;Acc:ZDB-GENE-990630-13]	1.69278	heat shock 60kD protein 1 (chaperonin) [Source:ZFIN;Acc:ZDB-GENE-021206-1]
ENSDARG00000009950	ENSDARG00000056160	edf1	hspd1	155	-1.27174	endothelial differentiation-related factor 1 [Source:ZFIN;Acc:ZDB-GENE-040426-1710]	1.69278	heat shock 60kD protein 1 (chaperonin) [Source:ZFIN;Acc:ZDB-GENE-021206-1]
ENSDARG00000010021	ENSDARG00000056160	grpel1	hspd1	892	1.2902	GrpE-like 1, mitochondrial [Source:ZFIN;Acc:ZDB-GENE-051120-111]	1.69278	heat shock 60kD protein 1 (chaperonin) [Source:ZFIN;Acc:ZDB-GENE-021206-1]
ENSDARG00000010149	ENSDARG00000056160	atp5a1	hspd1	311	1.70123	ATP synthase, H+ transporting, mitochondrial F1 complex, alpha subunit 1, cardiac muscle [Source:ZFIN;Acc:ZDB-GENE-060201-1]	1.69278	heat shock 60kD protein 1 (chaperonin) [Source:ZFIN;Acc:ZDB-GENE-021206-1]
ENSDARG00000010276	ENSDARG00000056160	ptgs2b	hspd1	657	2.86557	prostaglandin-endoperoxide synthase 2b [Source:ZFIN;Acc:ZDB-GENE-041014-323]	1.69278	heat shock 60kD protein 1 (chaperonin) [Source:ZFIN;Acc:ZDB-GENE-021206-1]
ENSDARG00000011196	ENSDARG00000056160	dnajc11	hspd1	516	1.19982	DnaJ (Hsp40) homolog, subfamily C, member 11 [Source:ZFIN;Acc:ZDB-GENE-030131-1673]	1.69278	heat shock 60kD protein 1 (chaperonin) [Source:ZFIN;Acc:ZDB-GENE-021206-1]
ENSDARG00000011301	ENSDARG00000056160	nae1	hspd1	258	1.46128	nedd8 activating enzyme E1 subunit 1 [Source:ZFIN;Acc:ZDB-GENE-040426-1552]	1.69278	heat shock 60kD protein 1 (chaperonin) [Source:ZFIN;Acc:ZDB-GENE-021206-1]
ENSDARG00000011611	ENSDARG00000056160	actr1	hspd1	443	1.79692	ARP1 actin-related protein 1, centractin (yeast) [Source:ZFIN;Acc:ZDB-GENE-040426-2695]	1.69278	heat shock 60kD protein 1 (chaperonin) [Source:ZFIN;Acc:ZDB-GENE-021206-1]
ENSDARG00000011648	ENSDARG00000056160	snrpd1	hspd1	161	1.67997	small nuclear ribonucleoprotein D1 polypeptide [Source:ZFIN;Acc:ZDB-GENE-020419-14]	1.69278	heat shock 60kD protein 1 (chaperonin) [Source:ZFIN;Acc:ZDB-GENE-021206-1]
ENSDARG00000011770	ENSDARG00000056160	dhrs12	hspd1	252	-1.87992	dehydrogenase/reductase (SDR family) member 12 [Source:ZFIN;Acc:ZDB-GENE-060929-1134]	1.69278	heat shock 60kD protein 1 (chaperonin) [Source:ZFIN;Acc:ZDB-GENE-021206-1]
ENSDARG00000012234	ENSDARG00000056160	psme3	hspd1	335	1.88772	proteasome activator subunit 3 [Source:ZFIN;Acc:ZDB-GENE-991110-19]	1.69278	heat shock 60kD protein 1 (chaperonin) [Source:ZFIN;Acc:ZDB-GENE-021206-1]
ENSDARG00000012244	ENSDARG00000056160	ube2e3	hspd1	197	-1.22705	ubiquitin-conjugating enzyme E2E 3 (UBC4/5 homolog, yeast) [Source:ZFIN;Acc:ZDB-GENE-030131-408]	1.69278	heat shock 60kD protein 1 (chaperonin) [Source:ZFIN;Acc:ZDB-GENE-021206-1]
ENSDARG00000012295	ENSDARG00000056160	bcs1l	hspd1	495	1.73912	BCS1-like (yeast) [Source:ZFIN;Acc:ZDB-GENE-040426-938]	1.69278	heat shock 60kD protein 1 (chaperonin) [Source:ZFIN;Acc:ZDB-GENE-021206-1]
ENSDARG00000012495	ENSDARG00000056160	mphosph10	hspd1	192	1.25359	M-phase phosphoprotein 10 (U3 small nucleolar ribonucleoprotein) [Source:ZFIN;Acc:ZDB-GENE-030131-2146]	1.69278	heat shock 60kD protein 1 (chaperonin) [Source:ZFIN;Acc:ZDB-GENE-021206-1]
ENSDARG00000012776	ENSDARG00000056160	smarca1	hspd1	179	-7.73659	SWI/SNF related, matrix associated, actin dependent regulator of chromatin, subfamily a, member 1 [Source:ZFIN;Acc:ZDB-GENE-070705-296]	1.69278	heat shock 60kD protein 1 (chaperonin) [Source:ZFIN;Acc:ZDB-GENE-021206-1]
ENSDARG00000013623	ENSDARG00000056160	vdac2	hspd1	737	-1.32697	voltage-dependent anion channel 2 [Source:ZFIN;Acc:ZDB-GENE-030131-845]	1.69278	heat shock 60kD protein 1 (chaperonin) [Source:ZFIN;Acc:ZDB-GENE-021206-1]
ENSDARG00000013926	ENSDARG00000056160	slc16a9a	hspd1	173	2.36661	solute carrier family 16 (monocarboxylic acid transporters), member 9a [Source:ZFIN;Acc:ZDB-GENE-040426-1364]	1.69278	heat shock 60kD protein 1 (chaperonin) [Source:ZFIN;Acc:ZDB-GENE-021206-1]
ENSDARG00000013968	ENSDARG00000056160	psap	hspd1	201	-1.34184	prosaposin [Source:ZFIN;Acc:ZDB-GENE-020108-1]	1.69278	heat shock 60kD protein 1 (chaperonin) [Source:ZFIN;Acc:ZDB-GENE-021206-1]
ENSDARG00000014017	ENSDARG00000056160	rrm1	hspd1	252	1.49422	ribonucleotide reductase M1 polypeptide [Source:ZFIN;Acc:ZDB-GENE-990415-247]	1.69278	heat shock 60kD protein 1 (chaperonin) [Source:ZFIN;Acc:ZDB-GENE-021206-1]
ENSDARG00000014303	ENSDARG00000056160	vac14	hspd1	445	1.34694	vac14 homolog (S. cerevisiae) [Source:ZFIN;Acc:ZDB-GENE-040912-82]	1.69278	heat shock 60kD protein 1 (chaperonin) [Source:ZFIN;Acc:ZDB-GENE-021206-1]
ENSDARG00000014527	ENSDARG00000056160	pdk3a	hspd1	175	-1.92278	pyruvate dehydrogenase kinase, isozyme 3a [Source:ZFIN;Acc:ZDB-GENE-061220-3]	1.69278	heat shock 60kD protein 1 (chaperonin) [Source:ZFIN;Acc:ZDB-GENE-021206-1]
ENSDARG00000014571	ENSDARG00000056160	ctnnb1	hspd1	177	2.4808	catenin (cadherin-associated protein), beta 1 [Source:ZFIN;Acc:ZDB-GENE-980526-362]	1.69278	heat shock 60kD protein 1 (chaperonin) [Source:ZFIN;Acc:ZDB-GENE-021206-1]
ENSDARG00000014830	ENSDARG00000056160	faua	hspd1	487	-1.58729	Finkel-Biskis-Reilly murine sarcoma virus (FBR-MuSV) ubiquitously expressed a [Source:ZFIN;Acc:ZDB-GENE-040426-1700]	1.69278	heat shock 60kD protein 1 (chaperonin) [Source:ZFIN;Acc:ZDB-GENE-021206-1]
ENSDARG00000014907	ENSDARG00000056160	htra1b	hspd1	346	2.83832	HtrA serine peptidase 1b [Source:ZFIN;Acc:ZDB-GENE-080219-7]	1.69278	heat shock 60kD protein 1 (chaperonin) [Source:ZFIN;Acc:ZDB-GENE-021206-1]
ENSDARG00000015006	ENSDARG00000056160	dnm1l	hspd1	189	1.3645	dynamin 1-like [Source:ZFIN;Acc:ZDB-GENE-040426-1556]	1.69278	heat shock 60kD protein 1 (chaperonin) [Source:ZFIN;Acc:ZDB-GENE-021206-1]
ENSDARG00000015111	ENSDARG00000056160	ddx39ab	hspd1	370	1.78508	DEAD (Asp-Glu-Ala-Asp) box polypeptide 39Ab [Source:ZFIN;Acc:ZDB-GENE-040426-2902]	1.69278	heat shock 60kD protein 1 (chaperonin) [Source:ZFIN;Acc:ZDB-GENE-021206-1]
ENSDARG00000015427	ENSDARG00000056160	hdac1	hspd1	187	1.52471	histone deacetylase 1 [Source:ZFIN;Acc:ZDB-GENE-020419-32]	1.69278	heat shock 60kD protein 1 (chaperonin) [Source:ZFIN;Acc:ZDB-GENE-021206-1]
ENSDARG00000015453	ENSDARG00000056160	me2	hspd1	273	2.38701	malic enzyme 2, NAD(+)-dependent, mitochondrial [Source:ZFIN;Acc:ZDB-GENE-040801-147]	1.69278	heat shock 60kD protein 1 (chaperonin) [Source:ZFIN;Acc:ZDB-GENE-021206-1]
ENSDARG00000015551	ENSDARG00000056160	fth1a	hspd1	319	-1.50933	ferritin, heavy polypeptide 1a [Source:ZFIN;Acc:ZDB-GENE-000831-2]	1.69278	heat shock 60kD protein 1 (chaperonin) [Source:ZFIN;Acc:ZDB-GENE-021206-1]
ENSDARG00000015674	ENSDARG00000056160	msxc	hspd1	217	9.20691	muscle segment homeobox C [Source:ZFIN;Acc:ZDB-GENE-980526-306]	1.69278	heat shock 60kD protein 1 (chaperonin) [Source:ZFIN;Acc:ZDB-GENE-021206-1]
ENSDARG00000015681	ENSDARG00000056160	gsk3ab	hspd1	184	1.44565	glycogen synthase kinase 3 alpha b [Source:ZFIN;Acc:ZDB-GENE-990714-3]	1.69278	heat shock 60kD protein 1 (chaperonin) [Source:ZFIN;Acc:ZDB-GENE-021206-1]
ENSDARG00000015889	ENSDARG00000056160	zc3h15	hspd1	312	1.52137	zinc finger CCCH-type containing 15 [Source:ZFIN;Acc:ZDB-GENE-030131-6239]	1.69278	heat shock 60kD protein 1 (chaperonin) [Source:ZFIN;Acc:ZDB-GENE-021206-1]
ENSDARG00000015985	ENSDARG00000056160	abcc9	hspd1	321	-3.11519	ATP-binding cassette, sub-family C (CFTR/MRP), member 9 [Source:ZFIN;Acc:ZDB-GENE-050517-23]	1.69278	heat shock 60kD protein 1 (chaperonin) [Source:ZFIN;Acc:ZDB-GENE-021206-1]
ENSDARG00000016156	ENSDARG00000056160	fam53b	hspd1	295	-1.47453	family with sequence similarity 53, member B [Source:ZFIN;Acc:ZDB-GENE-040426-2495]	1.69278	heat shock 60kD protein 1 (chaperonin) [Source:ZFIN;Acc:ZDB-GENE-021206-1]
ENSDARG00000016173	ENSDARG00000056160	cct3	hspd1	439	1.50766	chaperonin containing TCP1, subunit 3 (gamma) [Source:ZFIN;Acc:ZDB-GENE-020419-5]	1.69278	heat shock 60kD protein 1 (chaperonin) [Source:ZFIN;Acc:ZDB-GENE-021206-1]
ENSDARG00000016200	ENSDARG00000056160	trib3	hspd1	263	1.4083	tribbles homolog 3 (Drosophila) [Source:ZFIN;Acc:ZDB-GENE-040426-2609]	1.69278	heat shock 60kD protein 1 (chaperonin) [Source:ZFIN;Acc:ZDB-GENE-021206-1]
ENSDARG00000016548	ENSDARG00000056160	eif5b	hspd1	508	1.77606	eukaryotic translation initiation factor 5B [Source:ZFIN;Acc:ZDB-GENE-050208-20]	1.69278	heat shock 60kD protein 1 (chaperonin) [Source:ZFIN;Acc:ZDB-GENE-021206-1]
ENSDARG00000016706	ENSDARG00000056160	atic	hspd1	307	-1.2311	5-aminoimidazole-4-carboxamide ribonucleotide formyltransferase/IMP cyclohydrolase [Source:ZFIN;Acc:ZDB-GENE-011212-4]	1.69278	heat shock 60kD protein 1 (chaperonin) [Source:ZFIN;Acc:ZDB-GENE-021206-1]
ENSDARG00000016721	ENSDARG00000056160	sdha	hspd1	615	-1.39291	succinate dehydrogenase complex, subunit A, flavoprotein (Fp) [Source:ZFIN;Acc:ZDB-GENE-040426-874]	1.69278	heat shock 60kD protein 1 (chaperonin) [Source:ZFIN;Acc:ZDB-GENE-021206-1]
ENSDARG00000016730	ENSDARG00000056160	rfxank	hspd1	262	-2.08936	regulatory factor X-associated ankyrin-containing protein [Source:ZFIN;Acc:ZDB-GENE-050208-596]	1.69278	heat shock 60kD protein 1 (chaperonin) [Source:ZFIN;Acc:ZDB-GENE-021206-1]
ENSDARG00000016830	ENSDARG00000056160	rimkla	hspd1	199	2.83966	ribosomal modification protein rimK-like family member A [Source:ZFIN;Acc:ZDB-GENE-040912-20]	1.69278	heat shock 60kD protein 1 (chaperonin) [Source:ZFIN;Acc:ZDB-GENE-021206-1]
ENSDARG00000016864	ENSDARG00000056160	farsb	hspd1	489	1.64667	phenylalanyl-tRNA synthetase, beta subunit [Source:ZFIN;Acc:ZDB-GENE-021206-2]	1.69278	heat shock 60kD protein 1 (chaperonin) [Source:ZFIN;Acc:ZDB-GENE-021206-1]
ENSDARG00000016903	ENSDARG00000056160	wdr5	hspd1	257	1.78648	WD repeat domain 5 [Source:ZFIN;Acc:ZDB-GENE-040426-2082]	1.69278	heat shock 60kD protein 1 (chaperonin) [Source:ZFIN;Acc:ZDB-GENE-021206-1]
ENSDARG00000016979	ENSDARG00000056160	pmpcb	hspd1	459	-1.22712	peptidase (mitochondrial processing) beta [Source:ZFIN;Acc:ZDB-GENE-050220-10]	1.69278	heat shock 60kD protein 1 (chaperonin) [Source:ZFIN;Acc:ZDB-GENE-021206-1]
ENSDARG00000017235	ENSDARG00000056160	eif5a	hspd1	280	-1.32309	eukaryotic translation initiation factor 5A [Source:ZFIN;Acc:ZDB-GENE-040426-2229]	1.69278	heat shock 60kD protein 1 (chaperonin) [Source:ZFIN;Acc:ZDB-GENE-021206-1]
ENSDARG00000017261	ENSDARG00000056160	gdpd1	hspd1	234	1.7647	glycerophosphodiester phosphodiesterase domain containing 1 [Source:ZFIN;Acc:ZDB-GENE-040822-22]	1.69278	heat shock 60kD protein 1 (chaperonin) [Source:ZFIN;Acc:ZDB-GENE-021206-1]
ENSDARG00000017339	ENSDARG00000056160	glulb	hspd1	429	-1.7238	glutamate-ammonia ligase (glutamine synthase) b [Source:ZFIN;Acc:ZDB-GENE-030131-8417]	1.69278	heat shock 60kD protein 1 (chaperonin) [Source:ZFIN;Acc:ZDB-GENE-021206-1]
ENSDARG00000017738	ENSDARG00000056160	aclya	hspd1	730	-1.24432	ATP citrate lyase a [Source:ZFIN;Acc:ZDB-GENE-031113-1]	1.69278	heat shock 60kD protein 1 (chaperonin) [Source:ZFIN;Acc:ZDB-GENE-021206-1]
ENSDARG00000017740	ENSDARG00000056160	sec63	hspd1	255	1.54622	SEC63-like (S. cerevisiae) [Source:ZFIN;Acc:ZDB-GENE-040718-328]	1.69278	heat shock 60kD protein 1 (chaperonin) [Source:ZFIN;Acc:ZDB-GENE-021206-1]
ENSDARG00000017794	ENSDARG00000056160	sdr16c5b	hspd1	183	2.21525	short chain dehydrogenase/reductase family 16C, member 5b [Source:ZFIN;Acc:ZDB-GENE-040426-2861]	1.69278	heat shock 60kD protein 1 (chaperonin) [Source:ZFIN;Acc:ZDB-GENE-021206-1]
ENSDARG00000017803	ENSDARG00000056160	gsk3b	hspd1	184	2.37367	glycogen synthase kinase 3 beta [Source:ZFIN;Acc:ZDB-GENE-990714-4]	1.69278	heat shock 60kD protein 1 (chaperonin) [Source:ZFIN;Acc:ZDB-GENE-021206-1]
ENSDARG00000018020	ENSDARG00000056160	pepd	hspd1	333	1.20529	peptidase D [Source:ZFIN;Acc:ZDB-GENE-030131-9444]	1.69278	heat shock 60kD protein 1 (chaperonin) [Source:ZFIN;Acc:ZDB-GENE-021206-1]
ENSDARG00000018022	ENSDARG00000056160	msh2	hspd1	300	1.31218	mutS homolog 2 (E. coli) [Source:ZFIN;Acc:ZDB-GENE-040426-2932]	1.69278	heat shock 60kD protein 1 (chaperonin) [Source:ZFIN;Acc:ZDB-GENE-021206-1]
ENSDARG00000018178	ENSDARG00000056160	pgm2	hspd1	299	1.30145	phosphoglucomutase 2 [Source:ZFIN;Acc:ZDB-GENE-040426-2218]	1.69278	heat shock 60kD protein 1 (chaperonin) [Source:ZFIN;Acc:ZDB-GENE-021206-1]
ENSDARG00000018334	ENSDARG00000056160	rpl35	hspd1	297	-1.85027	ribosomal protein L35 [Source:ZFIN;Acc:ZDB-GENE-020419-2]	1.69278	heat shock 60kD protein 1 (chaperonin) [Source:ZFIN;Acc:ZDB-GENE-021206-1]
ENSDARG00000018989	ENSDARG00000056160	hspa4b	hspd1	855	1.30822	heat shock protein 4b [Source:ZFIN;Acc:ZDB-GENE-030131-6018]	1.69278	heat shock 60kD protein 1 (chaperonin) [Source:ZFIN;Acc:ZDB-GENE-021206-1]
ENSDARG00000019137	ENSDARG00000056160	tram1	hspd1	231	2.15367	translocating chain-associating membrane protein 1 [Source:ZFIN;Acc:ZDB-GENE-021011-1]	1.69278	heat shock 60kD protein 1 (chaperonin) [Source:ZFIN;Acc:ZDB-GENE-021206-1]
ENSDARG00000019280	ENSDARG00000056160	larsb	hspd1	465	1.61343	leucyl-tRNA synthetase b [Source:ZFIN;Acc:ZDB-GENE-030114-7]	1.69278	heat shock 60kD protein 1 (chaperonin) [Source:ZFIN;Acc:ZDB-GENE-021206-1]
ENSDARG00000019355	ENSDARG00000056160	selrc1	hspd1	228	-1.52634	Sel1 repeat containing 1 [Source:ZFIN;Acc:ZDB-GENE-041014-16]	1.69278	heat shock 60kD protein 1 (chaperonin) [Source:ZFIN;Acc:ZDB-GENE-021206-1]
ENSDARG00000019498	ENSDARG00000056160	cry5	hspd1	172	-4.13529	cryptochrome 5 [Source:ZFIN;Acc:ZDB-GENE-010426-8]	1.69278	heat shock 60kD protein 1 (chaperonin) [Source:ZFIN;Acc:ZDB-GENE-021206-1]
ENSDARG00000019644	ENSDARG00000056160	ldhba	hspd1	492	-1.46243	lactate dehydrogenase Ba [Source:ZFIN;Acc:ZDB-GENE-991026-6]	1.69278	heat shock 60kD protein 1 (chaperonin) [Source:ZFIN;Acc:ZDB-GENE-021206-1]
ENSDARG00000019702	ENSDARG00000056160	aldocb	hspd1	204	-1.50797	aldolase C, fructose-bisphosphate, b [Source:ZFIN;Acc:ZDB-GENE-030821-1]	1.69278	heat shock 60kD protein 1 (chaperonin) [Source:ZFIN;Acc:ZDB-GENE-021206-1]
ENSDARG00000019778	ENSDARG00000056160	rps6	hspd1	159	-1.56791	ribosomal protein S6 [Source:ZFIN;Acc:ZDB-GENE-040801-8]	1.69278	heat shock 60kD protein 1 (chaperonin) [Source:ZFIN;Acc:ZDB-GENE-021206-1]
ENSDARG00000019949	ENSDARG00000056160	serpinh1b	hspd1	200	6.3385	serpin peptidase inhibitor, clade H (heat shock protein 47), member 1b [Source:ZFIN;Acc:ZDB-GENE-990415-93]	1.69278	heat shock 60kD protein 1 (chaperonin) [Source:ZFIN;Acc:ZDB-GENE-021206-1]
ENSDARG00000020008	ENSDARG00000056160	vcp	hspd1	486	1.78646	valosin containing protein [Source:ZFIN;Acc:ZDB-GENE-030131-5408]	1.69278	heat shock 60kD protein 1 (chaperonin) [Source:ZFIN;Acc:ZDB-GENE-021206-1]
ENSDARG00000020085	ENSDARG00000056160	slc33a1	hspd1	648	1.41642	solute carrier family 33 (acetyl-CoA transporter), member 1 [Source:ZFIN;Acc:ZDB-GENE-040426-1241]	1.69278	heat shock 60kD protein 1 (chaperonin) [Source:ZFIN;Acc:ZDB-GENE-021206-1]
ENSDARG00000020128	ENSDARG00000056160	RAB31	hspd1	161	7.32533	RAB31, member RAS oncogene family [Source:HGNC Symbol;Acc:HGNC:9771]	1.69278	heat shock 60kD protein 1 (chaperonin) [Source:ZFIN;Acc:ZDB-GENE-021206-1]
ENSDARG00000020153	ENSDARG00000056160	rps18	hspd1	288	-1.73087	ribosomal protein S18 [Source:ZFIN;Acc:ZDB-GENE-020419-20]	1.69278	heat shock 60kD protein 1 (chaperonin) [Source:ZFIN;Acc:ZDB-GENE-021206-1]
ENSDARG00000020192	ENSDARG00000056160	cdc20	hspd1	284	5.04459	cell division cycle 20 homolog [Source:ZFIN;Acc:ZDB-GENE-040426-2044]	1.69278	heat shock 60kD protein 1 (chaperonin) [Source:ZFIN;Acc:ZDB-GENE-021206-1]
ENSDARG00000020261	ENSDARG00000056160	rab2a	hspd1	153	1.21645	RAB2A, member RAS oncogene family [Source:ZFIN;Acc:ZDB-GENE-011212-2]	1.69278	heat shock 60kD protein 1 (chaperonin) [Source:ZFIN;Acc:ZDB-GENE-021206-1]
ENSDARG00000020289	ENSDARG00000056160	pif1	hspd1	287	6.49797	PIF1 5'-to-3' DNA helicase homolog (S. cerevisiae) [Source:ZFIN;Acc:ZDB-GENE-030131-4928]	1.69278	heat shock 60kD protein 1 (chaperonin) [Source:ZFIN;Acc:ZDB-GENE-021206-1]
ENSDARG00000020454	ENSDARG00000056160	psmd8	hspd1	198	1.86382	proteasome (prosome, macropain) 26S subunit, non-ATPase, 8 [Source:ZFIN;Acc:ZDB-GENE-040625-136]	1.69278	heat shock 60kD protein 1 (chaperonin) [Source:ZFIN;Acc:ZDB-GENE-021206-1]
ENSDARG00000020473	ENSDARG00000056160	hddc3	hspd1	179	1.65554	HD domain containing 3 [Source:ZFIN;Acc:ZDB-GENE-050417-377]	1.69278	heat shock 60kD protein 1 (chaperonin) [Source:ZFIN;Acc:ZDB-GENE-021206-1]
ENSDARG00000020623	ENSDARG00000056160	baxa	hspd1	857	1.38725	bcl2-associated X protein, a [Source:ZFIN;Acc:ZDB-GENE-000511-6]	1.69278	heat shock 60kD protein 1 (chaperonin) [Source:ZFIN;Acc:ZDB-GENE-021206-1]
ENSDARG00000020625	ENSDARG00000056160	jak1	hspd1	193	1.25236	Janus kinase 1 [Source:ZFIN;Acc:ZDB-GENE-980526-142]	1.69278	heat shock 60kD protein 1 (chaperonin) [Source:ZFIN;Acc:ZDB-GENE-021206-1]
ENSDARG00000020711	ENSDARG00000056160	rrm2	hspd1	209	2.654	ribonucleotide reductase M2 polypeptide [Source:ZFIN;Acc:ZDB-GENE-990415-25]	1.69278	heat shock 60kD protein 1 (chaperonin) [Source:ZFIN;Acc:ZDB-GENE-021206-1]
ENSDARG00000020876	ENSDARG00000056160	PDK2 (1 of 2)	hspd1	175	-1.51057	pyruvate dehydrogenase kinase, isozyme 2 [Source:HGNC Symbol;Acc:HGNC:8810]	1.69278	heat shock 60kD protein 1 (chaperonin) [Source:ZFIN;Acc:ZDB-GENE-021206-1]
ENSDARG00000020960	ENSDARG00000056160	hgs	hspd1	258	1.21817	hepatocyte growth factor-regulated tyrosine kinase substrate [Source:ZFIN;Acc:ZDB-GENE-030131-6107]	1.69278	heat shock 60kD protein 1 (chaperonin) [Source:ZFIN;Acc:ZDB-GENE-021206-1]
ENSDARG00000021059	ENSDARG00000056160	alas1	hspd1	281	-2.64543	aminolevulinate, delta-, synthetase 1 [Source:ZFIN;Acc:ZDB-GENE-001229-2]	1.69278	heat shock 60kD protein 1 (chaperonin) [Source:ZFIN;Acc:ZDB-GENE-021206-1]
ENSDARG00000021370	ENSDARG00000056160	actr6	hspd1	220	1.28179	ARP6 actin-related protein 6 homolog (yeast) [Source:ZFIN;Acc:ZDB-GENE-030131-3543]	1.69278	heat shock 60kD protein 1 (chaperonin) [Source:ZFIN;Acc:ZDB-GENE-021206-1]
ENSDARG00000021973	ENSDARG00000056160	st13	hspd1	378	-1.27802	suppression of tumorigenicity 13 (colon carcinoma) (Hsp70 interacting protein) [Source:ZFIN;Acc:ZDB-GENE-030131-5395]	1.69278	heat shock 60kD protein 1 (chaperonin) [Source:ZFIN;Acc:ZDB-GENE-021206-1]
ENSDARG00000022456	ENSDARG00000056160	eno1a	hspd1	463	-1.48528	enolase 1a, (alpha) [Source:ZFIN;Acc:ZDB-GENE-030131-6048]	1.69278	heat shock 60kD protein 1 (chaperonin) [Source:ZFIN;Acc:ZDB-GENE-021206-1]
ENSDARG00000022728	ENSDARG00000056160	rbm34	hspd1	299	1.5332	RNA binding motif protein 34 [Source:ZFIN;Acc:ZDB-GENE-040718-77]	1.69278	heat shock 60kD protein 1 (chaperonin) [Source:ZFIN;Acc:ZDB-GENE-021206-1]
ENSDARG00000023028	ENSDARG00000056160	cdv3	hspd1	252	1.5797	carnitine deficiency-associated gene expressed in ventricle 3 [Source:ZFIN;Acc:ZDB-GENE-030131-6034]	1.69278	heat shock 60kD protein 1 (chaperonin) [Source:ZFIN;Acc:ZDB-GENE-021206-1]
ENSDARG00000023508	ENSDARG00000056160	ankrd49	hspd1	262	1.8764	ankyrin repeat domain 49 [Source:ZFIN;Acc:ZDB-GENE-050417-46]	1.69278	heat shock 60kD protein 1 (chaperonin) [Source:ZFIN;Acc:ZDB-GENE-021206-1]
ENSDARG00000025043	ENSDARG00000056160	trip13	hspd1	240	5.1704	thyroid hormone receptor interactor 13 [Source:ZFIN;Acc:ZDB-GENE-040426-1488]	1.69278	heat shock 60kD protein 1 (chaperonin) [Source:ZFIN;Acc:ZDB-GENE-021206-1]
ENSDARG00000025375	ENSDARG00000056160	idh1	hspd1	196	1.4413	isocitrate dehydrogenase 1 (NADP+), soluble [Source:ZFIN;Acc:ZDB-GENE-031006-1]	1.69278	heat shock 60kD protein 1 (chaperonin) [Source:ZFIN;Acc:ZDB-GENE-021206-1]
ENSDARG00000025679	ENSDARG00000056160	comtb	hspd1	159	2.05301	catechol-O-methyltransferase b [Source:ZFIN;Acc:ZDB-GENE-040724-164]	1.69278	heat shock 60kD protein 1 (chaperonin) [Source:ZFIN;Acc:ZDB-GENE-021206-1]
ENSDARG00000025972	ENSDARG00000056160	mcts1	hspd1	173	1.47278	malignant T cell amplified sequence 1 [Source:ZFIN;Acc:ZDB-GENE-040426-957]	1.69278	heat shock 60kD protein 1 (chaperonin) [Source:ZFIN;Acc:ZDB-GENE-021206-1]
ENSDARG00000026655	ENSDARG00000056160	tspo	hspd1	227	-2.83975	translocator protein [Source:ZFIN;Acc:ZDB-GENE-041010-125]	1.69278	heat shock 60kD protein 1 (chaperonin) [Source:ZFIN;Acc:ZDB-GENE-021206-1]
ENSDARG00000027200	ENSDARG00000056160	gabarapl2	hspd1	197	-2.4776	GABA(A) receptor-associated protein-like 2 [Source:ZFIN;Acc:ZDB-GENE-040718-336]	1.69278	heat shock 60kD protein 1 (chaperonin) [Source:ZFIN;Acc:ZDB-GENE-021206-1]
ENSDARG00000027423	ENSDARG00000056160	igf1ra	hspd1	313	3.74916	insulin-like growth factor 1a receptor [Source:ZFIN;Acc:ZDB-GENE-020503-1]	1.69278	heat shock 60kD protein 1 (chaperonin) [Source:ZFIN;Acc:ZDB-GENE-021206-1]
ENSDARG00000027649	ENSDARG00000056160	cpsf3	hspd1	183	1.48837	cleavage and polyadenylation specific factor 3 [Source:ZFIN;Acc:ZDB-GENE-030131-3275]	1.69278	heat shock 60kD protein 1 (chaperonin) [Source:ZFIN;Acc:ZDB-GENE-021206-1]
ENSDARG00000027984	ENSDARG00000056160	gstz1	hspd1	262	-1.83037	glutathione S-transferase zeta 1 [Source:ZFIN;Acc:ZDB-GENE-040718-184]	1.69278	heat shock 60kD protein 1 (chaperonin) [Source:ZFIN;Acc:ZDB-GENE-021206-1]
ENSDARG00000028323	ENSDARG00000056160	mybbp1a	hspd1	166	1.33003	MYB binding protein (P160) 1a [Source:ZFIN;Acc:ZDB-GENE-030131-9864]	1.69278	heat shock 60kD protein 1 (chaperonin) [Source:ZFIN;Acc:ZDB-GENE-021206-1]
ENSDARG00000028396	ENSDARG00000056160	fkbp5	hspd1	393	-2.49044	FK506 binding protein 5 [Source:ZFIN;Acc:ZDB-GENE-030616-630]	1.69278	heat shock 60kD protein 1 (chaperonin) [Source:ZFIN;Acc:ZDB-GENE-021206-1]
ENSDARG00000028507	ENSDARG00000056160	itgb4	hspd1	175	-1.88047	integrin, beta 4 [Source:ZFIN;Acc:ZDB-GENE-030131-7209]	1.69278	heat shock 60kD protein 1 (chaperonin) [Source:ZFIN;Acc:ZDB-GENE-021206-1]
ENSDARG00000028721	ENSDARG00000056160	mapk14b	hspd1	559	-1.58267	mitogen-activated protein kinase 14b [Source:ZFIN;Acc:ZDB-GENE-021007-1]	1.69278	heat shock 60kD protein 1 (chaperonin) [Source:ZFIN;Acc:ZDB-GENE-021206-1]
ENSDARG00000028804	ENSDARG00000056160	ankrd9	hspd1	262	-6.79029	ankyrin repeat domain 9 [Source:ZFIN;Acc:ZDB-GENE-041114-3]	1.69278	heat shock 60kD protein 1 (chaperonin) [Source:ZFIN;Acc:ZDB-GENE-021206-1]
ENSDARG00000029252	ENSDARG00000056160	ssb	hspd1	453	1.61035	Sjogren syndrome antigen B (autoantigen La) [Source:ZFIN;Acc:ZDB-GENE-030131-223]	1.69278	heat shock 60kD protein 1 (chaperonin) [Source:ZFIN;Acc:ZDB-GENE-021206-1]
ENSDARG00000029663	ENSDARG00000056160	rab1a	hspd1	184	1.3133	RAB1A, member RAS oncogene family [Source:ZFIN;Acc:ZDB-GENE-030616-564]	1.69278	heat shock 60kD protein 1 (chaperonin) [Source:ZFIN;Acc:ZDB-GENE-021206-1]
ENSDARG00000030053	ENSDARG00000056160	eef1db	hspd1	200	-2.00071	elongation factor-1, delta, b [Source:ZFIN;Acc:ZDB-GENE-030131-6544]	1.69278	heat shock 60kD protein 1 (chaperonin) [Source:ZFIN;Acc:ZDB-GENE-021206-1]
ENSDARG00000030913	ENSDARG00000056160	cluha	hspd1	280	1.52086	clustered mitochondria (cluA/CLU1) homolog a [Source:ZFIN;Acc:ZDB-GENE-061103-457]	1.69278	heat shock 60kD protein 1 (chaperonin) [Source:ZFIN;Acc:ZDB-GENE-021206-1]
ENSDARG00000031435	ENSDARG00000056160	zgc:56493	hspd1	472	1.41057	zgc:56493 [Source:ZFIN;Acc:ZDB-GENE-030131-8581]	1.69278	heat shock 60kD protein 1 (chaperonin) [Source:ZFIN;Acc:ZDB-GENE-021206-1]
ENSDARG00000031775	ENSDARG00000056160	UBE2S	hspd1	150	1.94984	ubiquitin-conjugating enzyme E2S [Source:HGNC Symbol;Acc:HGNC:17895]	1.69278	heat shock 60kD protein 1 (chaperonin) [Source:ZFIN;Acc:ZDB-GENE-021206-1]
ENSDARG00000031795	ENSDARG00000056160	abcf1	hspd1	473	2.25328	ATP-binding cassette, sub-family F (GCN20), member 1 [Source:ZFIN;Acc:ZDB-GENE-050517-31]	1.69278	heat shock 60kD protein 1 (chaperonin) [Source:ZFIN;Acc:ZDB-GENE-021206-1]
ENSDARG00000032103	ENSDARG00000056160	mapk6	hspd1	491	3.15706	mitogen-activated protein kinase 6 [Source:ZFIN;Acc:ZDB-GENE-050420-7]	1.69278	heat shock 60kD protein 1 (chaperonin) [Source:ZFIN;Acc:ZDB-GENE-021206-1]
ENSDARG00000033184	ENSDARG00000056160	prkar2aa	hspd1	210	1.25407	protein kinase, cAMP-dependent, regulatory, type II, alpha A [Source:ZFIN;Acc:ZDB-GENE-030131-1007]	1.69278	heat shock 60kD protein 1 (chaperonin) [Source:ZFIN;Acc:ZDB-GENE-021206-1]
ENSDARG00000033307	ENSDARG00000056160	igf2b	hspd1	356	3.83941	insulin-like growth factor 2b [Source:ZFIN;Acc:ZDB-GENE-030131-2935]	1.69278	heat shock 60kD protein 1 (chaperonin) [Source:ZFIN;Acc:ZDB-GENE-021206-1]
ENSDARG00000033609	ENSDARG00000056160	map1lc3a	hspd1	194	-1.34374	microtubule-associated protein 1 light chain 3 alpha [Source:ZFIN;Acc:ZDB-GENE-040426-2232]	1.69278	heat shock 60kD protein 1 (chaperonin) [Source:ZFIN;Acc:ZDB-GENE-021206-1]
ENSDARG00000034777	ENSDARG00000056160	txn2	hspd1	471	-1.24336	thioredoxin 2 [Source:ZFIN;Acc:ZDB-GENE-040426-1795]	1.69278	heat shock 60kD protein 1 (chaperonin) [Source:ZFIN;Acc:ZDB-GENE-021206-1]
ENSDARG00000035120	ENSDARG00000056160	GLDC	hspd1	535	-1.53064	glycine dehydrogenase (decarboxylating) [Source:HGNC Symbol;Acc:HGNC:4313]	1.69278	heat shock 60kD protein 1 (chaperonin) [Source:ZFIN;Acc:ZDB-GENE-021206-1]
ENSDARG00000035256	ENSDARG00000056160	eef2l2	hspd1	540	-4.84304	eukaryotic translation elongation factor 2, like 2 [Source:ZFIN;Acc:ZDB-GENE-030131-8112]	1.69278	heat shock 60kD protein 1 (chaperonin) [Source:ZFIN;Acc:ZDB-GENE-021206-1]
ENSDARG00000035692	ENSDARG00000056160	rps3a	hspd1	166	-1.65404	ribosomal protein S3A [Source:ZFIN;Acc:ZDB-GENE-030131-9184]	1.69278	heat shock 60kD protein 1 (chaperonin) [Source:ZFIN;Acc:ZDB-GENE-021206-1]
ENSDARG00000035819	ENSDARG00000056160	sirt3	hspd1	224	-1.66615	sirtuin (silent mating type information regulation 2 homolog) 3 (S. cerevisiae) [Source:ZFIN;Acc:ZDB-GENE-070112-1762]	1.69278	heat shock 60kD protein 1 (chaperonin) [Source:ZFIN;Acc:ZDB-GENE-021206-1]
ENSDARG00000035913	ENSDARG00000056160	yars	hspd1	852	1.67527	tyrosyl-tRNA synthetase [Source:ZFIN;Acc:ZDB-GENE-030425-2]	1.69278	heat shock 60kD protein 1 (chaperonin) [Source:ZFIN;Acc:ZDB-GENE-021206-1]
ENSDARG00000035986	ENSDARG00000056160	ptpn2b	hspd1	171	-1.18031	protein tyrosine phosphatase, non-receptor type 2, b [Source:ZFIN;Acc:ZDB-GENE-030909-8]	1.69278	heat shock 60kD protein 1 (chaperonin) [Source:ZFIN;Acc:ZDB-GENE-021206-1]
ENSDARG00000036069	ENSDARG00000056160	ddx39b	hspd1	280	-1.3111	DEAD (Asp-Glu-Ala-Asp) box polypeptide 39B [Source:ZFIN;Acc:ZDB-GENE-040426-1259]	1.69278	heat shock 60kD protein 1 (chaperonin) [Source:ZFIN;Acc:ZDB-GENE-021206-1]
ENSDARG00000036174	ENSDARG00000056160	rpl14	hspd1	151	-1.60147	ribosomal protein L14 [Source:ZFIN;Acc:ZDB-GENE-030131-2085]	1.69278	heat shock 60kD protein 1 (chaperonin) [Source:ZFIN;Acc:ZDB-GENE-021206-1]
ENSDARG00000036298	ENSDARG00000056160	rps13	hspd1	286	-1.68909	ribosomal protein S13 [Source:ZFIN;Acc:ZDB-GENE-040625-52]	1.69278	heat shock 60kD protein 1 (chaperonin) [Source:ZFIN;Acc:ZDB-GENE-021206-1]
ENSDARG00000036438	ENSDARG00000056160	ndufv1	hspd1	207	-1.22373	NADH dehydrogenase (ubiquinone) flavoprotein 1 [Source:ZFIN;Acc:ZDB-GENE-040808-73]	1.69278	heat shock 60kD protein 1 (chaperonin) [Source:ZFIN;Acc:ZDB-GENE-021206-1]
ENSDARG00000036587	ENSDARG00000056160	cbr1	hspd1	183	-2.1976	carbonyl reductase 1 [Source:ZFIN;Acc:ZDB-GENE-030902-2]	1.69278	heat shock 60kD protein 1 (chaperonin) [Source:ZFIN;Acc:ZDB-GENE-021206-1]
ENSDARG00000036613	ENSDARG00000056160	tab1	hspd1	261	-1.25565	TGF-beta activated kinase 1/MAP3K7 binding protein 1 [Source:ZFIN;Acc:ZDB-GENE-060628-1]	1.69278	heat shock 60kD protein 1 (chaperonin) [Source:ZFIN;Acc:ZDB-GENE-021206-1]
ENSDARG00000036629	ENSDARG00000056160	rps14	hspd1	289	-1.69231	ribosomal protein S14 [Source:ZFIN;Acc:ZDB-GENE-030131-8631]	1.69278	heat shock 60kD protein 1 (chaperonin) [Source:ZFIN;Acc:ZDB-GENE-021206-1]
ENSDARG00000036787	ENSDARG00000056160	abcb3l1	hspd1	286	-2.48799	ATP-binding cassette, sub-family B (MDR/TAP), member 3 like 1 [Source:ZFIN;Acc:ZDB-GENE-030616-245]	1.69278	heat shock 60kD protein 1 (chaperonin) [Source:ZFIN;Acc:ZDB-GENE-021206-1]
ENSDARG00000036811	ENSDARG00000056160	ifrd2	hspd1	222	2.14344	interferon-related developmental regulator 2 [Source:ZFIN;Acc:ZDB-GENE-040801-140]	1.69278	heat shock 60kD protein 1 (chaperonin) [Source:ZFIN;Acc:ZDB-GENE-021206-1]
ENSDARG00000036826	ENSDARG00000056160	ankrd52a	hspd1	262	1.65075	ankyrin repeat domain 52a [Source:ZFIN;Acc:ZDB-GENE-050522-247]	1.69278	heat shock 60kD protein 1 (chaperonin) [Source:ZFIN;Acc:ZDB-GENE-021206-1]
ENSDARG00000036966	ENSDARG00000056160	hsd3b7	hspd1	214	-10.8411	hydroxy-delta-5-steroid dehydrogenase, 3 beta- and steroid delta-isomerase [Source:ZFIN;Acc:ZDB-GENE-030131-5673]	1.69278	heat shock 60kD protein 1 (chaperonin) [Source:ZFIN;Acc:ZDB-GENE-021206-1]
ENSDARG00000036987	ENSDARG00000056160	has2	hspd1	256	4.62588	hyaluronan synthase 2 [Source:ZFIN;Acc:ZDB-GENE-020828-1]	1.69278	heat shock 60kD protein 1 (chaperonin) [Source:ZFIN;Acc:ZDB-GENE-021206-1]
ENSDARG00000037038	ENSDARG00000056160	psmc6	hspd1	454	1.72657	proteasome (prosome, macropain) 26S subunit, ATPase, 6 [Source:ZFIN;Acc:ZDB-GENE-030131-304]	1.69278	heat shock 60kD protein 1 (chaperonin) [Source:ZFIN;Acc:ZDB-GENE-021206-1]
ENSDARG00000037100	ENSDARG00000056160	ankrd10a	hspd1	262	2.14226	ankyrin repeat domain 10a [Source:ZFIN;Acc:ZDB-GENE-040426-700]	1.69278	heat shock 60kD protein 1 (chaperonin) [Source:ZFIN;Acc:ZDB-GENE-021206-1]
ENSDARG00000037350	ENSDARG00000056160	rpl9	hspd1	194	-1.5884	ribosomal protein L9 [Source:ZFIN;Acc:ZDB-GENE-030131-8646]	1.69278	heat shock 60kD protein 1 (chaperonin) [Source:ZFIN;Acc:ZDB-GENE-021206-1]
ENSDARG00000037506	ENSDARG00000056160	prps1b	hspd1	292	1.80812	phosphoribosyl pyrophosphate synthetase 1B [Source:ZFIN;Acc:ZDB-GENE-030131-4011]	1.69278	heat shock 60kD protein 1 (chaperonin) [Source:ZFIN;Acc:ZDB-GENE-021206-1]
ENSDARG00000037514	ENSDARG00000056160	hdac3	hspd1	187	1.29813	histone deacetylase 3 [Source:ZFIN;Acc:ZDB-GENE-040426-847]	1.69278	heat shock 60kD protein 1 (chaperonin) [Source:ZFIN;Acc:ZDB-GENE-021206-1]
ENSDARG00000037559	ENSDARG00000056160	uba1	hspd1	325	1.53313	ubiquitin-like modifier activating enzyme 1 [Source:ZFIN;Acc:ZDB-GENE-040426-2009]	1.69278	heat shock 60kD protein 1 (chaperonin) [Source:ZFIN;Acc:ZDB-GENE-021206-1]
ENSDARG00000037654	ENSDARG00000056160	pmm2	hspd1	169	1.96782	phosphomannomutase 2 [Source:ZFIN;Acc:ZDB-GENE-030722-6]	1.69278	heat shock 60kD protein 1 (chaperonin) [Source:ZFIN;Acc:ZDB-GENE-021206-1]
ENSDARG00000037962	ENSDARG00000056160	psmb7	hspd1	365	8.79341	proteasome (prosome, macropain) subunit, beta type, 7 [Source:ZFIN;Acc:ZDB-GENE-001208-4]	1.69278	heat shock 60kD protein 1 (chaperonin) [Source:ZFIN;Acc:ZDB-GENE-021206-1]
ENSDARG00000037997	ENSDARG00000056160	tubb5	hspd1	345	27.9052	tubulin, beta 5 [Source:ZFIN;Acc:ZDB-GENE-031110-4]	1.69278	heat shock 60kD protein 1 (chaperonin) [Source:ZFIN;Acc:ZDB-GENE-021206-1]
ENSDARG00000038068	ENSDARG00000056160	ddx5	hspd1	355	1.33682	DEAD (Asp-Glu-Ala-Asp) box polypeptide 5 [Source:ZFIN;Acc:ZDB-GENE-030131-925]	1.69278	heat shock 60kD protein 1 (chaperonin) [Source:ZFIN;Acc:ZDB-GENE-021206-1]
ENSDARG00000038563	ENSDARG00000056160	pitrm1	hspd1	223	2.32024	pitrilysin metalloproteinase 1 [Source:ZFIN;Acc:ZDB-GENE-040426-2876]	1.69278	heat shock 60kD protein 1 (chaperonin) [Source:ZFIN;Acc:ZDB-GENE-021206-1]
ENSDARG00000038643	ENSDARG00000056160	alas2	hspd1	281	1.87714	aminolevulinate, delta-, synthetase 2 [Source:ZFIN;Acc:ZDB-GENE-001229-1]	1.69278	heat shock 60kD protein 1 (chaperonin) [Source:ZFIN;Acc:ZDB-GENE-021206-1]
ENSDARG00000038978	ENSDARG00000056160	dnajb4	hspd1	624	-1.4654	DnaJ (Hsp40) homolog, subfamily B, member 4 [Source:ZFIN;Acc:ZDB-GENE-040801-192]	1.69278	heat shock 60kD protein 1 (chaperonin) [Source:ZFIN;Acc:ZDB-GENE-021206-1]
ENSDARG00000039004	ENSDARG00000056160	FIG4 (2 of 2)	hspd1	197	1.5457	FIG4 phosphoinositide 5-phosphatase [Source:HGNC Symbol;Acc:HGNC:16873]	1.69278	heat shock 60kD protein 1 (chaperonin) [Source:ZFIN;Acc:ZDB-GENE-021206-1]
ENSDARG00000039062	ENSDARG00000056160	morn4	hspd1	184	14.498	MORN repeat containing 4 [Source:ZFIN;Acc:ZDB-GENE-050417-7]	1.69278	heat shock 60kD protein 1 (chaperonin) [Source:ZFIN;Acc:ZDB-GENE-021206-1]
ENSDARG00000039269	ENSDARG00000056160	arg2	hspd1	222	-2.5364	arginase, type II [Source:ZFIN;Acc:ZDB-GENE-030131-1334]	1.69278	heat shock 60kD protein 1 (chaperonin) [Source:ZFIN;Acc:ZDB-GENE-021206-1]
ENSDARG00000039605	ENSDARG00000056160	mat1a	hspd1	515	-6.08061	methionine adenosyltransferase I, alpha [Source:ZFIN;Acc:ZDB-GENE-030131-6127]	1.69278	heat shock 60kD protein 1 (chaperonin) [Source:ZFIN;Acc:ZDB-GENE-021206-1]
ENSDARG00000039974	ENSDARG00000056160	rai14	hspd1	262	3.03579	retinoic acid induced 14 [Source:ZFIN;Acc:ZDB-GENE-040718-235]	1.69278	heat shock 60kD protein 1 (chaperonin) [Source:ZFIN;Acc:ZDB-GENE-021206-1]
ENSDARG00000040113	ENSDARG00000056160	tamm41	hspd1	155	1.53669	TAM41, mitochondrial translocator assembly and maintenance protein, homolog (S. cerevisiae) [Source:ZFIN;Acc:ZDB-GENE-051030-99]	1.69278	heat shock 60kD protein 1 (chaperonin) [Source:ZFIN;Acc:ZDB-GENE-021206-1]
ENSDARG00000040555	ENSDARG00000056160	bckdha	hspd1	201	-1.26542	branched chain keto acid dehydrogenase E1, alpha polypeptide [Source:ZFIN;Acc:ZDB-GENE-050522-376]	1.69278	heat shock 60kD protein 1 (chaperonin) [Source:ZFIN;Acc:ZDB-GENE-021206-1]
ENSDARG00000040657	ENSDARG00000056160	wipi1	hspd1	198	3.18423	WD repeat domain, phosphoinositide interacting 1 [Source:ZFIN;Acc:ZDB-GENE-040426-1404]	1.69278	heat shock 60kD protein 1 (chaperonin) [Source:ZFIN;Acc:ZDB-GENE-021206-1]
ENSDARG00000040695	ENSDARG00000056160	fkbp14	hspd1	282	7.67835	FK506 binding protein 14 [Source:ZFIN;Acc:ZDB-GENE-040801-210]	1.69278	heat shock 60kD protein 1 (chaperonin) [Source:ZFIN;Acc:ZDB-GENE-021206-1]
ENSDARG00000040730	ENSDARG00000056160	wdr75	hspd1	222	1.47967	WD repeat domain 75 [Source:ZFIN;Acc:ZDB-GENE-030616-5]	1.69278	heat shock 60kD protein 1 (chaperonin) [Source:ZFIN;Acc:ZDB-GENE-021206-1]
ENSDARG00000040985	ENSDARG00000056160	itgbl1	hspd1	175	-2.13481	integrin, beta-like 1 [Source:ZFIN;Acc:ZDB-GENE-050522-410]	1.69278	heat shock 60kD protein 1 (chaperonin) [Source:ZFIN;Acc:ZDB-GENE-021206-1]
ENSDARG00000041065	ENSDARG00000056160	hspb1	hspd1	354	-1.52645	heat shock protein, alpha-crystallin-related, 1 [Source:ZFIN;Acc:ZDB-GENE-030326-4]	1.69278	heat shock 60kD protein 1 (chaperonin) [Source:ZFIN;Acc:ZDB-GENE-021206-1]
ENSDARG00000041182	ENSDARG00000056160	rpl4	hspd1	281	-1.73597	ribosomal protein L4 [Source:ZFIN;Acc:ZDB-GENE-030131-9034]	1.69278	heat shock 60kD protein 1 (chaperonin) [Source:ZFIN;Acc:ZDB-GENE-021206-1]
ENSDARG00000041232	ENSDARG00000056160	rps29	hspd1	239	-1.48437	ribosomal protein S29 [Source:ZFIN;Acc:ZDB-GENE-040622-5]	1.69278	heat shock 60kD protein 1 (chaperonin) [Source:ZFIN;Acc:ZDB-GENE-021206-1]
ENSDARG00000041332	ENSDARG00000056160	tmem33	hspd1	258	1.33919	transmembrane protein 33 [Source:ZFIN;Acc:ZDB-GENE-030131-5425]	1.69278	heat shock 60kD protein 1 (chaperonin) [Source:ZFIN;Acc:ZDB-GENE-021206-1]
ENSDARG00000041411	ENSDARG00000056160	rad51	hspd1	548	1.54348	RAD51 homolog (RecA homolog, E. coli) (S. cerevisiae) [Source:ZFIN;Acc:ZDB-GENE-040426-2286]	1.69278	heat shock 60kD protein 1 (chaperonin) [Source:ZFIN;Acc:ZDB-GENE-021206-1]
ENSDARG00000041435	ENSDARG00000056160	uba52	hspd1	350	-1.84539	ubiquitin A-52 residue ribosomal protein fusion product 1 [Source:ZFIN;Acc:ZDB-GENE-051023-7]	1.69278	heat shock 60kD protein 1 (chaperonin) [Source:ZFIN;Acc:ZDB-GENE-021206-1]
ENSDARG00000041619	ENSDARG00000056160	gnb2l1	hspd1	237	-1.46757	guanine nucleotide binding protein (G protein), beta polypeptide 2-like 1 [Source:ZFIN;Acc:ZDB-GENE-990415-89]	1.69278	heat shock 60kD protein 1 (chaperonin) [Source:ZFIN;Acc:ZDB-GENE-021206-1]
ENSDARG00000042221	ENSDARG00000056160	mthfd1l	hspd1	587	1.78453	methylenetetrahydrofolate dehydrogenase (NADP+ dependent) 1-like [Source:ZFIN;Acc:ZDB-GENE-041001-133]	1.69278	heat shock 60kD protein 1 (chaperonin) [Source:ZFIN;Acc:ZDB-GENE-021206-1]
ENSDARG00000042389	ENSDARG00000056160	RPL37A	hspd1	159	-1.57066	ribosomal protein L37a [Source:HGNC Symbol;Acc:HGNC:10348]	1.69278	heat shock 60kD protein 1 (chaperonin) [Source:ZFIN;Acc:ZDB-GENE-021206-1]
ENSDARG00000042458	ENSDARG00000056160	rfc4	hspd1	260	1.38039	replication factor C (activator 1) 4 [Source:ZFIN;Acc:ZDB-GENE-040824-3]	1.69278	heat shock 60kD protein 1 (chaperonin) [Source:ZFIN;Acc:ZDB-GENE-021206-1]
ENSDARG00000042510	ENSDARG00000056160	si:dkey-11e23.4	hspd1	173	1.71554	si:dkey-11e23.4 [Source:ZFIN;Acc:ZDB-GENE-041001-182]	1.69278	heat shock 60kD protein 1 (chaperonin) [Source:ZFIN;Acc:ZDB-GENE-021206-1]
ENSDARG00000042620	ENSDARG00000056160	zgc:162356	hspd1	262	-3.83109	zgc:162356 [Source:ZFIN;Acc:ZDB-GENE-090507-1]	1.69278	heat shock 60kD protein 1 (chaperonin) [Source:ZFIN;Acc:ZDB-GENE-021206-1]
ENSDARG00000042624	ENSDARG00000056160	pak1	hspd1	215	6.30034	p21/Cdc42/Rac1-activated kinase 1 [Source:ZFIN;Acc:ZDB-GENE-030826-29]	1.69278	heat shock 60kD protein 1 (chaperonin) [Source:ZFIN;Acc:ZDB-GENE-021206-1]
ENSDARG00000042630	ENSDARG00000056160	hebp2	hspd1	208	-1.74437	heme binding protein 2 [Source:ZFIN;Acc:ZDB-GENE-040426-914]	1.69278	heat shock 60kD protein 1 (chaperonin) [Source:ZFIN;Acc:ZDB-GENE-021206-1]
ENSDARG00000042644	ENSDARG00000056160	sod2	hspd1	386	-1.39636	superoxide dismutase 2, mitochondrial [Source:ZFIN;Acc:ZDB-GENE-030131-7742]	1.69278	heat shock 60kD protein 1 (chaperonin) [Source:ZFIN;Acc:ZDB-GENE-021206-1]
ENSDARG00000042864	ENSDARG00000056160	rpl7l1	hspd1	432	1.66501	ribosomal protein L7-like 1 [Source:ZFIN;Acc:ZDB-GENE-030131-970]	1.69278	heat shock 60kD protein 1 (chaperonin) [Source:ZFIN;Acc:ZDB-GENE-021206-1]
ENSDARG00000042881	ENSDARG00000056160	nthl1	hspd1	152	-1.37839	nth endonuclease III-like 1 (E. coli) [Source:ZFIN;Acc:ZDB-GENE-120511-4]	1.69278	heat shock 60kD protein 1 (chaperonin) [Source:ZFIN;Acc:ZDB-GENE-021206-1]
ENSDARG00000042905	ENSDARG00000056160	rpl10a	hspd1	308	-1.70663	ribosomal protein L10a [Source:ZFIN;Acc:ZDB-GENE-030131-2025]	1.69278	heat shock 60kD protein 1 (chaperonin) [Source:ZFIN;Acc:ZDB-GENE-021206-1]
ENSDARG00000042931	ENSDARG00000056160	mibp2	hspd1	236	-1.35933	muscle-specific beta 1 integrin binding protein 2 [Source:ZFIN;Acc:ZDB-GENE-031113-14]	1.69278	heat shock 60kD protein 1 (chaperonin) [Source:ZFIN;Acc:ZDB-GENE-021206-1]
ENSDARG00000042948	ENSDARG00000056160	dnajc5aa	hspd1	516	1.66152	DnaJ (Hsp40) homolog, subfamily C, member 5aa [Source:ZFIN;Acc:ZDB-GENE-031113-20]	1.69278	heat shock 60kD protein 1 (chaperonin) [Source:ZFIN;Acc:ZDB-GENE-021206-1]
ENSDARG00000043032	ENSDARG00000056160	tlr1	hspd1	589	-1.6749	toll-like receptor 1 [Source:ZFIN;Acc:ZDB-GENE-040220-1]	1.69278	heat shock 60kD protein 1 (chaperonin) [Source:ZFIN;Acc:ZDB-GENE-021206-1]
ENSDARG00000043276	ENSDARG00000056160	calr	hspd1	200	1.9523	calreticulin [Source:ZFIN;Acc:ZDB-GENE-000208-17]	1.69278	heat shock 60kD protein 1 (chaperonin) [Source:ZFIN;Acc:ZDB-GENE-021206-1]
ENSDARG00000043371	ENSDARG00000056160	mdh2	hspd1	507	-1.24023	malate dehydrogenase 2, NAD (mitochondrial) [Source:ZFIN;Acc:ZDB-GENE-040426-2143]	1.69278	heat shock 60kD protein 1 (chaperonin) [Source:ZFIN;Acc:ZDB-GENE-021206-1]
ENSDARG00000043453	ENSDARG00000056160	rps5	hspd1	277	-1.85373	ribosomal protein S5 [Source:ZFIN;Acc:ZDB-GENE-020419-12]	1.69278	heat shock 60kD protein 1 (chaperonin) [Source:ZFIN;Acc:ZDB-GENE-021206-1]
ENSDARG00000043471	ENSDARG00000056160	CABZ01117079.1	hspd1	438	-1.75005	Uncharacterized protein [Source:UniProtKB/TrEMBL;Acc:E7F1P2]	1.69278	heat shock 60kD protein 1 (chaperonin) [Source:ZFIN;Acc:ZDB-GENE-021206-1]
ENSDARG00000043509	ENSDARG00000056160	rpl11	hspd1	324	-1.4486	ribosomal protein L11 [Source:ZFIN;Acc:ZDB-GENE-040625-147]	1.69278	heat shock 60kD protein 1 (chaperonin) [Source:ZFIN;Acc:ZDB-GENE-021206-1]
ENSDARG00000043848	ENSDARG00000056160	sod1	hspd1	271	-1.77041	superoxide dismutase 1, soluble [Source:ZFIN;Acc:ZDB-GENE-990415-258]	1.69278	heat shock 60kD protein 1 (chaperonin) [Source:ZFIN;Acc:ZDB-GENE-021206-1]
ENSDARG00000043944	ENSDARG00000056160	etfa	hspd1	290	-1.24773	electron-transfer-flavoprotein, alpha polypeptide [Source:ZFIN;Acc:ZDB-GENE-030131-4449]	1.69278	heat shock 60kD protein 1 (chaperonin) [Source:ZFIN;Acc:ZDB-GENE-021206-1]
ENSDARG00000044093	ENSDARG00000056160	rpl13a	hspd1	296	-1.64176	ribosomal protein L13a [Source:ZFIN;Acc:ZDB-GENE-030131-168]	1.69278	heat shock 60kD protein 1 (chaperonin) [Source:ZFIN;Acc:ZDB-GENE-021206-1]
ENSDARG00000044125	ENSDARG00000056160	txn	hspd1	472	3.37262	thioredoxin [Source:ZFIN;Acc:ZDB-GENE-040718-162]	1.69278	heat shock 60kD protein 1 (chaperonin) [Source:ZFIN;Acc:ZDB-GENE-021206-1]
ENSDARG00000044431	ENSDARG00000056160	ppig	hspd1	400	1.40605	peptidyl-prolyl isomerase G (cyclophilin G) [Source:ZFIN;Acc:ZDB-GENE-040426-2822]	1.69278	heat shock 60kD protein 1 (chaperonin) [Source:ZFIN;Acc:ZDB-GENE-021206-1]
ENSDARG00000044492	ENSDARG00000056160	ublcp1	hspd1	217	3.48599	ubiquitin-like domain containing CTD phosphatase 1 [Source:ZFIN;Acc:ZDB-GENE-040718-3]	1.69278	heat shock 60kD protein 1 (chaperonin) [Source:ZFIN;Acc:ZDB-GENE-021206-1]
ENSDARG00000044521	ENSDARG00000056160	eef1b2	hspd1	295	-1.58983	eukaryotic translation elongation factor 1 beta 2 [Source:ZFIN;Acc:ZDB-GENE-030131-7310]	1.69278	heat shock 60kD protein 1 (chaperonin) [Source:ZFIN;Acc:ZDB-GENE-021206-1]
ENSDARG00000044562	ENSDARG00000056160	cycsb	hspd1	227	2.28153	cytochrome c, somatic b [Source:ZFIN;Acc:ZDB-GENE-040625-38]	1.69278	heat shock 60kD protein 1 (chaperonin) [Source:ZFIN;Acc:ZDB-GENE-021206-1]
ENSDARG00000044565	ENSDARG00000056160	ola1	hspd1	315	-1.21733	Obg-like ATPase 1 [Source:ZFIN;Acc:ZDB-GENE-030131-5063]	1.69278	heat shock 60kD protein 1 (chaperonin) [Source:ZFIN;Acc:ZDB-GENE-021206-1]
ENSDARG00000045027	ENSDARG00000056160	rab9a	hspd1	215	-1.29516	RAB9A, member RAS oncogene family [Source:ZFIN;Acc:ZDB-GENE-060825-293]	1.69278	heat shock 60kD protein 1 (chaperonin) [Source:ZFIN;Acc:ZDB-GENE-021206-1]
ENSDARG00000045123	ENSDARG00000056160	OPLAH	hspd1	224	-1.8443	5-oxoprolinase (ATP-hydrolysing) [Source:HGNC Symbol;Acc:HGNC:8149]	1.69278	heat shock 60kD protein 1 (chaperonin) [Source:ZFIN;Acc:ZDB-GENE-021206-1]
ENSDARG00000045180	ENSDARG00000056160	acta2	hspd1	458	-10.5136	actin, alpha 2, smooth muscle, aorta [Source:ZFIN;Acc:ZDB-GENE-030131-1229]	1.69278	heat shock 60kD protein 1 (chaperonin) [Source:ZFIN;Acc:ZDB-GENE-021206-1]
ENSDARG00000045399	ENSDARG00000056160	cct5	hspd1	311	1.35174	chaperonin containing TCP1, subunit 5 (epsilon) [Source:ZFIN;Acc:ZDB-GENE-030131-977]	1.69278	heat shock 60kD protein 1 (chaperonin) [Source:ZFIN;Acc:ZDB-GENE-021206-1]
ENSDARG00000045487	ENSDARG00000056160	rps16	hspd1	266	-1.63782	ribosomal protein S16 [Source:ZFIN;Acc:ZDB-GENE-050506-107]	1.69278	heat shock 60kD protein 1 (chaperonin) [Source:ZFIN;Acc:ZDB-GENE-021206-1]
ENSDARG00000045598	ENSDARG00000056160	ENSDARG00000045598	hspd1	175	-3.54493	aldo-keto reductase family 1, member B1 (aldose reductase) [Source:HGNC Symbol;Acc:HGNC:381]	1.69278	heat shock 60kD protein 1 (chaperonin) [Source:ZFIN;Acc:ZDB-GENE-021206-1]
ENSDARG00000045611	ENSDARG00000056160	nfybb	hspd1	166	-2.0345	nuclear transcription factor Y, beta b [Source:ZFIN;Acc:ZDB-GENE-050306-25]	1.69278	heat shock 60kD protein 1 (chaperonin) [Source:ZFIN;Acc:ZDB-GENE-021206-1]
ENSDARG00000045620	ENSDARG00000056160	nans	hspd1	272	1.47981	N-acetylneuraminic acid synthase [Source:ZFIN;Acc:ZDB-GENE-030131-1500]	1.69278	heat shock 60kD protein 1 (chaperonin) [Source:ZFIN;Acc:ZDB-GENE-021206-1]
ENSDARG00000045666	ENSDARG00000056160	ANKRD50 (1 of 2)	hspd1	262	1.61676	ankyrin repeat domain 50 [Source:HGNC Symbol;Acc:HGNC:29223]	1.69278	heat shock 60kD protein 1 (chaperonin) [Source:ZFIN;Acc:ZDB-GENE-021206-1]
ENSDARG00000045928	ENSDARG00000056160	psma4	hspd1	343	1.2867	proteasome (prosome, macropain) subunit, alpha type, 4 [Source:ZFIN;Acc:ZDB-GENE-040426-1932]	1.69278	heat shock 60kD protein 1 (chaperonin) [Source:ZFIN;Acc:ZDB-GENE-021206-1]
ENSDARG00000046119	ENSDARG00000056160	rps3	hspd1	310	-1.58029	ribosomal protein S3 [Source:ZFIN;Acc:ZDB-GENE-030131-8494]	1.69278	heat shock 60kD protein 1 (chaperonin) [Source:ZFIN;Acc:ZDB-GENE-021206-1]
ENSDARG00000051783	ENSDARG00000056160	rplp0	hspd1	306	-1.26586	ribosomal protein, large, P0 [Source:ZFIN;Acc:ZDB-GENE-000629-1]	1.69278	heat shock 60kD protein 1 (chaperonin) [Source:ZFIN;Acc:ZDB-GENE-021206-1]
ENSDARG00000051902	ENSDARG00000056160	prmt7	hspd1	177	1.80088	protein arginine N-methyltransferase 7 [Source:ZFIN;Acc:ZDB-GENE-040426-1560]	1.69278	heat shock 60kD protein 1 (chaperonin) [Source:ZFIN;Acc:ZDB-GENE-021206-1]
ENSDARG00000052082	ENSDARG00000056160	GABARAP (2 of 2)	hspd1	197	-1.75504	GABA(A) receptor-associated protein [Source:HGNC Symbol;Acc:HGNC:4067]	1.69278	heat shock 60kD protein 1 (chaperonin) [Source:ZFIN;Acc:ZDB-GENE-021206-1]
ENSDARG00000052094	ENSDARG00000056160	notch1b	hspd1	384	-1.80646	notch homolog 1b [Source:ZFIN;Acc:ZDB-GENE-990415-183]	1.69278	heat shock 60kD protein 1 (chaperonin) [Source:ZFIN;Acc:ZDB-GENE-021206-1]
ENSDARG00000052103	ENSDARG00000056160	dtymk	hspd1	222	2.39633	deoxythymidylate kinase (thymidylate kinase) [Source:ZFIN;Acc:ZDB-GENE-990603-11]	1.69278	heat shock 60kD protein 1 (chaperonin) [Source:ZFIN;Acc:ZDB-GENE-021206-1]
ENSDARG00000052641	ENSDARG00000056160	kpna3	hspd1	222	1.22264	karyopherin (importin) alpha 3 [Source:ZFIN;Acc:ZDB-GENE-030616-541]	1.69278	heat shock 60kD protein 1 (chaperonin) [Source:ZFIN;Acc:ZDB-GENE-021206-1]
ENSDARG00000052741	ENSDARG00000056160	card11	hspd1	436	-1.63575	caspase recruitment domain family, member 11 [Source:ZFIN;Acc:ZDB-GENE-100219-1]	1.69278	heat shock 60kD protein 1 (chaperonin) [Source:ZFIN;Acc:ZDB-GENE-021206-1]
ENSDARG00000052975	ENSDARG00000056160	ubqln4	hspd1	324	1.82146	ubiquilin 4 [Source:ZFIN;Acc:ZDB-GENE-030131-6269]	1.69278	heat shock 60kD protein 1 (chaperonin) [Source:ZFIN;Acc:ZDB-GENE-021206-1]
ENSDARG00000053444	ENSDARG00000056160	ube2a	hspd1	150	1.22547	ubiquitin-conjugating enzyme E2A (RAD6 homolog) [Source:ZFIN;Acc:ZDB-GENE-030616-72]	1.69278	heat shock 60kD protein 1 (chaperonin) [Source:ZFIN;Acc:ZDB-GENE-021206-1]
ENSDARG00000053457	ENSDARG00000056160	rpl23	hspd1	289	-1.54696	ribosomal protein L23 [Source:ZFIN;Acc:ZDB-GENE-030131-8756]	1.69278	heat shock 60kD protein 1 (chaperonin) [Source:ZFIN;Acc:ZDB-GENE-021206-1]
ENSDARG00000053684	ENSDARG00000056160	aldob	hspd1	204	-6.97079	aldolase b, fructose-bisphosphate [Source:ZFIN;Acc:ZDB-GENE-030131-383]	1.69278	heat shock 60kD protein 1 (chaperonin) [Source:ZFIN;Acc:ZDB-GENE-021206-1]
ENSDARG00000053912	ENSDARG00000056160	fbl	hspd1	719	1.60692	fibrillarin [Source:ZFIN;Acc:ZDB-GENE-040426-1936]	1.69278	heat shock 60kD protein 1 (chaperonin) [Source:ZFIN;Acc:ZDB-GENE-021206-1]
ENSDARG00000054032	ENSDARG00000056160	rab24	hspd1	161	-1.94145	RAB24, member RAS oncogene family [Source:ZFIN;Acc:ZDB-GENE-050706-110]	1.69278	heat shock 60kD protein 1 (chaperonin) [Source:ZFIN;Acc:ZDB-GENE-021206-1]
ENSDARG00000054807	ENSDARG00000056160	sec13	hspd1	349	2.03154	SEC13 homolog (S. cerevisiae) [Source:ZFIN;Acc:ZDB-GENE-040426-2649]	1.69278	heat shock 60kD protein 1 (chaperonin) [Source:ZFIN;Acc:ZDB-GENE-021206-1]
ENSDARG00000054929	ENSDARG00000056160	zgc:110540	hspd1	218	2.09905	zgc:110540 [Source:ZFIN;Acc:ZDB-GENE-050327-77]	1.69278	heat shock 60kD protein 1 (chaperonin) [Source:ZFIN;Acc:ZDB-GENE-021206-1]
ENSDARG00000054934	ENSDARG00000056160	zgc:101765	hspd1	175	1.71329	zgc:101765 [Source:ZFIN;Acc:ZDB-GENE-041010-156]	1.69278	heat shock 60kD protein 1 (chaperonin) [Source:ZFIN;Acc:ZDB-GENE-021206-1]
ENSDARG00000055129	ENSDARG00000056160	pim3	hspd1	263	1.49061	pim-3 oncogene [Source:ZFIN;Acc:ZDB-GENE-050809-111]	1.69278	heat shock 60kD protein 1 (chaperonin) [Source:ZFIN;Acc:ZDB-GENE-021206-1]
ENSDARG00000055216	ENSDARG00000056160	tuba1c	hspd1	209	2.66446	tubulin, alpha 1c [Source:ZFIN;Acc:ZDB-GENE-061114-1]	1.69278	heat shock 60kD protein 1 (chaperonin) [Source:ZFIN;Acc:ZDB-GENE-021206-1]
ENSDARG00000055635	ENSDARG00000056160	crk	hspd1	153	1.29965	v-crk sarcoma virus CT10 oncogene homolog (avian) [Source:ZFIN;Acc:ZDB-GENE-040801-148]	1.69278	heat shock 60kD protein 1 (chaperonin) [Source:ZFIN;Acc:ZDB-GENE-021206-1]
ENSDARG00000055917	ENSDARG00000056160	nipa1	hspd1	387	1.44774	non imprinted in Prader-Willi/Angelman syndrome 1 [Source:ZFIN;Acc:ZDB-GENE-041010-164]	1.69278	heat shock 60kD protein 1 (chaperonin) [Source:ZFIN;Acc:ZDB-GENE-021206-1]
ENSDARG00000055966	ENSDARG00000056160	cflara	hspd1	227	-1.99253	CASP8 and FADD-like apoptosis regulator a [Source:ZFIN;Acc:ZDB-GENE-030826-3]	1.69278	heat shock 60kD protein 1 (chaperonin) [Source:ZFIN;Acc:ZDB-GENE-021206-1]
ENSDARG00000055969	ENSDARG00000056160	rfc3	hspd1	229	1.31628	replication factor C (activator 1) 3 [Source:ZFIN;Acc:ZDB-GENE-020809-3]	1.69278	heat shock 60kD protein 1 (chaperonin) [Source:ZFIN;Acc:ZDB-GENE-021206-1]
ENSDARG00000058094	ENSDARG00000056160	CIART (1 of 2)	hspd1	218	-2.14253	circadian associated repressor of transcription [Source:HGNC Symbol;Acc:HGNC:25200]	1.69278	heat shock 60kD protein 1 (chaperonin) [Source:ZFIN;Acc:ZDB-GENE-021206-1]
ENSDARG00000060238	ENSDARG00000056160	UACA	hspd1	262	-2.04218	uveal autoantigen with coiled-coil domains and ankyrin repeats [Source:HGNC Symbol;Acc:HGNC:15947]	1.69278	heat shock 60kD protein 1 (chaperonin) [Source:ZFIN;Acc:ZDB-GENE-021206-1]
ENSDARG00000060594	ENSDARG00000056160	hadhab	hspd1	228	2.04036	hydroxyacyl-Coenzyme A dehydrogenase/3-ketoacyl-Coenzyme A thiolase/enoyl-Coenzyme A hydratase, alpha subunit b [Source:ZFIN;Acc:ZDB-GENE-041111-204]	1.69278	heat shock 60kD protein 1 (chaperonin) [Source:ZFIN;Acc:ZDB-GENE-021206-1]
ENSDARG00000071377	ENSDARG00000056160	hsd11b1la	hspd1	183	-2.39	hydroxysteroid (11-beta) dehydrogenase 1-like a [Source:ZFIN;Acc:ZDB-GENE-040426-1002]	1.69278	heat shock 60kD protein 1 (chaperonin) [Source:ZFIN;Acc:ZDB-GENE-021206-1]
ENSDARG00000071863	ENSDARG00000056160	itgb1a	hspd1	507	3.53869	integrin, beta 1a [Source:ZFIN;Acc:ZDB-GENE-060803-2]	1.69278	heat shock 60kD protein 1 (chaperonin) [Source:ZFIN;Acc:ZDB-GENE-021206-1]
ENSDARG00000073898	ENSDARG00000056160	ckap5	hspd1	183	4.1033	cytoskeleton associated protein 5 [Source:ZFIN;Acc:ZDB-GENE-051120-174]	1.69278	heat shock 60kD protein 1 (chaperonin) [Source:ZFIN;Acc:ZDB-GENE-021206-1]
ENSDARG00000074485	ENSDARG00000056160	ankdd1a	hspd1	262	2.11564	ankyrin repeat and death domain containing 1A [Source:ZFIN;Acc:ZDB-GENE-070615-8]	1.69278	heat shock 60kD protein 1 (chaperonin) [Source:ZFIN;Acc:ZDB-GENE-021206-1]
ENSDARG00000075768	ENSDARG00000056160	sdhb	hspd1	521	-1.31613	succinate dehydrogenase complex, subunit B, iron sulfur (Ip) [Source:ZFIN;Acc:ZDB-GENE-030131-8005]	1.69278	heat shock 60kD protein 1 (chaperonin) [Source:ZFIN;Acc:ZDB-GENE-021206-1]
ENSDARG00000076177	ENSDARG00000056160	polr2a	hspd1	493	1.34838	polymerase (RNA) II (DNA directed) polypeptide A [Source:ZFIN;Acc:ZDB-GENE-041008-78]	1.69278	heat shock 60kD protein 1 (chaperonin) [Source:ZFIN;Acc:ZDB-GENE-021206-1]
ENSDARG00000092115	ENSDARG00000056160	eif4a1a	hspd1	370	2.65594	eukaryotic translation initiation factor 4A, isoform 1A [Source:ZFIN;Acc:ZDB-GENE-031030-2]	1.69278	heat shock 60kD protein 1 (chaperonin) [Source:ZFIN;Acc:ZDB-GENE-021206-1]
ENSDARG00000056160	ENSDARG00000056186	hspd1	eif5a2	330	1.69278	heat shock 60kD protein 1 (chaperonin) [Source:ZFIN;Acc:ZDB-GENE-021206-1]	2.26244	eukaryotic translation initiation factor 5A2 [Source:ZFIN;Acc:ZDB-GENE-040426-2405]
ENSDARG00000056160	ENSDARG00000056258	hspd1	cdc27	189	1.69278	heat shock 60kD protein 1 (chaperonin) [Source:ZFIN;Acc:ZDB-GENE-021206-1]	1.33608	cell division cycle 27 [Source:ZFIN;Acc:ZDB-GENE-990706-2]
ENSDARG00000056160	ENSDARG00000056481	hspd1	vat1	201	1.69278	heat shock 60kD protein 1 (chaperonin) [Source:ZFIN;Acc:ZDB-GENE-021206-1]	1.64705	vesicle amine transport protein 1 homolog (T californica) [Source:ZFIN;Acc:ZDB-GENE-030616-178]
ENSDARG00000042816	ENSDARG00000056530	mmp9	CPAMD8	300	2.33206	matrix metalloproteinase 9 [Source:ZFIN;Acc:ZDB-GENE-040426-2132]	2.10311	C3 and PZP-like, alpha-2-macroglobulin domain containing 8 [Source:HGNC Symbol;Acc:HGNC:23228]
ENSDARG00000037116	ENSDARG00000056627	cxcl12a	cxcl14	913	-3.66179	chemokine (C-X-C motif) ligand 12a (stromal cell-derived factor 1) [Source:ZFIN;Acc:ZDB-GENE-030318-1]	2.08121	chemokine (C-X-C motif) ligand 14 [Source:ZFIN;Acc:ZDB-GENE-000619-1]
ENSDARG00000056160	ENSDARG00000056638	hspd1	pir	175	1.69278	heat shock 60kD protein 1 (chaperonin) [Source:ZFIN;Acc:ZDB-GENE-021206-1]	-1.56198	pirin [Source:ZFIN;Acc:ZDB-GENE-040718-288]
ENSDARG00000026294	ENSDARG00000056642	erbb2	hdac9b	192	-2.18832	v-erb-b2 erythroblastic leukemia viral oncogene homolog 2, neuro/glioblastoma derived oncogene homolog [Source:ZFIN;Acc:ZDB-GENE-031118-121]	-1.74511	histone deacetylase 9b [Source:ZFIN;Acc:ZDB-GENE-040109-7]
ENSDARG00000033307	ENSDARG00000056642	igf2b	hdac9b	545	3.83941	insulin-like growth factor 2b [Source:ZFIN;Acc:ZDB-GENE-030131-2935]	-1.74511	histone deacetylase 9b [Source:ZFIN;Acc:ZDB-GENE-040109-7]
ENSDARG00000056160	ENSDARG00000056642	hspd1	hdac9b	171	1.69278	heat shock 60kD protein 1 (chaperonin) [Source:ZFIN;Acc:ZDB-GENE-021206-1]	-1.74511	histone deacetylase 9b [Source:ZFIN;Acc:ZDB-GENE-040109-7]
ENSDARG00000007356	ENSDARG00000056666	fgf20a	sp8b	307	20.8983	fibroblast growth factor 20a [Source:ZFIN;Acc:ZDB-GENE-060110-1]	6.72462	sp8 transcription factor b [Source:ZFIN;Acc:ZDB-GENE-030131-3654]
ENSDARG00000088371	ENSDARG00000056725	junbb	hmgb3a	225	2.59312	jun B proto-oncogene b [Source:ZFIN;Acc:ZDB-GENE-040426-2666]	1.9335	high-mobility group box 3a [Source:ZFIN;Acc:ZDB-GENE-050428-1]
ENSDARG00000002235	ENSDARG00000056740	mmp14a	tmeff1b	171	3.17963	matrix metalloproteinase 14a (membrane-inserted) [Source:ZFIN;Acc:ZDB-GENE-030901-1]	12.7364	transmembrane protein with EGF-like and two follistatin-like domains 1b [Source:ZFIN;Acc:ZDB-GENE-050706-143]
ENSDARG00000026294	ENSDARG00000056740	erbb2	tmeff1b	183	-2.18832	v-erb-b2 erythroblastic leukemia viral oncogene homolog 2, neuro/glioblastoma derived oncogene homolog [Source:ZFIN;Acc:ZDB-GENE-031118-121]	12.7364	transmembrane protein with EGF-like and two follistatin-like domains 1b [Source:ZFIN;Acc:ZDB-GENE-050706-143]
ENSDARG00000042816	ENSDARG00000056740	mmp9	tmeff1b	171	2.33206	matrix metalloproteinase 9 [Source:ZFIN;Acc:ZDB-GENE-040426-2132]	12.7364	transmembrane protein with EGF-like and two follistatin-like domains 1b [Source:ZFIN;Acc:ZDB-GENE-050706-143]
ENSDARG00000002235	ENSDARG00000056795	mmp14a	serpine1	213	3.17963	matrix metalloproteinase 14a (membrane-inserted) [Source:ZFIN;Acc:ZDB-GENE-030901-1]	2.64139	serpin peptidase inhibitor, clade E (nexin, plasminogen activator inhibitor type 1), member 1 [Source:ZFIN;Acc:ZDB-GENE-070912-60]
ENSDARG00000026294	ENSDARG00000056795	erbb2	serpine1	161	-2.18832	v-erb-b2 erythroblastic leukemia viral oncogene homolog 2, neuro/glioblastoma derived oncogene homolog [Source:ZFIN;Acc:ZDB-GENE-031118-121]	2.64139	serpin peptidase inhibitor, clade E (nexin, plasminogen activator inhibitor type 1), member 1 [Source:ZFIN;Acc:ZDB-GENE-070912-60]
ENSDARG00000037116	ENSDARG00000056795	cxcl12a	serpine1	163	-3.66179	chemokine (C-X-C motif) ligand 12a (stromal cell-derived factor 1) [Source:ZFIN;Acc:ZDB-GENE-030318-1]	2.64139	serpin peptidase inhibitor, clade E (nexin, plasminogen activator inhibitor type 1), member 1 [Source:ZFIN;Acc:ZDB-GENE-070912-60]
ENSDARG00000042816	ENSDARG00000056795	mmp9	serpine1	600	2.33206	matrix metalloproteinase 9 [Source:ZFIN;Acc:ZDB-GENE-040426-2132]	2.64139	serpin peptidase inhibitor, clade E (nexin, plasminogen activator inhibitor type 1), member 1 [Source:ZFIN;Acc:ZDB-GENE-070912-60]
ENSDARG00000077226	ENSDARG00000056800	smarca4	med12	399	2.28358	SWI/SNF related, matrix associated, actin dependent regulator of chromatin, subfamily a, member 4 [Source:ZFIN;Acc:ZDB-GENE-030605-1]	1.48554	mediator of RNA polymerase II transcription, subunit 12 homolog [Source:ZFIN;Acc:ZDB-GENE-060125-1]
ENSDARG00000026294	ENSDARG00000056871	erbb2	ap4m1	223	-2.18832	v-erb-b2 erythroblastic leukemia viral oncogene homolog 2, neuro/glioblastoma derived oncogene homolog [Source:ZFIN;Acc:ZDB-GENE-031118-121]	1.37586	adaptor-related protein complex 4, mu 1 subunit [Source:ZFIN;Acc:ZDB-GENE-040718-421]
ENSDARG00000002235	ENSDARG00000056985	mmp14a	tpte	190	3.17963	matrix metalloproteinase 14a (membrane-inserted) [Source:ZFIN;Acc:ZDB-GENE-030901-1]	3.53724	transmembrane phosphatase with tensin homology [Source:ZFIN;Acc:ZDB-GENE-030131-5503]
ENSDARG00000007356	ENSDARG00000056985	fgf20a	tpte	223	20.8983	fibroblast growth factor 20a [Source:ZFIN;Acc:ZDB-GENE-060110-1]	3.53724	transmembrane phosphatase with tensin homology [Source:ZFIN;Acc:ZDB-GENE-030131-5503]
ENSDARG00000026294	ENSDARG00000056985	erbb2	tpte	514	-2.18832	v-erb-b2 erythroblastic leukemia viral oncogene homolog 2, neuro/glioblastoma derived oncogene homolog [Source:ZFIN;Acc:ZDB-GENE-031118-121]	3.53724	transmembrane phosphatase with tensin homology [Source:ZFIN;Acc:ZDB-GENE-030131-5503]
ENSDARG00000033307	ENSDARG00000056985	igf2b	tpte	553	3.83941	insulin-like growth factor 2b [Source:ZFIN;Acc:ZDB-GENE-030131-2935]	3.53724	transmembrane phosphatase with tensin homology [Source:ZFIN;Acc:ZDB-GENE-030131-5503]
ENSDARG00000042816	ENSDARG00000056985	mmp9	tpte	417	2.33206	matrix metalloproteinase 9 [Source:ZFIN;Acc:ZDB-GENE-040426-2132]	3.53724	transmembrane phosphatase with tensin homology [Source:ZFIN;Acc:ZDB-GENE-030131-5503]
ENSDARG00000056160	ENSDARG00000057556	hspd1	C21H18orf32	316	1.69278	heat shock 60kD protein 1 (chaperonin) [Source:ZFIN;Acc:ZDB-GENE-021206-1]	-1.46455	chromosome 18 open reading frame 32 [Source:HGNC Symbol;Acc:HGNC:31690]
ENSDARG00000088371	ENSDARG00000057556	junbb	C21H18orf32	202	2.59312	jun B proto-oncogene b [Source:ZFIN;Acc:ZDB-GENE-040426-2666]	-1.46455	chromosome 18 open reading frame 32 [Source:HGNC Symbol;Acc:HGNC:31690]
ENSDARG00000002235	ENSDARG00000057590	mmp14a	si:ch1073-396h14.1	177	3.17963	matrix metalloproteinase 14a (membrane-inserted) [Source:ZFIN;Acc:ZDB-GENE-030901-1]	-2.60411	si:ch1073-396h14.1 [Source:ZFIN;Acc:ZDB-GENE-070705-6]
ENSDARG00000026294	ENSDARG00000057590	erbb2	si:ch1073-396h14.1	608	-2.18832	v-erb-b2 erythroblastic leukemia viral oncogene homolog 2, neuro/glioblastoma derived oncogene homolog [Source:ZFIN;Acc:ZDB-GENE-031118-121]	-2.60411	si:ch1073-396h14.1 [Source:ZFIN;Acc:ZDB-GENE-070705-6]
ENSDARG00000037116	ENSDARG00000057590	cxcl12a	si:ch1073-396h14.1	557	-3.66179	chemokine (C-X-C motif) ligand 12a (stromal cell-derived factor 1) [Source:ZFIN;Acc:ZDB-GENE-030318-1]	-2.60411	si:ch1073-396h14.1 [Source:ZFIN;Acc:ZDB-GENE-070705-6]
ENSDARG00000042816	ENSDARG00000057590	mmp9	si:ch1073-396h14.1	206	2.33206	matrix metalloproteinase 9 [Source:ZFIN;Acc:ZDB-GENE-040426-2132]	-2.60411	si:ch1073-396h14.1 [Source:ZFIN;Acc:ZDB-GENE-070705-6]
ENSDARG00000026294	ENSDARG00000057606	erbb2	arl4ca	221	-2.18832	v-erb-b2 erythroblastic leukemia viral oncogene homolog 2, neuro/glioblastoma derived oncogene homolog [Source:ZFIN;Acc:ZDB-GENE-031118-121]	11.4845	ADP-ribosylation factor-like 4Ca [Source:ZFIN;Acc:ZDB-GENE-050417-265]
ENSDARG00000042816	ENSDARG00000057738	mmp9	hells	442	2.33206	matrix metalloproteinase 9 [Source:ZFIN;Acc:ZDB-GENE-040426-2132]	1.92414	helicase, lymphoid-specific [Source:ZFIN;Acc:ZDB-GENE-030131-9923]
ENSDARG00000077226	ENSDARG00000057782	smarca4	baz2ba	630	2.28358	SWI/SNF related, matrix associated, actin dependent regulator of chromatin, subfamily a, member 4 [Source:ZFIN;Acc:ZDB-GENE-030605-1]	1.54099	bromodomain adjacent to zinc finger domain, 2Ba [Source:ZFIN;Acc:ZDB-GENE-070615-37]
ENSDARG00000056160	ENSDARG00000057789	hspd1	lyz	243	1.69278	heat shock 60kD protein 1 (chaperonin) [Source:ZFIN;Acc:ZDB-GENE-021206-1]	-22.1107	lysozyme [Source:ZFIN;Acc:ZDB-GENE-020515-2]
ENSDARG00000033307	ENSDARG00000058005	igf2b	hgd	177	3.83941	insulin-like growth factor 2b [Source:ZFIN;Acc:ZDB-GENE-030131-2935]	-2.0689	homogentisate 1,2-dioxygenase [Source:ZFIN;Acc:ZDB-GENE-020802-5]
ENSDARG00000026294	ENSDARG00000058128	erbb2	msna	742	-2.18832	v-erb-b2 erythroblastic leukemia viral oncogene homolog 2, neuro/glioblastoma derived oncogene homolog [Source:ZFIN;Acc:ZDB-GENE-031118-121]	2.12589	moesin a [Source:ZFIN;Acc:ZDB-GENE-021211-2]
ENSDARG00000002235	ENSDARG00000058230	mmp14a	rps6kb1b	199	3.17963	matrix metalloproteinase 14a (membrane-inserted) [Source:ZFIN;Acc:ZDB-GENE-030901-1]	1.23168	ribosomal protein S6 kinase b, polypeptide 1b [Source:ZFIN;Acc:ZDB-GENE-040426-2038]
ENSDARG00000007356	ENSDARG00000058230	fgf20a	rps6kb1b	278	20.8983	fibroblast growth factor 20a [Source:ZFIN;Acc:ZDB-GENE-060110-1]	1.23168	ribosomal protein S6 kinase b, polypeptide 1b [Source:ZFIN;Acc:ZDB-GENE-040426-2038]
ENSDARG00000026294	ENSDARG00000058230	erbb2	rps6kb1b	265	-2.18832	v-erb-b2 erythroblastic leukemia viral oncogene homolog 2, neuro/glioblastoma derived oncogene homolog [Source:ZFIN;Acc:ZDB-GENE-031118-121]	1.23168	ribosomal protein S6 kinase b, polypeptide 1b [Source:ZFIN;Acc:ZDB-GENE-040426-2038]
ENSDARG00000033307	ENSDARG00000058230	igf2b	rps6kb1b	175	3.83941	insulin-like growth factor 2b [Source:ZFIN;Acc:ZDB-GENE-030131-2935]	1.23168	ribosomal protein S6 kinase b, polypeptide 1b [Source:ZFIN;Acc:ZDB-GENE-040426-2038]
ENSDARG00000037116	ENSDARG00000058230	cxcl12a	rps6kb1b	229	-3.66179	chemokine (C-X-C motif) ligand 12a (stromal cell-derived factor 1) [Source:ZFIN;Acc:ZDB-GENE-030318-1]	1.23168	ribosomal protein S6 kinase b, polypeptide 1b [Source:ZFIN;Acc:ZDB-GENE-040426-2038]
ENSDARG00000042816	ENSDARG00000058230	mmp9	rps6kb1b	573	2.33206	matrix metalloproteinase 9 [Source:ZFIN;Acc:ZDB-GENE-040426-2132]	1.23168	ribosomal protein S6 kinase b, polypeptide 1b [Source:ZFIN;Acc:ZDB-GENE-040426-2038]
ENSDARG00000056160	ENSDARG00000058230	hspd1	rps6kb1b	170	1.69278	heat shock 60kD protein 1 (chaperonin) [Source:ZFIN;Acc:ZDB-GENE-021206-1]	1.23168	ribosomal protein S6 kinase b, polypeptide 1b [Source:ZFIN;Acc:ZDB-GENE-040426-2038]
ENSDARG00000037116	ENSDARG00000058259	cxcl12a	celsr1b	260	-3.66179	chemokine (C-X-C motif) ligand 12a (stromal cell-derived factor 1) [Source:ZFIN;Acc:ZDB-GENE-030318-1]	3.75154	cadherin EGF LAG seven-pass G-type receptor 1b [Source:ZFIN;Acc:ZDB-GENE-050823-4]
ENSDARG00000026294	ENSDARG00000058292	erbb2	sephs1	278	-2.18832	v-erb-b2 erythroblastic leukemia viral oncogene homolog 2, neuro/glioblastoma derived oncogene homolog [Source:ZFIN;Acc:ZDB-GENE-031118-121]	1.45052	selenophosphate synthetase 1 [Source:ZFIN;Acc:ZDB-GENE-030131-3670]
ENSDARG00000042816	ENSDARG00000058323	mmp9	tmbim1	175	2.33206	matrix metalloproteinase 9 [Source:ZFIN;Acc:ZDB-GENE-040426-2132]	-1.51552	transmembrane BAX inhibitor motif containing 1 [Source:ZFIN;Acc:ZDB-GENE-041010-69]
ENSDARG00000026294	ENSDARG00000058325	erbb2	casp8	200	-2.18832	v-erb-b2 erythroblastic leukemia viral oncogene homolog 2, neuro/glioblastoma derived oncogene homolog [Source:ZFIN;Acc:ZDB-GENE-031118-121]	-1.33154	caspase 8, apoptosis-related cysteine peptidase [Source:ZFIN;Acc:ZDB-GENE-000713-1]
ENSDARG00000042816	ENSDARG00000058325	mmp9	casp8	190	2.33206	matrix metalloproteinase 9 [Source:ZFIN;Acc:ZDB-GENE-040426-2132]	-1.33154	caspase 8, apoptosis-related cysteine peptidase [Source:ZFIN;Acc:ZDB-GENE-000713-1]
ENSDARG00000056160	ENSDARG00000058325	hspd1	casp8	316	1.69278	heat shock 60kD protein 1 (chaperonin) [Source:ZFIN;Acc:ZDB-GENE-021206-1]	-1.33154	caspase 8, apoptosis-related cysteine peptidase [Source:ZFIN;Acc:ZDB-GENE-000713-1]
ENSDARG00000056160	ENSDARG00000058337	hspd1	nop58	162	1.69278	heat shock 60kD protein 1 (chaperonin) [Source:ZFIN;Acc:ZDB-GENE-021206-1]	1.61753	NOP58 ribonucleoprotein homolog (yeast) [Source:ZFIN;Acc:ZDB-GENE-040426-2140]
ENSDARG00000061226	ENSDARG00000058337	timp2a	nop58	161	2.39699	tissue inhibitor of metalloproteinase 2a [Source:ZFIN;Acc:ZDB-GENE-030612-1]	1.61753	NOP58 ribonucleoprotein homolog (yeast) [Source:ZFIN;Acc:ZDB-GENE-040426-2140]
ENSDARG00000007356	ENSDARG00000058348	fgf20a	scinlb	150	20.8983	fibroblast growth factor 20a [Source:ZFIN;Acc:ZDB-GENE-060110-1]	-2.25652	scinderin like b [Source:ZFIN;Acc:ZDB-GENE-040426-2068]
ENSDARG00000042816	ENSDARG00000058449	mmp9	arnt2	154	2.33206	matrix metalloproteinase 9 [Source:ZFIN;Acc:ZDB-GENE-040426-2132]	-1.19606	aryl hydrocarbon receptor nuclear translocator 2 [Source:ZFIN;Acc:ZDB-GENE-001207-3]
ENSDARG00000088371	ENSDARG00000058449	junbb	arnt2	280	2.59312	jun B proto-oncogene b [Source:ZFIN;Acc:ZDB-GENE-040426-2666]	-1.19606	aryl hydrocarbon receptor nuclear translocator 2 [Source:ZFIN;Acc:ZDB-GENE-001207-3]
ENSDARG00000007356	ENSDARG00000058451	fgf20a	rpl6	325	20.8983	fibroblast growth factor 20a [Source:ZFIN;Acc:ZDB-GENE-060110-1]	-1.95466	ribosomal protein L6 [Source:ZFIN;Acc:ZDB-GENE-030131-8671]
ENSDARG00000056160	ENSDARG00000058451	hspd1	rpl6	173	1.69278	heat shock 60kD protein 1 (chaperonin) [Source:ZFIN;Acc:ZDB-GENE-021206-1]	-1.95466	ribosomal protein L6 [Source:ZFIN;Acc:ZDB-GENE-030131-8671]
ENSDARG00000002235	ENSDARG00000058543	mmp14a	lama5	900	3.17963	matrix metalloproteinase 14a (membrane-inserted) [Source:ZFIN;Acc:ZDB-GENE-030901-1]	7.50769	laminin, alpha 5 [Source:ZFIN;Acc:ZDB-GENE-030131-9823]
ENSDARG00000026294	ENSDARG00000058556	erbb2	muc5b	232	-2.18832	v-erb-b2 erythroblastic leukemia viral oncogene homolog 2, neuro/glioblastoma derived oncogene homolog [Source:ZFIN;Acc:ZDB-GENE-031118-121]	-4.52926	mucin 5b [Source:ZFIN;Acc:ZDB-GENE-121108-1]
ENSDARG00000042816	ENSDARG00000058556	mmp9	muc5b	434	2.33206	matrix metalloproteinase 9 [Source:ZFIN;Acc:ZDB-GENE-040426-2132]	-4.52926	mucin 5b [Source:ZFIN;Acc:ZDB-GENE-121108-1]
ENSDARG00000042816	ENSDARG00000058688	mmp9	adipor2	220	2.33206	matrix metalloproteinase 9 [Source:ZFIN;Acc:ZDB-GENE-040426-2132]	-1.5107	adiponectin receptor 2 [Source:ZFIN;Acc:ZDB-GENE-041210-60]
ENSDARG00000056160	ENSDARG00000058734	hspd1	prdx1	433	1.69278	heat shock 60kD protein 1 (chaperonin) [Source:ZFIN;Acc:ZDB-GENE-021206-1]	1.52469	peroxiredoxin 1 [Source:ZFIN;Acc:ZDB-GENE-050320-35]
ENSDARG00000056160	ENSDARG00000058775	hspd1	SLC22A3	173	1.69278	heat shock 60kD protein 1 (chaperonin) [Source:ZFIN;Acc:ZDB-GENE-021206-1]	-5.46063	solute carrier family 22 (organic cation transporter), member 3 [Source:HGNC Symbol;Acc:HGNC:10967]
ENSDARG00000026294	ENSDARG00000058784	erbb2	tfr1a	513	-2.18832	v-erb-b2 erythroblastic leukemia viral oncogene homolog 2, neuro/glioblastoma derived oncogene homolog [Source:ZFIN;Acc:ZDB-GENE-031118-121]	-1.75035	transferrin receptor 1a [Source:ZFIN;Acc:ZDB-GENE-041220-1]
ENSDARG00000007356	ENSDARG00000059029	fgf20a	MMP28	208	20.8983	fibroblast growth factor 20a [Source:ZFIN;Acc:ZDB-GENE-060110-1]	-2.42576	matrix metallopeptidase 28 [Source:HGNC Symbol;Acc:HGNC:14366]
ENSDARG00000026294	ENSDARG00000059029	erbb2	MMP28	253	-2.18832	v-erb-b2 erythroblastic leukemia viral oncogene homolog 2, neuro/glioblastoma derived oncogene homolog [Source:ZFIN;Acc:ZDB-GENE-031118-121]	-2.42576	matrix metallopeptidase 28 [Source:HGNC Symbol;Acc:HGNC:14366]
ENSDARG00000026294	ENSDARG00000059279	erbb2	tfap2a	524	-2.18832	v-erb-b2 erythroblastic leukemia viral oncogene homolog 2, neuro/glioblastoma derived oncogene homolog [Source:ZFIN;Acc:ZDB-GENE-031118-121]	1.44129	transcription factor AP-2 alpha [Source:ZFIN;Acc:ZDB-GENE-011212-6]
ENSDARG00000061226	ENSDARG00000059322	timp2a	topbp1	177	2.39699	tissue inhibitor of metalloproteinase 2a [Source:ZFIN;Acc:ZDB-GENE-030612-1]	1.48993	topoisomerase (DNA) II binding protein 1 [Source:ZFIN;Acc:ZDB-GENE-060626-1]
ENSDARG00000026294	ENSDARG00000059323	erbb2	rpn1	186	-2.18832	v-erb-b2 erythroblastic leukemia viral oncogene homolog 2, neuro/glioblastoma derived oncogene homolog [Source:ZFIN;Acc:ZDB-GENE-031118-121]	2.01355	ribophorin I [Source:ZFIN;Acc:ZDB-GENE-030131-4286]
ENSDARG00000026294	ENSDARG00000059337	erbb2	tgif1	206	-2.18832	v-erb-b2 erythroblastic leukemia viral oncogene homolog 2, neuro/glioblastoma derived oncogene homolog [Source:ZFIN;Acc:ZDB-GENE-031118-121]	2.00355	transforming growth factor-beta-induced factor 1 [Source:ZFIN;Acc:ZDB-GENE-030131-475]
ENSDARG00000007356	ENSDARG00000059342	fgf20a	avil	150	20.8983	fibroblast growth factor 20a [Source:ZFIN;Acc:ZDB-GENE-060110-1]	-2.10501	advillin [Source:ZFIN;Acc:ZDB-GENE-060421-6683]
ENSDARG00000007356	ENSDARG00000059406	fgf20a	raf1b	238	20.8983	fibroblast growth factor 20a [Source:ZFIN;Acc:ZDB-GENE-060110-1]	-1.3382	v-raf-1 murine leukemia viral oncogene homolog 1b [Source:ZFIN;Acc:ZDB-GENE-090826-2]
ENSDARG00000026294	ENSDARG00000059406	erbb2	raf1b	562	-2.18832	v-erb-b2 erythroblastic leukemia viral oncogene homolog 2, neuro/glioblastoma derived oncogene homolog [Source:ZFIN;Acc:ZDB-GENE-031118-121]	-1.3382	v-raf-1 murine leukemia viral oncogene homolog 1b [Source:ZFIN;Acc:ZDB-GENE-090826-2]
ENSDARG00000037116	ENSDARG00000059406	cxcl12a	raf1b	579	-3.66179	chemokine (C-X-C motif) ligand 12a (stromal cell-derived factor 1) [Source:ZFIN;Acc:ZDB-GENE-030318-1]	-1.3382	v-raf-1 murine leukemia viral oncogene homolog 1b [Source:ZFIN;Acc:ZDB-GENE-090826-2]
ENSDARG00000056160	ENSDARG00000059406	hspd1	raf1b	286	1.69278	heat shock 60kD protein 1 (chaperonin) [Source:ZFIN;Acc:ZDB-GENE-021206-1]	-1.3382	v-raf-1 murine leukemia viral oncogene homolog 1b [Source:ZFIN;Acc:ZDB-GENE-090826-2]
ENSDARG00000061226	ENSDARG00000059442	timp2a	smtnb	286	2.39699	tissue inhibitor of metalloproteinase 2a [Source:ZFIN;Acc:ZDB-GENE-030612-1]	2.08398	smoothelin b [Source:ZFIN;Acc:ZDB-GENE-070912-2]
ENSDARG00000026294	ENSDARG00000059699	erbb2	DNAJC16 (1 of 2)	225	-2.18832	v-erb-b2 erythroblastic leukemia viral oncogene homolog 2, neuro/glioblastoma derived oncogene homolog [Source:ZFIN;Acc:ZDB-GENE-031118-121]	4.1387	DnaJ (Hsp40) homolog, subfamily C, member 16 [Source:HGNC Symbol;Acc:HGNC:29157]
ENSDARG00000056160	ENSDARG00000059699	hspd1	DNAJC16 (1 of 2)	516	1.69278	heat shock 60kD protein 1 (chaperonin) [Source:ZFIN;Acc:ZDB-GENE-021206-1]	4.1387	DnaJ (Hsp40) homolog, subfamily C, member 16 [Source:HGNC Symbol;Acc:HGNC:29157]
ENSDARG00000026294	ENSDARG00000059718	erbb2	lrrc8c	198	-2.18832	v-erb-b2 erythroblastic leukemia viral oncogene homolog 2, neuro/glioblastoma derived oncogene homolog [Source:ZFIN;Acc:ZDB-GENE-031118-121]	1.58074	leucine rich repeat containing 8 family, member C [Source:ZFIN;Acc:ZDB-GENE-030131-2965]
ENSDARG00000077226	ENSDARG00000059718	smarca4	lrrc8c	219	2.28358	SWI/SNF related, matrix associated, actin dependent regulator of chromatin, subfamily a, member 4 [Source:ZFIN;Acc:ZDB-GENE-030605-1]	1.58074	leucine rich repeat containing 8 family, member C [Source:ZFIN;Acc:ZDB-GENE-030131-2965]
ENSDARG00000088371	ENSDARG00000059718	junbb	lrrc8c	224	2.59312	jun B proto-oncogene b [Source:ZFIN;Acc:ZDB-GENE-040426-2666]	1.58074	leucine rich repeat containing 8 family, member C [Source:ZFIN;Acc:ZDB-GENE-030131-2965]
ENSDARG00000007356	ENSDARG00000059738	fgf20a	ptprsa	361	20.8983	fibroblast growth factor 20a [Source:ZFIN;Acc:ZDB-GENE-060110-1]	1.59843	protein tyrosine phosphatase, receptor type, s, a [Source:ZFIN;Acc:ZDB-GENE-020107-3]
ENSDARG00000026294	ENSDARG00000059738	erbb2	ptprsa	457	-2.18832	v-erb-b2 erythroblastic leukemia viral oncogene homolog 2, neuro/glioblastoma derived oncogene homolog [Source:ZFIN;Acc:ZDB-GENE-031118-121]	1.59843	protein tyrosine phosphatase, receptor type, s, a [Source:ZFIN;Acc:ZDB-GENE-020107-3]
ENSDARG00000037116	ENSDARG00000059738	cxcl12a	ptprsa	175	-3.66179	chemokine (C-X-C motif) ligand 12a (stromal cell-derived factor 1) [Source:ZFIN;Acc:ZDB-GENE-030318-1]	1.59843	protein tyrosine phosphatase, receptor type, s, a [Source:ZFIN;Acc:ZDB-GENE-020107-3]
ENSDARG00000002235	ENSDARG00000059746	mmp14a	plod1a	189	3.17963	matrix metalloproteinase 14a (membrane-inserted) [Source:ZFIN;Acc:ZDB-GENE-030901-1]	10.1882	procollagen-lysine 1, 2-oxoglutarate 5-dioxygenase 1a [Source:ZFIN;Acc:ZDB-GENE-030131-3165]
ENSDARG00000077226	ENSDARG00000059752	smarca4	dr1	486	2.28358	SWI/SNF related, matrix associated, actin dependent regulator of chromatin, subfamily a, member 4 [Source:ZFIN;Acc:ZDB-GENE-030605-1]	1.41119	down-regulator of transcription 1 [Source:ZFIN;Acc:ZDB-GENE-061013-797]
ENSDARG00000056160	ENSDARG00000059806	hspd1	sacm1lb	197	1.69278	heat shock 60kD protein 1 (chaperonin) [Source:ZFIN;Acc:ZDB-GENE-021206-1]	1.58475	SAC1 suppressor of actin mutations 1-like b (yeast) [Source:ZFIN;Acc:ZDB-GENE-070112-542]
ENSDARG00000037116	ENSDARG00000059874	cxcl12a	ABCC1	469	-3.66179	chemokine (C-X-C motif) ligand 12a (stromal cell-derived factor 1) [Source:ZFIN;Acc:ZDB-GENE-030318-1]	-1.4222	ATP-binding cassette, sub-family C (CFTR/MRP), member 1 [Source:HGNC Symbol;Acc:HGNC:51]
ENSDARG00000056160	ENSDARG00000059874	hspd1	ABCC1	286	1.69278	heat shock 60kD protein 1 (chaperonin) [Source:ZFIN;Acc:ZDB-GENE-021206-1]	-1.4222	ATP-binding cassette, sub-family C (CFTR/MRP), member 1 [Source:HGNC Symbol;Acc:HGNC:51]
ENSDARG00000026294	ENSDARG00000059888	erbb2	AGO3 (1 of 2)	607	-2.18832	v-erb-b2 erythroblastic leukemia viral oncogene homolog 2, neuro/glioblastoma derived oncogene homolog [Source:ZFIN;Acc:ZDB-GENE-031118-121]	2.04708	argonaute RISC catalytic component 3 [Source:HGNC Symbol;Acc:HGNC:18421]
ENSDARG00000056160	ENSDARG00000060041	hspd1	LIG1	241	1.69278	heat shock 60kD protein 1 (chaperonin) [Source:ZFIN;Acc:ZDB-GENE-021206-1]	1.47185	ligase I, DNA, ATP-dependent [Source:HGNC Symbol;Acc:HGNC:6598]
ENSDARG00000026294	ENSDARG00000060102	erbb2	kank1	191	-2.18832	v-erb-b2 erythroblastic leukemia viral oncogene homolog 2, neuro/glioblastoma derived oncogene homolog [Source:ZFIN;Acc:ZDB-GENE-031118-121]	-1.58125	KN motif and ankyrin repeat domains 1 [Source:ZFIN;Acc:ZDB-GENE-060526-215]
ENSDARG00000056160	ENSDARG00000060102	hspd1	kank1	262	1.69278	heat shock 60kD protein 1 (chaperonin) [Source:ZFIN;Acc:ZDB-GENE-021206-1]	-1.58125	KN motif and ankyrin repeat domains 1 [Source:ZFIN;Acc:ZDB-GENE-060526-215]
ENSDARG00000077226	ENSDARG00000060102	smarca4	kank1	332	2.28358	SWI/SNF related, matrix associated, actin dependent regulator of chromatin, subfamily a, member 4 [Source:ZFIN;Acc:ZDB-GENE-030605-1]	-1.58125	KN motif and ankyrin repeat domains 1 [Source:ZFIN;Acc:ZDB-GENE-060526-215]
ENSDARG00000026294	ENSDARG00000060115	erbb2	lrrn1	198	-2.18832	v-erb-b2 erythroblastic leukemia viral oncogene homolog 2, neuro/glioblastoma derived oncogene homolog [Source:ZFIN;Acc:ZDB-GENE-031118-121]	7.77073	leucine rich repeat neuronal 1 [Source:ZFIN;Acc:ZDB-GENE-071126-1]
ENSDARG00000037116	ENSDARG00000060127	cxcl12a	adamts3	167	-3.66179	chemokine (C-X-C motif) ligand 12a (stromal cell-derived factor 1) [Source:ZFIN;Acc:ZDB-GENE-030318-1]	34.244	ADAM metallopeptidase with thrombospondin type 1 motif, 3 [Source:ZFIN;Acc:ZDB-GENE-110223-1]
ENSDARG00000042816	ENSDARG00000060127	mmp9	adamts3	296	2.33206	matrix metalloproteinase 9 [Source:ZFIN;Acc:ZDB-GENE-040426-2132]	34.244	ADAM metallopeptidase with thrombospondin type 1 motif, 3 [Source:ZFIN;Acc:ZDB-GENE-110223-1]
ENSDARG00000056160	ENSDARG00000060196	hspd1	lhpp	239	1.69278	heat shock 60kD protein 1 (chaperonin) [Source:ZFIN;Acc:ZDB-GENE-021206-1]	-1.39096	phospholysine phosphohistidine inorganic pyrophosphate phosphatase [Source:ZFIN;Acc:ZDB-GENE-070615-43]
ENSDARG00000026294	ENSDARG00000060207	erbb2	traf7	360	-2.18832	v-erb-b2 erythroblastic leukemia viral oncogene homolog 2, neuro/glioblastoma derived oncogene homolog [Source:ZFIN;Acc:ZDB-GENE-031118-121]	1.23625	TNF receptor-associated factor 7 [Source:ZFIN;Acc:ZDB-GENE-070112-2212]
[truncated: 1,528 more rows]
