# Supplementary material for: A Conserved MicroRNA Regulatory Circuit Is Differentially Controlled during Limb/Appendage Regeneration
Source: PLoS One. 2016 Jun 29;11(6):e0157106. doi: 10.1371/journal.pone.0157106 (PMC4927183; doi:10.1371/journal.pone.0157106)
Supplement: S21 Table — Zebrafish Ensembl gene identifiers for 136 genes downregulated in three models with predicted miRNA binding sites for miR-21, miR-181c, miR-181b, miR-31 or miR-7 in all three models. The miRNAs predicted to bind the 3’-UTR for each target gene are shown next to the Ensembl gene ID and gene symbol. (XLSX) [file pone.0157106.s025.xlsx]

## Sheet: Sheet1
S21 Table: Common Down-Regulated Genes Predicted to be Targeted by Five Common Up-Regulated miRNAs.
Representative Zebrafish GeneID	Representative Zebrafish Symbol	Number of Targeting miRNAs	Targeting miRNAs
ENSDARG00000029168	ppfibp2b	1	miR-21
ENSDARG00000089790	efna5a	5	miR-21	miR-181c	miR-181b	miR-31	miR-7b
ENSDARG00000004378	yrk	2	miR-181c	miR-181b
ENSDARG00000056438	her9	1	miR-181c
ENSDARG00000041022	pdcd4b	2	miR-21	miR-7b
ENSDARG00000011188	acvr2aa	2	miR-181c	miR-181b
ENSDARG00000020759	ef1	2	miR-181c	miR-181b
ENSDARG00000037891	mlx	1	miR-7b
ENSDARG00000075349	si:ch73-138n13.1	2	miR-181c	miR-181b
ENSDARG00000039117	tefa	1	miR-7b
ENSDARG00000077934	tegt	1	miR-21
ENSDARG00000020123	adck3	2	miR-181c	miR-181b
ENSDARG00000029476	ldlr	1	miR-181c
ENSDARG00000039884	CABZ01068274.1	1	miR-21
ENSDARG00000003281	pik3ip1	3	miR-181c	miR-181b	miR-31
ENSDARG00000071196	sdprb	1	miR-7b
ENSDARG00000089413	mbpb	1	miR-21
ENSDARG00000002644	rgs5a	4	miR-21	miR-181c	miR-181b	miR-7b
ENSDARG00000075181	crfb16	2	miR-181c	miR-31
ENSDARG00000095347	si:dkeyp-72h1.1	1	miR-31
ENSDARG00000030125	sox7	2	miR-181c	miR-181b
ENSDARG00000057303	galnt7	2	miR-31	miR-7b
ENSDARG00000075936	sugp1	2	miR-181c	miR-181b
ENSDARG00000052734	hmgcra	2	miR-181c	miR-181b
ENSDARG00000092305	poldip2	2	miR-181c	miR-181b
ENSDARG00000052470	igfbp2a	1	miR-181c
ENSDARG00000012625	prkag2a	2	miR-181c	miR-181b
ENSDARG00000025593	plekhj1	1	miR-7b
ENSDARG00000038154	ISCA2	2	miR-181c	miR-181b
ENSDARG00000044551	atg9a	2	miR-181c	miR-181b
ENSDARG00000028099	sh2d3ca	1	miR-7b
ENSDARG00000030761	syt16	1	miR-7b
ENSDARG00000070480	agr2	2	miR-181c	miR-181b
ENSDARG00000021853	ntpcr	2	miR-181c	miR-181b
ENSDARG00000016867	rnf128a	3	miR-181c	miR-181b	miR-7b
ENSDARG00000029402	sort1a	2	miR-21	miR-7b
ENSDARG00000021343	wsb1	2	miR-31	miR-7b
ENSDARG00000063445	snap47	2	miR-181c	miR-181b
ENSDARG00000062450	rnf115	1	miR-7b
ENSDARG00000009087	cd74a	1	miR-7b
ENSDARG00000053959	cdc42ep2	2	miR-181c	miR-181b
ENSDARG00000037898	ppl	1	miR-181c
ENSDARG00000034541	tgfbr2	3	miR-21	miR-181c	miR-181b
ENSDARG00000039486	bag3	2	miR-181c	miR-181b
ENSDARG00000060102	kank1	2	miR-181c	miR-181b
ENSDARG00000036040	atg13	1	miR-7b
ENSDARG00000013489	gltscr2	1	miR-21
ENSDARG00000074242	serbp1a	2	miR-181c	miR-181b
ENSDARG00000018985	gatsl2	4	miR-21	miR-181c	miR-181b	miR-31
ENSDARG00000075437	shc1	3	miR-21	miR-181c	miR-181b
ENSDARG00000011961	csrp2	2	miR-181c	miR-181b
ENSDARG00000080675	si:dkey-71b5.7	1	miR-181c
ENSDARG00000042644	sod2	1	miR-181c
ENSDARG00000070097	vimp	3	miR-21	miR-181c	miR-181b
ENSDARG00000041607	eif4ebp3l	2	miR-181c	miR-181b
ENSDARG00000022727	EPHA2 (2 of 2)	1	miR-7b
ENSDARG00000028507	itgb4	1	miR-7b
ENSDARG00000054060	pof1b	1	miR-31
ENSDARG00000026294	erbb2	2	miR-181c	miR-181b
ENSDARG00000075014	sqstm1	1	miR-7b
ENSDARG00000068374	si:ch211-132b12.7	3	miR-181c	miR-181b	miR-31
ENSDARG00000078772	NBR1 (2 of 2)	3	miR-21	miR-181c	miR-181b
ENSDARG00000005104	limk2	1	miR-181c
ENSDARG00000033437	rps6ka1	3	miR-21	miR-181c	miR-181b
ENSDARG00000078404	CDH26	1	miR-7b
ENSDARG00000068978	glo1	1	miR-21
ENSDARG00000029331	atxn7l3	1	miR-7b
ENSDARG00000042630	hebp2	2	miR-181c	miR-181b
ENSDARG00000038609	mpz	1	miR-7b
ENSDARG00000070774	irgf1	1	miR-181c
ENSDARG00000070371	KAT7 (2 of 2)	1	miR-181c
ENSDARG00000031954	rbck1	1	miR-21
ENSDARG00000074967	TMEM87A	1	miR-21
ENSDARG00000078308	spry2	1	miR-21
ENSDARG00000089369	fdxr	2	miR-181c	miR-181b
ENSDARG00000007247	ric8a	1	miR-181c
ENSDARG00000005586	zbtb20	2	miR-181c	miR-181b
ENSDARG00000079326	CABIN1 (1 of 2)	2	miR-181c	miR-181b
ENSDARG00000029472	mllt4	1	miR-7b
ENSDARG00000041190	ENSDARG00000041190	2	miR-181c	miR-181b
ENSDARG00000002745	tdh	1	miR-7b
ENSDARG00000059342	avil	2	miR-181c	miR-181b
ENSDARG00000062370	bcl2l13	4	miR-21	miR-181c	miR-181b	miR-7b
ENSDARG00000040248	crata	2	miR-181c	miR-181b
ENSDARG00000053753	mff	1	miR-7b
ENSDARG00000078479	mocs1	3	miR-21	miR-181c	miR-181b
ENSDARG00000017246	prx	2	miR-181c	miR-181b
ENSDARG00000074297	slc25a28	2	miR-181c	miR-181b
ENSDARG00000053535	lmo7b	2	miR-181c	miR-181b
ENSDARG00000063297	abcb6a	1	miR-7b
ENSDARG00000068763	plcg2	1	miR-7b
ENSDARG00000058305	mtmr3	1	miR-7b
ENSDARG00000008366	mpp7	2	miR-181c	miR-181b
ENSDARG00000074414	sema4ba	3	miR-181c	miR-181b	miR-7b
ENSDARG00000017738	aclya	1	miR-7b
ENSDARG00000042018	fhl2a	2	miR-181c	miR-181b
ENSDARG00000062096	pm20d1.2	3	miR-21	miR-181c	miR-181b
ENSDARG00000007129	SLC6A16 (1 of 2)	1	miR-7b
ENSDARG00000013269	sytl4	1	miR-21
ENSDARG00000041078	chka	4	miR-21	miR-181c	miR-181b	miR-7b
ENSDARG00000053485	aldh6a1	2	miR-181c	miR-181b
ENSDARG00000003032	eif4a1b	1	miR-21
ENSDARG00000027867	paplna	2	miR-181c	miR-181b
ENSDARG00000016789	ENSDARG00000016789	2	miR-181c	miR-181b
ENSDARG00000004930	lmo7a	2	miR-181c	miR-181b
ENSDARG00000000324	DCAF8	1	miR-31
ENSDARG00000021455	strbp	2	miR-181c	miR-181b
ENSDARG00000056239	tmem45b	1	miR-181c
ENSDARG00000038359	enosf1	2	miR-181c	miR-181b
ENSDARG00000063358	micu1	2	miR-181c	miR-181b
ENSDARG00000076364	EPB41L1	2	miR-31	miR-7b
ENSDARG00000055115	dtnbp1a	2	miR-181c	miR-181b
ENSDARG00000056005	dnajc18	1	miR-21
ENSDARG00000033042	ptprja	2	miR-181c	miR-181b
ENSDARG00000045033	bnip3	2	miR-181c	miR-181b
ENSDARG00000060626	dgkaa	1	miR-31
ENSDARG00000034326	ing3	2	miR-181c	miR-181b
ENSDARG00000045228	stub1	2	miR-181c	miR-181b
ENSDARG00000060442	tmem259	2	miR-181c	miR-181b
ENSDARG00000036966	hsd3b7	1	miR-21
ENSDARG00000011055	fbxo9	2	miR-181c	miR-181b
ENSDARG00000093658	tm7sf3	2	miR-181c	miR-181b
ENSDARG00000022652	psmf1	1	miR-7b
ENSDARG00000055510	ypel3	1	miR-7b
ENSDARG00000044362	unc119b	1	miR-181c
ENSDARG00000078293	rbm24a	2	miR-21	miR-7b
ENSDARG00000079504	mfn2	3	miR-21	miR-181c	miR-181b
ENSDARG00000053510	c1qtnf1	2	miR-181c	miR-7b
ENSDARG00000028721	mapk14b	1	miR-21
ENSDARG00000042642	wtap	1	miR-7b
ENSDARG00000004034	arhgdig	2	miR-181c	miR-181b
ENSDARG00000056165	C19H6orf136	3	miR-181c	miR-181b	miR-7b
ENSDARG00000059816	C1H19orf53	2	miR-181c	miR-181b
ENSDARG00000037476	sorbs3	2	miR-181c	miR-181b
ENSDARG00000014587	slc38a5b	3	miR-181c	miR-181b	miR-7b
ENSDARG00000031647	stat2	3	miR-181c	miR-181b	miR-31
