# Supplementary material for: A Conserved MicroRNA Regulatory Circuit Is Differentially Controlled during Limb/Appendage Regeneration
Source: PLoS One. 2016 Jun 29;11(6):e0157106. doi: 10.1371/journal.pone.0157106 (PMC4927183; doi:10.1371/journal.pone.0157106)
Supplement: S22 Table — Zebrafish Ensembl gene identifiers for 58 genes downregulated in three models with predicted miRNA binding sites for miR-21, miR-181c, miR-181b, miR-31 and miR-7 and members of the network of commonly up- and downregulated genes with functional interactions to 11 blastema-associated genes. The miRNAs predicted to bind the 3’-UTR for each target gene are shown next to the Ensembl gene ID and gene symbol. (XLSX) [file pone.0157106.s026.xlsx]

## Sheet: Sheet1
S22 Table: Subset of Common Down-Regulated Genes Predicted to be Targeted by Five Common Up-Regulated miRNAs That Were Members of The Network.
Representative Zebrafish GeneID	Representative Zebrafish Symbol	Number of Targeting miRNAs	Targeting miRNAs
ENSDARG00000000324	DCAF8	1	miR-31
ENSDARG00000002644	rgs5a	4	miR-21	miR-181c	miR-181b	miR-7b
ENSDARG00000002745	tdh	1	miR-7b
ENSDARG00000003032	eif4a1b	1	miR-21
ENSDARG00000004378	yrk	2	miR-181c	miR-181b
ENSDARG00000005104	limk2	1	miR-181c
ENSDARG00000005586	zbtb20	2	miR-181c	miR-181b
ENSDARG00000008366	mpp7	2	miR-181c	miR-181b
ENSDARG00000011055	fbxo9	2	miR-181c	miR-181b
ENSDARG00000011188	acvr2aa	2	miR-181c	miR-181b
ENSDARG00000012625	prkag2a	2	miR-181c	miR-181b
ENSDARG00000017738	aclya	1	miR-7b
ENSDARG00000020759	ef1	2	miR-181c	miR-181b
ENSDARG00000021343	wsb1	2	miR-31	miR-7b
ENSDARG00000022727	EPHA2 (2 of 2)	1	miR-7b
ENSDARG00000026294	erbb2	2	miR-181c	miR-181b
ENSDARG00000027867	paplna	2	miR-181c	miR-181b
ENSDARG00000028507	itgb4	1	miR-7b
ENSDARG00000028721	mapk14b	1	miR-21
ENSDARG00000029331	atxn7l3	1	miR-7b
ENSDARG00000029402	sort1a	2	miR-21	miR-7b
ENSDARG00000029472	mllt4	1	miR-7b
ENSDARG00000029476	ldlr	1	miR-181c
ENSDARG00000031647	stat2	3	miR-181c	miR-181b	miR-31
ENSDARG00000033042	ptprja	2	miR-181c	miR-181b
ENSDARG00000033437	rps6ka1	3	miR-21	miR-181c	miR-181b
ENSDARG00000034326	ing3	2	miR-181c	miR-181b
ENSDARG00000034541	tgfbr2	3	miR-21	miR-181c	miR-181b
ENSDARG00000036966	hsd3b7	1	miR-21
ENSDARG00000039486	bag3	2	miR-181c	miR-181b
ENSDARG00000040248	crata	2	miR-181c	miR-181b
ENSDARG00000041022	pdcd4b	2	miR-21	miR-7b
ENSDARG00000041078	chka	4	miR-21	miR-181c	miR-181b	miR-7b
ENSDARG00000041190	ENSDARG00000041190	2	miR-181c	miR-181b
ENSDARG00000042018	fhl2a	2	miR-181c	miR-181b
ENSDARG00000042630	hebp2	2	miR-181c	miR-181b
ENSDARG00000042644	sod2	1	miR-181c
ENSDARG00000045228	stub1	2	miR-181c	miR-181b
ENSDARG00000052470	igfbp2a	1	miR-181c
ENSDARG00000052734	hmgcra	2	miR-181c	miR-181b
ENSDARG00000053485	aldh6a1	2	miR-181c	miR-181b
ENSDARG00000056005	dnajc18	1	miR-21
ENSDARG00000059342	avil	2	miR-181c	miR-181b
ENSDARG00000060102	kank1	2	miR-181c	miR-181b
ENSDARG00000062096	pm20d1.2	3	miR-21	miR-181c	miR-181b
ENSDARG00000062370	bcl2l13	4	miR-21	miR-181c	miR-181b	miR-7b
ENSDARG00000068763	plcg2	1	miR-7b
ENSDARG00000070371	KAT7 (2 of 2)	1	miR-181c
ENSDARG00000074242	serbp1a	2	miR-181c	miR-181b
ENSDARG00000075437	shc1	3	miR-21	miR-181c	miR-181b
ENSDARG00000076364	EPB41L1	2	miR-31	miR-7b
ENSDARG00000077934	tegt	1	miR-21
ENSDARG00000078308	spry2	1	miR-21
ENSDARG00000078479	mocs1	3	miR-21	miR-181c	miR-181b
ENSDARG00000079504	mfn2	3	miR-21	miR-181c	miR-181b
ENSDARG00000089369	fdxr	2	miR-181c	miR-181b
ENSDARG00000089413	mbpb	1	miR-21
ENSDARG00000089790	efna5a	5	miR-21	miR-181c	miR-181b	miR-31	miR-7b
