# Supplementary material for: A Conserved MicroRNA Regulatory Circuit Is Differentially Controlled during Limb/Appendage Regeneration
Source: PLoS One. 2016 Jun 29;11(6):e0157106. doi: 10.1371/journal.pone.0157106 (PMC4927183; doi:10.1371/journal.pone.0157106)
Supplement: S24 Table — Zebrafish Ensembl gene identifiers for 107 genes upregulated in three models with predicted miRNA binding sites for miR-2184, miR-204, miR-338, miR-133a and miR-24 and members of the network of commonly up- and downregulated genes with functional interactions to 11 blastema-associated genes. The miRNAs predicted to bind the 3’-UTR for each target gene are shown next to the Ensembl gene ID and gene symbol. (XLSX) [file pone.0157106.s028.xlsx]

## Sheet: Sheet1
S24 Table: Subset of Common Up-Regulated Genes Predicted to be Targeted by Five Common Down-Regulated miRNAs That Were Members of The Network.
Representative Zebrafish GeneID	Representative Zebrafish Symbol	Number of Targeting miRNAs	Targeting miRNAs
ENSDARG00000001729	strn3	1	miR-2184
ENSDARG00000002952	smo	1	miR-2184
ENSDARG00000004581	sel1l	1	miR-24
ENSDARG00000004714	tcf12	1	miR-204
ENSDARG00000004735	hnrnpub	1	miR-2184
ENSDARG00000005754	ptprfb	3	miR-2184	miR-204	miR-24
ENSDARG00000006584	phf8	2	miR-2184	miR-338
ENSDARG00000007081	pias4a	1	miR-24
ENSDARG00000007219	actn1	1	miR-24
ENSDARG00000007221	pbk	1	miR-2184
ENSDARG00000007413	arid2	1	miR-24
ENSDARG00000007960	hnrnpaba	1	miR-2184
ENSDARG00000008388	mmp14b	2	miR-204	miR-133
ENSDARG00000009194	col16a1	1	miR-133
ENSDARG00000010721	sept6	1	miR-2184
ENSDARG00000012234	psme3	1	miR-338
ENSDARG00000013415	lmna	1	miR-2184
ENSDARG00000013670	hyou1	1	miR-24
ENSDARG00000013708	usp9	1	miR-2184
ENSDARG00000014147	axin2	1	miR-2184
ENSDARG00000015403	arhgap11a	1	miR-2184
ENSDARG00000015681	gsk3ab	1	miR-204
ENSDARG00000015797	mmp13b	1	miR-24
ENSDARG00000015824	lemd3	1	miR-338
ENSDARG00000016181	trim33	1	miR-338
ENSDARG00000016864	farsb	1	miR-2184
ENSDARG00000017004	myo10	1	miR-2184
ENSDARG00000017121	mafba	1	miR-338
ENSDARG00000017397	smarcc1a	2	miR-2184	miR-24
ENSDARG00000017591	fat1a	1	miR-2184
ENSDARG00000018698	carm1	1	miR-338
ENSDARG00000018745	psip1	1	miR-2184
ENSDARG00000018989	hspa4b	1	miR-338
ENSDARG00000019004	smarcd1	1	miR-338
ENSDARG00000019137	tram1	1	miR-2184
ENSDARG00000019763	acp5a	1	miR-2184
ENSDARG00000020261	rab2a	1	miR-2184
ENSDARG00000020373	ext1a	1	miR-24
ENSDARG00000020623	baxa	1	miR-204
ENSDARG00000021255	arhgap22	1	miR-338
ENSDARG00000021442	cdh11	1	miR-204
ENSDARG00000024904	stil	1	miR-2184
ENSDARG00000025348	igfbp5b	1	miR-204
ENSDARG00000026224	fanci	1	miR-338
ENSDARG00000029058	rbb4	1	miR-2184
ENSDARG00000030932	fgf10a	3	miR-2184	miR-204	miR-338
ENSDARG00000031795	abcf1	1	miR-338
ENSDARG00000033184	prkar2aa	1	miR-2184
ENSDARG00000035535	rasa1a	1	miR-24
ENSDARG00000036541	rhbdf1	1	miR-2184
ENSDARG00000037158	rcc1	1	miR-2184
ENSDARG00000037488	canx	1	miR-2184
ENSDARG00000037514	hdac3	1	miR-2184
ENSDARG00000037997	tubb5	1	miR-24
ENSDARG00000038308	ykt6	1	miR-2184
ENSDARG00000038428	sulf1	2	miR-2184	miR-24
ENSDARG00000038442	plcg1	1	miR-338
ENSDARG00000039133	lamb4	1	miR-2184
ENSDARG00000039343	ahcyl2	1	miR-2184
ENSDARG00000040853	shoc2	1	miR-2184
ENSDARG00000041450	rab11a	1	miR-2184
ENSDARG00000042249	FRMD4A	2	miR-133	miR-24
ENSDARG00000042816	mmp9	1	miR-338
ENSDARG00000042984	fpr1	2	miR-2184	miR-338
ENSDARG00000044485	sall4	1	miR-2184
ENSDARG00000044545	zgc:77262	1	miR-2184
ENSDARG00000045463	ralaa	2	miR-2184	miR-338
ENSDARG00000045620	nans	1	miR-24
ENSDARG00000051887	SLC7A5	3	miR-2184	miR-338	miR-24
ENSDARG00000052383	tcf3b	1	miR-338
ENSDARG00000052536	tia1	1	miR-338
ENSDARG00000053956	sptbn2	1	miR-24
ENSDARG00000054929	zgc:110540	1	miR-2184
ENSDARG00000055737	ube3a	1	miR-204
ENSDARG00000055969	rfc3	1	miR-2184
ENSDARG00000056725	hmgb3a	1	miR-2184
ENSDARG00000057323	e2f8	1	miR-2184
ENSDARG00000058230	rps6kb1b	1	miR-204
ENSDARG00000059806	sacm1lb	1	miR-24
ENSDARG00000060537	atad2b	1	miR-24
ENSDARG00000061226	timp2a	2	miR-204	miR-24
ENSDARG00000061375	sgpl1	1	miR-2184
ENSDARG00000061579	myo1c	1	miR-338
ENSDARG00000061992	dot1l	3	miR-204	miR-338	miR-133
ENSDARG00000062268	jarid2b	2	miR-204	miR-24
ENSDARG00000062991	abi1b	1	miR-2184
ENSDARG00000063416	ptprk	1	miR-2184
ENSDARG00000063417	erf	1	miR-204
ENSDARG00000063509	lrrc58b	1	miR-2184
ENSDARG00000069360	ppp3r1b	1	miR-24
ENSDARG00000069594	kif13a	1	miR-2184
ENSDARG00000070019	taf15	1	miR-2184
ENSDARG00000070688	ncalda	1	miR-2184
ENSDARG00000071865	nrp1a	1	miR-24
ENSDARG00000073710	usp7	1	miR-2184
ENSDARG00000074502	zmiz1a	1	miR-204
ENSDARG00000074635	abca1a	1	miR-204
ENSDARG00000074695	mertk	1	miR-204
ENSDARG00000076116	usp10	2	miR-2184	miR-338
ENSDARG00000076321	COL28A1 (2 of 4)	1	miR-2184
ENSDARG00000076962	gdpd5b	1	miR-2184
ENSDARG00000077811	sox11a	2	miR-2184	miR-204
ENSDARG00000078703	ASPH	1	miR-2184
ENSDARG00000086561	tk1	1	miR-2184
ENSDARG00000087393	prr11	1	miR-2184
ENSDARG00000088180	map3k1	1	miR-2184
ENSDARG00000088962	sdc3	1	miR-2184
