# Supplementary material for: A Conserved MicroRNA Regulatory Circuit Is Differentially Controlled during Limb/Appendage Regeneration
Source: PLoS One. 2016 Jun 29;11(6):e0157106. doi: 10.1371/journal.pone.0157106 (PMC4927183; doi:10.1371/journal.pone.0157106)
Supplement: S25 Table — Oligonucleotide sequences used for qRT-PCR reactions for each miRNA and mRNA assayed in zebrafish, bichir and axolotl regenerating samples. (XLSX) [file pone.0157106.s029.xlsx]

## Sheet: Sheet1
S25 Table: qRT-PCR primers.
Target	Forward Oligo	Reverse Oligo
miR-21	GCC AAC ACC AGT CTG ATA AGC TA	PerfeCTa Universal PCR Primer (Quanta)
miR-181c	CCC ACC GAC AGC AAT GAA TGT G	PerfeCTa Universal PCR Primer (Quanta)
miR-181b	CCC ACC GAC AGC AAT GAA TGT T	PerfeCTa Universal PCR Primer (Quanta)
miR-31	LNA primers (Exiqon, Woburn, MA) were designed to the mature sequence: 5’-AGG CAA GAT GTT GGC ATA GCT G-3’.
miR-7b	TGG AAG ACT AGT GAT TTT GTT GT	PerfeCTa Universal PCR Primer (Quanta)
miR-2184	AGC ACA TAA ACT CTT ACT GTT	PerfeCTa Universal PCR Primer (Quanta)
miR-204	CAG GCA TAG GAT GAC AAA GGG AA	PerfeCTa Universal PCR Primer (Quanta)
miR-338	CAA CAA AAT CAC TGA TGC TGG A	PerfeCTa Universal PCR Primer (Quanta)
miR-133a	TAG CTG GTT GAA GGG GAC CAA A	PerfeCTa Universal PCR Primer (Quanta)
miR-24	CTG TTC CTG CTG AAC TGA GCC A	PerfeCTa Universal PCR Primer (Quanta)
actb1 (zebrafish)	AAG GTG GTC TCA TGG ATA CCG CAA	TGG ACT TTG AGC AGG AGA TGG GAA
actb (bichir)	CGC AGA GAA ACC AGA AAC AAC	GGG ATG CTC ATT TGC CAA TAC
actb (axolotl)	CTG GTG CTT GAC TCT GGA TTA G	CCT CTA TTG CAT TGC AGA ACT TAC
fgf20a (zebrafish)	TGG TGG GCA GCT TCT CT	GCT GTG ACC TAG AAC ATC CTT G
fgf20 (bichir)	ATA TCC TCC AGC CAT GTT TCC	GCA ACT TCC TGC CAC TTA AAC
fgf20 (axolotl)	GTT TAA TGC GGT GGG TTC TTA TT	CAT CCA AGC CTC CAT CAT ACA
ttk (zebrafish)	GGA CAT TCA AAC CCA CAG GA	AGA GGC ATG TAG AAT GAA GTG ATA A
ttk (bichir)	CTT CCT GCT TTC AAG GAC TGT A	TCC TGT TGC CTG TGA ACA TAA
ttk (axolotl)	ACC AAT GTG TGG AAC GGA TAG	TGG AAG GTG TAA GGA CAT TTC TC
junbb (zebrafish)	GCT CTA CAC GAC TAC AAA CTC C	GCC TGA TAG AGG TCC GAT TTG
junb (bichir)	CCC AAG AAT TTG AAC GGG AAA C	GAA GCG AAA GTC TCT TCC TAG TC
junb (axolotl)	AAG TGG GCA AAG GAC AGA TAG	GTC GTT GCA GCA GAA CAA TAA A
smarca4a (zebrafish)	GGT AAA CGC AGC CAG TTA TTT C	CAG TAC AGA ATC CTA CAC CCT ATT C
smarca4 (bichir)	CAG GTC ATC CTC TCA TCT TTC C	CTC CAG TGA CGC TGA CAA A
smarca4 (axolotl)	GGT AAA CGC AGC CAG TTA TTT C	CAG TAC AGA ATC CTA CAC CCT ATT C
mmp9 (zebrafish)	CAC ATG AGA CGG GAT GTT AGG	CCA TCA TGA CCA AAG CAG TTA TG
mmp9 (bichir)	CTG GAG GAA GCA GGT GAT TTA T	GCC TGG TTC CTA CTG TGT TT
mmp9 (axolotl)	CAC TTC TGT GCT TGC AGT TTA G	GGC ATA AGG CAT AAG GGA AGA
cxcl12a (zebrafish)	CCG ATC AGA GCG TGT GTA AAG	GGC TCG ACA GTC TCT GTT TAT G
cxcl12 (bichir)	GGA GTT TCT CAG GGT AGC AAT AA	GGT GCA GAA GCA CAG AGA A
cxcl12 (axolotl)	GCC TAC ATC TTC GCC TTC TT	GCT AAC TGC TCC CTC CAA AT
pdcd4b (zebrafish)	AAT CAT CCT CCC GGG ATT CAA CCA	TTT CCG GTC CGC GAT TTC CTA TCA
pdcd4 (bichir)	TTA CTA TCC GTG GCA GAT GAA G	TGA CCG TCA TTA AGG GTG TG
pdcd4 (axolotl)	GTG TGA CTA GGG CCA GAA ATA G	GAA CAT GGA GTC AGG TCA GAA A
tgfbr2 (zebrafish)	AGC AAA CCG ATG TCT ACT CTA TG	CTC TCG GAC TTT AGA GCC AAA T
tgfbr2 (bichir)	ACT CTG CTT GGA AAC TTC TGG	CGT CGT GGG TTA CGA GAA TAA G
tgfbr2 (axolotl)	AGC AAA CCG ATG TCT ACT CTA TG	CTC TCG GAC TTT AGA GCC AAA T
bcl2l13 (zebrafish)	CTT AGG CGT AGT TCT GGA AAC C	GAA ACG GGT CAC TCC AAT GT
bcl2l13 (bichir)	GGC ATC CCA AGT TAA GGT TAG A	GAA GTG CTG TCT GGT GTA TGA
bcl2l13 (axolotl)	GCA CAC AGA TGC ACA ACT TAA C	GCC CTG TCA ACC ATA GGA AAT
rgs5a (zebrafish)	CAG TCT CTG GGA ACT TGT TGT T	CGA TGT GCC CAG TGC TTT AT
rgs5 (bichir)	CCT GCC AGT CGC TCT TTA TT	GTG TTT GAG TGT GTG TGT GTG
rgs5 (axolotl)	TGT ATC CGT GTG ACC TCG TA	CCT CTG GCA CTG ATG GAA TAA A
chka (zebrafish)	TCA GAG ATT AGG CGG GAA ATA AG	CAG CAG ATG ACT GGG TGA TAA
chka (bichir)	TGC CAT CCT TCT AGT TCT TCA TAG	GAG AGG GAG CTG AAC GTA TTT
chka (axolotl)	GTA TTC AGC CTG GTC CTC ATT T	CTT GGA TGT GCT TTA CCG TTT G
